# Supplementary material for: Ecological genomics of local adaptation in Cornus florida L. by genotyping by sequencing
Source: Ecol Evol. 2016 Dec 20;7(1):441–65. doi: 10.1002/ece3.2623 (PMC5213257; doi:10.1002/ece3.2623)
Supplement: Supplementary file 1 [file ECE3-7-441-s001.xlsx]

## Sheet: manu1_Z>4
Stacks library one tag ID	Stacks library two tag ID	Unifying_ID	library one highest SNP Fst (Arlequin)	library two highest SNP Fst (Arlequin)	library one CF freqs	library one DK freqs	library one PI freqs	library one SM freqs	library one TNC freqs	library one UM freqs	library two CF freqs	library two DK freqs	library two PI freqs	library two SM freqs	library two TNC freqs	library two UM freqs	library one LFMM result (total)?	library one LFMM result 1 (ELEV) Z/P (Z,-logp,p)?	library one LFMM result 2 (PROX) Z/P?	library one LFMM result 3(HEALTH) Z/P?	library one LFMM result 4(CANOPY) Z/P?	library one LFMM result 5 (HM) Z/P?	library one LFMM result 6 (WV) Z/P?	library one LFMM result 7 (pH) Z/P?	library one LFMM result 8 (BS) Z/P?	library one LFMM result 9 (Ac) Z/P?	library one LFMM result 10 (CEC) Z/P?	library one LFMM result 11 (P) Z/P?	library one LFMM result 12 (K) Z/P?	library one LFMM result 13 (Ca) Z/P?	library one LFMM result 14 (Mg) Z/P?	library one LFMM result 15 (S) Z/P?	library one LFMM result 16 (Na) Z/P?	library one LFMM result 17 (Mn) Z/P?	library one LFMM result 18 (Cu) Z/P?	library one LFMM result 19 (Zn) Z/P?	library one LFMM result 20 (FROST) Z/P?	library one LFMM result 21 (MNTHRAIN) Z/P?	library one LFMM result 22 (MEANTMP) Z/P?	library one LFMM result 23 (LGP) Z/P?	library one LFMM result 24 (tmin1_nc) Z/P?	library one LFMM result 25 (bio14_nc) Z/P?	library one LFMM result 26 (prec6_nc) Z/P?	library one LFMM result 27 (prec7_nc) Z/P?	library one LFMM result 28 (tmax7_nc) Z/P?	library one LFMM result 29 (envPC1) Z/P?	library one LFMM result 30 (envPC2) Z/P?	library one LFMM result 31 (envPC3) Z/P?	library one LFMM result (health_recoded) Z/P?
8600	59013	B1250	0.248594	0.289	0.466666667,0.533333333	0.588235294,0.411764706	1,0	0.458333333,0.541666667	0.807692308,0.192307692	0.678571429,0.321428571	1,0,0,0	1,0,0,0	1,0,0,0	1,0,0,0	1,0,0,0	0.590909091,0.409090909,0,0	3																								4.05336,4.29683,5.04863E-05		4.23477,4.64056,2.2879E-05	4.57403,5.32018,4.78437E-06
8551	10783	B1240	0.300842	0.290213	0.666666667,0.333333333	0.166666667,0.833333333	0.035714286,0.964285714	0.346153846,0.653846154	0.1,0.9	0.5,0.5	0.678571429,0.321428571,0,0	0.833333333,0.166666667,0,0	0.714285714,0.285714286,0,0	0.615384615,0.384615385,0,0	0.75,0.25,0,0	0.8,0.2,0,0	7	5.5426,7.52576,2.98013E-08											4.15614,4.4899,3.23671E-05								5.47712,7.3642,4.32311E-08		5.58633,7.63466,2.3192E-08	5.99127,8.6815,2.08211E-09	5.63062,7.74578,1.79562E-08				4.39044,4.94645,1.13122E-05
1034	7198	B195	0.440777	0.289327	1,0	1,0	0.466666667,0.533333333	0.892857143,0.107142857	0.571428571,0.428571429	0.866666667,0.133333333	0.933333333,0.066666667,0,0	1,0,0,0	0.5,0.5,0,0	0.961538462,0.038461538,0,0	0.6,0.4,0,0	0.666666667,0.333333333,0,0	4																							4.13487,4.44959,3.55152E-05	4.39548,4.95653,1.10529E-05			4.90371,6.02666,9.40456E-07			4.08645,4.3585,4.38029E-05
1439	41542	B247	0.420581	0.333718	1,0	0.777777778,0.222222222	0.333333333,0.666666667	0.884615385,0.115384615	0.5,0.5	0.857142857,0.142857143	0.944444444,0.055555556,0,0	0.5,0.5,0,0	0.791666667,0.208333333,0,0	0.636363636,0.363636364,0,0	0.928571429,0.071428571,0,0	0.35,0.65,0,0	5																				4.1413,4.46174,3.45347E-05			5.08474,6.43399,3.68138E-07	4.81564,5.83349,1.46727E-06			4.99806,6.23724,5.7911E-07			4.08739,4.36025,4.36261E-05
2117	60071	B332	0.478658	0.313298	0.035714286,0.964285714	0.027777778,0.972222222	0.733333333,0.266666667	0.214285714,0.785714286	0.333333333,0.666666667	0.133333333,0.866666667	0.307692308,0.692307692,0,0	0.083333333,0.916666667,0,0	0.392857143,0.607142857,0,0	0.538461538,0.461538462,0,0	0.25,0.75,0,0	0.333333333,0.666666667,0,0	5																							4.27595,4.72051,1.90324E-05	4.21895,4.61005,2.45442E-05		4.57565,5.32354,4.74744E-06	6.32119,9.58577,2.59554E-10			4.50045,5.1687,6.7811E-06
4368	7819	B634	0.422817	0.255863	0.15625,0.84375	0.184210526,0.815789474	0.7,0.3	0.178571429,0.821428571	0.666666667,0.333333333	0.166666667,0.833333333	0.233333333,0.766666667,0,0	0.35,0.65,0,0	0.642857143,0.357142857,0,0	0.125,0.875,0,0	0.6,0.4,0,0	0.25,0.75,0,0	4																							5.45662,7.31401,4.8528E-08	5.66541,7.83366,1.4667E-08			4.98783,6.21424,6.10599E-07			5.2208,6.74921,1.78154E-07
5042	78313	B757	0.752807	0.773273	0.090909091,0.909090909	0.058823529,0.941176471	0.636363636,0.363636364	0.045454545,0.954545455	1,0	0.033333333,0.966666667	0.944444444,0.055555556,0,0	1,0,0,0	0.954545455,0.045454545,0,0	0.818181818,0.181818182,0,0	1,0,0,0	0.916666667,0.083333333,0,0	1																											4.1133,4.40889,3.90042E-05
5106	39512	B768	0.243998	0.302617	0.625,0.375	0.166666667,0.833333333	0.115384615,0.884615385	0.291666667,0.708333333	0,1	0.230769231,0.769230769	0.033333333,0.966666667,0,0	0.181818182,0.818181818,0,0	0.107142857,0.892857143,0,0	0.076923077,0.923076923,0,0	0,1,0,0	0.033333333,0.966666667,0,0	2																4.19772,4.56926,2.69611E-05				4.01899,4.23322,5.84492E-05
6670	14487	B977	0.589429	0.371962	0.866666667,0.133333333	0.763157895,0.236842105	0.142857143,0.857142857	0.821428571,0.178571429	0.233333333,0.766666667	0.923076923,0.076923077	0,1,0,0	0.136363636,0.863636364,0,0	0.1,0.9,0,0	0.153846154,0.846153846,0,0	0.1,0.9,0,0	0,1,0,0	6						4.44517,5.0564,8.78222E-06														4.28941,4.74679,1.79147E-05		4.74035,5.67091,2.13346E-06	6.64189,10.5091,3.09682E-11	6.75587,10.8478,1.41979E-11						5.03674,6.32466,4.73525E-07
7510	63181	B1098	0.424367	0.521851	0.96875,0.03125	0.947368421,0.052631579	0.933333333,0.066666667	0.928571429,0.071428571	0.4,0.6	0.966666667,0.033333333	0.033333333,0.966666667,0,0	0.15,0.85,0,0	0.428571429,0.571428571,0,0	0.115384615,0.884615385,0,0	0.433333333,0.566666667,0,0	0.2,0.8,0,0	1																											4.10702,4.39707,4.00802E-05
577	69202	B114	0.21234	0.19121	0.142857143,0.857142857	0.131578947,0.868421053	0.571428571,0.428571429	0.142857143,0.857142857	0.366666667,0.633333333	0.214285714,0.785714286	0.066666667,0.933333333,0,0	0.136363636,0.863636364,0,0	0.066666667,0.933333333,0,0	0.153846154,0.846153846,0,0	0.166666667,0.833333333,0,0	0.033333333,0.966666667,0,0	2																											4.50697,5.18203,6.57614E-06			4.49309,5.15368,7.0197E-06
581	37454	B115	0.284727	0.296292	0.6,0.4	0.75,0.25	0.233333333,0.766666667	0.545454545,0.454545455	0.166666667,0.833333333	0.5,0.5	0.25,0.75,0,0	0.136363636,0.863636364,0,0	0.269230769,0.730769231,0,0	0.611111111,0.388888889,0,0	0.3,0.7,0,0	0.6,0.4,0,0	1																														4.44827,5.06266,8.65641E-06
8430	55186	B1217	0.210864	0.193064	0.75,0.25	0.678571429,0.321428571	0.961538462,0.038461538	0.692307692,0.307692308	0.653846154,0.346153846	0.266666667,0.733333333	0.133333333,0.866666667,0,0	0,1,0,0	0.033333333,0.966666667,0,0	0.192307692,0.807692308,0,0	0.033333333,0.966666667,0,0	0.033333333,0.966666667,0,0	0
8439	64761	B1219	0.52692	0.279965	0,1	0.038461538,0.961538462	0.733333333,0.266666667	0.25,0.75	0.6,0.4	0.090909091,0.909090909	0.4,0.6,0,0	0.363636364,0.636363636,0,0	0.433333333,0.566666667,0,0	0.538461538,0.461538462,0,0	0.366666667,0.633333333,0,0	0.466666667,0.533333333,0,0	6																				4.32925,4.82502,1.49618E-05		4.89293,6.00284,9.93478E-07	6.40349,9.81853,1.5187E-10	6.85848,11.1574,6.95965E-12			5.95319,8.5801,2.62969E-09			5.27068,6.86673,1.35917E-07
9193	59829	B1337	0.345834	0.479563	0.1,0.9	0.111111111,0.888888889	0.307692308,0.692307692	0.178571429,0.821428571	0.6,0.4	0,1	1,0,0,0	1,0,0,0	1,0,0,0	1,0,0,0	0.633333333,0.366666667,0,0	0.964285714,0.035714286,0,0	3																							4.46146,5.08936,8.14036E-06	4.73977,5.66967,2.13959E-06						4.25121,4.67239,2.12621E-05
826	47908	B157	0.213639	0.0925217	0.192307692,0.807692308	0.078947368,0.921052632	0,1	0.25,0.75	0.133333333,0.866666667	0.590909091,0.409090909	0.9,0.1,0,0	1,0,0,0	0.928571429,0.071428571,0,0	0.961538462,0.038461538,0,0	0.958333333,0.041666667,0,0	0.966666667,0.033333333,0,0	6	4.51646,5.20148,6.28816E-06											4.00353,4.20478,6.24045E-05										4.83451,5.87459,1.33477E-06	4.19342,4.56102,2.74777E-05	4.14095,4.46109,3.45867E-05				4.00276,4.20337,6.26079E-05
1392	7197	B242	0.220523	0.161433	0.90625,0.09375	0.894736842,0.105263158	0.75,0.25	0.642857143,0.357142857	0.4,0.6	0.857142857,0.142857143	0.923076923,0.076923077,0,0	0.7,0.3,0,0	0.846153846,0.153846154,0,0	0.5,0.5,0,0	0.4,0.6,0,0	0.821428571,0.178571429,0,0	2																							4.10536,4.39396,4.03686E-05	4.44467,5.05538,8.80288E-06
1824	75230	B299	0.185801	0.194044	0.533333333,0.466666667	0.289473684,0.710526316	0.033333333,0.966666667	0.214285714,0.785714286	0.2,0.8	0.5,0.5	0.964285714,0.035714286,0,0	0.9,0.1,0,0	0.857142857,0.142857143,0,0	1,0,0,0	1,0,0,0	0.933333333,0.066666667,0,0	7	4.351,4.868,1.35518E-05																			4.33804,4.84236,1.43762E-05		4.41983,5.00534,9.87788E-06	4.45152,5.06924,8.52636E-06	4.45304,5.0723,8.46639E-06	4.58884,5.35094,4.45721E-06			4.2812,4.73074,1.85892E-05
3171	9594	B447	0.208842	0.29196	0.46875,0.53125	0.842105263,0.157894737	0.933333333,0.066666667	0.875,0.125	0.966666667,0.033333333	0.766666667,0.233333333	0.9,0.1,0,0	1,0,0,0	0.714285714,0.285714286,0,0	0.961538462,0.038461538,0,0	0.933333333,0.066666667,0,0	0.933333333,0.066666667,0,0	2																				4.06134,4.31164,4.87929E-05				4.11302,4.40836,3.90516E-05
3975	13709	B573	0.431822	0.242335	0.964285714,0.035714286	0.789473684,0.210526316	0.4,0.6	0.821428571,0.178571429	0.392857143,0.607142857	0.964285714,0.035714286	1,0,0,0	0.909090909,0.090909091,0,0	0.857142857,0.142857143,0,0	0.846153846,0.153846154,0,0	0.933333333,0.066666667,0,0	0.964285714,0.035714286,0,0	3																						4.70703,5.59972,2.51353E-06	5.62707,7.73684,1.83297E-08	5.86989,8.36044,4.36072E-09
4744	64731	B705	0.230035	0.332181	0.846153846,0.153846154	0.527777778,0.472222222	0.5,0.5	0.392857143,0.607142857	0.1,0.9	0.583333333,0.416666667	1,0,0,0	0.928571429,0.071428571,0,0	0.772727273,0.227272727,0,0	1,0,0,0	0.846153846,0.153846154,0,0	1,0,0,0	1																								4.09113,4.36727,4.29274E-05
5708	21745	B841	0.227598	0.388837	0.4,0.6	0.394736842,0.605263158	0.866666667,0.133333333	0.714285714,0.285714286	0.8,0.2	0.5,0.5	0.05,0.95,0,0	0.222222222,0.777777778,0,0	0.307692308,0.692307692,0,0	0.090909091,0.909090909,0,0	0.318181818,0.681818182,0,0	0.227272727,0.772727273,0,0	2																							4.53511,5.23978,5.75731E-06	4.81739,5.8373,1.45446E-06
7171	3392	B1042	0.265077	0.164033	0.34375,0.65625	0.473684211,0.526315789	0.7,0.3	0.392857143,0.607142857	0.866666667,0.133333333	0.3,0.7	0.7,0.3,0,0	0.75,0.25,0,0	0.733333333,0.266666667,0,0	0.615384615,0.384615385,0,0	0.9,0.1,0,0	0.333333333,0.666666667,0,0	3																						4.2234,4.61862,2.40645E-05	5.07492,6.41156,3.87649E-07	5.17776,6.64866,2.24565E-07
7448	59746	B1092	0.162247	0.258492	0.6875,0.3125	0.789473684,0.210526316	0.366666667,0.633333333	0.75,0.25	0.566666667,0.433333333	0.8,0.2	0,1,0,0	0,1,0,0	0.444444444,0.555555556,0,0	0.208333333,0.791666667,0,0	0.730769231,0.269230769,0,0	0.181818182,0.818181818,0,0	0
7644	45882	B1111	0.234922	0.184122	0.583333333,0.416666667	0.642857143,0.357142857	0.181818182,0.818181818	0.409090909,0.590909091	0.166666667,0.833333333	0.545454545,0.454545455	0.384615385,0.615384615,0,0	0.722222222,0.277777778,0,0	0.607142857,0.392857143,0,0	0.5,0.5,0,0	0.6,0.4,0,0	0.653846154,0.346153846,0,0	0
7998	85678	B1160	0.331331	0.0295191	0.0625,0.9375	0.1875,0.8125	0.7,0.3	0.363636364,0.636363636	0.538461538,0.461538462	0.269230769,0.730769231	0.137931034,0.448275862,0.344827586,0.068965517	0.238095238,0.380952381,0.238095238,0.142857143	0.066666667,0.133333333,0.433333333,0.366666667	0.181818182,0.409090909,0.272727273,0.136363636	0.068965517,0.379310345,0.413793103,0.137931034	0,0.428571429,0.5,0.071428571	3																							4.79873,5.79677,1.59672E-06	4.81573,5.83368,1.46661E-06			4.79874,5.79679,1.59664E-06
8230	63202	B1189	0.262808	0.21726	0.03125,0.96875	0.166666667,0.833333333	0.366666667,0.633333333	0.107142857,0.892857143	0.533333333,0.466666667	0.166666667,0.833333333	0,1,0,0	0,1,0,0	0.321428571,0.678571429,0,0	0.208333333,0.791666667,0,0	0.214285714,0.785714286,0,0	0,1,0,0	2																							4.28329,4.73483,1.8415E-05	4.20454,4.58234,2.61615E-05
639	64462	B124	0.228029	0.225507	0.766666667,0.233333333	0.888888889,0.111111111	0.428571429,0.571428571	0.75,0.25	0.5,0.5	0.807692308,0.192307692	0.071428571,0.928571429,0,0	0.111111111,0.888888889,0,0	0,1,0,0	0,1,0,0	0,1,0,0	0.266666667,0.733333333,0,0	1																											4.20705,4.58716,2.58724E-05
9249	43811	B1350	0.252691	0.119223	0.458333333,0.541666667	0.285714286,0.714285714	0.15,0.85	0.222222222,0.777777778	0.333333333,0.666666667	0.884615385,0.115384615	0.25,0.75,0,0	0.166666667,0.833333333,0,0	0.4,0.6,0,0	0.5,0.5,0,0	0.25,0.75,0,0	0.466666667,0.533333333,0,0	7	5.29381,6.92157,1.19794E-07																	4.12391,4.42887,3.725E-05		4.43132,5.02845,9.36597E-06		5.42543,7.23797,5.78139E-08	4.5454,5.26097,5.48319E-06	4.73054,5.6499,2.23921E-06				5.25366,6.82651,1.49104E-07
9769	81606	B1408	0.217577	0.436111	0.277777778,0.722222222	0.277777778,0.722222222	0.666666667,0.333333333	0.214285714,0.785714286	0.541666667,0.458333333	0.2,0.8	0.933333333,0.066666667,0,0	0.954545455,0.045454545,0,0	0.933333333,0.066666667,0,0	1,0,0,0	0.9,0.1,0,0	0.964285714,0.035714286,0,0	0
9858	23064	B1415	0.331819	0.315666	1,0	1,0	0.730769231,0.269230769	0.791666667,0.208333333	0.538461538,0.461538462	0.958333333,0.041666667	0.038461538,0.961538462,0,0	0,1,0,0	0.066666667,0.933333333,0,0	0.153846154,0.846153846,0,0	0.2,0.8,0,0	0,1,0,0	0
9880	25551	B1417	0.366737	0.26108	0.423076923,0.576923077	0.777777778,0.222222222	0.076923077,0.923076923	0.666666667,0.333333333	0.230769231,0.769230769	0.5,0.5	0.6,0.4,0,0	0.7,0.3,0,0	0.730769231,0.269230769,0,0	0.5,0.5,0,0	0.466666667,0.533333333,0,0	0.423076923,0.576923077,0,0	5						4.9091,6.03861,9.14932E-07											4.30936,4.78588,1.63728E-05									4.66436,5.50922,3.09586E-06	5.49369,7.40493,3.93617E-08			4.92913,6.08304,8.25953E-07
9915	18176	B1423	0.271497	0.230989	0.083333333,0.916666667	0.111111111,0.888888889	0.428571429,0.571428571	0.178571429,0.821428571	0.5,0.5	0.076923077,0.923076923	0.321428571,0.678571429,0,0	0.375,0.625,0,0	0.392857143,0.607142857,0,0	0.307692308,0.692307692,0,0	0.133333333,0.866666667,0,0	0.142857143,0.857142857,0,0	0
10164	12478	B1450	0.203457	0.265038	0.208333333,0.791666667	0.176470588,0.823529412	0.041666667,0.958333333	0.607142857,0.392857143	0.166666667,0.833333333	0.388888889,0.611111111	0.136363636,0.863636364,0,0	0.1875,0.8125,0,0	0.416666667,0.583333333,0,0	0,1,0,0	0.041666667,0.958333333,0,0	0.076923077,0.923076923,0,0	0
11817	27587	B1568	0.131166	0.197582	0.5,0.5	0.333333333,0.666666667	0.85,0.15	0.5,0.5	0.607142857,0.392857143	0.416666667,0.583333333	0.214285714,0.785714286,0,0	0.111111111,0.888888889,0,0	0.142857143,0.857142857,0,0	0.166666667,0.833333333,0,0	0.035714286,0.964285714,0,0	0.227272727,0.772727273,0,0	1																														4.08841,4.36217,4.34341E-05
11990	29209	B1574	0.313736	0.394852	0.923076923,0.076923077	0.807692308,0.192307692	0.5,0.5	0.75,0.25	0.333333333,0.666666667	0.846153846,0.153846154	0.076923077,0.923076923,0,0	0.045454545,0.954545455,0,0	0.4,0.6,0,0	0.192307692,0.807692308,0,0	0.3,0.7,0,0	0.1,0.9,0,0	0
12502	72008	B1586	0.249305	0.182642	0.555555556,0.444444444	0.192307692,0.807692308	0.192307692,0.807692308	0.642857143,0.357142857	0.045454545,0.954545455	0.192307692,0.807692308	0.9,0.1,0,0	0.833333333,0.166666667,0,0	0.923076923,0.076923077,0,0	0.875,0.125,0,0	0.807692308,0.192307692,0,0	0.916666667,0.083333333,0,0	0
42670	76536	B1623	0.361835	0.0178939	0.458333333,0.541666667	1,0	1,0	0.923076923,0.076923077	1,0	0.777777778,0.222222222	0,1,0,0	0,1,0,0	0.272727273,0.727272727,0,0	0,1,0,0	0.192307692,0.807692308,0,0	0.3,0.7,0,0	6	5.44972,7.29714,5.04495E-08																			5.29916,6.93429,1.16335E-07		5.56462,7.5805,2.62726E-08	5.15305,6.59127,2.5629E-07	4.73742,5.66462,2.16459E-06				4.8358,5.87743,1.32609E-06
108	80060	B18	0.376461	0.434547	0.961538462,0.038461538	0.972222222,0.027777778	0.884615385,0.115384615	0.857142857,0.142857143	0.384615385,0.615384615	0.923076923,0.076923077	0.857142857,0.142857143,0,0	0.954545455,0.045454545,0,0	0.966666667,0.033333333,0,0	0.75,0.25,0,0	0.866666667,0.133333333,0,0	0.821428571,0.178571429,0,0	0
1300	15568	B233	0.252115	0.0486512	0.866666667,0.133333333	0.263157895,0.736842105	0.266666667,0.733333333	0.321428571,0.678571429	0.133333333,0.866666667	0.4,0.6	0.769230769,0.230769231,0,0	0.857142857,0.142857143,0,0	1,0,0,0	0.85,0.15,0,0	1,0,0,0	0.607142857,0.392857143,0,0	7	4.87467,5.9626,1.08992E-06																			5.62587,7.73383,1.84575E-08		4.09491,4.37435,4.22324E-05	4.68534,5.55363,2.7949E-06	4.32736,4.82128,1.50909E-05	5.30292,6.94322,1.13966E-07			4.21337,4.59931,2.51588E-05
1397	22957	B244	0.402409	0.186303	0.03125,0.96875	0,1	0.346153846,0.653846154	0.107142857,0.892857143	0.433333333,0.566666667	0,1	0.192307692,0.807692308,0,0	0.25,0.75,0,0	0.125,0.875,0,0	0.136363636,0.863636364,0,0	0.045454545,0.954545455,0,0	0.269230769,0.730769231,0,0	2																							4.52133,5.21145,6.14535E-06	4.94438,6.11697,7.63882E-07
1697	40278	B284	0.38978	0.288674	0.96875,0.03125	1,0	1,0	1,0	0.615384615,0.384615385	1,0	0.076923077,0.923076923,0,0	0,1,0,0	0.25,0.75,0,0	0.045454545,0.954545455,0,0	0.357142857,0.642857143,0,0	0,1,0,0	1						4.42552,5.01677,9.62113E-06
2240	78738	B349	0.258533	0.178457	0.1,0.9	0.055555556,0.944444444	0.066666667,0.933333333	0,1	0.466666667,0.533333333	0.083333333,0.916666667	0.954545455,0.045454545,0,0	0.5,0.5,0,0	0.458333333,0.541666667,0,0	0.590909091,0.409090909,0,0	0.772727273,0.227272727,0,0	1,0,0,0	0
185	80930	B37	0.132394	0.182394	0.821428571,0.178571429	0.578947368,0.421052632	0.458333333,0.541666667	0.5,0.5	0.428571429,0.571428571	0.833333333,0.166666667	0,1,0,0	0.214285714,0.785714286,0,0	0.111111111,0.888888889,0,0	0,1,0,0	0.115384615,0.884615385,0,0	0,1,0,0	2	4.06971,4.32725,4.70709E-05																			4.02814,4.25011,5.62197E-05
2421	91530	B372	0.172965	0.0277817	0.576923077,0.423076923	0.823529412,0.176470588	0.4,0.6	0.833333333,0.166666667	1,0	0.45,0.55	0.275862069,0.24137931,0.482758621,0	0.35,0.3,0.35,0	0.142857143,0.428571429,0.428571429,0	0.384615385,0.307692308,0.307692308,0	0.333333333,0.444444444,0.222222222,0	0.107142857,0.178571429,0.714285714,0	1																													4.30709,4.78141,1.6542E-05
36	6203	B5	0.0768164	0.211722	0,1	0.222222222,0.777777778	0,1	0,1	0.107142857,0.892857143	0.038461538,0.961538462	0.5,0.5,0,0	0,1,0,0	0.416666667,0.583333333,0,0	0.076923077,0.923076923,0,0	0.133333333,0.866666667,0,0	0,1,0,0	0
4094	55798	B594	0.189429	0.263922	0.40625,0.59375	0.657894737,0.342105263	0.966666667,0.033333333	0.892857143,0.107142857	0.8,0.2	0.733333333,0.266666667	0.285714286,0.714285714,0,0	0.227272727,0.772727273,0,0	0.033333333,0.966666667,0,0	0.076923077,0.923076923,0,0	0.071428571,0.928571429,0,0	0.166666667,0.833333333,0,0	0
4908	40693	B734	0.203394	0.157262	0.409090909,0.590909091	0.052631579,0.947368421	0,1	0.178571429,0.821428571	0,1	0.214285714,0.785714286	0.692307692,0.307692308,0,0	0.722222222,0.277777778,0,0	0.772727273,0.227272727,0,0	0.538461538,0.461538462,0,0	0.966666667,0.033333333,0,0	0.464285714,0.535714286,0,0	3	4.01302,4.22223,5.99471E-05																			4.75511,5.70259,1.98342E-06			4.02187,4.23854,5.77384E-05
5255	36293	B788	0.222877	-0.0206934	0.269230769,0.730769231	0,1	0.107142857,0.892857143	0,1	0.076923077,0.923076923	0.55,0.45	0.807692308,0.192307692,0,0	0.388888889,0.611111111,0,0	0.590909091,0.409090909,0,0	0.333333333,0.666666667,0,0	0.666666667,0.333333333,0,0	0.785714286,0.214285714,0,0	1																								4.05716,4.30388,4.96733E-05
415	2453	B82	0.11547	0.340989	0.3,0.7	0.441176471,0.558823529	0.7,0.3	0.428571429,0.571428571	0.678571429,0.321428571	0.533333333,0.466666667	0.25,0.75,0,0	0.45,0.55,0,0	0.8,0.2,0,0	0.75,0.25,0,0	0.733333333,0.266666667,0,0	0.166666667,0.833333333,0,0	0
6496	23912	B946	0.255514	0.0727416	0.533333333,0.466666667	0.638888889,0.361111111	0.464285714,0.535714286	0.807692308,0.192307692	0.071428571,0.928571429	0.464285714,0.535714286	0.384615385,0.615384615,0,0	0.363636364,0.636363636,0,0	0.230769231,0.769230769,0,0	0.423076923,0.576923077,0,0	0.333333333,0.666666667,0,0	0.3,0.7,0,0	2						5.63474,7.75615,1.75326E-08																								4.06802,4.32409,4.74141E-05
6502	10273	B947	0.236571	0.241524	0.233333333,0.766666667	0.352941176,0.647058824	0.678571429,0.321428571	0.384615385,0.615384615	0.7,0.3	0.266666667,0.733333333	0.777777778,0.222222222,0,0	0.875,0.125,0,0	0.846153846,0.153846154,0,0	1,0,0,0	0.884615385,0.115384615,0,0	1,0,0,0	3																							4.82682,5.85783,1.3873E-06	5.04324,6.3394,4.57725E-07						4.12337,4.42787,3.73365E-05
6702	8476	B982	0.201058	0.206488	0.34375,0.65625	0,1	0,1	0.071428571,0.928571429	0,1	0.107142857,0.892857143	0.384615385,0.615384615,0,0	0,1,0,0	0.038461538,0.961538462,0,0	0.038461538,0.961538462,0,0	0,1,0,0	0.115384615,0.884615385,0,0	0
6820	48285	B999	0.240148	0.226193	0.227272727,0.772727273	0.375,0.625	0.857142857,0.142857143	0.583333333,0.416666667	0.714285714,0.285714286	0.7,0.3	0.071428571,0.928571429,0,0	0.1,0.9,0,0	0.133333333,0.866666667,0,0	0,1,0,0	0,1,0,0	0.107142857,0.892857143,0,0	2																							4.48924,5.14584,7.14767E-06	4.58083,5.33429,4.63132E-06
2746			0.265304		0.4,0.6	0.59375,0.40625	0.291666667,0.708333333	0.227272727,0.772727273	0.038461538,0.961538462	0.681818182,0.318181818							1																								4.43253,5.03089,9.31353E-06
5016			0.256266		0.625,0.375	0.964285714,0.035714286	1,0	0.772727273,0.227272727	1,0	0.6,0.4							4	4.15299,4.48391,3.28166E-05											4.54508,5.26032,5.49142E-06										4.26948,4.70789,1.95933E-05	4.16206,4.50116,3.15386E-05
5685			0.271643		0.611111111,0.388888889	1,0	1,0	1,0	1,0	0.909090909,0.090909091							3		4.08264,4.35138,4.45262E-05																		4.39301,4.95159,1.11793E-05			4.14818,4.47479,3.35129E-05
6623			0.355003		0.115384615,0.884615385	0.4375,0.5625	0.692307692,0.307692308	0.423076923,0.576923077	0.807692308,0.192307692	0.192307692,0.807692308							5	5.08944,6.44476,3.5912E-07																			5.06774,6.39516,4.02573E-07		5.34483,7.04334,9.05024E-08	6.05627,8.85601,1.39312E-09	6.12443,9.04091,9.10101E-10
7407			0.327376		0.409090909,0.590909091	0.576923077,0.423076923	0.045454545,0.954545455	0.409090909,0.590909091	0,1	0.181818182,0.818181818							1																														5.03614,6.32329,4.7502E-07
8009			0.39061		1,0	1,0	0.615384615,0.384615385	0.708333333,0.291666667	0.423076923,0.576923077	0.916666667,0.083333333							2																							4.10243,4.38844,4.08842E-05	4.4975,5.16268,6.8758E-06
6828	65386	B1001	0.147892	0.0819381	0.433333333,0.566666667	0.631578947,0.368421053	0.7,0.3	0.892857143,0.107142857	0.3,0.7	0.3,0.7	0.321428571,0.678571429,0,0	0.227272727,0.772727273,0,0	0.533333333,0.466666667,0,0	0.461538462,0.538461538,0,0	0.466666667,0.533333333,0,0	0.6,0.4,0,0	1																												4.11678,4.41543,3.8421E-05
6877	8068	B1007	0.045879	0.277275	0.84375,0.15625	0.842105263,0.157894737	0.821428571,0.178571429	0.928571429,0.071428571	0.678571429,0.321428571	0.923076923,0.076923077	1,0,0,0	0.909090909,0.090909091,0,0	0.642857143,0.357142857,0,0	0.961538462,0.038461538,0,0	0.666666667,0.333333333,0,0	0.928571429,0.071428571,0,0	0
7373	61306	B1076	0.125138	0.17592	0.1875,0.8125	0.3125,0.6875	0.1,0.9	0.423076923,0.576923077	0.133333333,0.866666667	0.464285714,0.535714286	0.142857143,0.857142857,0,0	0,1,0,0	0.1,0.9,0,0	0.115384615,0.884615385,0,0	0.25,0.75,0,0	0.066666667,0.933333333,0,0	1						4.18794,4.55052,2.81502E-05
7387	29104	B1080	0.198342	0.330715	1,0	0.947368421,0.052631579	0.714285714,0.285714286	0.892857143,0.107142857	0.733333333,0.266666667	0.966666667,0.033333333	0.9,0.1,0,0	1,0,0,0	0.966666667,0.033333333,0,0	1,0,0,0	0.933333333,0.066666667,0,0	0.633333333,0.366666667,0,0	0
7572	10088	B1105	0.296258	0.207706	0,1	0,1	0.25,0.75	0,1	0.233333333,0.766666667	0,1	0.142857143,0.857142857,0,0	0.045454545,0.954545455,0,0	0.466666667,0.533333333,0,0	0.038461538,0.961538462,0,0	0.333333333,0.666666667,0,0	0.066666667,0.933333333,0,0	0
7848	46250	B1138	0.393047	0.136153	0,1	0,1	0.153846154,0.846153846	0,1	0.375,0.625	0,1	0.730769231,0.269230769,0,0	0.666666667,0.333333333,0,0	0.75,0.25,0,0	0.625,0.375,0,0	0.821428571,0.178571429,0,0	0.6,0.4,0,0	1																								4.01909,4.23341,5.84242E-05
584	61259	B116	0.18511	0.0850499	0.045454545,0.954545455	0.052631579,0.947368421	0,1	0,1	0,1	0.333333333,0.666666667	0.5,0.5,0,0	0.6875,0.3125,0,0	0.545454545,0.454545455,0,0	0.461538462,0.538461538,0,0	0.461538462,0.538461538,0,0	0.363636364,0.636363636,0,0	2	4.03314,4.25934,5.50374E-05																											4.05987,4.30893,4.9099E-05
8142	3804	B1176	0.306507	0.0530119	0.321428571,0.678571429	0.25,0.75	0.730769231,0.269230769	0.464285714,0.535714286	0.857142857,0.142857143	0.461538462,0.538461538	0.366666667,0.633333333,0,0	0.285714286,0.714285714,0,0	0.615384615,0.384615385,0,0	0.5,0.5,0,0	0.642857143,0.357142857,0,0	0.615384615,0.384615385,0,0	1						4.58982,5.35298,4.43629E-06
8288	63913	B1199	0.242945	0.132612	0.166666667,0.833333333	0.289473684,0.710526316	0.633333333,0.366666667	0.285714286,0.714285714	0.566666667,0.433333333	0.166666667,0.833333333	0.25,0.75,0,0	0.333333333,0.666666667,0,0	0.714285714,0.285714286,0,0	0.384615385,0.615384615,0,0	0.733333333,0.266666667,0,0	0.178571429,0.821428571,0,0	2																							4.56504,5.30155,4.99397E-06	4.56427,5.29997,5.01227E-06
71	62512	B12	0.0696328	0.329715	0.4375,0.5625	0.473684211,0.526315789	0.166666667,0.833333333	0.285714286,0.714285714	0.233333333,0.766666667	0.366666667,0.633333333	0.611111111,0.388888889,0,0	0.5,0.5,0,0	0.708333333,0.291666667,0,0	0.75,0.25,0,0	0.576923077,0.423076923,0,0	0.730769231,0.269230769,0,0	0
8775	22224	B1273	0.279621	0.337429	0.033333333,0.966666667	0,1	0.25,0.75	0,1	0.233333333,0.766666667	0,1	0.035714286,0.964285714,0,0	0.15,0.85,0,0	0.035714286,0.964285714,0,0	0.076923077,0.923076923,0,0	0.033333333,0.966666667,0,0	0.033333333,0.966666667,0,0	0
8863	27202	B1286	0.261252	0.157209	0.033333333,0.966666667	0.157894737,0.842105263	0.333333333,0.666666667	0.107142857,0.892857143	0.466666667,0.533333333	0.035714286,0.964285714	1,0,0,0	1,0,0,0	0.958333333,0.041666667,0,0	1,0,0,0	0.75,0.25,0,0	1,0,0,0	2																							4.05608,4.30188,4.99023E-05	4.10388,4.39118,4.06274E-05
9167	47410	B1327	0.233097	0.017012	0.9375,0.0625	0.972222222,0.027777778	1,0	0.892857143,0.107142857	1,0	0.6,0.4	0.6,0.4,0,0	0.85,0.15,0,0	0.8,0.2,0,0	0.666666667,0.333333333,0,0	0.866666667,0.133333333,0,0	0.733333333,0.266666667,0,0	0
9436	89970	B1370	0.181341	-0.0346146	0.115384615,0.884615385	0.527777778,0.472222222	0.857142857,0.142857143	0.571428571,0.428571429	0.466666667,0.533333333	0.466666667,0.533333333	0.56,0.2,0.24,0	0.444444444,0.222222222,0.333333333,0	0.8,0.08,0.12,0	0.625,0.291666667,0.083333333,0	0.464285714,0.392857143,0.142857143,0	0.307692308,0.307692308,0.384615385,0	2																				4.69522,5.57459,2.66321E-06			4.07139,4.33037,4.67337E-05
9537	55821	B1380	0.201056	0.0711062	0.933333333,0.066666667	0.868421053,0.131578947	0.5,0.5	0.928571429,0.071428571	0.7,0.3	0.766666667,0.233333333	0.964285714,0.035714286,0,0	0.8125,0.1875,0,0	0.964285714,0.035714286,0,0	1,0,0,0	0.9,0.1,0,0	0.933333333,0.066666667,0,0	1																											4.18353,4.5421,2.87013E-05
9550	1917	B1383	0.220877	0.191443	1,0	0.894736842,0.105263158	0.666666667,0.333333333	1,0	0.933333333,0.066666667	1,0	0,1,0,0	0,1,0,0	0.2,0.8,0,0	0,1,0,0	0.107142857,0.892857143,0,0	0,1,0,0	0
9638	69518	B1393	0.0210176	0.164006	0.53125,0.46875	0.558823529,0.441176471	0.428571429,0.571428571	0.535714286,0.464285714	0.333333333,0.666666667	0.535714286,0.464285714	1,0,0,0	0.95,0.05,0,0	1,0,0,0	0.961538462,0.038461538,0,0	1,0,0,0	0.733333333,0.266666667,0,0	0
9730	74414	B1402	0.201874	0.128614	0.6,0.4	0.763157895,0.236842105	1,0	0.857142857,0.142857143	1,0	0.833333333,0.166666667	0.035714286,0.964285714,0,0	0.1875,0.8125,0,0	0.318181818,0.681818182,0,0	0.153846154,0.846153846,0,0	0.142857143,0.857142857,0,0	0.035714286,0.964285714,0,0	0
9966	51548	B1431	-0.00875257	0.15798	0.333333333,0.666666667	0.368421053,0.631578947	0.366666667,0.633333333	0.178571429,0.821428571	0.366666667,0.633333333	0.3,0.7	0.230769231,0.769230769,0,0	0,1,0,0	0.066666667,0.933333333,0,0	0,1,0,0	0.066666667,0.933333333,0,0	0.066666667,0.933333333,0,0	0
777	12333	B146	0.188708	0.16332	0.28125,0.71875	0.657894737,0.342105263	0.357142857,0.642857143	0.423076923,0.576923077	0.066666667,0.933333333	0.5,0.5	0.75,0.25,0,0	1,0,0,0	0.888888889,0.111111111,0,0	0.9,0.1,0,0	1,0,0,0	0.45,0.55,0,0	1																														4.29708,4.76179,1.73064E-05
10400	11854	B1474	0.202305	0.190685	0.038461538,0.961538462	0.147058824,0.852941176	0.2,0.8	0.153846154,0.846153846	0.464285714,0.535714286	0,1	0.666666667,0.333333333,0,0	0.85,0.15,0,0	0.821428571,0.178571429,0,0	0.961538462,0.038461538,0,0	0.933333333,0.066666667,0,0	0.866666667,0.133333333,0,0	0
10583	48154	B1490	0.265871	0.175493	0,1	0,1	0.1,0.9	0.035714286,0.964285714	0.3,0.7	0,1	0.366666667,0.633333333,0,0	0.727272727,0.272727273,0,0	0.633333333,0.366666667,0,0	0.730769231,0.269230769,0,0	0.833333333,0.166666667,0,0	0.566666667,0.433333333,0,0	0
791	50885	B151	0.25066	0.152631	0.066666667,0.933333333	0.277777778,0.722222222	0.571428571,0.428571429	0.464285714,0.535714286	0.535714286,0.464285714	0.1,0.9	1,0,0,0	0.954545455,0.045454545,0,0	0.9,0.1,0,0	0.807692308,0.192307692,0,0	1,0,0,0	1,0,0,0	5	4.30158,4.77061,1.69586E-05																			4.31874,4.80432,1.56921E-05		4.69096,5.56555,2.71925E-06	4.83715,5.88037,1.31712E-06	4.92109,6.06519,8.60621E-07
10708	69659	B1510	0.134239	0.222897	0.533333333,0.466666667	0.722222222,0.277777778	0.357142857,0.642857143	0.642857143,0.357142857	0.357142857,0.642857143	0.666666667,0.333333333	0.433333333,0.566666667,0,0	0.909090909,0.090909091,0,0	0.607142857,0.392857143,0,0	0.538461538,0.461538462,0,0	0.866666667,0.133333333,0,0	0.566666667,0.433333333,0,0	0
10867	26401	B1532	0.0773941	0.287074	0.272727273,0.727272727	0.285714286,0.714285714	0.125,0.875	0.375,0.625	0.055555556,0.944444444	0.272727273,0.727272727	0.846153846,0.153846154,0,0	1,0,0,0	0.888888889,0.111111111,0,0	1,0,0,0	0.692307692,0.307692308,0,0	1,0,0,0	0
10943	5845	B1543	0.0581561	0.270392	1,0	0.75,0.25	0.875,0.125	0.863636364,0.136363636	0.666666667,0.333333333	0.884615385,0.115384615	1,0,0,0	0.727272727,0.272727273,0,0	0.333333333,0.666666667,0,0	0.666666667,0.333333333,0,0	0.5,0.5,0,0	0.666666667,0.333333333,0,0	0
823	74078	B156	0.0148183	0.229808	0.833333333,0.166666667	0.75,0.25	0.6,0.4	0.535714286,0.464285714	0.666666667,0.333333333	0.7,0.3	0.833333333,0.166666667,0,0	0.611111111,0.388888889,0,0	0.818181818,0.181818182,0,0	0.5,0.5,0,0	0.678571429,0.321428571,0,0	0.607142857,0.392857143,0,0	0
11775	52811	B1565	0.192569	0.011248	0.7,0.3	0.71875,0.28125	1,0	1,0	0.892857143,0.107142857	0.545454545,0.454545455	0.821428571,0.178571429,0,0	1,0,0,0	1,0,0,0	1,0,0,0	1,0,0,0	0.863636364,0.136363636,0,0	5	4.02668,4.24742,5.65689E-05																			4.05352,4.29712,5.04521E-05			4.05137,4.29312,5.09189E-05	4.21444,4.60137,2.50398E-05	4.30466,4.77665,1.67244E-05
11899	18765	B1570	0.191357	0.229065	0.05,0.95	0.035714286,0.964285714	0.384615385,0.615384615	0,1	0.142857143,0.857142857	0.125,0.875	0.733333333,0.266666667,0,0	0.590909091,0.409090909,0,0	0.75,0.25,0,0	0.653846154,0.346153846,0,0	0.833333333,0.166666667,0,0	0.733333333,0.266666667,0,0	0
19086	77128	B1611	0.135038	0.293297	0.035714286,0.964285714	0,1	0.222222222,0.777777778	0,1	0.125,0.875	0.083333333,0.916666667	0.923076923,0.076923077,0,0	0.833333333,0.166666667,0,0	1,0,0,0	1,0,0,0	0.954545455,0.045454545,0,0	0.892857143,0.107142857,0,0	1																											4.0435,4.27852,5.26596E-05
102	29094	B17	0.220208	0.153291	0.541666667,0.458333333	0.694444444,0.305555556	0.333333333,0.666666667	0.692307692,0.307692308	0.366666667,0.633333333	0.857142857,0.142857143	1,0,0,0	1,0,0,0	0.642857143,0.357142857,0,0	0.923076923,0.076923077,0,0	0.633333333,0.366666667,0,0	0.966666667,0.033333333,0,0	1																								4.1507,4.47958,3.31454E-05
969	15629	B180	0.187756	0.060655	0.272727273,0.727272727	0.678571429,0.321428571	0.9,0.1	0.666666667,0.333333333	0.714285714,0.285714286	0.428571429,0.571428571	0.125,0.875,0,0	0.285714286,0.714285714,0,0	0.375,0.625,0,0	0.363636364,0.636363636,0,0	0.461538462,0.538461538,0,0	0.458333333,0.541666667,0,0	2																				4.33614,4.83862,1.45005E-05			4.06375,4.31613,4.82915E-05
985	9436	B185	0.17359	0.00142566	0.107142857,0.892857143	0,1	0,1	0.375,0.625	0,1	0.15,0.85	0.1,0.9,0,0	0.090909091,0.909090909,0,0	0.033333333,0.966666667,0,0	0.038461538,0.961538462,0,0	0.033333333,0.966666667,0,0	0.133333333,0.866666667,0,0	1		4.41067,4.98694,1.03052E-05
1020	69072	B191	0.0211991	0.192983	0.25,0.75	0.342105263,0.657894737	0.333333333,0.666666667	0.269230769,0.730769231	0.071428571,0.928571429	0.333333333,0.666666667	0.25,0.75,0,0	0.444444444,0.555555556,0,0	0,1,0,0	0.192307692,0.807692308,0,0	0.230769231,0.769230769,0,0	0.5,0.5,0,0	0
1086	35001	B201	0.00803526	0.0103928	0.785714286,0.214285714	0.666666667,0.333333333	0.625,0.375	0.55,0.45	1,0	0.633333333,0.366666667	0.541666667,0.458333333,0,0	0.4375,0.5625,0,0	0.045454545,0.954545455,0,0	0.192307692,0.807692308,0,0	0.133333333,0.866666667,0,0	0.454545455,0.545454545,0,0	3																						4.20566,4.58449,2.60321E-05	4.8568,5.92336,1.19299E-06	5.17027,6.63123,2.33758E-07
1150	56591	B210	0.234857	0.233554	0.066666667,0.933333333	0.055555556,0.944444444	0.5,0.5	0.142857143,0.857142857	0.346153846,0.653846154	0.25,0.75	0.3,0.7,0,0	0.3,0.7,0,0	0.5,0.5,0,0	0.346153846,0.653846154,0,0	0.5,0.5,0,0	0.333333333,0.666666667,0,0	0
1181	59884	B217	0.306347	0.0783609	0.966666667,0.033333333	0.833333333,0.166666667	0.392857143,0.607142857	0.857142857,0.142857143	0.678571429,0.321428571	0.892857143,0.107142857	0.192307692,0.807692308,0,0	0.15,0.85,0,0	0.071428571,0.928571429,0,0	0.25,0.75,0,0	0.1,0.9,0,0	0.166666667,0.833333333,0,0	3																							4.48926,5.14586,7.14725E-06	4.28321,4.73466,1.8422E-05			4.58089,5.33442,4.62994E-06
1229	81144	B220	0.0118939	0.274842	0.59375,0.40625	0.552631579,0.447368421	0.366666667,0.633333333	0.607142857,0.392857143	0.7,0.3	0.633333333,0.366666667	1,0,0,0	0.954545455,0.045454545,0,0	0.866666667,0.133333333,0,0	1,0,0,0	0.766666667,0.233333333,0,0	1,0,0,0	0
1361	37969	B239	0.428455	0.401332	0,1	0.03125,0.96875	0.454545455,0.545454545	0.115384615,0.884615385	0.428571429,0.571428571	0,1	0.166666667,0.833333333,0,0	0.090909091,0.909090909,0,0	0.2,0.8,0,0	0,1,0,0	0.115384615,0.884615385,0,0	0.1,0.9,0,0	0
2201	54542	B344	0.150496	0.296583	0.90625,0.09375	0.815789474,0.184210526	0.433333333,0.566666667	0.607142857,0.392857143	0.8,0.2	0.866666667,0.133333333	0.733333333,0.266666667,0,0	0.4,0.6,0,0	0.178571429,0.821428571,0,0	0.416666667,0.583333333,0,0	0.458333333,0.541666667,0,0	0.535714286,0.464285714,0,0	0
2489	45074	B378	0.132543	0.263039	0.3,0.7	0.470588235,0.529411765	0.733333333,0.266666667	0.357142857,0.642857143	0.633333333,0.366666667	0.466666667,0.533333333	0.892857143,0.107142857,0,0	0.75,0.25,0,0	1,0,0,0	0.8,0.2,0,0	0.916666667,0.083333333,0,0	0.961538462,0.038461538,0,0	0
2845	63771	B414	-0.0291171	0.193548	0.1,0.9	0.09375,0.90625	0.090909091,0.909090909	0.076923077,0.923076923	0.1,0.9	0.166666667,0.833333333	0.090909091,0.909090909,0,0	0.111111111,0.888888889,0,0	0,1,0,0	0,1,0,0	0.208333333,0.791666667,0,0	0.269230769,0.730769231,0,0	0
2900	61017	B419	0.202248	0.048857	1,0	0.764705882,0.235294118	0.583333333,0.416666667	0.846153846,0.153846154	0.714285714,0.285714286	1,0	0.583333333,0.416666667,0,0	0.5,0.5,0,0	0.5,0.5,0,0	0.653846154,0.346153846,0,0	0.566666667,0.433333333,0,0	0.607142857,0.392857143,0,0	3																						4.39972,4.96501,1.08391E-05	4.25166,4.67328,2.1219E-05	4.15427,4.48635,3.26325E-05
3177	13230	B450	0.017676	0.186883	0.25,0.75	0.416666667,0.583333333	0.423076923,0.576923077	0.357142857,0.642857143	0.533333333,0.466666667	0.321428571,0.678571429	0.766666667,0.233333333,0,0	0.85,0.15,0,0	0.7,0.3,0,0	0.692307692,0.307692308,0,0	0.766666667,0.233333333,0,0	0.966666667,0.033333333,0,0	0
3178	60666	B451	0.176992	0.191939	1,0	0.933333333,0.066666667	0.8,0.2	1,0	0.807692308,0.192307692	1,0	0.9,0.1,0,0	0.863636364,0.136363636,0,0	1,0,0,0	0.884615385,0.115384615,0,0	0.933333333,0.066666667,0,0	0.933333333,0.066666667,0,0	0
3329	12921	B470	0.0955612	0.288217	0.538461538,0.461538462	0.611111111,0.388888889	0.857142857,0.142857143	0.653846154,0.346153846	0.75,0.25	0.458333333,0.541666667	0.625,0.375,0,0	0.583333333,0.416666667,0,0	0.625,0.375,0,0	0.75,0.25,0,0	0.625,0.375,0,0	0.923076923,0.076923077,0,0	0
3350	57167	B478	0.0202612	0.243927	0.818181818,0.181818182	0.8125,0.1875	0.846153846,0.153846154	0.857142857,0.142857143	1,0	0.766666667,0.233333333	0.066666667,0.933333333,0,0	0.045454545,0.954545455,0,0	0,1,0,0	0.076923077,0.923076923,0,0	0.133333333,0.866666667,0,0	0.071428571,0.928571429,0,0	0
3450	69177	B490	0.218922	0.157406	0.25,0.75	0.388888889,0.611111111	0.6,0.4	0.25,0.75	0.6,0.4	0.107142857,0.892857143	1,0,0,0	1,0,0,0	0.821428571,0.178571429,0,0	1,0,0,0	0.857142857,0.142857143,0,0	1,0,0,0	3																						4.39768,4.96093,1.09414E-05	4.84346,5.89416,1.27596E-06	4.84635,5.90048,1.25753E-06
3540	43022	B503	0.0310369	0.160682	0.666666667,0.333333333	0.666666667,0.333333333	0.571428571,0.428571429	0.5,0.5	0.5,0.5	0.8,0.2	1,0,0,0	1,0,0,0	0.785714286,0.214285714,0,0	0.923076923,0.076923077,0,0	0.933333333,0.066666667,0,0	1,0,0,0	0
3579	73261	B512	0.060851	0.165739	0.8125,0.1875	0.578947368,0.421052632	0.466666667,0.533333333	0.535714286,0.464285714	0.766666667,0.233333333	0.833333333,0.166666667	0.423076923,0.576923077,0,0	0.75,0.25,0,0	0.727272727,0.272727273,0,0	0.590909091,0.409090909,0,0	0.384615385,0.615384615,0,0	0.888888889,0.111111111,0,0	0
3958	4290	B570	0.223237	0.105873	0.071428571,0.928571429	0.147058824,0.852941176	0.307692308,0.692307692	0,1	0.3,0.7	0,1	0.066666667,0.933333333,0,0	0.1,0.9,0,0	0.227272727,0.772727273,0,0	0.076923077,0.923076923,0,0	0.291666667,0.708333333,0,0	0.066666667,0.933333333,0,0	0
4004	34241	B578	0.213633	0.173062	0.90625,0.09375	0.947368421,0.052631579	0.566666667,0.433333333	0.857142857,0.142857143	0.785714286,0.214285714	0.966666667,0.033333333	0.85,0.15,0,0	1,0,0,0	0.954545455,0.045454545,0,0	0.75,0.25,0,0	1,0,0,0	0.95,0.05,0,0	0
4039	7057	B582	0.233523	0.231222	0,1	0,1	0.269230769,0.730769231	0.038461538,0.961538462	0.107142857,0.892857143	0,1	0.076923077,0.923076923,0,0	0,1,0,0	0.041666667,0.958333333,0,0	0.153846154,0.846153846,0,0	0.033333333,0.966666667,0,0	0.466666667,0.533333333,0,0	0
4233	31329	B614	0.0647086	0.378029	0.96875,0.03125	0.815789474,0.184210526	0.866666667,0.133333333	0.928571429,0.071428571	0.766666667,0.233333333	1,0	0.766666667,0.233333333,0,0	1,0,0,0	0.9,0.1,0,0	0.884615385,0.115384615,0,0	0.933333333,0.066666667,0,0	0.9,0.1,0,0	0
4241	43631	B615	0.0406245	0.17187	0.266666667,0.733333333	0.264705882,0.735294118	0.166666667,0.833333333	0.035714286,0.964285714	0.214285714,0.785714286	0.428571429,0.571428571	0.583333333,0.416666667,0,0	0.3125,0.6875,0,0	0.111111111,0.888888889,0,0	0.5,0.5,0,0	0.269230769,0.730769231,0,0	0.307692308,0.692307692,0,0	0
315	27737	B62	0.161673	0.0862635	0.5,0.5	0.333333333,0.666666667	0.1,0.9	0.285714286,0.714285714	0.357142857,0.642857143	0.7,0.3	0.035714286,0.964285714,0,0	0.136363636,0.863636364,0,0	0.233333333,0.766666667,0,0	0.192307692,0.807692308,0,0	0.066666667,0.933333333,0,0	0.166666667,0.833333333,0,0	6	5.01676,6.27943,5.255E-07																			4.57935,5.33123,4.66417E-06		5.32367,6.99271,1.01694E-07	4.72067,5.6288,2.3507E-06	4.58872,5.35069,4.45978E-06				4.36742,4.90058,1.25723E-05
4281	5336	B622	0.0845011	0.212113	0.266666667,0.733333333	0.205882353,0.794117647	0.461538462,0.538461538	0.321428571,0.678571429	0.566666667,0.433333333	0.433333333,0.566666667	0.607142857,0.392857143,0,0	0.166666667,0.833333333,0,0	0.571428571,0.428571429,0,0	0.318181818,0.681818182,0,0	0.708333333,0.291666667,0,0	0.2,0.8,0,0	0
4375	35510	B638	0.0937211	0.300392	0.041666667,0.958333333	0.066666667,0.933333333	0,1	0.1,0.9	0,1	0.230769231,0.769230769	0.233333333,0.766666667,0,0	0.15,0.85,0,0	0.125,0.875,0,0	0.409090909,0.590909091,0,0	0.333333333,0.666666667,0,0	0.192307692,0.807692308,0,0	0
4400	66781	B642	0.202264	0.133655	0.416666667,0.583333333	0.555555556,0.444444444	0.958333333,0.041666667	0.5,0.5	0.75,0.25	0.615384615,0.384615385	0,1,0,0	0.272727273,0.727272727,0,0	0,1,0,0	0,1,0,0	0.2,0.8,0,0	0,1,0,0	0
4406	63985	B643	0.0345563	0.273842	0.863636364,0.136363636	0.722222222,0.277777778	0.863636364,0.136363636	0.714285714,0.285714286	0.888888889,0.111111111	0.653846154,0.346153846	0.4,0.6,0,0	0.136363636,0.863636364,0,0	0.166666667,0.833333333,0,0	0.153846154,0.846153846,0,0	0.266666667,0.733333333,0,0	0.4,0.6,0,0	0
4501	46510	B659	0.0667463	0.207059	0.1,0.9	0,1	0.071428571,0.928571429	0,1	0,1	0.222222222,0.777777778	0.466666667,0.533333333,0,0	0.590909091,0.409090909,0,0	0.866666667,0.133333333,0,0	0.5,0.5,0,0	0.666666667,0.333333333,0,0	0.5,0.5,0,0	2																							4.43138,5.02857,9.36327E-06	4.15047,4.47913,3.31797E-05
4538	60472	B665	0.0917082	0.25094	0.461538462,0.538461538	0.472222222,0.527777778	0.846153846,0.153846154	0.461538462,0.538461538	0.566666667,0.433333333	0.466666667,0.533333333	0.766666667,0.233333333,0,0	0.954545455,0.045454545,0,0	0.833333333,0.166666667,0,0	0.769230769,0.230769231,0,0	0.75,0.25,0,0	0.933333333,0.066666667,0,0	0
4578	82155	B672	0.091189	0.199571	0.84375,0.15625	0.868421053,0.131578947	0.633333333,0.366666667	0.857142857,0.142857143	0.678571429,0.321428571	0.866666667,0.133333333	0,1,0,0	0,1,0,0	0.444444444,0.555555556,0,0	0,1,0,0	0.142857143,0.857142857,0,0	0,1,0,0	0
4672	53953	B689	0.230755	0.219265	0.107142857,0.892857143	0.131578947,0.868421053	0.466666667,0.533333333	0.107142857,0.892857143	0.4,0.6	0.107142857,0.892857143	0.466666667,0.533333333,0,0	0.454545455,0.545454545,0,0	0.5,0.5,0,0	0.5,0.5,0,0	0.5,0.5,0,0	0.566666667,0.433333333,0,0	0
51	70623	B7	0.281177	0.0494375	0.46875,0.53125	0.676470588,0.323529412	0.2,0.8	0.642857143,0.357142857	0.166666667,0.833333333	0.607142857,0.392857143	0.846153846,0.153846154,0,0	0.777777778,0.222222222,0,0	1,0,0,0	0.846153846,0.153846154,0,0	0.7,0.3,0,0	0.833333333,0.166666667,0,0	2																											4.17659,4.52883,2.95918E-05			4.9477,6.12438,7.5097E-07
4729	47935	B702	0.0528439	0.231423	0.5,0.5	0.447368421,0.552631579	0.192307692,0.807692308	0.464285714,0.535714286	0.333333333,0.666666667	0.461538462,0.538461538	0.166666667,0.833333333,0,0	0.055555556,0.944444444,0,0	0.2,0.8,0,0	0.307692308,0.692307692,0,0	0.066666667,0.933333333,0,0	0.071428571,0.928571429,0,0	0
4738	65884	B703	0.0692076	0.252414	0.7,0.3	0.666666667,0.333333333	0.884615385,0.115384615	0.772727273,0.227272727	0.928571429,0.071428571	0.857142857,0.142857143	0.388888889,0.611111111,0,0	0.125,0.875,0,0	0.416666667,0.583333333,0,0	0.277777778,0.722222222,0,0	0.3,0.7,0,0	0.208333333,0.791666667,0,0	0
4741	74640	B704	0.112213	0.181461	0.28125,0.71875	0.305555556,0.694444444	0.466666667,0.533333333	0.428571429,0.571428571	0.733333333,0.266666667	0.466666667,0.533333333	0.708333333,0.291666667,0,0	0.875,0.125,0,0	0.5,0.5,0,0	1,0,0,0	0.625,0.375,0,0	0.928571429,0.071428571,0,0	0
4822	4286	B716	0.247283	0.285746	0.90625,0.09375	1,0	0.9,0.1	1,0	0.625,0.375	1,0	0.785714286,0.214285714,0,0	1,0,0,0	0.607142857,0.392857143,0,0	0.833333333,0.166666667,0,0	0.5,0.5,0,0	1,0,0,0	0
5127	70772	B770	0.0360472	0.172902	0.285714286,0.714285714	0.368421053,0.631578947	0.3,0.7	0.214285714,0.785714286	0.566666667,0.433333333	0.333333333,0.666666667	0.9375,0.0625,0,0	0.571428571,0.428571429,0,0	0.375,0.625,0,0	0.772727273,0.227272727,0,0	0.833333333,0.166666667,0,0	0.730769231,0.269230769,0,0	0
5341	15455	B799	0.129229	0.0851247	0.75,0.25	0.821428571,0.178571429	0.933333333,0.066666667	0.791666667,0.208333333	0.966666667,0.033333333	0.5625,0.4375	0.666666667,0.333333333,0,0	0.888888889,0.111111111,0,0	0.9,0.1,0,0	0.791666667,0.208333333,0,0	0.884615385,0.115384615,0,0	0.607142857,0.392857143,0,0	4	4.38006,4.92575,1.18645E-05																					5.35142,7.05914,8.7269E-08	5.54804,7.53928,2.88883E-08	6.07795,8.9146,1.2173E-09
5379	51152	B803	-0.0141285	0.203827	0.59375,0.40625	0.578947368,0.421052632	0.6,0.4	0.576923077,0.423076923	0.533333333,0.466666667	0.392857143,0.607142857	0.133333333,0.866666667,0,0	0.090909091,0.909090909,0,0	0,1,0,0	0.115384615,0.884615385,0,0	0,1,0,0	0.066666667,0.933333333,0,0	0
5381	78798	B804	0.118159	0.224059	0.916666667,0.083333333	0.647058824,0.352941176	0.571428571,0.428571429	0.269230769,0.730769231	0.615384615,0.384615385	0.769230769,0.230769231	0.772727273,0.227272727,0,0	0.75,0.25,0,0	0.727272727,0.272727273,0,0	0.916666667,0.083333333,0,0	0.933333333,0.066666667,0,0	0.958333333,0.041666667,0,0	0
5794	14479	B854	0.143904	0.0469835	0.6,0.4	0.947368421,0.052631579	0.933333333,0.066666667	1,0	0.933333333,0.066666667	0.766666667,0.233333333	0.566666667,0.433333333,0,0	0.75,0.25,0,0	0.384615385,0.615384615,0,0	0.625,0.375,0,0	0.115384615,0.884615385,0,0	0.892857143,0.107142857,0,0	1																									4.14316,4.46527,3.42558E-05
6038	106738	B878	0.270112	0.0177813	0.208333333,0.791666667	0.46875,0.53125	0.192307692,0.807692308	0.666666667,0.333333333	0.153846154,0.846153846	0.714285714,0.285714286	0.125,0,0.875,0	0.176470588,0.058823529,0.764705882,0	0.08,0.04,0.88,0	0.133333333,0,0.866666667,0	0,0,1,0	0.038461538,0,0.961538462,0	1																														4.15108,4.4803,3.30906E-05
6379	26427	B929	0.198639	0.196113	1,0	0.972222222,0.027777778	0.807692308,0.192307692	1,0	0.833333333,0.166666667	1,0	0.277777778,0.722222222,0,0	0.428571429,0.571428571,0,0	0.636363636,0.363636364,0,0	0.423076923,0.576923077,0,0	0.833333333,0.166666667,0,0	0.636363636,0.363636364,0,0	0
6437	63955	B936	-0.0109788	0.316814	0.464285714,0.535714286	0.555555556,0.444444444	0.566666667,0.433333333	0.678571429,0.321428571	0.607142857,0.392857143	0.466666667,0.533333333	0.692307692,0.307692308,0,0	0.954545455,0.045454545,0,0	0.9,0.1,0,0	1,0,0,0	0.966666667,0.033333333,0,0	0.8,0.2,0,0	0
6495	40228	B945	0.119746	0.27873	0.2,0.8	0.25,0.75	0.133333333,0.866666667	0.5,0.5	0.166666667,0.833333333	0.5,0.5	0.035714286,0.964285714,0,0	0.055555556,0.944444444,0,0	0.1,0.9,0,0	0.038461538,0.961538462,0,0	0.033333333,0.966666667,0,0	0.066666667,0.933333333,0,0	0
6506	34406	B948	0.239913	0.252172	0.0625,0.9375	0.027777778,0.972222222	0.285714286,0.714285714	0.035714286,0.964285714	0.266666667,0.733333333	0,1	0.785714286,0.214285714,0,0	0.95,0.05,0,0	1,0,0,0	0.884615385,0.115384615,0,0	1,0,0,0	0.821428571,0.178571429,0,0	0
1134			0.357352		0.9,0.1	0.9,0.1	0.541666667,0.458333333	1,0	0.5,0.5	0.888888889,0.111111111							3																							4.30482,4.77697,1.6712E-05	4.64532,5.4691,3.39544E-06						4.98267,6.20263,6.27142E-07
2162			0.223828		0.142857143,0.857142857	0.0625,0.9375	0.1,0.9	0.538461538,0.461538462	0,1	0.166666667,0.833333333							0
3349			0.178467		0.222222222,0.777777778	0.625,0.375	0.833333333,0.166666667	0.625,0.375	0.791666667,0.208333333	0.555555556,0.444444444							6	4.4111,4.9878,1.02848E-05																			4.43701,5.03993,9.12164E-06		4.34922,4.86449,1.3662E-05	4.24719,4.6646,2.1647E-05	4.15893,4.4952,3.19746E-05							4.27151,4.71185,1.94156E-05
3377			0.243224		0,1	0.3,0.7	0.590909091,0.409090909	0.636363636,0.363636364	0.692307692,0.307692308	0.375,0.625							0
3578			0.182073		0.035714286,0.964285714	0,1	0.318181818,0.681818182	0,1	0.115384615,0.884615385	0.083333333,0.916666667							1									4.1903,4.55504,2.78589E-05
4085			0.189923		0.464285714,0.535714286	0.382352941,0.617647059	0.866666667,0.133333333	0.428571429,0.571428571	0.607142857,0.392857143	0.363636364,0.636363636							2																											4.45729,5.08091,8.30013E-06			4.39005,4.94568,1.13323E-05
4169			0.237513		0.166666667,0.833333333	0.441176471,0.558823529	0.681818182,0.318181818	0.5,0.5	0.714285714,0.285714286	0.208333333,0.791666667							5	4.2078,4.58861,2.57864E-05																			4.36754,4.90083,1.25653E-05		4.49883,5.1654,6.83284E-06	4.9651,6.16326,6.86662E-07	4.84786,5.90378,1.24802E-06
4556			0.196227		0,1	0.027777778,0.972222222	0.033333333,0.966666667	0.45,0.55	0.178571429,0.821428571	0,1							0
5149			0.389957		0.75,0.25	0.705882353,0.294117647	0.214285714,0.785714286	0.791666667,0.208333333	0.266666667,0.733333333	0.777777778,0.222222222							0
6249			0.22		1,0	0.785714286,0.214285714	0.954545455,0.045454545	0.590909091,0.409090909	1,0	1,0							0
8635			0.276134		0.590909091,0.409090909	0.75,0.25	0.636363636,0.363636364	0.791666667,0.208333333	0.083333333,0.916666667	0.45,0.55							0
9408			0.211617		0.857142857,0.142857143	0.625,0.375	0.357142857,0.642857143	0.708333333,0.291666667	0.571428571,0.428571429	0.9,0.1							1																							4.02654,4.24716,5.66036E-05
17580			0.426409		0.958333333,0.041666667	0.966666667,0.033333333	0.681818182,0.318181818	0.958333333,0.041666667	0.388888889,0.611111111	0.884615385,0.115384615							3																							4.32131,4.80938,1.55102E-05	4.55836,5.28772,5.15556E-06						4.62846,5.43368,3.68403E-06
19367			0.355608		0.9,0.1	0.833333333,0.166666667	0.25,0.75	0.730769231,0.269230769	0.444444444,0.555555556	0.727272727,0.272727273							2																											4.58391,5.3407,4.56353E-06			4.84526,5.8981,1.26446E-06
	12203			0.167341							0,1,0,0	0,1,0,0	0.041666667,0.958333333,0,0	0.166666667,0.833333333,0,0	0.041666667,0.958333333,0,0	0.035714286,0.964285714,0,0	0
	25951			0.0871033							0.7,0.3,0,0	0.636363636,0.363636364,0,0	0.571428571,0.428571429,0,0	0.541666667,0.458333333,0,0	0.7,0.3,0,0	0.5,0.5,0,0	0
	30723			0.060348							0.066666667,0.933333333,0,0	0.181818182,0.818181818,0,0	0,1,0,0	0.038461538,0.961538462,0,0	0,1,0,0	0.266666667,0.733333333,0,0	0
	33173			0.0434602							0.785714286,0.214285714,0,0	0.818181818,0.181818182,0,0	0.857142857,0.142857143,0,0	0.730769231,0.269230769,0,0	0.535714286,0.464285714,0,0	1,0,0,0	0
	49442			0.098245							0.75,0.25,0,0	1,0,0,0	0.875,0.125,0,0	0.909090909,0.090909091,0,0	0.678571429,0.321428571,0,0	0.892857143,0.107142857,0,0	0
	52908			-0.0111331							0.166666667,0.833333333,0,0	0.363636364,0.636363636,0,0	0.321428571,0.678571429,0,0	0.423076923,0.576923077,0,0	0.3,0.7,0,0	0.3,0.7,0,0	0
	57033			0.00889236							0.461538462,0.538461538,0,0	0.4375,0.5625,0,0	0.346153846,0.653846154,0,0	0.461538462,0.538461538,0,0	0.464285714,0.535714286,0,0	0.214285714,0.785714286,0,0	0
	58565			0.656174							0.933333333,0.066666667,0,0	0.818181818,0.181818182,0,0	0.892857143,0.107142857,0,0	0.777777778,0.222222222,0,0	0.681818182,0.318181818,0,0	0.7,0.3,0,0	0
	58754			0.00375466							0.9,0.1,0,0	0.555555556,0.444444444,0,0	0.571428571,0.428571429,0,0	0.833333333,0.166666667,0,0	0.633333333,0.366666667,0,0	0.692307692,0.307692308,0,0	0
	58822			0.0240023							0.214285714,0.785714286,0,0	0.416666667,0.583333333,0,0	0.05,0.95,0,0	0.208333333,0.791666667,0,0	0.166666667,0.833333333,0,0	0.115384615,0.884615385,0,0	0
	62191			0.0716231							0.416666667,0.583333333,0,0	0.3125,0.6875,0,0	0.357142857,0.642857143,0,0	0.45,0.55,0,0	0.409090909,0.590909091,0,0	0.5,0.5,0,0	0
	64753			0.18137							0,1,0,0	0.055555556,0.944444444,0,0	0.464285714,0.535714286,0,0	0,1,0,0	0.366666667,0.633333333,0,0	0.321428571,0.678571429,0,0	0
	68869			0.0961059							0.892857143,0.107142857,0,0	0.818181818,0.181818182,0,0	0.733333333,0.266666667,0,0	0.769230769,0.230769231,0,0	0.633333333,0.366666667,0,0	0.7,0.3,0,0	0
	74692			0.247199							0.066666667,0.933333333,0,0	0,1,0,0	0.066666667,0.933333333,0,0	0.038461538,0.961538462,0,0	0.178571429,0.821428571,0,0	0.166666667,0.833333333,0,0	0
	76714			0.092717							0.833333333,0.166666667,0,0	0.909090909,0.090909091,0,0	0.9,0.1,0,0	0.961538462,0.038461538,0,0	1,0,0,0	1,0,0,0	0
514	28747	B100	0.0432869	0.180266	0.966666667,0.033333333	0.972222222,0.027777778	1,0	0.928571429,0.071428571	0.966666667,0.033333333	0.821428571,0.178571429	1,0,0,0	0.954545455,0.045454545,0,0	0.766666667,0.233333333,0,0	0.923076923,0.076923077,0,0	0.833333333,0.166666667,0,0	1,0,0,0	0
6824	3605	B1000	0.146305	-0.00395709	0.1875,0.8125	0.473684211,0.526315789	0.633333333,0.366666667	0.285714286,0.714285714	0.433333333,0.566666667	0.166666667,0.833333333	0.357142857,0.642857143,0,0	0.409090909,0.590909091,0,0	0.533333333,0.466666667,0,0	0.307692308,0.692307692,0,0	0.266666667,0.733333333,0,0	0.4,0.6,0,0	3																				4.20629,4.58571,2.59594E-05		4.23294,4.63703,2.3066E-05	4.24497,4.66031,2.18619E-05
6931	80284	B1011	0.160938	0.0186153	0.857142857,0.142857143	0.973684211,0.026315789	0.966666667,0.033333333	0.892857143,0.107142857	0.966666667,0.033333333	0.583333333,0.416666667	0.733333333,0.266666667,0,0	1,0,0,0	0.730769231,0.269230769,0,0	0.846153846,0.153846154,0,0	0.821428571,0.178571429,0,0	0.791666667,0.208333333,0,0	2	4.15631,4.49022,3.23433E-05																					4.41829,5.00224,9.94866E-06
6997	4881	B1019	0.0212252	0.196068	0.21875,0.78125	0.210526316,0.789473684	0.066666667,0.933333333	0,1	0.166666667,0.833333333	0.2,0.8	0.066666667,0.933333333,0,0	0,1,0,0	0.166666667,0.833333333,0,0	0.153846154,0.846153846,0,0	0.4,0.6,0,0	0.033333333,0.966666667,0,0	0
7038	23495	B1024	0.202715	0.0845387	1,0	1,0	0.833333333,0.166666667	0.964285714,0.035714286	0.8,0.2	1,0	0.142857143,0.857142857,0,0	0,1,0,0	0,1,0,0	0.038461538,0.961538462,0,0	0.066666667,0.933333333,0,0	0.1,0.9,0,0	0
7040	48886	B1026	0.0732542	0.305037	0.923076923,0.076923077	0.888888889,0.111111111	0.846153846,0.153846154	1,0	0.733333333,0.266666667	0.892857143,0.107142857	0.230769231,0.769230769,0,0	0.2,0.8,0,0	0.1,0.9,0,0	0.192307692,0.807692308,0,0	0,1,0,0	0,1,0,0	0
7053	43651	B1029	0.105562	0.111112	0.625,0.375	0.382352941,0.617647059	0.2,0.8	0.346153846,0.653846154	0.333333333,0.666666667	0.625,0.375	0.038461538,0.961538462,0,0	0,1,0,0	0.272727273,0.727272727,0,0	0.090909091,0.909090909,0,0	0.125,0.875,0,0	0.125,0.875,0,0	5	4.08038,4.34715,4.49621E-05																			4.07598,4.33894,4.58202E-05		4.52553,5.22009,6.0243E-06	4.66438,5.50926,3.09553E-06	4.47522,5.11729,7.63328E-06
7160	26853	B1040	0.0448071	0.0621122	0.96875,0.03125	0.888888889,0.111111111	0.857142857,0.142857143	0.944444444,0.055555556	0.833333333,0.166666667	1,0	0.066666667,0.933333333,0,0	0.227272727,0.772727273,0,0	0.133333333,0.866666667,0,0	0.230769231,0.769230769,0,0	0,1,0,0	0.333333333,0.666666667,0,0	1																													4.03105,4.25549,5.55278E-05
7210	37871	B1048	0.0880141	0.22456	0.9375,0.0625	0.882352941,0.117647059	0.75,0.25	0.857142857,0.142857143	0.766666667,0.233333333	1,0	0,1,0,0	0.222222222,0.777777778,0,0	0.045454545,0.954545455,0,0	0.0625,0.9375,0,0	0,1,0,0	0.071428571,0.928571429,0,0	0
7284	78935	B1061	0.115265	0.00954035	0.766666667,0.233333333	0.75,0.25	0.423076923,0.576923077	0.730769231,0.269230769	0.533333333,0.466666667	0.321428571,0.678571429	0.333333333,0.666666667,0,0	0.3,0.7,0,0	0.035714286,0.964285714,0,0	0.181818182,0.818181818,0,0	0.1,0.9,0,0	0.3,0.7,0,0	1																					4.27817,4.72483,1.88439E-05
7288	16151	B1063	0.106218	0.21829	0,1	0.105263158,0.894736842	0,1	0,1	0.208333333,0.791666667	0,1	0.107142857,0.892857143,0,0	0.071428571,0.928571429,0,0	0,1,0,0	0.125,0.875,0,0	0,1,0,0	0.153846154,0.846153846,0,0	0
7301	10286	B1065	0.177969	0.0368338	0.818181818,0.181818182	0.96875,0.03125	0.714285714,0.285714286	1,0	0.766666667,0.233333333	1,0	0.233333333,0.766666667,0,0	0.15,0.85,0,0	0.066666667,0.933333333,0,0	0.153846154,0.846153846,0,0	0.1,0.9,0,0	0.1,0.9,0,0	0
7369	107477	B1075	0.0658292	-0.0147276	0.230769231,0.769230769	0.058823529,0.941176471	0,1	0.115384615,0.884615385	0.083333333,0.916666667	0.25,0.75	0.321428571,0.25,0.428571429,0	0.692307692,0,0.307692308,0	0.62962963,0,0.37037037,0	0.714285714,0,0.285714286,0	0.68,0,0.32,0	0.777777778,0,0.222222222,0	0
7393	21734	B1081	0.0383151	0.104207	0.59375,0.40625	0.578947368,0.421052632	0.8,0.2	0.428571429,0.571428571	0.566666667,0.433333333	0.766666667,0.233333333	0.433333333,0.566666667,0,0	0.5,0.5,0,0	0.9,0.1,0,0	0.461538462,0.538461538,0,0	0.846153846,0.153846154,0,0	0.2,0.8,0,0	0
7428	59556	B1087	0.00510677	0.108823	0.454545455,0.545454545	0.538461538,0.461538462	0.333333333,0.666666667	0.636363636,0.363636364	0.611111111,0.388888889	0.3125,0.6875	0.266666667,0.733333333,0,0	0.444444444,0.555555556,0,0	0.366666667,0.633333333,0,0	0.192307692,0.807692308,0,0	0.333333333,0.666666667,0,0	0.192307692,0.807692308,0,0	0
7619	47045	B1108	0.150848	-0.0132358	0.214285714,0.785714286	0.222222222,0.777777778	0.642857143,0.357142857	0.142857143,0.857142857	0.3,0.7	0.3,0.7	0.9,0.1,0,0	0.727272727,0.272727273,0,0	0.7,0.3,0,0	0.730769231,0.269230769,0,0	0.966666667,0.033333333,0,0	0.733333333,0.266666667,0,0	1																											4.00672,4.21064,6.1569E-05
7723	25173	B1123	0.13278	0.19691	0.633333333,0.366666667	0.555555556,0.444444444	0.5,0.5	0.730769231,0.269230769	0.266666667,0.733333333	0.7,0.3	0,1,0,0	0.111111111,0.888888889,0,0	0,1,0,0	0,1,0,0	0.321428571,0.678571429,0,0	0.214285714,0.785714286,0,0	0
7750	78297	B1125	0.0280338	0.0301785	0.133333333,0.866666667	0.027777778,0.972222222	0,1	0.071428571,0.928571429	0.066666667,0.933333333	0.166666667,0.833333333	0,1,0,0	0,1,0,0	0.111111111,0.888888889,0,0	0,1,0,0	1,0,0,0	0.230769231,0.769230769,0,0	0
573	37965	B113	-0.0120909	0.0413515	0.65625,0.34375	0.833333333,0.166666667	0.8,0.2	0.785714286,0.214285714	0.8,0.2	0.821428571,0.178571429	0.035714286,0.964285714,0,0	0.222222222,0.777777778,0,0	0.35,0.65,0,0	0,1,0,0	0.5,0.5,0,0	0,1,0,0	0
7781	75971	B1130	0.147547	0.0293028	0.714285714,0.285714286	0.538461538,0.461538462	0.846153846,0.153846154	0.423076923,0.576923077	0.846153846,0.153846154	0.666666667,0.333333333	0.066666667,0.933333333,0,0	0.3125,0.6875,0,0	0,1,0,0	0.153846154,0.846153846,0,0	0,1,0,0	0.192307692,0.807692308,0,0	1																														4.86144,5.93354,1.16536E-06
7845	759	B1136	0.0623268	0.184176	0.0625,0.9375	0,1	0.133333333,0.866666667	0.035714286,0.964285714	0.1,0.9	0,1	0,1,0,0	0,1,0,0	0.2,0.8,0,0	0,1,0,0	0.1,0.9,0,0	0,1,0,0	0
7847	33232	B1137	-0.0109179	0.190414	0.6,0.4	0.5625,0.4375	0.541666667,0.458333333	0.708333333,0.291666667	0.769230769,0.230769231	0.653846154,0.346153846	0.071428571,0.928571429,0,0	0.15,0.85,0,0	0.214285714,0.785714286,0,0	0.153846154,0.846153846,0,0	0.033333333,0.966666667,0,0	0.071428571,0.928571429,0,0	0
7909	35280	B1148	0.20288	0.156871	0.125,0.875	0.111111111,0.888888889	0.266666667,0.733333333	0.392857143,0.607142857	0.5,0.5	0,1	0.833333333,0.166666667,0,0	0.954545455,0.045454545,0,0	1,0,0,0	0.875,0.125,0,0	1,0,0,0	0.9,0.1,0,0	0
7940	44459	B1152	0.0607548	0.195209	0.09375,0.90625	0.263157895,0.736842105	0.466666667,0.533333333	0.25,0.75	0.1,0.9	0.2,0.8	0.9,0.1,0,0	1,0,0,0	0.9,0.1,0,0	0.923076923,0.076923077,0,0	0.933333333,0.066666667,0,0	0.833333333,0.166666667,0,0	0
7941	12845	B1153	0.0945582	0.0542514	0.933333333,0.066666667	0.973684211,0.026315789	0.966666667,0.033333333	1,0	0.8,0.2	1,0	0.269230769,0.730769231,0,0	0.75,0.25,0,0	0.964285714,0.035714286,0,0	0.291666667,0.708333333,0,0	0.633333333,0.366666667,0,0	0.633333333,0.366666667,0,0	0
7961	17125	B1155	0.23088	0.172745	1,0	0.944444444,0.055555556	0.733333333,0.266666667	1,0	0.766666667,0.233333333	0.966666667,0.033333333	0.633333333,0.366666667,0,0	0.75,0.25,0,0	0.7,0.3,0,0	0.884615385,0.115384615,0,0	0.821428571,0.178571429,0,0	0.733333333,0.266666667,0,0	0
7986	29187	B1159	0.0457873	0.0461905	0.892857143,0.107142857	0.921052632,0.078947368	0.714285714,0.285714286	0.846153846,0.153846154	0.833333333,0.166666667	0.933333333,0.066666667	0.5,0.5,0,0	0.444444444,0.555555556,0,0	0.090909091,0.909090909,0,0	0.727272727,0.272727273,0,0	0.1,0.9,0,0	0.653846154,0.346153846,0,0	0
8022	66033	B1162	0.0675281	0.192612	0.3125,0.6875	0.289473684,0.710526316	0.633333333,0.366666667	0.357142857,0.642857143	0.466666667,0.533333333	0.466666667,0.533333333	0.966666667,0.033333333,0,0	0.909090909,0.090909091,0,0	1,0,0,0	0.961538462,0.038461538,0,0	0.966666667,0.033333333,0,0	0.833333333,0.166666667,0,0	0
8182	72795	B1178	0.0245967	0.212061	0.866666667,0.133333333	0.916666667,0.083333333	0.966666667,0.033333333	0.928571429,0.071428571	1,0	0.884615385,0.115384615	0.035714286,0.964285714,0,0	0.05,0.95,0,0	0.2,0.8,0,0	0.083333333,0.916666667,0,0	0.266666667,0.733333333,0,0	0.033333333,0.966666667,0,0	0
8197	69143	B1182	0.0725789	0.170979	0.615384615,0.384615385	0.583333333,0.416666667	0.307692308,0.692307692	0.785714286,0.214285714	0.7,0.3	0.4,0.6	0.4,0.6,0,0	0.454545455,0.545454545,0,0	0.633333333,0.366666667,0,0	0.307692308,0.692307692,0,0	0.633333333,0.366666667,0,0	0.2,0.8,0,0	0
8225	41016	B1186	0.146045	0.223904	0.833333333,0.166666667	0.789473684,0.210526316	0.7,0.3	1,0	0.566666667,0.433333333	0.857142857,0.142857143	0.066666667,0.933333333,0,0	0.090909091,0.909090909,0,0	0.153846154,0.846153846,0,0	0.153846154,0.846153846,0,0	0.2,0.8,0,0	0.1,0.9,0,0	0
8233	65411	B1191	-0.00642893	0.210445	0.923076923,0.076923077	0.90625,0.09375	1,0	0.954545455,0.045454545	0.958333333,0.041666667	0.95,0.05	0.107142857,0.892857143,0,0	0.111111111,0.888888889,0,0	0,1,0,0	0.076923077,0.923076923,0,0	0,1,0,0	0.107142857,0.892857143,0,0	0
8270	48552	B1197	0.1285	0.163221	0.923076923,0.076923077	0.527777778,0.472222222	0.533333333,0.466666667	0.769230769,0.230769231	0.5,0.5	0.833333333,0.166666667	0.178571429,0.821428571,0,0	0,1,0,0	0.041666667,0.958333333,0,0	0.083333333,0.916666667,0,0	0.133333333,0.866666667,0,0	0.066666667,0.933333333,0,0	0
8315	19588	B1202	0.0433189	0.146519	0.25,0.75	0.294117647,0.705882353	0.566666667,0.433333333	0.464285714,0.535714286	0.466666667,0.533333333	0.5,0.5	0.033333333,0.966666667,0,0	0.136363636,0.863636364,0,0	0.25,0.75,0,0	0.333333333,0.666666667,0,0	0.166666667,0.833333333,0,0	0.066666667,0.933333333,0,0	0
8404	8188	B1216	0.00211067	0.174208	0.642857143,0.357142857	0.710526316,0.289473684	0.571428571,0.428571429	0.642857143,0.357142857	0.8,0.2	0.533333333,0.466666667	0.266666667,0.733333333,0,0	0,1,0,0	0.033333333,0.966666667,0,0	0,1,0,0	0,1,0,0	0,1,0,0	0
8451	84471	B1223	0.148455	0.0662827	0.653846154,0.346153846	0.657894737,0.342105263	0.964285714,0.035714286	0.928571429,0.071428571	0.9,0.1	0.642857143,0.357142857	0.185185185,0.111111111,0.259259259,0.444444444	0.157894737,0.052631579,0.263157895,0.526315789	0.433333333,0.166666667,0.066666667,0.333333333	0.269230769,0.076923077,0.230769231,0.423076923	0.433333333,0.066666667,0.066666667,0.433333333	0.233333333,0.2,0.266666667,0.3	0
8546	70889	B1238	0.263578	-0.00554613	0.2,0.8	0.147058824,0.852941176	0.461538462,0.538461538	0.291666667,0.708333333	0.653846154,0.346153846	0.142857143,0.857142857	0.964285714,0.035714286,0,0	0.875,0.125,0,0	0.933333333,0.066666667,0,0	0.961538462,0.038461538,0,0	1,0,0,0	0.692307692,0.307692308,0,0	0
8619	16741	B1253	0.0453084	0.181135	0.3125,0.6875	0.342105263,0.657894737	0.266666667,0.733333333	0.357142857,0.642857143	0.066666667,0.933333333	0.266666667,0.733333333	0.318181818,0.681818182,0,0	0,1,0,0	0.125,0.875,0,0	0.2,0.8,0,0	0.166666667,0.833333333,0,0	0.291666667,0.708333333,0,0	0
8627	51755	B1256	0.0395637	0.178576	0.35,0.65	0.375,0.625	0.428571429,0.571428571	0.115384615,0.884615385	0.464285714,0.535714286	0.375,0.625	0.928571429,0.071428571,0,0	1,0,0,0	1,0,0,0	0.791666667,0.208333333,0,0	1,0,0,0	0.961538462,0.038461538,0,0	0
657	9171	B126	0.0737104	0.215655	0.133333333,0.866666667	0.026315789,0.973684211	0,1	0.071428571,0.928571429	0,1	0.166666667,0.833333333	0.964285714,0.035714286,0,0	1,0,0,0	0.7,0.3,0,0	0.954545455,0.045454545,0,0	0.928571429,0.071428571,0,0	1,0,0,0	0
8909	16916	B1292	0.0124931	0.0859561	0.09375,0.90625	0.184210526,0.815789474	0.230769231,0.769230769	0.321428571,0.678571429	0.133333333,0.866666667	0.071428571,0.928571429	0.875,0.125,0,0	1,0,0,0	1,0,0,0	1,0,0,0	1,0,0,0	0.821428571,0.178571429,0,0	0
679	17878	B131	0.0786788	0.209789	0.692307692,0.307692308	0.769230769,0.230769231	0.538461538,0.461538462	0.653846154,0.346153846	0.388888889,0.611111111	0.708333333,0.291666667	0.85,0.15,0,0	0.9375,0.0625,0,0	0.954545455,0.045454545,0,0	0.961538462,0.038461538,0,0	0.666666667,0.333333333,0,0	0.928571429,0.071428571,0,0	0
9111	49955	B1319	0.116636	0.205384	0.928571429,0.071428571	0.852941176,0.147058824	1,0	0.821428571,0.178571429	1,0	0.75,0.25	0.1,0.9,0,0	0.136363636,0.863636364,0,0	0.1,0.9,0,0	0.038461538,0.961538462,0,0	0.066666667,0.933333333,0,0	0.1,0.9,0,0	0
9156	24990	B1324	0.170435	0.00286646	0.115384615,0.884615385	0.428571429,0.571428571	0.041666667,0.958333333	0.071428571,0.928571429	0.045454545,0.954545455	0.041666667,0.958333333	0.571428571,0.428571429,0,0	0.555555556,0.444444444,0,0	0.466666667,0.533333333,0,0	0.5,0.5,0,0	0.5,0.5,0,0	0.533333333,0.466666667,0,0	0
9161	3899	B1326	0.108868	0.0846384	0.535714286,0.464285714	0.473684211,0.526315789	0.107142857,0.892857143	0.321428571,0.678571429	0.366666667,0.633333333	0.535714286,0.464285714	0.714285714,0.285714286,0,0	0.272727273,0.727272727,0,0	0.423076923,0.576923077,0,0	0.269230769,0.730769231,0,0	0.233333333,0.766666667,0,0	0.366666667,0.633333333,0,0	0
9181	18297	B1330	0.0178492	0.180384	0.3125,0.6875	0.078947368,0.921052632	0.2,0.8	0.142857143,0.857142857	0.214285714,0.785714286	0.083333333,0.916666667	0.153846154,0.846153846,0,0	0.136363636,0.863636364,0,0	0,1,0,0	0,1,0,0	0,1,0,0	0.142857143,0.857142857,0,0	0
9209	58465	B1340	0.129148	-0.0316425	0.125,0.875	0.264705882,0.735294118	0,1	0.115384615,0.884615385	0,1	0.05,0.95	0.454545455,0.545454545,0,0	0.125,0.875,0,0	0.25,0.75,0,0	0.291666667,0.708333333,0,0	0,1,0,0	0,1,0,0	0
9239	38299	B1346	0.0638489	0.141802	0.636363636,0.363636364	0.342105263,0.657894737	0.333333333,0.666666667	0.541666667,0.458333333	0.583333333,0.416666667	0.772727273,0.227272727	0.730769231,0.269230769,0,0	0.9,0.1,0,0	0.916666667,0.083333333,0,0	0.875,0.125,0,0	0.9,0.1,0,0	0.65,0.35,0,0	0
9287	61468	B1354	0.0205876	0.186005	0.821428571,0.178571429	0.868421053,0.131578947	1,0	0.884615385,0.115384615	0.9,0.1	0.966666667,0.033333333	0.214285714,0.785714286,0,0	0.5625,0.4375,0,0	0.535714286,0.464285714,0,0	0.5,0.5,0,0	0.633333333,0.366666667,0,0	0.366666667,0.633333333,0,0	0
9310	63252	B1357	0.0623759	0.195351	0.892857143,0.107142857	0.911764706,0.088235294	0.722222222,0.277777778	0.7,0.3	0.769230769,0.230769231	0.961538462,0.038461538	0.233333333,0.766666667,0,0	0.045454545,0.954545455,0,0	0,1,0,0	0.038461538,0.961538462,0,0	0,1,0,0	0.033333333,0.966666667,0,0	0
9407	83438	B1365	0.256592	0.00627821	0.90625,0.09375	0.861111111,0.138888889	0.533333333,0.466666667	0.821428571,0.178571429	0.466666667,0.533333333	0.821428571,0.178571429	0.133333333,0.366666667,0.166666667,0.333333333	0.181818182,0.318181818,0.409090909,0.090909091	0.25,0.214285714,0.178571429,0.357142857	0.346153846,0.153846154,0.423076923,0.076923077	0.32,0.12,0.16,0.4	0.25,0.214285714,0.464285714,0.071428571	0
723	101191	B137	0.184091	0.0587276	1,0	1,0	0.8,0.2	1,0	0.866666667,0.133333333	0.966666667,0.033333333	0.466666667,0.533333333,0,0	0.333333333,0.666666667,0,0	0.566666667,0.433333333,0,0	0.5,0.5,0,0	0.566666667,0.433333333,0,0	0.724137931,0.275862069,0,0	0
9615	73472	B1388	0.0580537	-0.00945622	0.884615385,0.115384615	0.852941176,0.147058824	1,0	0.964285714,0.035714286	1,0	0.909090909,0.090909091	0.192307692,0.807692308,0,0	0,1,0,0	0.25,0.75,0,0	0.076923077,0.923076923,0,0	0.076923077,0.923076923,0,0	0.307692308,0.692307692,0,0	1																									4.20232,4.57807,2.64196E-05
9620	45704	B1390	0.260935	0.028318	0.833333333,0.166666667	0.888888889,0.111111111	0.692307692,0.307692308	0.857142857,0.142857143	0.392857143,0.607142857	0.875,0.125	0.8,0.2,0,0	0.954545455,0.045454545,0,0	0.708333333,0.291666667,0,0	0.846153846,0.153846154,0,0	0.633333333,0.366666667,0,0	0.766666667,0.233333333,0,0	0
9673	42544	B1396	-0.00138604	0.196449	0.321428571,0.678571429	0.25,0.75	0.423076923,0.576923077	0.307692308,0.692307692	0.423076923,0.576923077	0.375,0.625	0.142857143,0.857142857,0,0	0.111111111,0.888888889,0,0	0,1,0,0	0.153846154,0.846153846,0,0	0,1,0,0	0,1,0,0	0
9729	59221	B1401	0.0991138	0.146413	0.9,0.1	0.617647059,0.382352941	0.933333333,0.066666667	0.714285714,0.285714286	0.9,0.1	0.884615385,0.115384615	1,0,0,0	0.95,0.05,0,0	0.966666667,0.033333333,0,0	0.846153846,0.153846154,0,0	0.933333333,0.066666667,0,0	0.933333333,0.066666667,0,0	1						4.1205,4.42245,3.7805E-05
9740	57611	B1405	0.219342	0.0703926	1,0	1,0	0.866666667,0.133333333	1,0	0.8,0.2	1,0	1,0,0,0	1,0,0,0	0.875,0.125,0,0	0.884615385,0.115384615,0,0	0.75,0.25,0,0	0.892857143,0.107142857,0,0	0
9765	17731	B1407	0.0124781	0.0848367	0.6875,0.3125	0.552631579,0.447368421	0.433333333,0.566666667	0.678571429,0.321428571	0.6,0.4	0.633333333,0.366666667	0.566666667,0.433333333,0,0	0.272727273,0.727272727,0,0	0.266666667,0.733333333,0,0	0.538461538,0.461538462,0,0	0.366666667,0.633333333,0,0	0.366666667,0.633333333,0,0	0
9856	88478	B1414	0.156458	0.00661357	0.35,0.65	0.590909091,0.409090909	0.318181818,0.681818182	0.777777778,0.222222222	0.333333333,0.666666667	0.7,0.3	0.259259259,0.111111111,0.185185185,0.444444444	0.176470588,0.235294118,0.235294118,0.352941176	0.038461538,0.115384615,0.384615385,0.461538462	0.16,0.16,0.36,0.32	0.137931034,0.379310345,0.344827586,0.137931034	0.423076923,0.115384615,0.076923077,0.384615385	0
9980	51769	B1433	0.0530327	0.0961154	0.958333333,0.041666667	0.888888889,0.111111111	1,0	0.821428571,0.178571429	0.966666667,0.033333333	1,0	0,1,0,0	0.045454545,0.954545455,0,0	0,1,0,0	0.115384615,0.884615385,0,0	0.033333333,0.966666667,0,0	0.25,0.75,0,0	0
10000	14671	B1436	0.208425	0.103357	0.59375,0.40625	0.555555556,0.444444444	0.892857143,0.107142857	0.571428571,0.428571429	0.933333333,0.066666667	0.566666667,0.433333333	0.2,0.8,0,0	0.5,0.5,0,0	0.466666667,0.533333333,0,0	0.230769231,0.769230769,0,0	0.142857143,0.857142857,0,0	0.214285714,0.785714286,0,0	0
10018	50129	B1439	0.0779645	0.221439	0.966666667,0.033333333	0.894736842,0.105263158	0.8,0.2	0.964285714,0.035714286	0.857142857,0.142857143	1,0	0.133333333,0.866666667,0,0	0.045454545,0.954545455,0,0	0.033333333,0.966666667,0,0	0.153846154,0.846153846,0,0	0.033333333,0.966666667,0,0	0.033333333,0.966666667,0,0	0
763	52781	B144	0.0263598	0.169118	0.625,0.375	0.710526316,0.289473684	0.666666667,0.333333333	0.75,0.25	0.9,0.1	0.607142857,0.392857143	0.807692308,0.192307692,0,0	0.944444444,0.055555556,0,0	0.884615385,0.115384615,0,0	0.769230769,0.230769231,0,0	0.857142857,0.142857143,0,0	0.681818182,0.318181818,0,0	0
10036	20869	B1441	0.0957915	0.187762	0.09375,0.90625	0.026315789,0.973684211	0.033333333,0.966666667	0.071428571,0.928571429	0.3,0.7	0.066666667,0.933333333	0.222222222,0.777777778,0,0	0.35,0.65,0,0	0.633333333,0.366666667,0,0	0.409090909,0.590909091,0,0	0.5,0.5,0,0	0.25,0.75,0,0	0
10093	26971	B1446	0.0107819	0.229251	0,1	0.117647059,0.882352941	0,1	0.035714286,0.964285714	0.066666667,0.933333333	0.1,0.9	0.642857143,0.357142857,0,0	0.625,0.375,0,0	0.590909091,0.409090909,0,0	0.576923077,0.423076923,0,0	0.625,0.375,0,0	0.541666667,0.458333333,0,0	0
10115	25695	B1448	0.0843563	0.0142722	0.321428571,0.678571429	0.833333333,0.166666667	0.633333333,0.366666667	0.642857143,0.357142857	0.633333333,0.366666667	0.423076923,0.576923077	0.75,0.25,0,0	0.833333333,0.166666667,0,0	0.833333333,0.166666667,0,0	0.961538462,0.038461538,0,0	0.8,0.2,0,0	0.933333333,0.066666667,0,0	3	4.31364,4.79429,1.60588E-05																			4.35894,4.88375,1.30691E-05								4.3275,4.82157,1.5081E-05
10177	56165	B1451	0.208604	0.152349	0.90625,0.09375	0.973684211,0.026315789	0.7,0.3	0.961538462,0.038461538	0.766666667,0.233333333	1,0	0.923076923,0.076923077,0,0	1,0,0,0	1,0,0,0	0.75,0.25,0,0	1,0,0,0	1,0,0,0	0
10288	85065	B1465	0.00250537	-0.0185883	0.076923077,0.923076923	0.083333333,0.916666667	0,1	0.153846154,0.846153846	0.071428571,0.928571429	0.035714286,0.964285714	0.068965517,0.034482759,0.448275862,0.448275862	0,0,0.476190476,0.523809524	0.142857143,0.035714286,0.321428571,0.5	0.038461538,0,0.461538462,0.5	0.066666667,0,0.433333333,0.5	0.066666667,0.1,0.433333333,0.4	0
781	35476	B148	0.0743894	-0.0156136	0.535714286,0.464285714	0.823529412,0.176470588	0.4,0.6	0.5,0.5	0.466666667,0.533333333	0.464285714,0.535714286	0,1,0,0	0,1,0,0	0,1,0,0	0,1,0,0	0,1,0,0	0.366666667,0.633333333,0,0	0
10535	26906	B1484	0.147618	0.0613905	0.409090909,0.590909091	0.285714286,0.714285714	0.038461538,0.961538462	0.083333333,0.916666667	0.2,0.8	0.5,0.5	0.9,0.1,0,0	0.772727273,0.227272727,0,0	0.9,0.1,0,0	0.961538462,0.038461538,0,0	0.966666667,0.033333333,0,0	0.866666667,0.133333333,0,0	1																								4.15396,4.48575,3.26774E-05
10611	63526	B1494	-0.040705	0.122658	0.5,0.5	0.566666667,0.433333333	0.545454545,0.454545455	0.5,0.5	0.5,0.5	0.444444444,0.555555556	0.607142857,0.392857143,0,0	0.65,0.35,0,0	0.692307692,0.307692308,0,0	0.708333333,0.291666667,0,0	0.833333333,0.166666667,0,0	0.366666667,0.633333333,0,0	0
10612	85720	B1495	0.0993275	0.037625	0.466666667,0.533333333	0.527777778,0.472222222	0.233333333,0.766666667	0.357142857,0.642857143	0.433333333,0.566666667	0.75,0.25	0.4,0.2,0.4,0	0.3125,0.25,0.4375,0	0.347826087,0,0.652173913,0	0.47826087,0.086956522,0.434782609,0	0.466666667,0.066666667,0.466666667,0	0.318181818,0.227272727,0.454545455,0	0
10679	62813	B1505	0.066908	0.182064	0.40625,0.59375	0.5,0.5	0.2,0.8	0.285714286,0.714285714	0.333333333,0.666666667	0.566666667,0.433333333	0.192307692,0.807692308,0,0	0.136363636,0.863636364,0,0	0.115384615,0.884615385,0,0	0.318181818,0.681818182,0,0	0.071428571,0.928571429,0,0	0.392857143,0.607142857,0,0	0
10680	18623	B1506	0.11291	0.05702	0.857142857,0.142857143	0.933333333,0.066666667	1,0	0.909090909,0.090909091	1,0	0.727272727,0.272727273	0.433333333,0.566666667,0,0	0.136363636,0.863636364,0,0	0.428571429,0.571428571,0,0	0.230769231,0.769230769,0,0	0.3,0.7,0,0	0.1,0.9,0,0	1												5.14727,6.5779,2.64303E-07
10720	55394	B1512	0.0996767	0.233905	0.03125,0.96875	0.157894737,0.842105263	0.3,0.7	0.178571429,0.821428571	0.2,0.8	0,1	0.966666667,0.033333333,0,0	0.909090909,0.090909091,0,0	0.730769231,0.269230769,0,0	0.961538462,0.038461538,0,0	0.866666667,0.133333333,0,0	0.933333333,0.066666667,0,0	0
10792	76850	B1521	0.0536383	0.0618929	0.227272727,0.772727273	0.45,0.55	0.181818182,0.818181818	0.3,0.7	0.090909091,0.909090909	0.181818182,0.818181818	0.5,0.5,0,0	0.363636364,0.636363636,0,0	0.666666667,0.333333333,0,0	0.384615385,0.615384615,0,0	0.266666667,0.733333333,0,0	0.233333333,0.766666667,0,0	0
10795	15759	B1522	0.180782	0.184813	0.708333333,0.291666667	0.617647059,0.382352941	0.958333333,0.041666667	0.653846154,0.346153846	0.964285714,0.035714286	0.772727273,0.227272727	0.045454545,0.954545455,0,0	0.35,0.65,0,0	0.035714286,0.964285714,0,0	0.166666667,0.833333333,0,0	0.233333333,0.766666667,0,0	0,1,0,0	0
10799	16337	B1523	0.0518783	0.168514	0.433333333,0.566666667	0.382352941,0.617647059	0.285714286,0.714285714	0.653846154,0.346153846	0.3,0.7	0.266666667,0.733333333	0.269230769,0.730769231,0,0	0,1,0,0	0.035714286,0.964285714,0,0	0.041666667,0.958333333,0,0	0.142857143,0.857142857,0,0	0.277777778,0.722222222,0,0	0
10852	14263	B1529	0.00815859	0.227345	0.34375,0.65625	0.236842105,0.763157895	0.133333333,0.866666667	0.178571429,0.821428571	0.166666667,0.833333333	0.178571429,0.821428571	0.115384615,0.884615385,0,0	0.05,0.95,0,0	0.041666667,0.958333333,0,0	0,1,0,0	0.321428571,0.678571429,0,0	0.227272727,0.772727273,0,0	0
10859	46036	B1530	0.0402442	0.222663	1,0	0.9,0.1	0.681818182,0.318181818	0.85,0.15	0.909090909,0.090909091	0.785714286,0.214285714	0.1,0.9,0,0	0.090909091,0.909090909,0,0	0.033333333,0.966666667,0,0	0.038461538,0.961538462,0,0	0.033333333,0.966666667,0,0	0.033333333,0.966666667,0,0	0
11477	31321	B1557	0.0820253	0.120513	0.933333333,0.066666667	0.944444444,0.055555556	0.964285714,0.035714286	0.961538462,0.038461538	0.7,0.3	0.866666667,0.133333333	1,0,0,0	0.863636364,0.136363636,0,0	0.75,0.25,0,0	1,0,0,0	0.533333333,0.466666667,0,0	1,0,0,0	0
11537	44674	B1558	0.028643	-0.024866	0.708333333,0.291666667	0.947368421,0.052631579	0.846153846,0.153846154	0.785714286,0.214285714	0.821428571,0.178571429	0.636363636,0.363636364	0,1,0,0	0,1,0,0	0,1,0,0	0.307692308,0.692307692,0,0	0.066666667,0.933333333,0,0	0,1,0,0	0
11698	21776	B1562	0.105889	0.0112012	0.035714286,0.964285714	0.333333333,0.666666667	0,1	0.178571429,0.821428571	0.107142857,0.892857143	0.153846154,0.846153846	1,0,0,0	0.6,0.4,0,0	0.633333333,0.366666667,0,0	0.807692308,0.192307692,0,0	0.857142857,0.142857143,0,0	1,0,0,0	0
11946	42460	B1571	0.0990373	0.00586162	0.818181818,0.181818182	0.785714286,0.214285714	1,0	0.954545455,0.045454545	1,0	0.863636364,0.136363636	0.035714286,0.964285714,0,0	0.05,0.95,0,0	0.153846154,0.846153846,0,0	0.076923077,0.923076923,0,0	0.066666667,0.933333333,0,0	0.1,0.9,0,0	0
12216	54184	B1579	0.0377649	0.0865003	0.5,0.5	0.735294118,0.264705882	0.653846154,0.346153846	0.678571429,0.321428571	0.423076923,0.576923077	0.375,0.625	0.714285714,0.285714286,0,0	1,0,0,0	1,0,0,0	0.958333333,0.041666667,0,0	1,0,0,0	0.833333333,0.166666667,0,0	3	4.06342,4.31552,4.83591E-05																								4.5837,5.34026,4.56819E-06			5.23939,6.79287,1.61112E-07
12334	25711	B1582	0.208964	0.0126262	0.961538462,0.038461538	0.928571429,0.071428571	0.75,0.25	1,0	0.708333333,0.291666667	0.958333333,0.041666667	0.821428571,0.178571429,0,0	0.95,0.05,0,0	0.607142857,0.392857143,0,0	0.769230769,0.230769231,0,0	0.666666667,0.333333333,0,0	0.933333333,0.066666667,0,0	0
835	87158	B160	0.0271573	-0.00497711	0.066666667,0.933333333	0.131578947,0.868421053	0.033333333,0.966666667	0.071428571,0.928571429	0,1	0,1	0.107142857,0.357142857,0.535714286,0	0.045454545,0.454545455,0.5,0	0.071428571,0.428571429,0.5,0	0.115384615,0.384615385,0.5,0	0.111111111,0.333333333,0.555555556,0	0.066666667,0.433333333,0.5,0	0
16881	57626	B1608	0.18492	0.0839181	1,0	0.944444444,0.055555556	0.708333333,0.291666667	0.964285714,0.035714286	0.916666667,0.083333333	1,0	0.333333333,0.666666667,0,0	0.136363636,0.863636364,0,0	0.038461538,0.961538462,0,0	0.192307692,0.807692308,0,0	0.178571429,0.821428571,0,0	0.133333333,0.866666667,0,0	0
19212	47238	B1612	0.108374	0.229761	0.863636364,0.136363636	0.882352941,0.117647059	1,0	1,0	1,0	0.769230769,0.230769231	0.9,0.1,0,0	0.909090909,0.090909091,0,0	0.966666667,0.033333333,0,0	0.846153846,0.153846154,0,0	0.966666667,0.033333333,0,0	1,0,0,0	0
21089	21521	B1619	0.0995494	0.111375	0.875,0.125	0.65625,0.34375	0.636363636,0.363636364	0.730769231,0.269230769	0.416666667,0.583333333	0.733333333,0.266666667	0.833333333,0.166666667,0,0	0.818181818,0.181818182,0,0	0.7,0.3,0,0	0.291666667,0.708333333,0,0	0.733333333,0.266666667,0,0	0.6,0.4,0,0	0
34457	52581	B1622	0.0689353	0.185583	0.357142857,0.642857143	0.470588235,0.529411765	0.35,0.65	0.423076923,0.576923077	0.818181818,0.181818182	0.5,0.5	0.791666667,0.208333333,0,0	0.888888889,0.111111111,0,0	0.923076923,0.076923077,0,0	0.9,0.1,0,0	0.928571429,0.071428571,0,0	1,0,0,0	0
56866	43376	B1628	0.0799508	0.163399	0.033333333,0.966666667	0.25,0.75	0.090909091,0.909090909	0.076923077,0.923076923	0,1	0,1	0.076923077,0.923076923,0,0	0,1,0,0	0.035714286,0.964285714,0,0	0,1,0,0	0.066666667,0.933333333,0,0	0.192307692,0.807692308,0,0	0
857	55046	B165	0.0343558	0.0838032	0.833333333,0.166666667	0.8125,0.1875	0.875,0.125	0.666666667,0.333333333	0.884615385,0.115384615	0.625,0.375	0.076923077,0.923076923,0,0	0.1,0.9,0,0	0.142857143,0.857142857,0,0	0.125,0.875,0,0	0,1,0,0	0,1,0,0	1											4.6594,5.49877,3.17128E-06
973	97379	B181	0.0965484	0.0288424	0.4,0.6	0.421052632,0.578947368	0.285714286,0.714285714	0.461538462,0.538461538	0.125,0.875	0.533333333,0.466666667	0.555555556,0.444444444,0,0	0.75,0.25,0,0	0.533333333,0.466666667,0,0	0.714285714,0.285714286,0,0	0.625,0.375,0,0	0.6,0.4,0,0	0
998	12959	B187	-0.00622803	0.0723441	0.733333333,0.266666667	0.657894737,0.342105263	0.666666667,0.333333333	0.714285714,0.285714286	0.714285714,0.285714286	0.5,0.5	1,0,0,0	0.833333333,0.166666667,0,0	0.692307692,0.307692308,0,0	0.75,0.25,0,0	0.8,0.2,0,0	0.964285714,0.035714286,0,0	0
1050	22339	B196	0.0183139	0.188494	0.772727273,0.227272727	0.625,0.375	0.708333333,0.291666667	0.5,0.5	0.428571429,0.571428571	0.615384615,0.384615385	0.318181818,0.681818182,0,0	0,1,0,0	0,1,0,0	0.222222222,0.777777778,0,0	0,1,0,0	0.230769231,0.769230769,0,0	0
1118	59294	B205	0.0308324	0.373392	0.142857143,0.857142857	0.027777778,0.972222222	0,1	0.107142857,0.892857143	0.035714286,0.964285714	0.115384615,0.884615385	0.777777778,0.222222222,0,0	0.785714286,0.214285714,0,0	0.4375,0.5625,0,0	0.727272727,0.272727273,0,0	0.333333333,0.666666667,0,0	0.727272727,0.272727273,0,0	0
1143	45076	B209	0.0300655	0.0455143	0.208333333,0.791666667	0.083333333,0.916666667	0,1	0.227272727,0.772727273	0.166666667,0.833333333	0.090909091,0.909090909	0.454545455,0.545454545,0,0	0,1,0,0	0.625,0.375,0,0	0.3125,0.6875,0,0	0.409090909,0.590909091,0,0	0.333333333,0.666666667,0,0	1																											4.32771,4.82197,1.50671E-05
1294	22345	B231	0.14363	0.19233	0.178571429,0.821428571	0.15625,0.84375	0,1	0.090909091,0.909090909	0,1	0.333333333,0.666666667	0.566666667,0.433333333,0,0	0.590909091,0.409090909,0,0	0.423076923,0.576923077,0,0	0.769230769,0.230769231,0,0	0.466666667,0.533333333,0,0	0.8,0.2,0,0	0
1316	51893	B235	0.165392	0.0467186	0,1	0.052631579,0.947368421	0.066666667,0.933333333	0.035714286,0.964285714	0.266666667,0.733333333	0,1	0.566666667,0.433333333,0,0	0.611111111,0.388888889,0,0	0.678571429,0.321428571,0,0	0.65,0.35,0,0	0.428571429,0.571428571,0,0	0.533333333,0.466666667,0,0	0
1318	15346	B236	-0.0128469	0.12406	0.545454545,0.454545455	0.789473684,0.210526316	0.714285714,0.285714286	0.678571429,0.321428571	0.653846154,0.346153846	0.666666667,0.333333333	0.807692308,0.192307692,0,0	1,0,0,0	1,0,0,0	1,0,0,0	0.933333333,0.066666667,0,0	0.964285714,0.035714286,0,0	0
1401	82465	B245	0.0556166	0.00278286	0.535714286,0.464285714	0.529411765,0.470588235	0.3,0.7	0.571428571,0.428571429	0.346153846,0.653846154	0.5,0.5	0.533333333,0.233333333,0.233333333,0	0.19047619,0.523809524,0.285714286,0	0.068965517,0.448275862,0.482758621,0	0.346153846,0.230769231,0.423076923,0	0.142857143,0.428571429,0.428571429,0	0.24,0.28,0.48,0	0
1457	16345	B249	0.128144	0.0714661	0.136363636,0.863636364	0.088235294,0.911764706	0.035714286,0.964285714	0,1	0,1	0.3,0.7	0.071428571,0.928571429,0,0	0,1,0,0	0.107142857,0.892857143,0,0	0.192307692,0.807692308,0,0	0.142857143,0.857142857,0,0	0.033333333,0.966666667,0,0	0
1524	51716	B262	0.122373	0.196384	0.96875,0.03125	0.921052632,0.078947368	0.821428571,0.178571429	1,0	0.821428571,0.178571429	1,0	0,1,0,0	0,1,0,0	0.25,0.75,0,0	0,1,0,0	0.033333333,0.966666667,0,0	0.033333333,0.966666667,0,0	0
1540	14723	B265	0.0172191	0.188618	0.133333333,0.866666667	0.026315789,0.973684211	0.166666667,0.833333333	0.071428571,0.928571429	0.1,0.9	0.033333333,0.966666667	0.533333333,0.466666667,0,0	0.681818182,0.318181818,0,0	0.7,0.3,0,0	0.730769231,0.269230769,0,0	0.821428571,0.178571429,0,0	0.766666667,0.233333333,0,0	0
1601	101821	B273	0.0891013	-0.0335456	0.9,0.1	0.7,0.3	0.892857143,0.107142857	0.666666667,0.333333333	0.538461538,0.461538462	0.928571429,0.071428571	0.566666667,0.433333333,0,0	0.529411765,0.470588235,0,0	0.535714286,0.464285714,0,0	0.363636364,0.636363636,0,0	0.310344828,0.689655172,0,0	0.366666667,0.633333333,0,0	1																													4.17934,4.53408,2.92359E-05
1662	19509	B279	0.0460994	0.232674	0.2,0.8	0.166666667,0.833333333	0.333333333,0.666666667	0.071428571,0.928571429	0.166666667,0.833333333	0.041666667,0.958333333	0.633333333,0.366666667,0,0	1,0,0,0	0.9,0.1,0,0	0.692307692,0.307692308,0,0	0.833333333,0.166666667,0,0	0.766666667,0.233333333,0,0	0
1695	2974	B283	0.185679	0.0567525	0.033333333,0.966666667	0.027777778,0.972222222	0.285714286,0.714285714	0,1	0.107142857,0.892857143	0.033333333,0.966666667	0.071428571,0.928571429,0,0	0.222222222,0.777777778,0,0	0.033333333,0.966666667,0,0	0.115384615,0.884615385,0,0	0.285714286,0.714285714,0,0	0.033333333,0.966666667,0,0	0
1698	35537	B285	0.00554974	-0.00117424	0.066666667,0.933333333	0.205882353,0.794117647	0.222222222,0.777777778	0.038461538,0.961538462	0,1	0.115384615,0.884615385	0.25,0.75,0,0	0.636363636,0.363636364,0,0	0.571428571,0.428571429,0,0	0.576923077,0.423076923,0,0	0.666666667,0.333333333,0,0	0.5,0.5,0,0	3						4.85335,5.91581,1.21392E-06																	4.74229,5.67507,2.11315E-06	4.75007,5.69177,2.03344E-06
1712	53466	B286	0.17634	0.149318	0.208333333,0.791666667	0.323529412,0.676470588	0.033333333,0.966666667	0.357142857,0.642857143	0.038461538,0.961538462	0.333333333,0.666666667	0.166666667,0.833333333,0,0	0.05,0.95,0,0	0.071428571,0.928571429,0,0	0,1,0,0	0.107142857,0.892857143,0,0	0.05,0.95,0,0	0
1764	90068	B292	0.00478861	0.0391391	0.692307692,0.307692308	0.722222222,0.277777778	0.538461538,0.461538462	0.769230769,0.230769231	0.636363636,0.363636364	0.615384615,0.384615385	0.678571429,0.321428571,0,0	0.578947368,0.421052632,0,0	0.708333333,0.291666667,0,0	0.769230769,0.230769231,0,0	0.642857143,0.357142857,0,0	0.833333333,0.133333333,0.033333333,0	0
1790	59734	B295	0.181289	0.033978	0.611111111,0.388888889	0.866666667,0.133333333	0.666666667,0.333333333	0.916666667,0.083333333	0.5,0.5	0.923076923,0.076923077	0.9,0.1,0,0	0.863636364,0.136363636,0,0	0.433333333,0.566666667,0,0	0.653846154,0.346153846,0,0	0.5,0.5,0,0	0.866666667,0.133333333,0,0	0
1942	58561	B309	0.0549787	0.0254819	0.9,0.1	1,0	0.9,0.1	0.909090909,0.090909091	0.821428571,0.178571429	1,0	1,0,0,0	1,0,0,0	0.192307692,0.807692308,0,0	1,0,0,0	0.538461538,0.461538462,0,0	0.916666667,0.083333333,0,0	0
2185	41969	B342	0.0857633	0.09403	0.75,0.25	0.361111111,0.638888889	0.3,0.7	0.535714286,0.464285714	0.666666667,0.333333333	0.666666667,0.333333333	0,1,0,0	0.045454545,0.954545455,0,0	0.066666667,0.933333333,0,0	0.038461538,0.961538462,0,0	0.133333333,0.866666667,0,0	0.033333333,0.966666667,0,0	0
2250	18898	B351	0.0149934	0.0701099	0.866666667,0.133333333	0.947368421,0.052631579	0.933333333,0.066666667	0.892857143,0.107142857	1,0	0.866666667,0.133333333	1,0,0,0	0.416666667,0.583333333,0,0	0.954545455,0.045454545,0,0	0.923076923,0.076923077,0,0	1,0,0,0	0.916666667,0.083333333,0,0	0
2392	63673	B367	-0.0119106	0.0393085	0.857142857,0.142857143	0.777777778,0.222222222	0.833333333,0.166666667	0.928571429,0.071428571	0.866666667,0.133333333	0.766666667,0.233333333	0.166666667,0.833333333,0,0	0,1,0,0	0.45,0.55,0,0	0,1,0,0	0,1,0,0	0.333333333,0.666666667,0,0	0
2470	111751	B376	0.118303	0.0115575	0.666666667,0.333333333	0.59375,0.40625	0.821428571,0.178571429	0.428571429,0.571428571	0.233333333,0.766666667	0.642857143,0.357142857	0.076923077,0.576923077,0.346153846,0	0.05,0.5,0.45,0	0.034482759,0.482758621,0.482758621,0	0.083333333,0.458333333,0.458333333,0	0.142857143,0.428571429,0.428571429,0	0.103448276,0.448275862,0.448275862,0	4							4.94358,6.1152,7.67016E-07	4.69808,5.58068,2.62614E-06	4.55401,5.27875,5.26322E-06																				4.43026,5.02633,9.41175E-06
187	50707	B38	0.115263	0.317803	0.375,0.625	0.266666667,0.733333333	0.535714286,0.464285714	0.178571429,0.821428571	0.423076923,0.576923077	0.136363636,0.863636364	1,0,0,0	1,0,0,0	0.8,0.2,0,0	0.961538462,0.038461538,0,0	0.933333333,0.066666667,0,0	1,0,0,0	0
2562	24785	B384	0.0100438	0.369503	0.09375,0.90625	0.0625,0.9375	0,1	0.142857143,0.857142857	0.066666667,0.933333333	0.125,0.875	0.875,0.125,0,0	0.888888889,0.111111111,0,0	0.909090909,0.090909091,0,0	0.625,0.375,0,0	0.9,0.1,0,0	1,0,0,0	0
2563	59844	B385	0.00561671	0.327098	0.84375,0.15625	0.947368421,0.052631579	1,0	0.928571429,0.071428571	0.9,0.1	0.892857143,0.107142857	0.666666667,0.333333333,0,0	0.9375,0.0625,0,0	1,0,0,0	0.791666667,0.208333333,0,0	0.961538462,0.038461538,0,0	0.678571429,0.321428571,0,0	0
2593	33097	B387	0.186767	0.0447738	0.95,0.05	0.9,0.1	0.961538462,0.038461538	0.95,0.05	0.583333333,0.416666667	0.958333333,0.041666667	1,0,0,0	0.833333333,0.166666667,0,0	0.8,0.2,0,0	0.85,0.15,0,0	0.954545455,0.045454545,0,0	1,0,0,0	0
188	18740	B39	0.183251	0.126216	0.933333333,0.066666667	1,0	0.772727273,0.227272727	1,0	0.766666667,0.233333333	0.928571429,0.071428571	0,1,0,0	0,1,0,0	0.333333333,0.666666667,0,0	0.090909091,0.909090909,0,0	0.227272727,0.772727273,0,0	0.05,0.95,0,0	0
2694	41543	B395	0.0624548	0.246928	0.833333333,0.166666667	0.78125,0.21875	0.791666667,0.208333333	0.708333333,0.291666667	0.964285714,0.035714286	0.6,0.4	0.142857143,0.857142857,0,0	0.2,0.8,0,0	0,1,0,0	0.041666667,0.958333333,0,0	0,1,0,0	0.071428571,0.928571429,0,0	0
2707	67045	B397	0.0525772	0.050929	0.25,0.75	0.1875,0.8125	0.035714286,0.964285714	0.178571429,0.821428571	0.115384615,0.884615385	0.285714286,0.714285714	0,1,0,0	0.125,0.875,0,0	0.25,0.75,0,0	0.4,0.6,0,0	0,1,0,0	0.4,0.6,0,0	0
2735	40814	B402	0.0786981	0.191787	0.766666667,0.233333333	0.916666667,0.083333333	1,0	0.928571429,0.071428571	0.966666667,0.033333333	0.833333333,0.166666667	0.892857143,0.107142857,0,0	0.9,0.1,0,0	0.857142857,0.142857143,0,0	0.884615385,0.115384615,0,0	0.5,0.5,0,0	0.964285714,0.035714286,0,0	0
2985	75750	B425	0.0547226	0.174023	0.6,0.4	0.5,0.5	0.866666667,0.133333333	0.678571429,0.321428571	0.5,0.5	0.5,0.5	0.933333333,0.066666667,0,0	1,0,0,0	1,0,0,0	0.961538462,0.038461538,0,0	1,0,0,0	0.8,0.2,0,0	0
3121	64540	B436	0.122219	0.122708	0.25,0.75	0.294117647,0.705882353	0.071428571,0.928571429	0.071428571,0.928571429	0,1	0.25,0.75	0.821428571,0.178571429,0,0	0.5,0.5,0,0	0.615384615,0.384615385,0,0	0.615384615,0.384615385,0,0	0.071428571,0.928571429,0,0	0.769230769,0.230769231,0,0	0
3137	27980	B440	0.0988495	0.210741	0.766666667,0.233333333	0.894736842,0.105263158	1,0	1,0	0.966666667,0.033333333	0.8,0.2	0.107142857,0.892857143,0,0	0.045454545,0.954545455,0,0	0.033333333,0.966666667,0,0	0.038461538,0.961538462,0,0	0.166666667,0.833333333,0,0	0.166666667,0.833333333,0,0	0
3183	9186	B452	0.0599201	0.182879	0.5,0.5	0.361111111,0.638888889	0.727272727,0.272727273	0.392857143,0.607142857	0.571428571,0.428571429	0.571428571,0.428571429	0.678571429,0.321428571,0,0	0.6,0.4,0,0	0.8,0.2,0,0	0.692307692,0.307692308,0,0	0.535714286,0.464285714,0,0	0.866666667,0.133333333,0,0	0
3190	9982	B454	0.264271	0.0126951	0.272727273,0.727272727	0.035714286,0.964285714	0.541666667,0.458333333	0.125,0.875	0.208333333,0.791666667	0,1	0.2,0.8,0,0	0.272727273,0.727272727,0,0	0.433333333,0.566666667,0,0	0.346153846,0.653846154,0,0	0.269230769,0.730769231,0,0	0.035714286,0.964285714,0,0	0
3198	5047	B457	0.0997597	0.0768835	0.607142857,0.392857143	0.473684211,0.526315789	0.5,0.5	0.642857143,0.357142857	0.166666667,0.833333333	0.366666667,0.633333333	0.533333333,0.466666667,0,0	0.35,0.65,0,0	0.392857143,0.607142857,0,0	0.615384615,0.384615385,0,0	0.214285714,0.785714286,0,0	0.5,0.5,0,0	1																4.27257,4.71391,1.93236E-05
210	52117	B47	0.0102419	0.157357	0.6,0.4	0.710526316,0.289473684	0.766666667,0.233333333	0.821428571,0.178571429	0.8,0.2	0.633333333,0.366666667	0.722222222,0.277777778,0,0	0.727272727,0.272727273,0,0	0.666666667,0.333333333,0,0	0.625,0.375,0,0	0.807692308,0.192307692,0,0	0.833333333,0.166666667,0,0	0
212	65853	B48	0.101922	0.203406	0.2,0.8	0.289473684,0.710526316	0.357142857,0.642857143	0.178571429,0.821428571	0.533333333,0.466666667	0.2,0.8	0.107142857,0.892857143,0,0	0.1,0.9,0,0	0.230769231,0.769230769,0,0	0.115384615,0.884615385,0,0	0.541666667,0.458333333,0,0	0.041666667,0.958333333,0,0	0
234	39289	B51	0.187255	0.0176643	0.625,0.375	0.46875,0.53125	0.884615385,0.115384615	0.6,0.4	0.884615385,0.115384615	0.625,0.375	0.090909091,0.909090909,0,0	0.1,0.9,0,0	0.035714286,0.964285714,0,0	0.230769231,0.769230769,0,0	0.178571429,0.821428571,0,0	0,1,0,0	0
3684	7263	B525	0.017584	0.249084	1,0	0.947368421,0.052631579	0.933333333,0.066666667	0.785714286,0.214285714	0.9,0.1	0.857142857,0.142857143	1,0,0,0	0.944444444,0.055555556,0,0	0.692307692,0.307692308,0,0	1,0,0,0	0.884615385,0.115384615,0,0	1,0,0,0	0
3776	35590	B543	0.0624151	0.0413259	0.125,0.875	0.527777778,0.472222222	0.464285714,0.535714286	0.357142857,0.642857143	0.571428571,0.428571429	0.458333333,0.541666667	0.928571429,0.071428571,0,0	0.954545455,0.045454545,0,0	0.966666667,0.033333333,0,0	0.916666667,0.083333333,0,0	0.933333333,0.066666667,0,0	0.733333333,0.266666667,0,0	0
3813	59501	B548	0.0748417	0.167511	0,1	0.052631579,0.947368421	0,1	0.178571429,0.821428571	0,1	0.133333333,0.866666667	0.5,0.5,0,0	0.166666667,0.833333333,0,0	0.733333333,0.266666667,0,0	0.227272727,0.772727273,0,0	0.291666667,0.708333333,0,0	0.25,0.75,0,0	0
253	71697	B56	-0.0188825	0.102256	0.366666667,0.633333333	0.289473684,0.710526316	0.266666667,0.733333333	0.428571429,0.571428571	0.366666667,0.633333333	0.366666667,0.633333333	0.933333333,0.066666667,0,0	0.8125,0.1875,0,0	0.8,0.2,0,0	0.818181818,0.181818182,0,0	0.8,0.2,0,0	0.866666667,0.133333333,0,0	0
4003	58206	B577	0.0801578	0.0426842	0.4375,0.5625	0.763157895,0.236842105	0.4,0.6	0.785714286,0.214285714	0.566666667,0.433333333	0.5,0.5	0.033333333,0.966666667,0,0	0.1,0.9,0,0	0.1,0.9,0,0	0.041666667,0.958333333,0,0	0.233333333,0.766666667,0,0	0.214285714,0.785714286,0,0	1																										4.01806,4.23151,5.86797E-05
4143	31576	B603	0.114309	0.185036	0.136363636,0.863636364	0.233333333,0.766666667	0.583333333,0.416666667	0.3,0.7	0.346153846,0.653846154	0.230769231,0.769230769	0.363636364,0.636363636,0,0	0.214285714,0.785714286,0,0	0.363636364,0.636363636,0,0	0.384615385,0.615384615,0,0	0.142857143,0.857142857,0,0	0.153846154,0.846153846,0,0	0
305	32897	B61	0.0129208	0.119009	0.71875,0.28125	0.588235294,0.411764706	0.607142857,0.392857143	0.464285714,0.535714286	0.433333333,0.566666667	0.633333333,0.366666667	0.863636364,0.136363636,0,0	0.857142857,0.142857143,0,0	1,0,0,0	0.875,0.125,0,0	0.966666667,0.033333333,0,0	0.833333333,0.166666667,0,0	0
4244	70188	B616	0.0522753	0.20979	0.125,0.875	0.131578947,0.868421053	0.2,0.8	0.107142857,0.892857143	0.366666667,0.633333333	0.2,0.8	1,0,0,0	1,0,0,0	0.933333333,0.066666667,0,0	1,0,0,0	1,0,0,0	0.733333333,0.266666667,0,0	0
4311	5399	B625	0.193355	0.128519	0.1875,0.8125	0.138888889,0.861111111	0.433333333,0.566666667	0.285714286,0.714285714	0.566666667,0.433333333	0.166666667,0.833333333	0.125,0.875,0,0	0.318181818,0.681818182,0,0	0.538461538,0.461538462,0,0	0.307692308,0.692307692,0,0	0.533333333,0.466666667,0,0	0.3,0.7,0,0	0
4542	11358	B667	0.154302	0.218824	0.40625,0.59375	0.736842105,0.263157895	0.466666667,0.533333333	0.607142857,0.392857143	0.166666667,0.833333333	0.466666667,0.533333333	0.066666667,0.933333333,0,0	0.090909091,0.909090909,0,0	0,1,0,0	0.041666667,0.958333333,0,0	0.1,0.9,0,0	0.033333333,0.966666667,0,0	0
4583	5473	B673	0.182622	0.132978	0.09375,0.90625	0.184210526,0.815789474	0.4,0.6	0.214285714,0.785714286	0.5,0.5	0.142857143,0.857142857	0.166666667,0.833333333,0,0	0.181818182,0.818181818,0,0	0.392857143,0.607142857,0,0	0.230769231,0.769230769,0,0	0.5,0.5,0,0	0.166666667,0.833333333,0,0	0
4696	98253	B692	0.180224	0.0345189	0.3,0.7	0.416666667,0.583333333	0.153846154,0.846153846	0.5,0.5	0.038461538,0.961538462	0.375,0.625	0.038461538,0.5,0.384615385,0.076923077	0.157894737,0.578947368,0.263157895,0	0.071428571,0.535714286,0.392857143,0	0.045454545,0.545454545,0.409090909,0	0,0.555555556,0.444444444,0	0.172413793,0.517241379,0.310344828,0	0
4760	24783	B708	0.00866972	0.0801814	0.392857143,0.607142857	0.25,0.75	0.392857143,0.607142857	0.25,0.75	0.3,0.7	0.533333333,0.466666667	0,1,0,0	0,1,0,0	0,1,0,0	0,1,0,0	0,1,0,0	0.416666667,0.583333333,0,0	0
4904	1971	B732	0.068478	0.187181	0.076923077,0.923076923	0.029411765,0.970588235	0.038461538,0.961538462	0.115384615,0.884615385	0,1	0.230769231,0.769230769	0.269230769,0.730769231,0,0	0,1,0,0	0,1,0,0	0,1,0,0	0,1,0,0	0.035714286,0.964285714,0,0	0
4924	15613	B738	0.0975005	0.219878	0.785714286,0.214285714	0.7,0.3	0.909090909,0.090909091	0.857142857,0.142857143	1,0	0.75,0.25	0.115384615,0.884615385,0,0	0,1,0,0	0.125,0.875,0,0	0.277777778,0.722222222,0,0	0,1,0,0	0.045454545,0.954545455,0,0	0
4979	59343	B747	0.0372253	0.0996274	0.84375,0.15625	0.71875,0.28125	0.9,0.1	0.681818182,0.318181818	0.821428571,0.178571429	1,0	1,0,0,0	0.545454545,0.454545455,0,0	0.8,0.2,0,0	0.961538462,0.038461538,0,0	0.933333333,0.066666667,0,0	0.964285714,0.035714286,0,0	0
4982	9593	B748	-0.00862176	0.0392591	0.866666667,0.133333333	0.805555556,0.194444444	0.9,0.1	0.892857143,0.107142857	0.933333333,0.066666667	0.866666667,0.133333333	0.3,0.7,0,0	0.545454545,0.454545455,0,0	0.964285714,0.035714286,0,0	0.653846154,0.346153846,0,0	0.733333333,0.266666667,0,0	0.4,0.6,0,0	0
4993	28688	B751	0.182966	0.0153878	1,0	0.894736842,0.105263158	0.866666667,0.133333333	0.714285714,0.285714286	0.566666667,0.433333333	0.966666667,0.033333333	0.807692308,0.192307692,0,0	1,0,0,0	0.846153846,0.153846154,0,0	0.6,0.4,0,0	0.7,0.3,0,0	0.909090909,0.090909091,0,0	0
5103	113361	B767	-0.012213	-0.0103775	0.933333333,0.066666667	0.944444444,0.055555556	0.9,0.1	0.863636364,0.136363636	0.964285714,0.035714286	0.846153846,0.153846154	0.37037037,0.111111111,0.185185185,0.333333333	0.333333333,0.111111111,0.166666667,0.388888889	0.357142857,0.178571429,0.142857143,0.321428571	0.333333333,0.111111111,0.222222222,0.333333333	0.444444444,0.222222222,0.111111111,0.222222222	0.44,0.16,0.12,0.28	0
402	113892	B77	0.087931	-0.0278488	0.1,0.9	0.178571429,0.821428571	0.166666667,0.833333333	0.041666667,0.958333333	0.45,0.55	0.192307692,0.807692308	0.125,0,0.875,0	0,0,1,0	0.04,0,0.96,0	0,0.055555556,0.944444444,0	0.148148148,0.074074074,0.777777778,0	0.045454545,0.045454545,0.909090909,0	1					4.16697,4.5105,3.08673E-05
5135	89995	B771	0.208694	0.0505093	0.428571429,0.571428571	0.25,0.75	0.769230769,0.230769231	0.615384615,0.384615385	0.708333333,0.291666667	0.4,0.6	0.208333333,0.125,0.666666667,0	0.058823529,0,0.941176471,0	0.32,0,0.68,0	0.25,0,0.75,0	0.275862069,0.068965517,0.655172414,0	0.074074074,0.074074074,0.851851852,0	0
5168	17741	B775	0.105552	0.0376726	0.625,0.375	0.333333333,0.666666667	0.4,0.6	0.535714286,0.464285714	0.133333333,0.866666667	0.3,0.7	0.75,0.25,0,0	0.8,0.2,0,0	0.964285714,0.035714286,0,0	0.75,0.25,0,0	0.833333333,0.166666667,0,0	0.9,0.1,0,0	1																4.00383,4.20534,6.23246E-05
5201	85604	B781	-0.0315919	0.224082	0.625,0.375	0.5,0.5	0.583333333,0.416666667	0.538461538,0.461538462	0.576923077,0.423076923	0.625,0.375	0.041666667,0.625,0.333333333,0	0,0.611111111,0.388888889,0	0.043478261,0.565217391,0.391304348,0	0,0.541666667,0.458333333,0	0.153846154,0.423076923,0.423076923,0	0.037037037,0.592592593,0.37037037,0	0
5256	69593	B789	0.0344002	0.100465	0.083333333,0.916666667	0.4,0.6	0.285714286,0.714285714	0.230769231,0.769230769	0.416666667,0.583333333	0.230769231,0.769230769	0.692307692,0.307692308,0,0	0.875,0.125,0,0	0.5,0.5,0,0	0.692307692,0.307692308,0,0	0.333333333,0.666666667,0,0	0.833333333,0.166666667,0,0	0
5262	43451	B790	0.0413113	0.28348	1,0	0.947368421,0.052631579	0.966666667,0.033333333	0.928571429,0.071428571	1,0	0.833333333,0.166666667	0.866666667,0.133333333,0,0	0.772727273,0.227272727,0,0	0.833333333,0.166666667,0,0	0.923076923,0.076923077,0,0	0.9,0.1,0,0	1,0,0,0	0
5322	103252	B797	0.113801	0.0225721	0.875,0.125	0.694444444,0.305555556	0.321428571,0.678571429	0.545454545,0.454545455	0.678571429,0.321428571	0.615384615,0.384615385	0.461538462,0.076923077,0.461538462,0	0.476190476,0.047619048,0.476190476,0	0.545454545,0.181818182,0.272727273,0	0.409090909,0.090909091,0.5,0	0.333333333,0.296296296,0.37037037,0	0.5,0.033333333,0.466666667,0	0
5350	20531	B800	-0.000109407	0.244275	0.633333333,0.366666667	0.815789474,0.184210526	0.75,0.25	0.857142857,0.142857143	0.733333333,0.266666667	0.833333333,0.166666667	1,0,0,0	0.9,0.1,0,0	0.961538462,0.038461538,0,0	1,0,0,0	0.833333333,0.166666667,0,0	0.966666667,0.033333333,0,0	0
5634	109926	B833	0.182915	-0.0188315	0.03125,0.96875	0.078947368,0.921052632	0.076923077,0.923076923	0.035714286,0.964285714	0.357142857,0.642857143	0.038461538,0.961538462	0,0.464285714,0.535714286,0	0,0.5,0.5,0	0.038461538,0.423076923,0.538461538,0	0,0.52173913,0.47826087,0	0.035714286,0.535714286,0.428571429,0	0,0.407407407,0.592592593,0	0
5735	11673	B847	0.00931685	0.158023	0.666666667,0.333333333	0.777777778,0.222222222	0.615384615,0.384615385	0.625,0.375	0.576923077,0.423076923	0.769230769,0.230769231	0.277777778,0.722222222,0,0	0.125,0.875,0,0	0.1,0.9,0,0	0.291666667,0.708333333,0,0	0.1,0.9,0,0	0.041666667,0.958333333,0,0	0
5768	95424	B849	0.15697	0.140678	0,1	0.131578947,0.868421053	0.3,0.7	0.071428571,0.928571429	0.266666667,0.733333333	0.066666667,0.933333333	0.5,0.033333333,0.466666667,0	0.4,0.05,0.55,0	0.551724138,0,0.448275862,0	0.5,0,0.5,0	0.535714286,0,0.464285714,0	0.5,0,0.5,0	0
5778	37925	B851	0.050075	0.0516457	1,0	1,0	0.909090909,0.090909091	1,0	0.9,0.1	0.8125,0.1875	0.966666667,0.033333333,0,0	0.65,0.35,0,0	0.666666667,0.333333333,0,0	0.791666667,0.208333333,0,0	0.833333333,0.166666667,0,0	0.653846154,0.346153846,0,0	0
5784	27113	B853	0.13161	-0.0396197	0.5,0.5	0.558823529,0.441176471	0.766666667,0.233333333	0.464285714,0.535714286	0.666666667,0.333333333	0.25,0.75	0.3,0.7,0,0	0.318181818,0.681818182,0,0	0.428571429,0.571428571,0,0	0.807692308,0.192307692,0,0	0.366666667,0.633333333,0,0	0.607142857,0.392857143,0,0	3																						4.23378,4.63866,2.29793E-05	4.30131,4.77008,1.69792E-05	4.31849,4.80382,1.57103E-05
5826	62497	B856	0.00650766	0.119298	0.115384615,0.884615385	0.058823529,0.941176471	0.133333333,0.866666667	0.166666667,0.833333333	0,1	0.153846154,0.846153846	0.75,0.25,0,0	0.454545455,0.545454545,0,0	0.071428571,0.928571429,0,0	0.307692308,0.692307692,0,0	0.1,0.9,0,0	0.366666667,0.633333333,0,0	0
422	77014	B86	-0.0138316	0.0667485	0.4375,0.5625	0.394736842,0.605263158	0.433333333,0.566666667	0.357142857,0.642857143	0.3,0.7	0.5,0.5	0,1,0,0	0,1,0,0	0,1,0,0	0,1,0,0	0,1,0,0	0.5,0.5,0,0	0
5855	65144	B860	-0.00424547	0.112402	0.25,0.75	0.368421053,0.631578947	0.142857143,0.857142857	0.285714286,0.714285714	0.333333333,0.666666667	0.285714286,0.714285714	0.8,0.2,0,0	0.863636364,0.136363636,0,0	0.966666667,0.033333333,0,0	0.884615385,0.115384615,0,0	1,0,0,0	0.766666667,0.233333333,0,0	0
6076	3518	B883	0.0335371	0.118353	0.34375,0.65625	0.5,0.5	0.566666667,0.433333333	0.375,0.625	0.266666667,0.733333333	0.633333333,0.366666667	0.766666667,0.233333333,0,0	0.454545455,0.545454545,0,0	0.5,0.5,0,0	0.423076923,0.576923077,0,0	0.233333333,0.766666667,0,0	0.6,0.4,0,0	0
6116	10170	B890	0.175837	0.274402	0.166666667,0.833333333	0.184210526,0.815789474	0.464285714,0.535714286	0.142857143,0.857142857	0.285714286,0.714285714	0,1	0.25,0.75,0,0	0,1,0,0	0.033333333,0.966666667,0,0	0.076923077,0.923076923,0,0	0,1,0,0	0.066666667,0.933333333,0,0	0
6119	66351	B892	0.0292748	0.285006	0.1875,0.8125	0.052631579,0.947368421	0.066666667,0.933333333	0.035714286,0.964285714	0,1	0.1,0.9	1,0,0,0	0.85,0.15,0,0	0.958333333,0.041666667,0,0	0.954545455,0.045454545,0,0	0.966666667,0.033333333,0,0	0.75,0.25,0,0	0
6146	90130	B895	0.0133578	0.000670705	0.75,0.25	0.916666667,0.083333333	0.928571429,0.071428571	0.961538462,0.038461538	0.892857143,0.107142857	0.9,0.1	0.413793103,0.482758621,0.068965517,0.034482759	0.5,0.45,0.05,0	0.5,0.346153846,0.076923077,0.076923077	0.5,0.461538462,0,0.038461538	0.517241379,0.413793103,0,0.068965517	0.433333333,0.366666667,0.066666667,0.133333333	0
6151	21428	B897	0.000153258	0.146116	0.21875,0.78125	0.184210526,0.815789474	0.066666667,0.933333333	0.178571429,0.821428571	0.133333333,0.866666667	0.166666667,0.833333333	0.8,0.2,0,0	0.388888889,0.611111111,0,0	0.277777778,0.722222222,0,0	0.5,0.5,0,0	0.533333333,0.466666667,0,0	0.7,0.3,0,0	0
6161	6967	B901	0.342249	0.0801873	0.066666667,0.933333333	0.026315789,0.973684211	0.433333333,0.566666667	0.035714286,0.964285714	0.266666667,0.733333333	0,1	0.178571429,0.821428571,0,0	0,1,0,0	0.25,0.75,0,0	0.153846154,0.846153846,0,0	0.2,0.8,0,0	0,1,0,0	0
6162	8138	B902	0.00847626	0.232171	0.46875,0.53125	0.315789474,0.684210526	0.576923077,0.423076923	0.346153846,0.653846154	0.433333333,0.566666667	0.433333333,0.566666667	0.458333333,0.541666667,0,0	0.45,0.55,0,0	0.636363636,0.363636364,0,0	0.3,0.7,0,0	0.636363636,0.363636364,0,0	0.071428571,0.928571429,0,0	0
6192	59489	B907	0.229045	0.110936	0.3125,0.6875	0.5,0.5	0.730769231,0.269230769	0.423076923,0.576923077	0.892857143,0.107142857	0.633333333,0.366666667	0.266666667,0.733333333,0,0	0,1,0,0	0,1,0,0	0,1,0,0	0,1,0,0	0.066666667,0.933333333,0,0	0
6236	81156	B912	0.0578684	0.188725	0.875,0.125	0.973684211,0.026315789	0.933333333,0.066666667	1,0	0.833333333,0.166666667	1,0	0.166666667,0.833333333,0,0	0.071428571,0.928571429,0,0	0.05,0.95,0,0	0.136363636,0.863636364,0,0	0.083333333,0.916666667,0,0	0.083333333,0.916666667,0,0	0
6318	40640	B919	0.0933563	0.218628	0.076923077,0.923076923	0.382352941,0.617647059	0,1	0.285714286,0.714285714	0.230769231,0.769230769	0.25,0.75	0.464285714,0.535714286,0,0	0.125,0.875,0,0	0.076923077,0.923076923,0,0	0.153846154,0.846153846,0,0	0.071428571,0.928571429,0,0	0.045454545,0.954545455,0,0	0
465	65672	B92	0.0751966	0.0441853	0.59375,0.40625	0.789473684,0.210526316	0.866666667,0.133333333	0.785714286,0.214285714	0.433333333,0.566666667	0.766666667,0.233333333	0.75,0.25,0,0	0.833333333,0.166666667,0,0	1,0,0,0	0.961538462,0.038461538,0,0	0.857142857,0.142857143,0,0	1,0,0,0	1					4.23144,4.63414,2.32199E-05
6333	90932	B923	0.15469	0.151979	0.607142857,0.392857143	0.444444444,0.555555556	0.071428571,0.928571429	0.25,0.75	0.3,0.7	0.466666667,0.533333333	0.379310345,0.310344828,0.310344828,0	0.142857143,0.380952381,0.476190476,0	0.034482759,0.482758621,0.482758621,0	0.269230769,0.346153846,0.384615385,0	0,0.5,0.5,0	0.5,0.333333333,0.166666667,0	0
6490	5002	B944	0.0851138	0.174127	0.2,0.8	0,1	0,1	0,1	0.035714286,0.964285714	0.035714286,0.964285714	0,1,0,0	0.0625,0.9375,0,0	0,1,0,0	0,1,0,0	0,1,0,0	0.269230769,0.730769231,0,0	0
6554	71689	B955	0.263245	0.0113453	0.125,0.875	0.03125,0.96875	0.208333333,0.791666667	0.045454545,0.954545455	0.454545455,0.545454545	0.038461538,0.961538462	0.535714286,0.464285714,0,0	0.136363636,0.863636364,0,0	0.333333333,0.666666667,0,0	0.153846154,0.846153846,0,0	0.266666667,0.733333333,0,0	0.6,0.4,0,0	0
6558	81421	B957	-0.00760159	-0.00187236	0.5,0.5	0.473684211,0.526315789	0.4,0.6	0.535714286,0.464285714	0.4,0.6	0.533333333,0.466666667	0.25,0.75,0,0	0.388888889,0.611111111,0,0	1,0,0,0	0.458333333,0.541666667,0,0	0.692307692,0.307692308,0,0	0.181818182,0.818181818,0,0	0
6611	44267	B965	0.0849488	0.1931	0.318181818,0.681818182	0.470588235,0.529411765	0.85,0.15	0.7,0.3	0.5,0.5	0.55,0.45	0.066666667,0.933333333,0,0	0.181818182,0.818181818,0,0	0.535714286,0.464285714,0,0	0.307692308,0.692307692,0,0	0.166666667,0.833333333,0,0	0.033333333,0.966666667,0,0	0
6660	69005	B975	0.179535	0.130992	0.5,0.5	0.684210526,0.315789474	0.366666667,0.633333333	0.571428571,0.428571429	0.133333333,0.866666667	0.433333333,0.566666667	0.25,0.75,0,0	0.277777778,0.722222222,0,0	0.153846154,0.846153846,0,0	0.090909091,0.909090909,0,0	0.153846154,0.846153846,0,0	0.5,0.5,0,0	2						4.41266,4.99095,1.02106E-05																								4.13988,4.45906,3.47485E-05
505	71072	B98	0.137299	0.190203	1,0	0.794117647,0.205882353	0.892857143,0.107142857	0.923076923,0.076923077	0.615384615,0.384615385	0.958333333,0.041666667	0.692307692,0.307692308,0,0	0.833333333,0.166666667,0,0	0.961538462,0.038461538,0,0	1,0,0,0	0.966666667,0.033333333,0,0	1,0,0,0	0
6716	63144	B983	0.00654105	-0.0126334	0.833333333,0.166666667	0.815789474,0.184210526	0.933333333,0.066666667	0.821428571,0.178571429	0.714285714,0.285714286	0.933333333,0.066666667	0.964285714,0.035714286,0,0	1,0,0,0	0.866666667,0.133333333,0,0	0.961538462,0.038461538,0,0	0.366666667,0.633333333,0,0	1,0,0,0	0
6770	87963	B990	0.0267389	-0.0126938	0.266666667,0.733333333	0.5,0.5	0.233333333,0.766666667	0.5,0.5	0.433333333,0.566666667	0.466666667,0.533333333	0.423076923,0.192307692,0.384615385,0	0.3125,0.1875,0.5,0	0.25,0.05,0.7,0	0.44,0.12,0.44,0	0.307692308,0.230769231,0.461538462,0	0.444444444,0.222222222,0.333333333,0	1																											6.16618,9.15516,6.99582E-10
6776	97233	B991	0.127208	0.071302	0.333333333,0.666666667	0.538461538,0.461538462	0.75,0.25	0.5,0.5	0.666666667,0.333333333	0.25,0.75	0.166666667,0.208333333,0.625,0	0.071428571,0.428571429,0.5,0	0.230769231,0.192307692,0.576923077,0	0.272727273,0.318181818,0.409090909,0	0.416666667,0.041666667,0.541666667,0	0.16,0.12,0.72,0	4																				4.01833,4.23201,5.86123E-05		4.3607,4.88725,1.29644E-05	4.65391,5.48718,3.25703E-06	4.55704,5.28501,5.18784E-06
6800	9801	B997	0.193369	0.0898108	0.96875,0.03125	0.973684211,0.026315789	1,0	1,0	0.966666667,0.033333333	0.666666667,0.333333333	0,1,0,0	0.090909091,0.909090909,0,0	0,1,0,0	0,1,0,0	0.033333333,0.966666667,0,0	0.25,0.75,0,0	0
45			0.0894571		0.576923077,0.423076923	0.684210526,0.315789474	0.555555556,0.444444444	0.428571429,0.571428571	0.95,0.05	0.681818182,0.318181818							3																	4.36521,4.8962,1.26998E-05				4.47682,5.12053,7.57647E-06					4.29613,4.75993,1.73809E-05
369			0.265485		1,0	1,0	0.730769231,0.269230769	1,0	0.892857143,0.107142857	1,0							0
819			0.0911994		0.409090909,0.590909091	0.45,0.55	0.85,0.15	0.363636364,0.636363636	0.272727273,0.727272727	0.541666667,0.458333333							3							4.15953,4.49635,3.18896E-05			4.14703,4.4726,3.36821E-05			4.6108,5.39672,4.01123E-06
1124			0.304823		0,1	0.066666667,0.933333333	0.35,0.65	0.035714286,0.964285714	0.272727273,0.727272727	0,1							0
1379			0.112583		0.6,0.4	0.46875,0.53125	0.769230769,0.230769231	0.681818182,0.318181818	0.875,0.125	0.888888889,0.111111111							1														4.02641,4.24692,5.66349E-05
1407			0.255554		1,0	1,0	0.857142857,0.142857143	1,0	0.766666667,0.233333333	1,0							0
1610			0.127698		0.107142857,0.892857143	0.25,0.75	0.285714286,0.714285714	0.142857143,0.857142857	0.538461538,0.461538462	0.227272727,0.772727273							1																4.24832,4.6668,2.15375E-05
2254			0.128634		0.727272727,0.272727273	0.769230769,0.230769231	0.928571429,0.071428571	0.769230769,0.230769231	0.375,0.625	0.846153846,0.153846154							1					4.06669,4.32161,4.76858E-05
2386			0.349237		0,1	0.035714286,0.964285714	0.466666667,0.533333333	0.076923077,0.923076923	0.136363636,0.863636364	0,1							0
2603			0.126058		0.611111111,0.388888889	0.333333333,0.666666667	0.807692308,0.192307692	0.5,0.5	0.666666667,0.333333333	0.772727273,0.227272727							1																										4.07877,4.34415,4.52741E-05
2992			0.206069		0,1	0.027777778,0.972222222	0.035714286,0.964285714	0,1	0.25,0.75	0,1							0
3241			0.116632		0.772727273,0.227272727	0.970588235,0.029411765	0.681818182,0.318181818	0.961538462,0.038461538	0.818181818,0.181818182	0.928571429,0.071428571							1																										4.50394,5.17583,6.67061E-06
3304			0.229187		0.181818182,0.818181818	0.6,0.4	0.166666667,0.833333333	0.392857143,0.607142857	0.041666667,0.958333333	0.333333333,0.666666667							0
3759			0.180234		0,1	0.027777778,0.972222222	0,1	0.090909091,0.909090909	0.291666667,0.708333333	0,1							0
4189			0.266918		0.107142857,0.892857143	0,1	0.346153846,0.653846154	0,1	0.166666667,0.833333333	0,1							0
4222			0.0762064		0.5,0.5	0.71875,0.28125	0.708333333,0.291666667	0.923076923,0.076923077	0.708333333,0.291666667	0.416666667,0.583333333							1																									4.06827,4.32455,4.73641E-05
4659			0.12627		0,1	0.166666667,0.833333333	0,1	0.214285714,0.785714286	0,1	0,1							0
5640			0.174276		1,0	0.909090909,0.090909091	0.666666667,0.333333333	0.958333333,0.041666667	0.9,0.1	1,0							0
5885			0.117759		0.071428571,0.928571429	0.076923077,0.923076923	0,1	0.285714286,0.714285714	0,1	0.181818182,0.818181818							2						4.94274,6.11332,7.70337E-07																				4.37082,4.90735,1.23779E-05
5957			0.21682		0.964285714,0.035714286	0.972222222,0.027777778	0.692307692,0.307692308	0.892857143,0.107142857	0.708333333,0.291666667	0.958333333,0.041666667							0
6403			0.0247917		0.5,0.5	0.21875,0.78125	0.25,0.75	0.115384615,0.884615385	0.15,0.85	0.136363636,0.863636364							1																									4.48792,5.14314,7.1922E-06
6556			0.208746		0.857142857,0.142857143	0.791666667,0.208333333	0.375,0.625	0.416666667,0.583333333	0.272727273,0.727272727	0.428571429,0.571428571							0
6972			0.051957		0.821428571,0.178571429	0.666666667,0.333333333	0.458333333,0.541666667	0.722222222,0.277777778	0.785714286,0.214285714	0.807692308,0.192307692							1										4.08571,4.35712,4.39415E-05
7258			0.143464		0.857142857,0.142857143	0.8125,0.1875	1,0	0.85,0.15	1,0	0.6875,0.3125							5	4.10671,4.39649,4.01341E-05																			4.28612,4.74036,1.8182E-05		4.55584,5.28253,5.21756E-06	4.64894,5.47672,3.33639E-06	4.31327,4.79357,1.60855E-05
8001			0.0521661		0.928571429,0.071428571	0.769230769,0.230769231	0.583333333,0.416666667	0.730769231,0.269230769	0.892857143,0.107142857	0.866666667,0.133333333							1																												4.02202,4.23882,5.77011E-05
8944			0.0409693		0.85,0.15	0.888888889,0.111111111	0.923076923,0.076923077	0.772727273,0.227272727	1,0	0.846153846,0.153846154							1																																4.11486,4.41182,3.87415E-05
9036			0.223928		0,1	0.026315789,0.973684211	0.266666667,0.733333333	0,1	0.166666667,0.833333333	0.033333333,0.966666667							0
9792			0.0595549		0.142857143,0.857142857	0,1	0.166666667,0.833333333	0.107142857,0.892857143	0.192307692,0.807692308	0,1							8	5.33203,7.01269,9.71197E-08																			4.67494,5.5316,2.94038E-06	4.16637,4.50935,3.09494E-05	4.59649,5.36686,4.29674E-06			5.95253,8.57834,2.64034E-09	4.2719,4.71262,1.93813E-05		6.27743,9.46317,3.44219E-10			4.66795,5.51681,3.04219E-06
9855			0.243767		1,0	1,0	0.964285714,0.035714286	0.875,0.125	0.615384615,0.384615385	0.954545455,0.045454545							0
10154			0.237531		1,0	1,0	1,0	1,0	0.708333333,0.291666667	0.928571429,0.071428571							0
10289			0.0240994		0.107142857,0.892857143	0.269230769,0.730769231	0.076923077,0.923076923	0.181818182,0.818181818	0.2,0.8	0,1							1																													4.28414,4.73649,1.83448E-05
10420			0.137496		1,0	0.970588235,0.029411765	0.692307692,0.307692308	1,0	0.923076923,0.076923077	0.818181818,0.181818182							1																									4.13554,4.45084,3.54127E-05
10523			0.0722073		0.166666667,0.833333333	0.5,0.5	0.5,0.5	0.307692308,0.692307692	0.181818182,0.818181818	0.136363636,0.863636364							1																							4.15483,4.48742,3.25523E-05
11209			0.0747161		0.041666667,0.958333333	0.111111111,0.888888889	0,1	0.178571429,0.821428571	0,1	0.153846154,0.846153846							1									4.08285,4.35176,4.44876E-05
11358			0.208877		0.818181818,0.181818182	0.884615385,0.115384615	1,0	0.75,0.25	0.863636364,0.136363636	0.458333333,0.541666667							0
11767			0.0981951		0.5,0.5	0.285714286,0.714285714	0.692307692,0.307692308	0.333333333,0.666666667	0.571428571,0.428571429	0.5,0.5							1																														4.01408,4.22419,5.9677E-05
12525			0.392164		1,0	0.866666667,0.133333333	0.541666667,0.458333333	0.964285714,0.035714286	0.5,0.5	0.916666667,0.083333333							0
12589			0.0487703		0,1	0.033333333,0.966666667	0.1875,0.8125	0.208333333,0.791666667	0,1	0.071428571,0.928571429							5							4.21199,4.59665,2.53131E-05			4.03615,4.26491,5.43359E-05		4.13676,4.45315,3.52246E-05	4.27576,4.72014,1.90483E-05																4.36817,4.90209,1.25289E-05
20459			0.0741165		0.5,0.5	0.416666667,0.583333333	0.769230769,0.230769231	0.5,0.5	0.625,0.375	0.45,0.55							1																											4.03493,4.26266,5.46181E-05
	3137			-0.0168429							1,0,0,0	0.928571429,0.071428571,0,0	0.909090909,0.090909091,0,0	0.875,0.125,0,0	0.85,0.15,0,0	0.833333333,0.166666667,0,0	0
	3330			0.173244							0.923076923,0.076923077,0,0	0.428571429,0.571428571,0,0	0.944444444,0.055555556,0,0	0.916666667,0.083333333,0,0	0.769230769,0.230769231,0,0	1,0,0,0	0
	3724			0.0176137							0.071428571,0.928571429,0,0	0.136363636,0.863636364,0,0	0,1,0,0	0.076923077,0.923076923,0,0	0.033333333,0.966666667,0,0	0.1,0.9,0,0	0
	4088			-0.0436899							0.571428571,0.428571429,0,0	0.571428571,0.428571429,0,0	0.45,0.55,0,0	0.5625,0.4375,0,0	0.535714286,0.464285714,0,0	0.545454545,0.454545455,0,0	0
	5702			0.0426337							0.090909091,0.909090909,0,0	0,1,0,0	0.041666667,0.958333333,0,0	0.181818182,0.818181818,0,0	0,1,0,0	0.083333333,0.916666667,0,0	0
	6837			0.092262							0.769230769,0.230769231,0,0	0.555555556,0.444444444,0,0	0.692307692,0.307692308,0,0	0.916666667,0.083333333,0,0	0.9,0.1,0,0	1,0,0,0	0
	7052			0.0385508							0.954545455,0.045454545,0,0	1,0,0,0	0.833333333,0.166666667,0,0	1,0,0,0	0.954545455,0.045454545,0,0	0.791666667,0.208333333,0,0	0
	7153			0.0623249							0.115384615,0.884615385,0,0	0,1,0,0	0.214285714,0.785714286,0,0	0.208333333,0.791666667,0,0	0,1,0,0	0,1,0,0	0
	8886			0.069895							0.866666667,0.133333333,0,0	0.818181818,0.181818182,0,0	0.9,0.1,0,0	0.923076923,0.076923077,0,0	1,0,0,0	0.933333333,0.066666667,0,0	0
	9326			0.202465							0.178571429,0.821428571,0,0	0.090909091,0.909090909,0,0	0.033333333,0.966666667,0,0	0.038461538,0.961538462,0,0	0.033333333,0.966666667,0,0	0.066666667,0.933333333,0,0	0
	10830			0.018114							0.769230769,0.230769231,0,0	0.777777778,0.222222222,0,0	0.916666667,0.083333333,0,0	0.730769231,0.269230769,0,0	1,0,0,0	0.692307692,0.307692308,0,0	0
	11042			0.0133424							1,0,0,0	0.9,0.1,0,0	1,0,0,0	0.961538462,0.038461538,0,0	0.964285714,0.035714286,0,0	0.857142857,0.142857143,0,0	0
	12534			0.152031							0.5,0.5,0,0	0.071428571,0.928571429,0,0	0.15,0.85,0,0	0.153846154,0.846153846,0,0	0.428571429,0.571428571,0,0	0.35,0.65,0,0	0
	18114			0.0960207							0.125,0.875,0,0	0.214285714,0.785714286,0,0	0.607142857,0.392857143,0,0	0.181818182,0.818181818,0,0	0.4,0.6,0,0	0.136363636,0.863636364,0,0	0
	18603			0.234141							0.958333333,0.041666667,0,0	0.722222222,0.277777778,0,0	0.708333333,0.291666667,0,0	0.384615385,0.615384615,0,0	0.466666667,0.533333333,0,0	0.733333333,0.266666667,0,0	0
	20131			0.109772							0.933333333,0.066666667,0,0	1,0,0,0	0.933333333,0.066666667,0,0	1,0,0,0	0.933333333,0.066666667,0,0	0.633333333,0.366666667,0,0	0
	23434			0.0899174							0.590909091,0.409090909,0,0	0.6875,0.3125,0,0	0.181818182,0.818181818,0,0	0.458333333,0.541666667,0,0	0.535714286,0.464285714,0,0	0.5,0.5,0,0	0
	23740			0.336158							0.461538462,0.538461538,0,0	0.375,0.625,0,0	0.25,0.75,0,0	0.45,0.55,0,0	0.083333333,0.916666667,0,0	0.346153846,0.653846154,0,0	0
	24352			0.119831							0.066666667,0.933333333,0,0	0.045454545,0.954545455,0,0	0.133333333,0.866666667,0,0	0.153846154,0.846153846,0,0	0.066666667,0.933333333,0,0	0.033333333,0.966666667,0,0	0
	26132			0.0443335							0.115384615,0.884615385,0,0	0,1,0,0	0.041666667,0.958333333,0,0	0.076923077,0.923076923,0,0	0.1,0.9,0,0	0,1,0,0	0
	26817			0.252224							0.3,0.7,0,0	0.5,0.5,0,0	0.230769231,0.769230769,0,0	0.5,0.5,0,0	0.25,0.75,0,0	0.333333333,0.666666667,0,0	0
	27636			0.0122299							0.8,0.2,0,0	1,0,0,0	1,0,0,0	1,0,0,0	0.933333333,0.066666667,0,0	0.821428571,0.178571429,0,0	0
	29533			0.0873217							0.25,0.75,0,0	0.1875,0.8125,0,0	0.192307692,0.807692308,0,0	0.222222222,0.777777778,0,0	0.25,0.75,0,0	0.1,0.9,0,0	0
	29638			-0.036696							0.866666667,0.133333333,0,0	0.95,0.05,0,0	0.933333333,0.066666667,0,0	0.961538462,0.038461538,0,0	0.933333333,0.066666667,0,0	0.933333333,0.066666667,0,0	0
	38897			0.0896941							0.933333333,0.066666667,0,0	0.954545455,0.045454545,0,0	0.928571429,0.071428571,0,0	0.961538462,0.038461538,0,0	0.928571429,0.071428571,0,0	0.933333333,0.066666667,0,0	0
	40397			0.239062							0.192307692,0.807692308,0,0	0.055555556,0.944444444,0,0	0.166666667,0.833333333,0,0	0.192307692,0.807692308,0,0	0.133333333,0.866666667,0,0	0.035714286,0.964285714,0,0	0
	43702			0.0622007							0.933333333,0.066666667,0,0	0.909090909,0.090909091,0,0	0.766666667,0.233333333,0,0	0.807692308,0.192307692,0,0	0.909090909,0.090909091,0,0	0.9,0.1,0,0	0
	43800			0.0221376							0.590909091,0.409090909,0,0	0.111111111,0.888888889,0,0	0.409090909,0.590909091,0,0	0.25,0.75,0,0	0.285714286,0.714285714,0,0	0.7,0.3,0,0	0
	43878			-0.0307742							0.166666667,0.833333333,0,0	0.090909091,0.909090909,0,0	0.033333333,0.966666667,0,0	0.076923077,0.923076923,0,0	0.066666667,0.933333333,0,0	0.233333333,0.766666667,0,0	0
	45083			0.124382							1,0,0,0	0.9,0.1,0,0	0.846153846,0.153846154,0,0	0.863636364,0.136363636,0,0	0.966666667,0.033333333,0,0	0.833333333,0.166666667,0,0	0
	53605			0.0355399							0.714285714,0.285714286,0,0	0.6,0.4,0,0	0.7,0.3,0,0	0.615384615,0.384615385,0,0	0.533333333,0.466666667,0,0	0.9,0.1,0,0	0
	54901			0.255614							0.071428571,0.928571429,0,0	0,1,0,0	0.166666667,0.833333333,0,0	0.038461538,0.961538462,0,0	0.2,0.8,0,0	0.133333333,0.866666667,0,0	0
	58343			0.105245							0.681818182,0.318181818,0,0	0.888888889,0.111111111,0,0	0.769230769,0.230769231,0,0	0.85,0.15,0,0	0.846153846,0.153846154,0,0	0.818181818,0.181818182,0,0	0
	58466			0.160912							0.642857143,0.357142857,0,0	0.35,0.65,0,0	0.233333333,0.766666667,0,0	0.384615385,0.615384615,0,0	0.3,0.7,0,0	0.269230769,0.730769231,0,0	0
	58706			0.127016							0.3,0.7,0,0	0.136363636,0.863636364,0,0	0.166666667,0.833333333,0,0	0.230769231,0.769230769,0,0	0.166666667,0.833333333,0,0	0.3,0.7,0,0	0
	66252			0.00581523							0,1,0,0	0,1,0,0	0,1,0,0	0,1,0,0	0,1,0,0	0.333333333,0.666666667,0,0	0
	68615			0.109425							0.833333333,0.166666667,0,0	0.642857143,0.357142857,0,0	1,0,0,0	0.863636364,0.136363636,0,0	1,0,0,0	0.961538462,0.038461538,0,0	0
	72061			-0.0278652							1,0,0,0	0.9375,0.0625,0,0	0.961538462,0.038461538,0,0	0.769230769,0.230769231,0,0	0.766666667,0.233333333,0,0	1,0,0,0	0
	72327			0.0399962							0.466666667,0.533333333,0,0	0.55,0.45,0,0	0.433333333,0.566666667,0,0	0.384615385,0.615384615,0,0	0.7,0.3,0,0	0.366666667,0.633333333,0,0	0
	72448			0.0579012							0.8,0.2,0,0	0.954545455,0.045454545,0,0	0.966666667,0.033333333,0,0	0.961538462,0.038461538,0,0	0.966666667,0.033333333,0,0	0.966666667,0.033333333,0,0	0
	77022			0.459464							0.035714286,0.964285714,0,0	0.090909091,0.909090909,0,0	0.1,0.9,0,0	0.038461538,0.961538462,0,0	0.066666667,0.933333333,0,0	0.066666667,0.933333333,0,0	0
	77530			0.023923							0.5,0.5,0,0	0.1,0.9,0,0	0.041666667,0.958333333,0,0	0.375,0.625,0,0	0.2,0.8,0,0	0.230769231,0.769230769,0,0	0
	78354			0.0343593							0,1,0,0	0.045454545,0.954545455,0,0	0.142857143,0.857142857,0,0	0.038461538,0.961538462,0,0	0.142857143,0.857142857,0,0	0,1,0,0	0
	79856			0.0854216							0.166666667,0.833333333,0,0	0.5625,0.4375,0,0	0.538461538,0.461538462,0,0	0.375,0.625,0,0	0.464285714,0.535714286,0,0	0.208333333,0.791666667,0,0	0
	83271			0.0226734							0,0.517241379,0.482758621,0	0,0.578947368,0.421052632,0	0,0.576923077,0.423076923,0	0,0.48,0.52,0	0.035714286,0.535714286,0.428571429,0	0,0.555555556,0.444444444,0	0
	83527			0.0248035							0,0.37037037,0.62962963,0	0,0.176470588,0.823529412,0	0,0.214285714,0.785714286,0	0,0.36,0.64,0	0,0.3,0.7,0	0.066666667,0.066666667,0.866666667,0	0
	88670			0.0713934							0.652173913,0.347826087,0,0	0.611111111,0.388888889,0,0	0.6,0.4,0,0	0.565217391,0.434782609,0,0	0.642857143,0.357142857,0,0	0.551724138,0.448275862,0,0	0
	108313			-0.00500388							0.518518519,0.481481481,0,0	0.45,0.55,0,0	0.5,0.5,0,0	0.611111111,0.388888889,0,0	0.5625,0.4375,0,0	0.5,0.5,0,0	0
	109946			-0.0275993							0,0.464285714,0.535714286,0	0.045454545,0.5,0.454545455,0	0.08,0.44,0.48,0	0.111111111,0.611111111,0.277777778,0	0.206896552,0.517241379,0.275862069,0	0,0.32,0.68,0	0
4	55030	B1	-0.0208949	0.0472215	0.722222222,0.277777778	0.777777778,0.222222222	0.642857143,0.357142857	0.642857143,0.357142857	0.666666667,0.333333333	0.642857143,0.357142857	0.038461538,0.961538462,0,0	0,1,0,0	0,1,0,0	0.192307692,0.807692308,0,0	0,1,0,0	0.076923077,0.923076923,0,0	0
61	25260	B10	0.0430703	0.138956	0.083333333,0.916666667	0,1	0.115384615,0.884615385	0,1	0,1	0.166666667,0.833333333	0.166666667,0.833333333,0,0	0.15,0.85,0,0	0.142857143,0.857142857,0,0	0.153846154,0.846153846,0,0	0.1,0.9,0,0	0.366666667,0.633333333,0,0	0
6829	2913	B1002	-0.00875358	0.136352	0.96875,0.03125	0.894736842,0.105263158	0.928571429,0.071428571	0.964285714,0.035714286	0.933333333,0.066666667	1,0	1,0,0,0	1,0,0,0	1,0,0,0	1,0,0,0	0.785714286,0.214285714,0,0	0.923076923,0.076923077,0,0	0
6833	78926	B1003	0.0790608	0.0202659	0.846153846,0.153846154	0.916666667,0.083333333	0.678571429,0.321428571	1,0	0.892857143,0.107142857	0.866666667,0.133333333	0.730769231,0.269230769,0,0	0.454545455,0.545454545,0,0	0.692307692,0.307692308,0,0	0.541666667,0.458333333,0,0	0.653846154,0.346153846,0,0	0.769230769,0.230769231,0,0	0
6837	56100	B1004	0.00943668	0.111761	0.066666667,0.933333333	0.052631579,0.947368421	0.142857143,0.857142857	0,1	0,1	0.071428571,0.928571429	1,0,0,0	1,0,0,0	0.833333333,0.166666667,0,0	0.961538462,0.038461538,0,0	0.846153846,0.153846154,0,0	1,0,0,0	0
6864	22029	B1005	0.130833	0.100995	0.464285714,0.535714286	0.294117647,0.705882353	0.230769231,0.769230769	0.464285714,0.535714286	0.066666667,0.933333333	0.384615385,0.615384615	0.035714286,0.964285714,0,0	0.15,0.85,0,0	0,1,0,0	0.230769231,0.769230769,0,0	0.033333333,0.966666667,0,0	0.083333333,0.916666667,0,0	0
6868	42708	B1006	0.0342562	0.025073	0.933333333,0.066666667	1,0	0.964285714,0.035714286	1,0	0.866666667,0.133333333	0.833333333,0.166666667	0.777777778,0.222222222,0,0	0.571428571,0.428571429,0,0	0.909090909,0.090909091,0,0	0.95,0.05,0,0	0.9,0.1,0,0	1,0,0,0	0
6886	2898	B1008	0.00082898	0.042224	0.96875,0.03125	0.921052632,0.078947368	1,0	0.964285714,0.035714286	0.9,0.1	0.866666667,0.133333333	0.866666667,0.133333333,0,0	0.772727273,0.227272727,0,0	1,0,0,0	0.923076923,0.076923077,0,0	0.933333333,0.066666667,0,0	0.9,0.1,0,0	0
6900	82621	B1009	0.0304894	-0.012339	0.033333333,0.966666667	0.083333333,0.916666667	0.142857143,0.857142857	0.035714286,0.964285714	0.1,0.9	0,1	0.074074074,0.925925926,0,0	0.052631579,0.947368421,0,0	0.384615385,0.615384615,0,0	0.2,0.8,0,0	0.103448276,0.896551724,0,0	0.074074074,0.925925926,0,0	0
515	85129	B101	0.0221168	0.00442357	0.066666667,0.933333333	0.166666667,0.833333333	0,1	0.076923077,0.923076923	0.066666667,0.933333333	0.033333333,0.966666667	0.517241379,0.482758621,0,0	0.476190476,0.523809524,0,0	0.5,0.5,0,0	0.541666667,0.416666667,0.041666667,0	0.482758621,0.517241379,0,0	0.413793103,0.517241379,0.068965517,0	0
6923	49480	B1010	0.0457025	-0.0114868	0.03125,0.96875	0.026315789,0.973684211	0.033333333,0.966666667	0.142857143,0.857142857	0.033333333,0.966666667	0.2,0.8	1,0,0,0	0.954545455,0.045454545,0,0	0.966666667,0.033333333,0,0	0.730769231,0.269230769,0,0	1,0,0,0	1,0,0,0	0
6941	63973	B1012	0.0243142	0.0858689	0.84375,0.15625	0.947368421,0.052631579	1,0	1,0	0.933333333,0.066666667	0.9,0.1	0.9,0.1,0,0	0.863636364,0.136363636,0,0	0.892857143,0.107142857,0,0	0.923076923,0.076923077,0,0	0.833333333,0.166666667,0,0	0.9,0.1,0,0	0
6946	75643	B1013	0.0431888	0.0312453	0.133333333,0.866666667	0.333333333,0.666666667	0.1,0.9	0.285714286,0.714285714	0.133333333,0.866666667	0.107142857,0.892857143	0.958333333,0.041666667,0,0	0.6875,0.3125,0,0	0.9,0.1,0,0	0.576923077,0.423076923,0,0	0.9,0.1,0,0	0.866666667,0.133333333,0,0	0
6951	87480	B1014	-0.00642751	-0.0188111	0.84375,0.15625	0.861111111,0.138888889	0.9,0.1	0.785714286,0.214285714	0.9,0.1	0.8,0.2	0.25,0.357142857,0.285714286,0.107142857	0.35,0.35,0.2,0.1	0.482758621,0.275862069,0.034482759,0.206896552	0.346153846,0.423076923,0.153846154,0.076923077	0.357142857,0.321428571,0.142857143,0.178571429	0.357142857,0.392857143,0.178571429,0.071428571	0
6967	63368	B1015	0.019857	0.0724965	0.75,0.25	0.4,0.6	0.416666667,0.583333333	0.625,0.375	0.583333333,0.416666667	0.6,0.4	0.178571429,0.821428571,0,0	0.409090909,0.590909091,0,0	0.071428571,0.928571429,0,0	0.125,0.875,0,0	0.166666667,0.833333333,0,0	0.466666667,0.533333333,0,0	0
6968	50926	B1016	0.158149	0.153459	0.357142857,0.642857143	0.25,0.75	0.583333333,0.416666667	0.583333333,0.416666667	0.423076923,0.576923077	0,1	0.035714286,0.964285714,0,0	0,1,0,0	0.269230769,0.730769231,0,0	0.038461538,0.961538462,0,0	0,1,0,0	0,1,0,0	0
6976	88864	B1017	0.0268956	-9.21589e-05	0.857142857,0.142857143	0.868421053,0.131578947	0.678571429,0.321428571	0.857142857,0.142857143	0.846153846,0.153846154	0.9,0.1	0.321428571,0.464285714,0.214285714,0	0.285714286,0.523809524,0.19047619,0	0.275862069,0.517241379,0.206896552,0	0.384615385,0.5,0.115384615,0	0.433333333,0.5,0.066666667,0	0.4,0.5,0.1,0	0
6987	88138	B1018	0.0199344	0.0605974	0.375,0.625	0.263157895,0.736842105	0.366666667,0.633333333	0.357142857,0.642857143	0.5,0.5	0.233333333,0.766666667	0.2,0.8,0,0	0.227272727,0.772727273,0,0	0.233333333,0.766666667,0,0	0.346153846,0.653846154,0,0	0.233333333,0.766666667,0,0	0.2,0.8,0,0	0
517	44027	B102	-0.0038881	0.0776984	0.115384615,0.884615385	0.233333333,0.766666667	0.066666667,0.933333333	0.071428571,0.928571429	0.133333333,0.866666667	0.107142857,0.892857143	0.727272727,0.272727273,0,0	0.5,0.5,0,0	0.5,0.5,0,0	0.8,0.2,0,0	0.576923077,0.423076923,0,0	1,0,0,0	0
7010	49947	B1020	0.0229389	-0.0344749	0.033333333,0.966666667	0.157894737,0.842105263	0.2,0.8	0.071428571,0.928571429	0.1,0.9	0.033333333,0.966666667	0.045454545,0.954545455,0,0	0.125,0.875,0,0	0.071428571,0.928571429,0,0	0.038461538,0.961538462,0,0	0.035714286,0.964285714,0,0	0.461538462,0.538461538,0,0	0
7012	86312	B1021	0.0658734	-0.0197736	0.65625,0.34375	0.789473684,0.210526316	0.9,0.1	0.892857143,0.107142857	0.533333333,0.466666667	0.833333333,0.166666667	0.892857143,0.107142857,0,0	0.9,0.1,0,0	0.72,0.28,0,0	0.769230769,0.230769231,0,0	0.833333333,0.166666667,0,0	0.766666667,0.233333333,0,0	0
7020	70119	B1022	0.0194282	0.0226031	0.035714286,0.964285714	0,1	0.133333333,0.866666667	0.178571429,0.821428571	0.033333333,0.966666667	0.133333333,0.866666667	0.035714286,0.964285714,0,0	0.111111111,0.888888889,0,0	0.038461538,0.961538462,0,0	0.076923077,0.923076923,0,0	0.066666667,0.933333333,0,0	0.133333333,0.866666667,0,0	0
7035	76361	B1023	0.109891	0.0626174	0.25,0.75	0,1	0.045454545,0.954545455	0.090909091,0.909090909	0,1	0,1	1,0,0,0	0.857142857,0.142857143,0,0	1,0,0,0	0.95,0.05,0,0	0.766666667,0.233333333,0,0	0.933333333,0.066666667,0,0	0
7039	42979	B1025	-0.0324441	-0.0362705	0.466666667,0.533333333	0.5,0.5	0.5,0.5	0.464285714,0.535714286	0.5,0.5	0.466666667,0.533333333	0.1,0.9,0,0	0.272727273,0.727272727,0,0	0.1,0.9,0,0	0.153846154,0.846153846,0,0	0.071428571,0.928571429,0,0	0.1,0.9,0,0	0
7043	46337	B1027	0.153164	0.0856213	0.875,0.125	0.921052632,0.078947368	0.730769231,0.269230769	0.857142857,0.142857143	0.666666667,0.333333333	1,0	0.230769231,0.769230769,0,0	0.227272727,0.772727273,0,0	0.25,0.75,0,0	0.346153846,0.653846154,0,0	0.266666667,0.733333333,0,0	0.142857143,0.857142857,0,0	0
7049	65160	B1028	-0.0197947	0.0946753	0.875,0.125	0.888888889,0.111111111	0.933333333,0.066666667	0.964285714,0.035714286	0.933333333,0.066666667	0.933333333,0.066666667	0.818181818,0.181818182,0,0	0.785714286,0.214285714,0,0	0.607142857,0.392857143,0,0	0.958333333,0.041666667,0,0	0.766666667,0.233333333,0,0	0.923076923,0.076923077,0,0	0
519	40108	B103	-0.0252395	-0.0134149	0.961538462,0.038461538	0.911764706,0.088235294	0.892857143,0.107142857	0.964285714,0.035714286	0.954545455,0.045454545	0.923076923,0.076923077	0.2,0.8,0,0	0.227272727,0.772727273,0,0	0.1,0.9,0,0	0.269230769,0.730769231,0,0	0.166666667,0.833333333,0,0	0.233333333,0.766666667,0,0	0
7057	55552	B1030	0.0100583	0.0675131	0.923076923,0.076923077	0.875,0.125	0.769230769,0.230769231	0.95,0.05	0.863636364,0.136363636	0.730769231,0.269230769	0.214285714,0.785714286,0,0	0.357142857,0.642857143,0,0	0.272727273,0.727272727,0,0	0.375,0.625,0,0	0.272727273,0.727272727,0,0	0.285714286,0.714285714,0,0	0
7060	22163	B1031	-0.000403031	0.0288124	0.90625,0.09375	0.842105263,0.157894737	0.884615385,0.115384615	1,0	0.866666667,0.133333333	0.933333333,0.066666667	0.346153846,0.653846154,0,0	0.055555556,0.944444444,0,0	0.25,0.75,0,0	0.038461538,0.961538462,0,0	0.1,0.9,0,0	0.333333333,0.666666667,0,0	0
7069	40206	B1032	0.0331542	-0.0122425	1,0	1,0	0.857142857,0.142857143	0.928571429,0.071428571	0.9,0.1	0.884615385,0.115384615	0.666666667,0.333333333,0,0	0.555555556,0.444444444,0,0	0.066666667,0.933333333,0,0	0.166666667,0.833333333,0,0	0.214285714,0.785714286,0,0	0.464285714,0.535714286,0,0	0
7079	19356	B1033	0.14365	0.0501033	0.75,0.25	0.684210526,0.315789474	0.428571429,0.571428571	0.75,0.25	0.533333333,0.466666667	0.866666667,0.133333333	0.964285714,0.035714286,0,0	0.8,0.2,0,0	1,0,0,0	0.884615385,0.115384615,0,0	0.964285714,0.035714286,0,0	0.75,0.25,0,0	0
7080	53781	B1034	0.0151596	0.139996	0,1	0.147058824,0.852941176	0.1,0.9	0.166666667,0.833333333	0.083333333,0.916666667	0,1	0.125,0.875,0,0	0.166666667,0.833333333,0,0	0.125,0.875,0,0	0,1,0,0	0.366666667,0.633333333,0,0	0.071428571,0.928571429,0,0	0
7086	90006	B1035	0.0731728	-0.0261561	0.34375,0.65625	0.394736842,0.605263158	0.2,0.8	0.607142857,0.392857143	0.3,0.7	0.461538462,0.538461538	0.464285714,0.535714286,0,0	0.380952381,0.619047619,0,0	0.37037037,0.62962963,0,0	0.68,0.32,0,0	0.344827586,0.655172414,0,0	0.517241379,0.482758621,0,0	0
7090	88617	B1036	-0.0149373	-0.0114504	0.884615385,0.115384615	0.852941176,0.147058824	0.846153846,0.153846154	0.892857143,0.107142857	0.75,0.25	0.857142857,0.142857143	0.333333333,0.095238095,0.571428571,0	0.5,0.055555556,0.444444444,0	0.428571429,0.142857143,0.428571429,0	0.409090909,0.090909091,0.5,0	0.6,0.04,0.36,0	0.625,0,0.375,0	0
7097	92767	B1037	0.0671751	0.117604	0.03125,0.96875	0.105263158,0.894736842	0.033333333,0.966666667	0.25,0.75	0.033333333,0.966666667	0.178571429,0.821428571	0.068965517,0.448275862,0.482758621,0	0.2,0.35,0.45,0	0.034482759,0.448275862,0.517241379,0	0.192307692,0.384615385,0.423076923,0	0.266666667,0.233333333,0.5,0	0.1,0.4,0.5,0	0
7142	33307	B1038	-0.00100594	0.00555219	0.535714286,0.464285714	0.527777778,0.472222222	0.576923077,0.423076923	0.571428571,0.428571429	0.733333333,0.266666667	0.571428571,0.428571429	0.576923077,0.423076923,0,0	1,0,0,0	0.409090909,0.590909091,0,0	0.541666667,0.458333333,0,0	0.458333333,0.541666667,0,0	0.678571429,0.321428571,0,0	0
7145	70667	B1039	-0.0189742	0.0625368	0.083333333,0.916666667	0.033333333,0.966666667	0.076923077,0.923076923	0.111111111,0.888888889	0.090909091,0.909090909	0.181818182,0.818181818	0.107142857,0.892857143,0,0	0.272727273,0.727272727,0,0	0.392857143,0.607142857,0,0	0.208333333,0.791666667,0,0	0.633333333,0.366666667,0,0	0.384615385,0.615384615,0,0	0
520	19661	B104	0.0186111	0.0852354	0.6875,0.3125	0.657894737,0.342105263	0.766666667,0.233333333	0.678571429,0.321428571	0.866666667,0.133333333	0.7,0.3	0.066666667,0.933333333,0,0	0.333333333,0.666666667,0,0	0.291666667,0.708333333,0,0	0.192307692,0.807692308,0,0	0.214285714,0.785714286,0,0	0.041666667,0.958333333,0,0	0
7161	47540	B1041	-0.00323226	-0.0229078	0.615384615,0.384615385	0.794117647,0.205882353	0.708333333,0.291666667	0.538461538,0.461538462	0.678571429,0.321428571	0.6,0.4	0.5,0.5,0,0	0.4375,0.5625,0,0	0.285714286,0.714285714,0,0	0.230769231,0.769230769,0,0	0.466666667,0.533333333,0,0	0.4,0.6,0,0	0
7176	111276	B1043	0.00621533	-0.0212742	0.366666667,0.633333333	0.333333333,0.666666667	0.269230769,0.730769231	0.45,0.55	0.333333333,0.666666667	0.545454545,0.454545455	0.608695652,0.043478261,0.347826087,0	0.473684211,0.105263158,0.421052632,0	0.482758621,0.103448276,0.413793103,0	0.55,0.2,0.25,0	0.517241379,0.034482759,0.448275862,0	0.5,0.107142857,0.392857143,0	0
7177	67126	B1044	0.0209834	0.0376362	0.0625,0.9375	0,1	0.133333333,0.866666667	0.035714286,0.964285714	0.1,0.9	0.166666667,0.833333333	0.5,0.5,0,0	0.5625,0.4375,0,0	0.464285714,0.535714286,0,0	0.5,0.5,0,0	0.5,0.5,0,0	0.461538462,0.538461538,0,0	0
7183	58549	B1045	0.00116747	0.069896	0.21875,0.78125	0.289473684,0.710526316	0.2,0.8	0.428571429,0.571428571	0.3,0.7	0.366666667,0.633333333	0.533333333,0.466666667,0,0	0.681818182,0.318181818,0,0	0.366666667,0.633333333,0,0	0.75,0.25,0,0	0.5,0.5,0,0	0.5,0.5,0,0	0
7189	69460	B1046	0.00765916	0.0380478	0.25,0.75	0.194444444,0.805555556	0.366666667,0.633333333	0.321428571,0.678571429	0.4,0.6	0.333333333,0.666666667	0,1,0,0	0.05,0.95,0,0	0,1,0,0	0.230769231,0.769230769,0,0	0,1,0,0	0.033333333,0.966666667,0,0	0
7205	38098	B1047	0.0288296	0.0134853	0,1	0.052631579,0.947368421	0.166666667,0.833333333	0.153846154,0.846153846	0.166666667,0.833333333	0.166666667,0.833333333	1,0,0,0	0.916666667,0.083333333,0,0	0.884615385,0.115384615,0,0	1,0,0,0	0.892857143,0.107142857,0,0	1,0,0,0	0
7213	58413	B1049	0.112506	0.105935	0.4375,0.5625	0.34375,0.65625	0.333333333,0.666666667	0.625,0.375	0.227272727,0.772727273	0.666666667,0.333333333	0.866666667,0.133333333,0,0	0.863636364,0.136363636,0,0	0.928571429,0.071428571,0,0	0.958333333,0.041666667,0,0	0.9,0.1,0,0	0.964285714,0.035714286,0,0	0
528	76652	B105	0.0443599	0.053288	1,0	0.911764706,0.088235294	0.961538462,0.038461538	1,0	0.846153846,0.153846154	0.966666667,0.033333333	1,0,0,0	0.9375,0.0625,0,0	1,0,0,0	1,0,0,0	0.8,0.2,0,0	0.933333333,0.066666667,0,0	0
7216	10296	B1050	0.0635297	0.00388175	0.3125,0.6875	0.184210526,0.815789474	0.066666667,0.933333333	0.071428571,0.928571429	0.066666667,0.933333333	0.2,0.8	0.230769231,0.769230769,0,0	0.1,0.9,0,0	0.076923077,0.923076923,0,0	0.227272727,0.772727273,0,0	0,1,0,0	0.1,0.9,0,0	0
7218	22191	B1051	0.109878	0.0631823	0.033333333,0.966666667	0.088235294,0.911764706	0.321428571,0.678571429	0.035714286,0.964285714	0.178571429,0.821428571	0.166666667,0.833333333	0,1,0,0	0.045454545,0.954545455,0,0	0.433333333,0.566666667,0,0	0,1,0,0	0.166666667,0.833333333,0,0	0.033333333,0.966666667,0,0	0
7221	69740	B1052	0.0413564	-0.00203432	0.9375,0.0625	0.9,0.1	0.892857143,0.107142857	0.769230769,0.230769231	1,0	1,0	0.666666667,0.333333333,0,0	0.375,0.625,0,0	0.5,0.5,0,0	0.454545455,0.545454545,0,0	0.5,0.5,0,0	0.791666667,0.208333333,0,0	0
7223	94281	B1053	-0.00929693	-0.0129304	0.9375,0.0625	0.947368421,0.052631579	1,0	0.892857143,0.107142857	0.9,0.1	0.9,0.1	0.875,0.125,0,0	0.833333333,0.166666667,0,0	1,0,0,0	1,0,0,0	1,0,0,0	0.925925926,0.074074074,0,0	0
7236	28786	B1054	0.0406961	0.147341	0.96875,0.03125	0.894736842,0.105263158	0.766666667,0.233333333	0.892857143,0.107142857	0.8,0.2	0.866666667,0.133333333	0.916666667,0.083333333,0,0	0.666666667,0.333333333,0,0	1,0,0,0	0.916666667,0.083333333,0,0	0.958333333,0.041666667,0,0	1,0,0,0	0
7241	78443	B1055	-0.0271465	0.101621	0.833333333,0.166666667	0.861111111,0.138888889	0.8,0.2	0.846153846,0.153846154	0.833333333,0.166666667	0.766666667,0.233333333	1,0,0,0	1,0,0,0	0.958333333,0.041666667,0,0	0.958333333,0.041666667,0,0	1,0,0,0	0.769230769,0.230769231,0,0	0
7243	7464	B1056	0.0154834	0.0802185	0.25,0.75	0.447368421,0.552631579	0.5,0.5	0.321428571,0.678571429	0.2,0.8	0.3,0.7	0.333333333,0.666666667,0,0	0.318181818,0.681818182,0,0	0.233333333,0.766666667,0,0	0.230769231,0.769230769,0,0	0.133333333,0.866666667,0,0	0.533333333,0.466666667,0,0	0
7247	19049	B1057	0.0781028	0.10812	0.533333333,0.466666667	0.736842105,0.263157895	0.833333333,0.166666667	0.642857143,0.357142857	0.821428571,0.178571429	0.566666667,0.433333333	0.846153846,0.153846154,0,0	0.818181818,0.181818182,0,0	0.8,0.2,0,0	0.730769231,0.269230769,0,0	0.678571429,0.321428571,0,0	0.933333333,0.066666667,0,0	0
7250	29527	B1058	0.0223514	0.0158922	0.066666667,0.933333333	0.055555556,0.944444444	0.133333333,0.866666667	0.035714286,0.964285714	0.1,0.9	0,1	0.125,0.875,0,0	0,1,0,0	0.227272727,0.772727273,0,0	0.038461538,0.961538462,0,0	0,1,0,0	0,1,0,0	0
7267	63424	B1059	0.145209	0.071072	0.153846154,0.846153846	0.210526316,0.789473684	0,1	0.357142857,0.642857143	0.033333333,0.966666667	0.1,0.9	1,0,0,0	0.777777778,0.222222222,0,0	1,0,0,0	1,0,0,0	0.961538462,0.038461538,0,0	0.9,0.1,0,0	0
537	55504	B106	-0.016674	0.0857473	0.933333333,0.066666667	0.894736842,0.105263158	0.964285714,0.035714286	0.928571429,0.071428571	0.866666667,0.133333333	0.964285714,0.035714286	0.75,0.25,0,0	0.9375,0.0625,0,0	0.708333333,0.291666667,0,0	0.653846154,0.346153846,0,0	0.9,0.1,0,0	0.807692308,0.192307692,0,0	0
7283	93673	B1060	0.0348013	0.0161286	0.15625,0.84375	0.105263158,0.894736842	0,1	0.142857143,0.857142857	0.066666667,0.933333333	0.166666667,0.833333333	0.037037037,0.333333333,0.62962963,0	0,0.411764706,0.588235294,0	0,0.384615385,0.615384615,0	0,0.461538462,0.538461538,0	0,0.413793103,0.586206897,0	0.035714286,0.428571429,0.535714286,0	0
7287	77894	B1062	0.00176316	0.0326697	0.866666667,0.133333333	0.75,0.25	0.884615385,0.115384615	0.884615385,0.115384615	0.923076923,0.076923077	0.928571429,0.071428571	0.1,0.9,0,0	0.15,0.85,0,0	0.366666667,0.633333333,0,0	0.409090909,0.590909091,0,0	0.071428571,0.928571429,0,0	0.033333333,0.966666667,0,0	0
7296	82132	B1064	0.00535162	0.0945502	0.34375,0.65625	0.305555556,0.694444444	0.321428571,0.678571429	0.357142857,0.642857143	0.166666667,0.833333333	0.4,0.6	0,1,0,0	0.277777778,0.722222222,0,0	0,1,0,0	0.076923077,0.923076923,0,0	0.041666667,0.958333333,0,0	0.071428571,0.928571429,0,0	0
7309	91020	B1066	0.0763372	0.10744	0.25,0.75	0.184210526,0.815789474	0.033333333,0.966666667	0.142857143,0.857142857	0.033333333,0.966666667	0.033333333,0.966666667	0.517241379,0.482758621,0,0	0.454545455,0.5,0.045454545,0	0.5,0.5,0,0	0.5,0.5,0,0	0.482758621,0.517241379,0,0	0.517241379,0.482758621,0,0	0
7320	19151	B1067	-0.0271595	-0.0286336	0.5,0.5	0.5,0.5	0.5,0.5	0.5,0.5	0.464285714,0.535714286	0.625,0.375	0.933333333,0.066666667,0,0	0.95,0.05,0,0	0.857142857,0.142857143,0,0	0.769230769,0.230769231,0,0	0.8,0.2,0,0	0.933333333,0.066666667,0,0	0
7322	51167	B1068	-0.0198785	0.0844765	0.1,0.9	0.055555556,0.944444444	0.133333333,0.866666667	0.071428571,0.928571429	0.033333333,0.966666667	0.1,0.9	0,1,0,0	0.125,0.875,0,0	0,1,0,0	0.115384615,0.884615385,0,0	0.035714286,0.964285714,0,0	0.136363636,0.863636364,0,0	0
7323	35779	B1069	-0.00825719	-0.0128213	0.78125,0.21875	0.861111111,0.138888889	0.678571429,0.321428571	0.821428571,0.178571429	0.821428571,0.178571429	0.733333333,0.266666667	0.766666667,0.233333333,0,0	0.833333333,0.166666667,0,0	0.366666667,0.633333333,0,0	0.653846154,0.346153846,0,0	0.533333333,0.466666667,0,0	0.566666667,0.433333333,0,0	0
539	51364	B107	0.147528	0.062945	1,0	0.921052632,0.078947368	0.833333333,0.166666667	1,0	0.7,0.3	0.866666667,0.133333333	1,0,0,0	0.954545455,0.045454545,0,0	0.866666667,0.133333333,0,0	0.884615385,0.115384615,0,0	1,0,0,0	0.933333333,0.066666667,0,0	0
7330	43434	B1070	-0.00534305	0.0303282	0.1,0.9	0,1	0.107142857,0.892857143	0.107142857,0.892857143	0.033333333,0.966666667	0.1,0.9	0.833333333,0.166666667,0,0	0.863636364,0.136363636,0,0	1,0,0,0	0.884615385,0.115384615,0,0	0.933333333,0.066666667,0,0	1,0,0,0	0
7341	94430	B1071	0.069125	-0.0297388	0.923076923,0.076923077	0.944444444,0.055555556	0.857142857,0.142857143	0.928571429,0.071428571	0.714285714,0.285714286	0.892857143,0.107142857	0.961538462,0.038461538,0,0	0.947368421,0.052631579,0,0	0.88,0.12,0,0	0.904761905,0.095238095,0,0	0.923076923,0.076923077,0,0	0.958333333,0.041666667,0,0	0
7348	19856	B1072	-0.0355934	-0.0169992	0.5,0.5	0.527777778,0.472222222	0.5,0.5	0.458333333,0.541666667	0.5,0.5	0.458333333,0.541666667	0.111111111,0.888888889,0,0	0.055555556,0.944444444,0,0	0.038461538,0.961538462,0,0	0.166666667,0.833333333,0,0	0.035714286,0.964285714,0,0	0.045454545,0.954545455,0,0	0
7351	24943	B1073	0.113545	0.0202846	0.208333333,0.791666667	0.03125,0.96875	0,1	0,1	0,1	0.166666667,0.833333333	1,0,0,0	1,0,0,0	1,0,0,0	1,0,0,0	1,0,0,0	0.714285714,0.285714286,0,0	0
7368	95745	B1074	0.124681	-0.033657	0.346153846,0.653846154	0.125,0.875	0,1	0.25,0.75	0.1,0.9	0.25,0.75	0.62962963,0.37037037,0,0	0.523809524,0.476190476,0,0	0.416666667,0.583333333,0,0	0.684210526,0.315789474,0,0	0.52173913,0.47826087,0,0	0.551724138,0.448275862,0,0	0
7375	29850	B1077	0.0761749	0.0362626	0.0625,0.9375	0.342105263,0.657894737	0.266666667,0.733333333	0.178571429,0.821428571	0.466666667,0.533333333	0.266666667,0.733333333	0.1,0.9,0,0	0.136363636,0.863636364,0,0	0.107142857,0.892857143,0,0	0.038461538,0.961538462,0,0	0,1,0,0	0.066666667,0.933333333,0,0	0
7376	1483	B1078	0.0415354	0.0390792	0.25,0.75	0.052631579,0.947368421	0.166666667,0.833333333	0.035714286,0.964285714	0.2,0.8	0.066666667,0.933333333	0.233333333,0.766666667,0,0	0.045454545,0.954545455,0,0	0.133333333,0.866666667,0,0	0.038461538,0.961538462,0,0	0.2,0.8,0,0	0.033333333,0.966666667,0,0	0
7386	36158	B1079	-0.0322178	0.00195671	0.571428571,0.428571429	0.571428571,0.428571429	0.428571429,0.571428571	0.4,0.6	0.555555556,0.444444444	0.611111111,0.388888889	0.464285714,0.535714286,0,0	0.454545455,0.545454545,0,0	0.464285714,0.535714286,0,0	0.692307692,0.307692308,0,0	0.6,0.4,0,0	0.533333333,0.466666667,0,0	0
541	67128	B108	-0.0326383	-0.03808	0.433333333,0.566666667	0.473684211,0.526315789	0.5,0.5	0.5,0.5	0.5,0.5	0.464285714,0.535714286	0.2,0.8,0,0	0.272727273,0.727272727,0,0	0.428571429,0.571428571,0,0	0.192307692,0.807692308,0,0	0.333333333,0.666666667,0,0	0.233333333,0.766666667,0,0	0
7394	5499	B1082	-0.0328183	-0.0422011	0.5,0.5	0.46875,0.53125	0.5,0.5	0.5,0.5	0.590909091,0.409090909	0.5,0.5	0.458333333,0.541666667,0,0	0.5,0.5,0,0	0.5,0.5,0,0	0.5,0.5,0,0	0.538461538,0.461538462,0,0	0.5,0.5,0,0	0
7403	80760	B1083	-0.0121991	-0.0192607	0.84375,0.15625	0.805555556,0.194444444	0.892857143,0.107142857	0.964285714,0.035714286	0.857142857,0.142857143	0.9,0.1	0.5,0.5,0,0	0.444444444,0.555555556,0,0	0.6,0.4,0,0	0.5,0.5,0,0	0.208333333,0.791666667,0,0	0.5,0.5,0,0	0
7412	54267	B1084	-0.0100662	0.0210432	0.34375,0.65625	0.361111111,0.638888889	0.533333333,0.466666667	0.464285714,0.535714286	0.4,0.6	0.5,0.5	0.4,0.6,0,0	0.166666667,0.833333333,0,0	0.266666667,0.733333333,0,0	0.384615385,0.615384615,0,0	0.133333333,0.866666667,0,0	0.535714286,0.464285714,0,0	0
7418	38533	B1085	0.0372902	-0.0222677	0.90625,0.09375	0.888888889,0.111111111	1,0	0.964285714,0.035714286	1,0	0.933333333,0.066666667	0.928571429,0.071428571,0,0	1,0,0,0	0.9,0.1,0,0	0.923076923,0.076923077,0,0	0.833333333,0.166666667,0,0	1,0,0,0	0
7424	43538	B1086	0.00480263	0.021922	0.1,0.9	0.184210526,0.815789474	0.033333333,0.966666667	0.153846154,0.846153846	0.133333333,0.866666667	0.033333333,0.966666667	0.269230769,0.730769231,0,0	0.375,0.625,0,0	0.133333333,0.866666667,0,0	0.375,0.625,0,0	0.321428571,0.678571429,0,0	0.423076923,0.576923077,0,0	0
7431	62359	B1088	0.028927	0.0373685	0.71875,0.28125	0.777777778,0.222222222	0.933333333,0.066666667	0.75,0.25	0.733333333,0.266666667	0.966666667,0.033333333	0.857142857,0.142857143,0,0	0.928571429,0.071428571,0,0	1,0,0,0	0.958333333,0.041666667,0,0	0.966666667,0.033333333,0,0	0.714285714,0.285714286,0,0	0
7432	9946	B1089	0.0347527	0.16107	0.1875,0.8125	0.263157895,0.736842105	0.166666667,0.833333333	0.107142857,0.892857143	0.133333333,0.866666667	0.4,0.6	0.045454545,0.954545455,0,0	0.166666667,0.833333333,0,0	0.166666667,0.833333333,0,0	0.166666667,0.833333333,0,0	0.153846154,0.846153846,0,0	0,1,0,0	0
545	20661	B109	0.0113115	0.0339429	0.25,0.75	0.342105263,0.657894737	0.233333333,0.766666667	0.178571429,0.821428571	0.1,0.9	0.214285714,0.785714286	0.833333333,0.166666667,0,0	0.818181818,0.181818182,0,0	0.666666667,0.333333333,0,0	0.730769231,0.269230769,0,0	0.6,0.4,0,0	0.8,0.2,0,0	0
7434	90818	B1090	0.0796455	-0.015945	0.266666667,0.733333333	0.194444444,0.805555556	0,1	0.107142857,0.892857143	0.071428571,0.928571429	0.166666667,0.833333333	0.12,0.88,0,0	0.0625,0.9375,0,0	0,1,0,0	0.041666667,0.958333333,0,0	0.035714286,0.928571429,0.035714286,0	0.222222222,0.740740741,0.037037037,0	0
7445	20021	B1091	0.131685	0.157622	0.8125,0.1875	0.472222222,0.527777778	0.75,0.25	0.857142857,0.142857143	0.966666667,0.033333333	0.766666667,0.233333333	0.6,0.4,0,0	0.727272727,0.272727273,0,0	0.9,0.1,0,0	0.923076923,0.076923077,0,0	0.833333333,0.166666667,0,0	0.8,0.2,0,0	0
7453	70793	B1093	0.109415	0.101387	0.818181818,0.181818182	0.40625,0.59375	0.272727273,0.727272727	0.653846154,0.346153846	0.653846154,0.346153846	0.692307692,0.307692308	1,0,0,0	0.928571429,0.071428571,0,0	0.75,0.25,0,0	1,0,0,0	1,0,0,0	0.821428571,0.178571429,0,0	0
7456	47937	B1094	0.0510158	0.0246575	0.076923077,0.923076923	0,1	0.166666667,0.833333333	0.071428571,0.928571429	0.066666667,0.933333333	0,1	0,1,0,0	0,1,0,0	0,1,0,0	0.166666667,0.833333333,0,0	0.1,0.9,0,0	0,1,0,0	0
7458	67562	B1095	0.000865328	0.0790495	0.9375,0.0625	0.941176471,0.058823529	0.933333333,0.066666667	0.961538462,0.038461538	1,0	0.866666667,0.133333333	0.192307692,0.807692308,0,0	0.166666667,0.833333333,0,0	0.1,0.9,0,0	0.3125,0.6875,0,0	0.166666667,0.833333333,0,0	0,1,0,0	0
7463	30912	B1096	0.0490608	0.143429	0.15625,0.84375	0.052631579,0.947368421	0.033333333,0.966666667	0.071428571,0.928571429	0,1	0.166666667,0.833333333	0.65,0.35,0,0	0.642857143,0.357142857,0,0	0.7,0.3,0,0	0.590909091,0.409090909,0,0	0.642857143,0.357142857,0,0	0.75,0.25,0,0	0
7476	72206	B1097	0.0566371	0.092899	0,1	0.111111111,0.888888889	0.033333333,0.966666667	0.178571429,0.821428571	0,1	0.033333333,0.966666667	0.892857143,0.107142857,0,0	0.636363636,0.363636364,0,0	0.666666667,0.333333333,0,0	0.769230769,0.230769231,0,0	0.538461538,0.461538462,0,0	0.866666667,0.133333333,0,0	0
7522	61478	B1099	0.061339	0.0820569	0.46875,0.53125	0.526315789,0.473684211	0.266666667,0.733333333	0.607142857,0.392857143	0.5,0.5	0.666666667,0.333333333	0.766666667,0.233333333,0,0	0.818181818,0.181818182,0,0	0.933333333,0.066666667,0,0	0.615384615,0.384615385,0,0	0.666666667,0.333333333,0,0	0.666666667,0.333333333,0,0	0
62	53468	B11	0.019035	-0.000928124	0.066666667,0.933333333	0.055555556,0.944444444	0.230769231,0.769230769	0.107142857,0.892857143	0.066666667,0.933333333	0.071428571,0.928571429	0.964285714,0.035714286,0,0	0.666666667,0.333333333,0,0	0.857142857,0.142857143,0,0	0.846153846,0.153846154,0,0	0.733333333,0.266666667,0,0	0.9,0.1,0,0	0
550	35681	B110	0.00781047	0.0542171	0.875,0.125	0.888888889,0.111111111	0.9,0.1	0.964285714,0.035714286	0.966666667,0.033333333	0.8,0.2	0.888888889,0.111111111,0,0	0.666666667,0.333333333,0,0	0.9,0.1,0,0	0.722222222,0.277777778,0,0	0.8,0.2,0,0	0.884615385,0.115384615,0,0	0
7525	68911	B1100	0.0135857	0.0179197	0.75,0.25	0.736842105,0.263157895	0.633333333,0.366666667	0.857142857,0.142857143	0.666666667,0.333333333	0.766666667,0.233333333	0.045454545,0.954545455,0,0	0,1,0,0	0,1,0,0	0.166666667,0.833333333,0,0	0.1,0.9,0,0	0.2,0.8,0,0	0
7550	58230	B1101	0.0416185	0.0590748	0.192307692,0.807692308	0.444444444,0.555555556	0.142857143,0.857142857	0.285714286,0.714285714	0.3,0.7	0.1,0.9	0.933333333,0.066666667,0,0	0.85,0.15,0,0	0.933333333,0.066666667,0,0	0.884615385,0.115384615,0,0	0.9,0.1,0,0	0.966666667,0.033333333,0,0	0
7552	17532	B1102	0.0646167	0.137007	0.892857143,0.107142857	1,0	0.807692308,0.192307692	0.892857143,0.107142857	0.8,0.2	0.928571429,0.071428571	0.666666667,0.333333333,0,0	0.55,0.45,0,0	0.346153846,0.653846154,0,0	0.625,0.375,0,0	0.466666667,0.533333333,0,0	0.714285714,0.285714286,0,0	0
7563	71494	B1103	0.0179144	0.130476	0.766666667,0.233333333	0.815789474,0.184210526	0.633333333,0.366666667	0.857142857,0.142857143	0.833333333,0.166666667	0.866666667,0.133333333	0.791666667,0.208333333,0,0	0.785714286,0.214285714,0,0	0.777777778,0.222222222,0,0	0.916666667,0.083333333,0,0	0.766666667,0.233333333,0,0	0.958333333,0.041666667,0,0	0
7564	24356	B1104	0.0039451	-0.0092196	0.03125,0.96875	0.157894737,0.842105263	0.071428571,0.928571429	0.035714286,0.964285714	0.033333333,0.966666667	0.1,0.9	0.928571429,0.071428571,0,0	0.863636364,0.136363636,0,0	0.833333333,0.166666667,0,0	0.923076923,0.076923077,0,0	0.833333333,0.166666667,0,0	0.933333333,0.066666667,0,0	0
7587	15124	B1106	7.94784e-05	0.0100575	0.041666667,0.958333333	0.105263158,0.894736842	0.166666667,0.833333333	0.153846154,0.846153846	0.2,0.8	0.115384615,0.884615385	0.875,0.125,0,0	0.777777778,0.222222222,0,0	0.583333333,0.416666667,0,0	0.807692308,0.192307692,0,0	0.576923077,0.423076923,0,0	0.892857143,0.107142857,0,0	0
7606	86471	B1107	0.0108485	0.00777418	0.875,0.125	0.815789474,0.184210526	0.833333333,0.166666667	0.785714286,0.214285714	0.8,0.2	1,0	0.407407407,0.222222222,0.37037037,0	0.285714286,0.285714286,0.428571429,0	0.379310345,0.24137931,0.379310345,0	0.307692308,0.230769231,0.461538462,0	0.413793103,0.068965517,0.517241379,0	0.275862069,0.24137931,0.482758621,0	0
7623	6369	B1109	0.0140777	0.129416	0.9375,0.0625	0.894736842,0.105263158	0.966666667,0.033333333	0.892857143,0.107142857	1,0	0.966666667,0.033333333	0.966666667,0.033333333,0,0	0.75,0.25,0,0	1,0,0,0	1,0,0,0	1,0,0,0	0.866666667,0.133333333,0,0	0
555	61877	B111	0.119104	0.00840268	0.607142857,0.392857143	0.766666667,0.233333333	0.375,0.625	0.538461538,0.461538462	0.423076923,0.576923077	0.75,0.25	0.678571429,0.321428571,0,0	0.8,0.2,0,0	0.807692308,0.192307692,0,0	0.653846154,0.346153846,0,0	0.857142857,0.142857143,0,0	0.571428571,0.428571429,0,0	0
7625	109485	B1110	0.0341793	-0.0124262	0.428571429,0.571428571	0.176470588,0.823529412	0.535714286,0.464285714	0.375,0.625	0.366666667,0.633333333	0.375,0.625	0.068965517,0.517241379,0.413793103,0	0.142857143,0.428571429,0.428571429,0	0.103448276,0.517241379,0.379310345,0	0.090909091,0.5,0.409090909,0	0.321428571,0.285714286,0.392857143,0	0.103448276,0.482758621,0.413793103,0	0
7648	17271	B1112	0.0142994	-0.00215835	0.625,0.375	0.842105263,0.157894737	0.766666667,0.233333333	0.535714286,0.464285714	0.666666667,0.333333333	0.666666667,0.333333333	0.033333333,0.966666667,0,0	0.1,0.9,0,0	0.066666667,0.933333333,0,0	0.038461538,0.961538462,0,0	0.142857143,0.857142857,0,0	0,1,0,0	0
7651	11864	B1113	0.0162181	0.040337	0.75,0.25	0.894736842,0.105263158	0.857142857,0.142857143	0.821428571,0.178571429	0.964285714,0.035714286	0.807692308,0.192307692	0.375,0.625,0,0	0.1875,0.8125,0,0	0.230769231,0.769230769,0,0	0.291666667,0.708333333,0,0	0.153846154,0.846153846,0,0	0.2,0.8,0,0	0
7652	69488	B1114	-0.017454	-0.00824112	0.821428571,0.178571429	0.833333333,0.166666667	0.733333333,0.266666667	0.75,0.25	0.733333333,0.266666667	0.7,0.3	0.2,0.8,0,0	0.409090909,0.590909091,0,0	0.607142857,0.392857143,0,0	0.653846154,0.346153846,0,0	0.266666667,0.733333333,0,0	0.8,0.2,0,0	0
7658	45567	B1115	0.0263789	0.0248809	0.90625,0.09375	0.973684211,0.026315789	0.833333333,0.166666667	0.964285714,0.035714286	0.928571429,0.071428571	0.966666667,0.033333333	0.6,0.4,0,0	0.454545455,0.545454545,0,0	0.566666667,0.433333333,0,0	0.615384615,0.384615385,0,0	0.533333333,0.466666667,0,0	0.433333333,0.566666667,0,0	0
7664	22751	B1116	0.00481789	-0.0106381	0.71875,0.28125	0.815789474,0.184210526	0.633333333,0.366666667	0.75,0.25	0.9,0.1	0.7,0.3	0.772727273,0.227272727,0,0	1,0,0,0	1,0,0,0	0.681818182,0.318181818,0,0	1,0,0,0	0.85,0.15,0,0	0
7670	20036	B1117	0.0619039	0.0663112	0.125,0.875	0.25,0.75	0.333333333,0.666666667	0.464285714,0.535714286	0.5,0.5	0.3,0.7	0.083333333,0.916666667,0,0	0.142857143,0.857142857,0,0	0,1,0,0	0.166666667,0.833333333,0,0	0.066666667,0.933333333,0,0	0,1,0,0	0
7680	11689	B1118	0.0286335	0.0723247	0,1	0.055555556,0.944444444	0.142857143,0.857142857	0.107142857,0.892857143	0.066666667,0.933333333	0,1	0.291666667,0.708333333,0,0	0.166666667,0.833333333,0,0	0.307692308,0.692307692,0,0	0.291666667,0.708333333,0,0	0.291666667,0.708333333,0,0	0.291666667,0.708333333,0,0	0
7682	93216	B1119	0.0232017	0.10041	0.133333333,0.866666667	0.277777778,0.722222222	0.1,0.9	0.035714286,0.964285714	0.1,0.9	0.166666667,0.833333333	0.136363636,0,0.863636364,0	0,0,1,0	0,0.066666667,0.933333333,0	0,0.076923077,0.923076923,0	0,0.035714286,0.964285714,0	0,0.035714286,0.964285714,0	0
562	87338	B112	0.00825108	-0.0175653	0.464285714,0.535714286	0.470588235,0.529411765	0.666666667,0.333333333	0.642857143,0.357142857	0.366666667,0.633333333	0.538461538,0.461538462	0.076923077,0.115384615,0.807692308,0	0.176470588,0.294117647,0.529411765,0	0.318181818,0.045454545,0.636363636,0	0.227272727,0,0.772727273,0	0.115384615,0.076923077,0.807692308,0	0,0.038461538,0.961538462,0	0
7698	13448	B1120	-0.0205442	-0.00654104	0.84375,0.15625	0.815789474,0.184210526	0.9,0.1	0.785714286,0.214285714	0.833333333,0.166666667	0.833333333,0.166666667	0.076923077,0.923076923,0,0	0,1,0,0	0.375,0.625,0,0	0.090909091,0.909090909,0,0	0.071428571,0.928571429,0,0	0,1,0,0	0
7713	92137	B1121	0.00564615	-0.0361927	0.166666667,0.833333333	0.078947368,0.921052632	0.066666667,0.933333333	0.107142857,0.892857143	0.1,0.9	0.233333333,0.766666667	1,0,0,0	1,0,0,0	0.851851852,0.148148148,0,0	1,0,0,0	0.833333333,0.166666667,0,0	0.965517241,0.034482759,0,0	0
7719	68218	B1122	0.10452	0.0487666	0.125,0.875	0.052631579,0.947368421	0.133333333,0.866666667	0.035714286,0.964285714	0.366666667,0.633333333	0.2,0.8	0.392857143,0.607142857,0,0	0.222222222,0.777777778,0,0	0.25,0.75,0,0	0.153846154,0.846153846,0,0	0.033333333,0.966666667,0,0	0.115384615,0.884615385,0,0	0
7736	82576	B1124	0.0135334	-0.0183728	0.733333333,0.266666667	0.447368421,0.552631579	0.5,0.5	0.464285714,0.535714286	0.5,0.5	0.642857143,0.357142857	0.259259259,0.111111111,0.296296296,0.333333333	0.263157895,0.052631579,0.315789474,0.368421053	0.214285714,0.214285714,0.321428571,0.25	0.25,0.166666667,0.291666667,0.291666667	0.034482759,0.034482759,0.482758621,0.448275862	0.222222222,0.259259259,0.333333333,0.185185185	0
7755	88480	B1126	0.151639	0.05326	0.03125,0.96875	0.055555556,0.944444444	0.066666667,0.933333333	0.107142857,0.892857143	0.357142857,0.642857143	0.038461538,0.961538462	0.107142857,0,0.892857143,0	0.058823529,0,0.941176471,0	0.071428571,0,0.928571429,0	0.043478261,0.043478261,0.913043478,0	0,0.1,0.9,0	0.125,0,0.875,0	0
7768	60776	B1127	0.0212979	0.0438187	0.9375,0.0625	0.842105263,0.157894737	0.766666667,0.233333333	0.964285714,0.035714286	0.857142857,0.142857143	0.866666667,0.133333333	0.6,0.4,0,0	0.954545455,0.045454545,0,0	0.966666667,0.033333333,0,0	0.884615385,0.115384615,0,0	0.933333333,0.066666667,0,0	0.535714286,0.464285714,0,0	0
7769	49523	B1128	0.0521216	-0.0169276	0.642857143,0.357142857	0.916666667,0.083333333	0.7,0.3	0.642857143,0.357142857	0.571428571,0.428571429	0.785714286,0.214285714	0,1,0,0	0.045454545,0.954545455,0,0	0.066666667,0.933333333,0,0	0,1,0,0	0.033333333,0.966666667,0,0	0.3,0.7,0,0	0
7774	59403	B1129	0.0732482	-0.0185332	0.533333333,0.466666667	0.235294118,0.764705882	0.464285714,0.535714286	0.115384615,0.884615385	0.307692308,0.692307692	0.214285714,0.785714286	0.7,0.3,0,0	0.5,0.5,0,0	0.8,0.2,0,0	0.807692308,0.192307692,0,0	0.833333333,0.166666667,0,0	0.958333333,0.041666667,0,0	0
7798	42645	B1131	0.0891828	0.112744	0.066666667,0.933333333	0.078947368,0.921052632	0.269230769,0.730769231	0.035714286,0.964285714	0.142857143,0.857142857	0.041666667,0.958333333	0.846153846,0.153846154,0,0	0.777777778,0.222222222,0,0	0.75,0.25,0,0	0.791666667,0.208333333,0,0	0.733333333,0.266666667,0,0	0.833333333,0.166666667,0,0	0
7828	69469	B1132	0.110651	0.131167	0.107142857,0.892857143	0,1	0.133333333,0.866666667	0,1	0.166666667,0.833333333	0,1	0.833333333,0.166666667,0,0	0.8,0.2,0,0	0.769230769,0.230769231,0,0	0.692307692,0.307692308,0,0	0.678571429,0.321428571,0,0	0.607142857,0.392857143,0,0	0
7831	62718	B1133	0.0503549	-0.0361247	0.9,0.1	0.973684211,0.026315789	1,0	1,0	0.966666667,0.033333333	0.833333333,0.166666667	0.2,0.8,0,0	0.045454545,0.954545455,0,0	0,1,0,0	0.038461538,0.961538462,0,0	0,1,0,0	0.033333333,0.966666667,0,0	0
7835	55034	B1134	0.0260851	0.0860686	0.066666667,0.933333333	0.071428571,0.928571429	0.038461538,0.961538462	0,1	0.2,0.8	0.115384615,0.884615385	0.9,0.1,0,0	0.944444444,0.055555556,0,0	0.857142857,0.142857143,0,0	0.85,0.15,0,0	0.692307692,0.307692308,0,0	1,0,0,0	0
7840	40138	B1135	0.0523784	-0.0008045	0.09375,0.90625	0.315789474,0.684210526	0.071428571,0.928571429	0.214285714,0.785714286	0.133333333,0.866666667	0.285714286,0.714285714	1,0,0,0	0.875,0.125,0,0	0.923076923,0.076923077,0,0	0.916666667,0.083333333,0,0	0.9,0.1,0,0	0.833333333,0.166666667,0,0	0
7855	39923	B1139	0.0692184	0.00901211	0.9,0.1	0.947368421,0.052631579	0.933333333,0.066666667	0.821428571,0.178571429	0.7,0.3	0.966666667,0.033333333	0.45,0.55,0,0	0.375,0.625,0,0	0.636363636,0.363636364,0,0	0.5625,0.4375,0,0	0.333333333,0.666666667,0,0	0.681818182,0.318181818,0,0	0
7860	57570	B1140	-0.0215604	0.0235362	0.318181818,0.681818182	0.541666667,0.458333333	0.375,0.625	0.454545455,0.545454545	0.545454545,0.454545455	0.5,0.5	0.846153846,0.153846154,0,0	1,0,0,0	1,0,0,0	0.909090909,0.090909091,0,0	0.966666667,0.033333333,0,0	0.772727273,0.227272727,0,0	0
7874	48795	B1141	-0.000354302	0.061008	0.833333333,0.166666667	0.736842105,0.263157895	0.733333333,0.266666667	0.821428571,0.178571429	0.833333333,0.166666667	0.933333333,0.066666667	0.178571429,0.821428571,0,0	0.111111111,0.888888889,0,0	0,1,0,0	0.038461538,0.961538462,0,0	0,1,0,0	0.166666667,0.833333333,0,0	0
7880	60130	B1142	0.00927794	-0.0243305	0.6875,0.3125	0.578947368,0.421052632	0.633333333,0.366666667	0.5,0.5	0.566666667,0.433333333	0.821428571,0.178571429	0.464285714,0.535714286,0,0	0.5,0.5,0,0	0.5,0.5,0,0	0.590909091,0.409090909,0,0	0.678571429,0.321428571,0,0	0.357142857,0.642857143,0,0	0
7885	68404	B1143	0.151282	0.0793549	0.5,0.5	0.323529412,0.676470588	0.285714286,0.714285714	0.428571429,0.571428571	0.1,0.9	0.607142857,0.392857143	0.181818182,0.818181818,0,0	0.1,0.9,0,0	0,1,0,0	0,1,0,0	0.392857143,0.607142857,0,0	0.142857143,0.857142857,0,0	0
7886	18459	B1144	-0.0161217	0.0484148	0.944444444,0.055555556	0.933333333,0.066666667	0.916666667,0.083333333	1,0	0.958333333,0.041666667	0.85,0.15	0.958333333,0.041666667,0,0	1,0,0,0	0.954545455,0.045454545,0,0	0.958333333,0.041666667,0,0	0.933333333,0.066666667,0,0	0.807692308,0.192307692,0,0	0
7887	61748	B1145	0.0336333	0.0318218	0.6875,0.3125	0.78125,0.21875	0.9,0.1	0.821428571,0.178571429	0.821428571,0.178571429	0.642857143,0.357142857	0.607142857,0.392857143,0,0	0.444444444,0.555555556,0,0	0.461538462,0.538461538,0,0	0.5,0.5,0,0	0.166666667,0.833333333,0,0	0.571428571,0.428571429,0,0	0
7898	10078	B1146	0.0610001	0.0727704	0.8,0.2	0.466666667,0.533333333	0.65,0.35	0.277777778,0.722222222	0.5,0.5	0.416666667,0.583333333	0,1,0,0	0,1,0,0	0.233333333,0.766666667,0,0	0,1,0,0	0.1,0.9,0,0	0,1,0,0	0
7907	24552	B1147	-0.0437075	-0.0383987	0.454545455,0.545454545	0.538461538,0.461538462	0.5,0.5	0.538461538,0.461538462	0.5625,0.4375	0.5,0.5	0.033333333,0.966666667,0,0	0.181818182,0.818181818,0,0	0.066666667,0.933333333,0,0	0.153846154,0.846153846,0,0	0.233333333,0.766666667,0,0	0.266666667,0.733333333,0,0	0
7910	17115	B1149	0.0594686	0.015826	0.875,0.125	0.947368421,0.052631579	1,0	0.857142857,0.142857143	1,0	0.892857143,0.107142857	1,0,0,0	1,0,0,0	0.846153846,0.153846154,0,0	0.961538462,0.038461538,0,0	0.8,0.2,0,0	1,0,0,0	0
7916	8066	B1150	0.0417007	0.0066054	0.714285714,0.285714286	0.578947368,0.421052632	0.75,0.25	0.772727273,0.227272727	0.857142857,0.142857143	0.923076923,0.076923077	0.923076923,0.076923077,0,0	0.8,0.2,0,0	0.863636364,0.136363636,0,0	0.636363636,0.363636364,0,0	0.75,0.25,0,0	0.833333333,0.166666667,0,0	0
7927	26523	B1151	0.03948	0.179945	0.75,0.25	0.5,0.5	0.5,0.5	0.392857143,0.607142857	0.566666667,0.433333333	0.769230769,0.230769231	0.964285714,0.035714286,0,0	0.909090909,0.090909091,0,0	0.933333333,0.066666667,0,0	1,0,0,0	0.8,0.2,0,0	1,0,0,0	0
7946	37605	B1154	0.0695515	0.0743549	0.766666667,0.233333333	0.676470588,0.323529412	0.633333333,0.366666667	0.785714286,0.214285714	0.416666667,0.583333333	0.423076923,0.576923077	0.233333333,0.766666667,0,0	0.136363636,0.863636364,0,0	0.071428571,0.928571429,0,0	0.192307692,0.807692308,0,0	0.133333333,0.866666667,0,0	0.266666667,0.733333333,0,0	0
7964	46099	B1156	0.0286749	-0.0144937	0,1	0.166666667,0.833333333	0.269230769,0.730769231	0.35,0.65	0.269230769,0.730769231	0.230769231,0.769230769	0.85,0.15,0,0	0.875,0.125,0,0	0.333333333,0.666666667,0,0	0.833333333,0.166666667,0,0	0.642857143,0.357142857,0,0	0.6,0.4,0,0	0
7965	8808	B1157	0.0317181	-0.013806	0,1	0.078947368,0.921052632	0.107142857,0.892857143	0.071428571,0.928571429	0.178571429,0.821428571	0.066666667,0.933333333	0.2,0.8,0,0	0.1875,0.8125,0,0	0.076923077,0.923076923,0,0	0.166666667,0.833333333,0,0	0.1,0.9,0,0	0.111111111,0.888888889,0,0	0
7969	40271	B1158	0.0629457	-0.0252383	0.78125,0.21875	0.894736842,0.105263158	0.966666667,0.033333333	0.892857143,0.107142857	1,0	0.9,0.1	1,0,0,0	1,0,0,0	0.875,0.125,0,0	1,0,0,0	0.714285714,0.285714286,0,0	1,0,0,0	0
8004	2191	B1161	0.0672498	0.0618618	0.464285714,0.535714286	0.678571429,0.321428571	0.5,0.5	0.45,0.55	0.863636364,0.136363636	0.772727273,0.227272727	0.821428571,0.178571429,0,0	0.75,0.25,0,0	0.444444444,0.555555556,0,0	0.541666667,0.458333333,0,0	0.625,0.375,0,0	0.75,0.25,0,0	0
8044	1363	B1163	0.00700622	0.105463	0.857142857,0.142857143	0.75,0.25	0.708333333,0.291666667	0.576923077,0.423076923	0.772727273,0.227272727	0.590909091,0.409090909	0.833333333,0.166666667,0,0	0.8,0.2,0,0	0.541666667,0.458333333,0,0	0.541666667,0.458333333,0,0	0.818181818,0.181818182,0,0	0.346153846,0.653846154,0,0	0
8045	71881	B1164	-0.0174788	0.0398554	0.84375,0.15625	0.921052632,0.078947368	0.9,0.1	0.857142857,0.142857143	0.833333333,0.166666667	0.933333333,0.066666667	0.866666667,0.133333333,0,0	0.772727273,0.227272727,0,0	0.75,0.25,0,0	0.769230769,0.230769231,0,0	0.866666667,0.133333333,0,0	0.933333333,0.066666667,0,0	0
8056	54862	B1165	0.068972	0.0893388	0.818181818,0.181818182	0.807692308,0.192307692	0.961538462,0.038461538	0.833333333,0.166666667	1,0	0.958333333,0.041666667	0.038461538,0.961538462,0,0	0.166666667,0.833333333,0,0	0,1,0,0	0,1,0,0	0,1,0,0	0.392857143,0.607142857,0,0	0
8058	105653	B1166	0.0186793	0.00288002	0.966666667,0.033333333	0.842105263,0.157894737	0.966666667,0.033333333	0.892857143,0.107142857	0.8,0.2	0.966666667,0.033333333	0.5,0.181818182,0.318181818,0	0.444444444,0.333333333,0.222222222,0	0.461538462,0.346153846,0.192307692,0	0.523809524,0.285714286,0.19047619,0	0.482758621,0.448275862,0.068965517,0	0.413793103,0.275862069,0.310344828,0	0
8076	85898	B1167	0.0631905	-0.0163905	0.25,0.75	0.40625,0.59375	0.545454545,0.454545455	0.346153846,0.653846154	0.545454545,0.454545455	0.291666667,0.708333333	0.727272727,0,0.272727273,0	0.625,0.125,0.25,0	0.772727273,0,0.227272727,0	0.583333333,0,0.416666667,0	0.538461538,0,0.461538462,0	0.565217391,0,0.434782609,0	0
8084	14668	B1168	0.0785383	0.0182256	1,0	0.921052632,0.078947368	0.8,0.2	0.928571429,0.071428571	0.9,0.1	1,0	0.571428571,0.428571429,0,0	0.5,0.5,0,0	0.857142857,0.142857143,0,0	0.615384615,0.384615385,0,0	0.833333333,0.166666667,0,0	0.733333333,0.266666667,0,0	0
8100	4422	B1169	-0.00109974	0.038164	0.181818182,0.818181818	0.352941176,0.647058824	0.3,0.7	0.090909091,0.909090909	0.269230769,0.730769231	0.318181818,0.681818182	0.333333333,0.666666667,0,0	0.055555556,0.944444444,0,0	0.3,0.7,0,0	0.192307692,0.807692308,0,0	0.142857143,0.857142857,0,0	0.066666667,0.933333333,0,0	0
589	53309	B117	-0.0166789	0.0208358	0.333333333,0.666666667	0.210526316,0.789473684	0.2,0.8	0.178571429,0.821428571	0.2,0.8	0.25,0.75	0.769230769,0.230769231,0,0	0.8,0.2,0,0	0.892857143,0.107142857,0,0	0.807692308,0.192307692,0,0	0.8,0.2,0,0	0.866666667,0.133333333,0,0	0
8103	12190	B1170	0.0422259	0.0354608	1,0	0.763157895,0.236842105	0.9,0.1	0.785714286,0.214285714	0.9,0.1	0.966666667,0.033333333	0.933333333,0.066666667,0,0	1,0,0,0	1,0,0,0	0.692307692,0.307692308,0,0	0.966666667,0.033333333,0,0	1,0,0,0	0
8108	27883	B1171	0.0225943	0.145293	0.96875,0.03125	0.921052632,0.078947368	0.846153846,0.153846154	0.928571429,0.071428571	0.866666667,0.133333333	0.966666667,0.033333333	0.133333333,0.866666667,0,0	0.1875,0.8125,0,0	0.321428571,0.678571429,0,0	0,1,0,0	0.346153846,0.653846154,0,0	0.071428571,0.928571429,0,0	0
8118	59528	B1172	0.0919098	0.0167981	0.966666667,0.033333333	0.666666667,0.333333333	0.857142857,0.142857143	0.857142857,0.142857143	1,0	0.833333333,0.166666667	0.269230769,0.730769231,0,0	0.1875,0.8125,0,0	0.333333333,0.666666667,0,0	0.05,0.95,0,0	0.142857143,0.857142857,0,0	0.071428571,0.928571429,0,0	0
8121	46486	B1173	0.0398921	0.0450569	0.576923077,0.423076923	0.694444444,0.305555556	0.6,0.4	0.821428571,0.178571429	0.5,0.5	0.714285714,0.285714286	0.1,0.9,0,0	0.15,0.85,0,0	0.1,0.9,0,0	0.038461538,0.961538462,0,0	0,1,0,0	0.066666667,0.933333333,0,0	0
8131	83430	B1174	-0.020132	-0.0335037	0.78125,0.21875	0.868421053,0.131578947	0.9,0.1	0.821428571,0.178571429	0.833333333,0.166666667	0.866666667,0.133333333	0.733333333,0.266666667,0,0	0.818181818,0.181818182,0,0	0.766666667,0.233333333,0,0	0.807692308,0.192307692,0,0	0.793103448,0.206896552,0,0	0.966666667,0.033333333,0,0	0
8134	40055	B1175	0.104652	0.023016	0.625,0.375	0.558823529,0.441176471	0.461538462,0.538461538	0.5,0.5	0.166666667,0.833333333	0.291666667,0.708333333	0.933333333,0.066666667,0,0	0.928571429,0.071428571,0,0	0.954545455,0.045454545,0,0	0.923076923,0.076923077,0,0	0.833333333,0.166666667,0,0	0.928571429,0.071428571,0,0	0
8144	79366	B1177	0.0298248	0.077494	0,1	0.178571429,0.821428571	0.153846154,0.846153846	0.115384615,0.884615385	0,1	0.227272727,0.772727273	1,0,0,0	0.772727273,0.227272727,0,0	0.9,0.1,0,0	0.884615385,0.115384615,0,0	0.933333333,0.066666667,0,0	1,0,0,0	0
8185	40529	B1179	0.0763205	0.0150994	0.428571429,0.571428571	0.194444444,0.805555556	0.133333333,0.866666667	0.076923077,0.923076923	0.433333333,0.566666667	0.153846154,0.846153846	0.136363636,0.863636364,0,0	0.0625,0.9375,0,0	0.15,0.85,0,0	0.115384615,0.884615385,0,0	0.033333333,0.966666667,0,0	0,1,0,0	0
599	38941	B118	0.0580682	0.0883452	0.0625,0.9375	0.289473684,0.710526316	0.033333333,0.966666667	0.178571429,0.821428571	0.133333333,0.866666667	0.033333333,0.966666667	0.533333333,0.466666667,0,0	0.681818182,0.318181818,0,0	0.7,0.3,0,0	0.423076923,0.576923077,0,0	0.466666667,0.533333333,0,0	0.6,0.4,0,0	0
8194	65473	B1180	0.0362646	0.0403313	0.892857143,0.107142857	0.789473684,0.210526316	0.833333333,0.166666667	0.821428571,0.178571429	0.633333333,0.366666667	0.566666667,0.433333333	0.821428571,0.178571429,0,0	1,0,0,0	1,0,0,0	0.958333333,0.041666667,0,0	1,0,0,0	0.916666667,0.083333333,0,0	0
8196	36250	B1181	0.153202	0.0449475	0.7,0.3	0.916666667,0.083333333	1,0	0.961538462,0.038461538	1,0	0.964285714,0.035714286	0.166666667,0.833333333,0,0	0.125,0.875,0,0	0.083333333,0.916666667,0,0	0.25,0.75,0,0	0.25,0.75,0,0	0.15,0.85,0,0	0
8208	16580	B1183	0.00670227	0.076724	0.9375,0.0625	0.972222222,0.027777778	0.923076923,0.076923077	0.928571429,0.071428571	0.884615385,0.115384615	1,0	0.076923077,0.923076923,0,0	0.05,0.95,0,0	0,1,0,0	0.090909091,0.909090909,0,0	0,1,0,0	0.142857143,0.857142857,0,0	0
8209	14587	B1184	0.0637894	0.0187546	0,1	0.131578947,0.868421053	0.214285714,0.785714286	0.107142857,0.892857143	0,1	0,1	0.5,0.5,0,0	0.15,0.85,0,0	0.153846154,0.846153846,0,0	0.227272727,0.772727273,0,0	0.25,0.75,0,0	0.346153846,0.653846154,0,0	0
8211	66757	B1185	-0.034806	-0.0365875	0.5,0.5	0.5,0.5	0.5,0.5	0.5,0.5	0.5,0.5	0.5,0.5	0.107142857,0.892857143,0,0	0.642857143,0.357142857,0,0	0.125,0.875,0,0	0.227272727,0.772727273,0,0	0.625,0.375,0,0	0.35,0.65,0,0	0
8227	67383	B1187	0.11793	0.0797862	0.96875,0.03125	1,0	0.833333333,0.166666667	0.961538462,0.038461538	0.833333333,0.166666667	0.966666667,0.033333333	0.136363636,0.863636364,0,0	0.055555556,0.944444444,0,0	0.041666667,0.958333333,0,0	0,1,0,0	0,1,0,0	0.25,0.75,0,0	0
8228	59228	B1188	0.00194548	0.00209904	0.875,0.125	0.888888889,0.111111111	0.766666667,0.233333333	0.75,0.25	0.933333333,0.066666667	0.9,0.1	0.05,0.95,0,0	0.4,0.6,0,0	0.133333333,0.866666667,0,0	0.125,0.875,0,0	0,1,0,0	0,1,0,0	0
614	41669	B119	0.0750362	0.0845339	0.9,0.1	0.894736842,0.105263158	0.733333333,0.266666667	0.923076923,0.076923077	0.678571429,0.321428571	0.785714286,0.214285714	1,0,0,0	0.714285714,0.285714286,0,0	0.888888889,0.111111111,0,0	0.954545455,0.045454545,0,0	0.8,0.2,0,0	0.923076923,0.076923077,0,0	0
8232	82322	B1190	-0.00643817	0.0448514	0.866666667,0.133333333	0.947368421,0.052631579	0.833333333,0.166666667	0.857142857,0.142857143	0.833333333,0.166666667	0.9,0.1	0.583333333,0.416666667,0,0	0.444444444,0.555555556,0,0	0.733333333,0.266666667,0,0	0.576923077,0.423076923,0,0	0.9,0.1,0,0	0.633333333,0.366666667,0,0	0
8237	28140	B1192	0.0244007	0.0132945	0.90625,0.09375	0.911764706,0.088235294	0.8,0.2	0.928571429,0.071428571	0.766666667,0.233333333	0.807692308,0.192307692	0.133333333,0.866666667,0,0	0,1,0,0	0,1,0,0	0.115384615,0.884615385,0,0	0,1,0,0	0.2,0.8,0,0	0
8244	19548	B1193	-0.00544112	0.0686323	0.866666667,0.133333333	0.921052632,0.078947368	0.8,0.2	0.730769231,0.269230769	0.8,0.2	0.8,0.2	0.9,0.1,0,0	0.909090909,0.090909091,0,0	0.866666667,0.133333333,0,0	0.846153846,0.153846154,0,0	0.866666667,0.133333333,0,0	1,0,0,0	0
8252	84651	B1194	0.00672708	0.0262689	0.038461538,0.961538462	0.076923077,0.923076923	0.192307692,0.807692308	0.083333333,0.916666667	0.142857143,0.857142857	0.125,0.875	0,0.346153846,0.653846154,0	0.133333333,0.466666667,0.4,0	0.08,0.52,0.4,0	0.04,0.44,0.52,0	0.034482759,0.482758621,0.482758621,0	0,0.444444444,0.555555556,0	0
8266	93650	B1195	0.0404239	0.0260719	0.28125,0.71875	0.157894737,0.842105263	0.066666667,0.933333333	0.178571429,0.821428571	0.066666667,0.933333333	0.133333333,0.866666667	0.034482759,0.965517241,0,0	0.095238095,0.904761905,0,0	0.166666667,0.833333333,0,0	0.192307692,0.807692308,0,0	0.333333333,0.666666667,0,0	0,1,0,0	0
8268	22661	B1196	0.0371717	0.0203482	0.6,0.4	0.388888889,0.611111111	0.714285714,0.285714286	0.428571429,0.571428571	0.535714286,0.464285714	0.5,0.5	0.866666667,0.133333333,0,0	1,0,0,0	1,0,0,0	1,0,0,0	1,0,0,0	0.8,0.2,0,0	0
8272	70571	B1198	-0.0320936	-0.0357807	0.46875,0.53125	0.5,0.5	0.5,0.5	0.5,0.5	0.5,0.5	0.535714286,0.464285714	0.5,0.5,0,0	0.714285714,0.285714286,0,0	0.333333333,0.666666667,0,0	0.692307692,0.307692308,0,0	0.533333333,0.466666667,0,0	0.615384615,0.384615385,0,0	0
617	77992	B120	0.0181201	0.110508	0.1875,0.8125	0.236842105,0.763157895	0.233333333,0.766666667	0.178571429,0.821428571	0,1	0.1,0.9	0.923076923,0.076923077,0,0	1,0,0,0	0.961538462,0.038461538,0,0	1,0,0,0	0.933333333,0.066666667,0,0	0.733333333,0.266666667,0,0	0
8296	77511	B1200	0.0121119	-0.000431195	0.821428571,0.178571429	0.921052632,0.078947368	0.928571429,0.071428571	1,0	0.966666667,0.033333333	0.884615385,0.115384615	0.071428571,0.928571429,0,0	0.045454545,0.954545455,0,0	0.133333333,0.866666667,0,0	0,1,0,0	0.033333333,0.966666667,0,0	0,1,0,0	0
8301	78392	B1201	0.136881	0.0946469	0.0625,0.9375	0.055555556,0.944444444	0.233333333,0.766666667	0.038461538,0.961538462	0.2,0.8	0,1	0.730769231,0.269230769,0,0	0.625,0.375,0,0	0.916666667,0.083333333,0,0	0.958333333,0.041666667,0,0	0.928571429,0.071428571,0,0	0.708333333,0.291666667,0,0	0
8319	7798	B1203	0.0500475	0.106063	0.375,0.625	0.5,0.5	0.6,0.4	0.464285714,0.535714286	0.678571429,0.321428571	0.4,0.6	0.538461538,0.461538462,0,0	0.388888889,0.611111111,0,0	0.615384615,0.384615385,0,0	0.538461538,0.461538462,0,0	0.7,0.3,0,0	0.25,0.75,0,0	0
8320	2518	B1204	0.000633968	0.0274711	0.34375,0.65625	0.605263158,0.394736842	0.433333333,0.566666667	0.535714286,0.464285714	0.5,0.5	0.566666667,0.433333333	0.384615385,0.615384615,0,0	0.4,0.6,0,0	0.566666667,0.433333333,0,0	0.5,0.5,0,0	0.566666667,0.433333333,0,0	0.333333333,0.666666667,0,0	0
8322	57535	B1205	-0.0349899	-0.0357835	0.5,0.5	0.526315789,0.473684211	0.5,0.5	0.5,0.5	0.5,0.5	0.5,0.5	0.363636364,0.636363636,0,0	0.4375,0.5625,0,0	0.333333333,0.666666667,0,0	0.555555556,0.444444444,0,0	0.375,0.625,0,0	0.666666667,0.333333333,0,0	0
8323	41581	B1206	0.00636754	0.0819517	0.307692308,0.692307692	0.117647059,0.882352941	0.076923077,0.923076923	0.153846154,0.846153846	0.214285714,0.785714286	0.25,0.75	0.821428571,0.178571429,0,0	1,0,0,0	1,0,0,0	1,0,0,0	0.933333333,0.066666667,0,0	0.785714286,0.214285714,0,0	0
8342	3074	B1207	0.0761611	0.0938415	0.75,0.25	0.894736842,0.105263158	0.666666667,0.333333333	0.615384615,0.384615385	0.566666667,0.433333333	0.833333333,0.166666667	0.821428571,0.178571429,0,0	0.909090909,0.090909091,0,0	0.733333333,0.266666667,0,0	0.576923077,0.423076923,0,0	0.566666667,0.433333333,0,0	0.9,0.1,0,0	0
8345	72470	B1208	0.0289064	0.037908	0.8125,0.1875	0.894736842,0.105263158	1,0	0.892857143,0.107142857	0.933333333,0.066666667	0.933333333,0.066666667	0.142857143,0.857142857,0,0	0.166666667,0.833333333,0,0	0,1,0,0	0.041666667,0.958333333,0,0	0,1,0,0	0.1,0.9,0,0	0
8347	13616	B1209	0.0161857	0.0165128	0.90625,0.09375	0.815789474,0.184210526	0.9,0.1	0.857142857,0.142857143	0.966666667,0.033333333	0.8,0.2	0.730769231,0.269230769,0,0	0.888888889,0.111111111,0,0	0.428571429,0.571428571,0,0	0.692307692,0.307692308,0,0	0.423076923,0.576923077,0,0	0.866666667,0.133333333,0,0	0
618	91613	B121	-0.0130617	-0.0142281	0.666666667,0.333333333	0.527777778,0.472222222	0.5,0.5	0.678571429,0.321428571	0.633333333,0.366666667	0.6,0.4	0.310344828,0.206896552,0.482758621,0	0.2,0,0.8,0	0.086956522,0.130434783,0.782608696,0	0.192307692,0.038461538,0.769230769,0	0.166666667,0,0.833333333,0	0.3,0.033333333,0.666666667,0	0
8355	52886	B1210	-0.0349289	0.00179397	0.35,0.65	0.277777778,0.722222222	0.285714286,0.714285714	0.318181818,0.681818182	0.25,0.75	0.25,0.75	0.909090909,0.090909091,0,0	0.875,0.125,0,0	1,0,0,0	0.916666667,0.083333333,0,0	0.857142857,0.142857143,0,0	0.964285714,0.035714286,0,0	0
8360	83024	B1211	-0.00427578	-0.0161493	0.178571429,0.821428571	0.111111111,0.888888889	0.153846154,0.846153846	0.142857143,0.857142857	0.033333333,0.966666667	0.178571429,0.821428571	0.24,0.76,0,0	0.5625,0.4375,0,0	0.260869565,0.739130435,0,0	0.217391304,0.782608696,0,0	0.111111111,0.888888889,0,0	0.391304348,0.608695652,0,0	0
8369	70446	B1212	0.0507102	0.143607	0.916666667,0.083333333	0.777777778,0.222222222	0.678571429,0.321428571	0.576923077,0.423076923	0.692307692,0.307692308	0.892857143,0.107142857	0.5,0.5,0,0	0.45,0.55,0,0	0.5,0.5,0,0	0.5,0.5,0,0	0.5,0.5,0,0	0.533333333,0.466666667,0,0	0
8380	55390	B1213	0.0576874	0.0471336	0.84375,0.15625	0.815789474,0.184210526	0.966666667,0.033333333	0.964285714,0.035714286	0.966666667,0.033333333	0.8,0.2	0,1,0,0	0.090909091,0.909090909,0,0	0.233333333,0.766666667,0,0	0.115384615,0.884615385,0,0	0.366666667,0.633333333,0,0	0,1,0,0	0
8389	60022	B1214	0.051403	0.00242891	0.807692308,0.192307692	0.916666667,0.083333333	0.9,0.1	0.846153846,0.153846154	1,0	0.75,0.25	0.071428571,0.928571429,0,0	0.1,0.9,0,0	0.392857143,0.607142857,0,0	0.192307692,0.807692308,0,0	0.533333333,0.466666667,0,0	0.033333333,0.966666667,0,0	0
8392	9936	B1215	0.140929	0.0564853	0.1,0.9	0.055555556,0.944444444	0.233333333,0.766666667	0.035714286,0.964285714	0.3,0.7	0.066666667,0.933333333	1,0,0,0	1,0,0,0	0.833333333,0.166666667,0,0	0.923076923,0.076923077,0,0	0.8,0.2,0,0	1,0,0,0	0
8435	5297	B1218	0.0258471	0.0646023	0.03125,0.96875	0.026315789,0.973684211	0,1	0.178571429,0.821428571	0.133333333,0.866666667	0.133333333,0.866666667	0,1,0,0	0,1,0,0	0,1,0,0	0.076923077,0.923076923,0,0	0.066666667,0.933333333,0,0	0.2,0.8,0,0	0
623	10187	B122	0.0223797	0.0982192	0.90625,0.09375	0.947368421,0.052631579	0.966666667,0.033333333	0.857142857,0.142857143	1,0	0.966666667,0.033333333	0.821428571,0.178571429,0,0	0.833333333,0.166666667,0,0	1,0,0,0	1,0,0,0	0.928571429,0.071428571,0,0	1,0,0,0	0
8440	61030	B1220	-0.0312795	-0.0243561	0.633333333,0.366666667	0.705882353,0.294117647	0.642857143,0.357142857	0.692307692,0.307692308	0.678571429,0.321428571	0.7,0.3	0.75,0.25,0,0	0.75,0.25,0,0	0.928571429,0.071428571,0,0	0.769230769,0.230769231,0,0	0.933333333,0.066666667,0,0	0.8,0.2,0,0	0
8442	19173	B1221	0.0398724	0.0161231	1,0	0.944444444,0.055555556	0.933333333,0.066666667	0.892857143,0.107142857	0.769230769,0.230769231	0.807692308,0.192307692	0,1,0,0	0.227272727,0.772727273,0,0	0,1,0,0	0.038461538,0.961538462,0,0	0.033333333,0.966666667,0,0	0.2,0.8,0,0	0
8443	7869	B1222	0.00734451	0.0345873	0.033333333,0.966666667	0.09375,0.90625	0.035714286,0.964285714	0.071428571,0.928571429	0,1	0.107142857,0.892857143	0.875,0.125,0,0	0.9,0.1,0,0	1,0,0,0	0.791666667,0.208333333,0,0	0.933333333,0.066666667,0,0	0.933333333,0.066666667,0,0	0
8474	11613	B1224	0.043314	0.0294464	0.125,0.875	0.105263158,0.894736842	0,1	0.142857143,0.857142857	0.033333333,0.966666667	0,1	0.769230769,0.230769231,0,0	0.6,0.4,0,0	0.833333333,0.166666667,0,0	0.653846154,0.346153846,0,0	0.766666667,0.233333333,0,0	0.766666667,0.233333333,0,0	0
8476	14338	B1225	0.157717	0.0915448	0.346153846,0.653846154	0.527777778,0.472222222	0.818181818,0.181818182	0.535714286,0.464285714	0.791666667,0.208333333	0.576923077,0.423076923	0.923076923,0.076923077,0,0	1,0,0,0	0.923076923,0.076923077,0,0	0.916666667,0.083333333,0,0	1,0,0,0	0.933333333,0.066666667,0,0	0
8481	68689	B1226	0.0794461	0.150503	0.769230769,0.230769231	0.846153846,0.153846154	1,0	0.681818182,0.318181818	0.9,0.1	0.85,0.15	0.307692308,0.692307692,0,0	0.357142857,0.642857143,0,0	0.727272727,0.272727273,0,0	0.454545455,0.545454545,0,0	0.636363636,0.363636364,0,0	0.772727273,0.227272727,0,0	0
8483	111808	B1227	0.0180307	-0.0288121	0.1875,0.8125	0.026315789,0.973684211	0.066666667,0.933333333	0.071428571,0.928571429	0.033333333,0.966666667	0.033333333,0.966666667	0,0.5,0.5,0	0.090909091,0.454545455,0.454545455,0	0.137931034,0.344827586,0.517241379,0	0.086956522,0.391304348,0.52173913,0	0.115384615,0.307692308,0.576923077,0	0.033333333,0.466666667,0.5,0	0
8490	62270	B1228	0.0755666	0.0897954	0.84375,0.15625	0.861111111,0.138888889	0.8,0.2	0.857142857,0.142857143	0.566666667,0.433333333	0.833333333,0.166666667	0.083333333,0.916666667,0,0	0.1,0.9,0,0	0.230769231,0.769230769,0,0	0.05,0.95,0,0	0.076923077,0.923076923,0,0	0,1,0,0	0
8497	61335	B1229	-0.00639005	0.032567	0.066666667,0.933333333	0.078947368,0.921052632	0.1,0.9	0.153846154,0.846153846	0.2,0.8	0.107142857,0.892857143	0.055555556,0.944444444,0,0	0,1,0,0	0.071428571,0.928571429,0,0	0.083333333,0.916666667,0,0	0.111111111,0.888888889,0,0	0,1,0,0	0
634	79972	B123	0.0651596	0.0393985	0.733333333,0.266666667	0.763157895,0.236842105	0.966666667,0.033333333	0.857142857,0.142857143	0.833333333,0.166666667	0.642857143,0.357142857	0,1,0,0	0.090909091,0.909090909,0,0	0.033333333,0.966666667,0,0	0,1,0,0	0.2,0.8,0,0	0,1,0,0	0
8506	95662	B1230	0.0407032	0.0304492	0.727272727,0.272727273	0.75,0.25	0.923076923,0.076923077	0.538461538,0.461538462	0.666666667,0.333333333	0.75,0.25	0.5,0.5,0,0	0.444444444,0.555555556,0,0	0.44,0.56,0,0	0.411764706,0.588235294,0,0	0.407407407,0.592592593,0,0	0.333333333,0.666666667,0,0	0
8509	54240	B1231	-0.008246	0.093151	0.15625,0.84375	0.105263158,0.894736842	0.1,0.9	0.071428571,0.928571429	0.033333333,0.966666667	0.133333333,0.866666667	0.357142857,0.642857143,0,0	0.4,0.6,0,0	0.5,0.5,0,0	0.384615385,0.615384615,0,0	0.2,0.8,0,0	0.533333333,0.466666667,0,0	0
8510	105025	B1232	0.0220668	0.0151909	0.730769231,0.269230769	0.815789474,0.184210526	0.857142857,0.142857143	0.571428571,0.428571429	0.633333333,0.366666667	0.833333333,0.166666667	0.851851852,0.148148148,0,0	0.714285714,0.238095238,0.047619048,0	0.962962963,0.037037037,0,0	0.875,0.083333333,0.041666667,0	0.785714286,0.214285714,0,0	0.827586207,0.172413793,0,0	0
8513	106555	B1233	0.0345421	0.0315206	0.681818182,0.318181818	0.791666667,0.208333333	0.833333333,0.166666667	0.583333333,0.416666667	0.857142857,0.142857143	0.8,0.2	0.375,0.625,0,0	0.4375,0.5625,0,0	0.5,0.5,0,0	0.529411765,0.470588235,0,0	0.5,0.5,0,0	0.217391304,0.782608696,0,0	0
8518	66083	B1234	-0.0143798	0.107901	0.125,0.875	0.052631579,0.947368421	0.071428571,0.928571429	0.035714286,0.964285714	0.1,0.9	0.033333333,0.966666667	0.266666667,0.733333333,0,0	0.181818182,0.818181818,0,0	0.366666667,0.633333333,0,0	0.230769231,0.769230769,0,0	0.1,0.9,0,0	0.333333333,0.666666667,0,0	0
8532	80078	B1235	0.001273	0.0375462	0.65625,0.34375	0.815789474,0.184210526	0.833333333,0.166666667	0.678571429,0.321428571	0.6,0.4	0.7,0.3	0.285714286,0.714285714,0,0	0.166666667,0.833333333,0,0	0.076923077,0.923076923,0,0	0.115384615,0.884615385,0,0	0.178571429,0.821428571,0,0	0.428571429,0.571428571,0,0	0
8534	19615	B1236	-0.0079631	0.0494144	0.233333333,0.766666667	0.263157895,0.736842105	0.366666667,0.633333333	0.214285714,0.785714286	0.233333333,0.766666667	0.178571429,0.821428571	0.714285714,0.285714286,0,0	0.818181818,0.181818182,0,0	0.9,0.1,0,0	0.653846154,0.346153846,0,0	0.866666667,0.133333333,0,0	0.6,0.4,0,0	0
8541	4072	B1237	0.0371238	0.0251488	0.714285714,0.285714286	0.875,0.125	0.866666667,0.133333333	0.892857143,0.107142857	0.766666667,0.233333333	1,0	0.875,0.125,0,0	0.590909091,0.409090909,0,0	0.733333333,0.266666667,0,0	0.846153846,0.153846154,0,0	0.892857143,0.107142857,0,0	0.714285714,0.285714286,0,0	0
8547	34963	B1239	0.0378169	0.0910598	0.166666667,0.833333333	0.052631579,0.947368421	0,1	0.107142857,0.892857143	0.033333333,0.966666667	0.033333333,0.966666667	0.9,0.1,0,0	0.5625,0.4375,0,0	0.8125,0.1875,0,0	0.8,0.2,0,0	0.833333333,0.166666667,0,0	0.8,0.2,0,0	0
8554	50184	B1241	0.0724473	0.15192	0.25,0.75	0.184210526,0.815789474	0.4,0.6	0.285714286,0.714285714	0.533333333,0.466666667	0.433333333,0.566666667	0.066666667,0.933333333,0,0	0.045454545,0.954545455,0,0	0.035714286,0.964285714,0,0	0.115384615,0.884615385,0,0	0.1,0.9,0,0	0,1,0,0	0
8556	4709	B1242	0.0339019	-0.00490692	0.6,0.4	0.5,0.5	0.566666667,0.433333333	0.571428571,0.428571429	0.3,0.7	0.633333333,0.366666667	0.566666667,0.433333333,0,0	0.409090909,0.590909091,0,0	0.6,0.4,0,0	0.461538462,0.538461538,0,0	0.366666667,0.633333333,0,0	0.4,0.6,0,0	0
8558	22441	B1243	0.000688644	0.106938	0.571428571,0.428571429	0.657894737,0.342105263	0.566666667,0.433333333	0.714285714,0.285714286	0.8,0.2	0.766666667,0.233333333	0.576923077,0.423076923,0,0	0.722222222,0.277777778,0,0	0.681818182,0.318181818,0,0	0.692307692,0.307692308,0,0	0.785714286,0.214285714,0,0	0.7,0.3,0,0	0
8563	76448	B1244	0.0343194	0.07534	0.964285714,0.035714286	0.916666667,0.083333333	0.964285714,0.035714286	0.884615385,0.115384615	0.8,0.2	1,0	1,0,0,0	0.727272727,0.272727273,0,0	1,0,0,0	0.923076923,0.076923077,0,0	1,0,0,0	0.9,0.1,0,0	0
8566	61751	B1245	0.0581532	0.091316	0.178571429,0.821428571	0.633333333,0.366666667	0.291666667,0.708333333	0.5,0.5	0.5,0.5	0.454545455,0.545454545	0.05,0.95,0,0	0.055555556,0.944444444,0,0	0.1,0.9,0,0	0.125,0.875,0,0	0.125,0.875,0,0	0,1,0,0	0
8571	57266	B1246	0.044222	0.00544917	0,1	0,1	0.107142857,0.892857143	0.076923077,0.923076923	0.125,0.875	0.066666667,0.933333333	0,1,0,0	0.25,0.75,0,0	0.125,0.875,0,0	0.333333333,0.666666667,0,0	0.1,0.9,0,0	0.090909091,0.909090909,0,0	0
8574	90183	B1247	-0.0211374	-0.0243607	0.8,0.2	0.684210526,0.315789474	0.766666667,0.233333333	0.785714286,0.214285714	0.8,0.2	0.733333333,0.266666667	0.28,0.32,0.28,0.12	0.157894737,0.315789474,0.421052632,0.105263158	0.259259259,0.333333333,0.296296296,0.111111111	0.333333333,0.416666667,0.208333333,0.041666667	0.222222222,0.444444444,0.333333333,0	0.37037037,0.444444444,0.185185185,0	0
8576	47051	B1248	0.0291442	0.0340335	0.666666667,0.333333333	0.722222222,0.277777778	0.9,0.1	0.821428571,0.178571429	0.821428571,0.178571429	0.714285714,0.285714286	0.583333333,0.416666667,0,0	0.5,0.5,0,0	0.5,0.5,0,0	0.5,0.5,0,0	0.423076923,0.576923077,0,0	0.8,0.2,0,0	0
8589	6464	B1249	0.0668793	0.0477994	0.071428571,0.928571429	0.052631579,0.947368421	0.2,0.8	0.038461538,0.961538462	0.166666667,0.833333333	0.038461538,0.961538462	0.8,0.2,0,0	0.777777778,0.222222222,0,0	0.818181818,0.181818182,0,0	0.958333333,0.041666667,0,0	1,0,0,0	0.769230769,0.230769231,0,0	0
653	88163	B125	0.0113142	-0.0240061	0.1875,0.8125	0.289473684,0.710526316	0.266666667,0.733333333	0.25,0.75	0.1,0.9	0.066666667,0.933333333	0.068965517,0.482758621,0.448275862,0	0.095238095,0.476190476,0.428571429,0	0,0.5,0.5,0	0,0.538461538,0.461538462,0	0.166666667,0.333333333,0.5,0	0.133333333,0.366666667,0.5,0	0
8602	44787	B1251	0.084173	0.145532	0.875,0.125	0.705882353,0.294117647	0.538461538,0.461538462	0.461538462,0.538461538	0.833333333,0.166666667	0.875,0.125	0.75,0.25,0,0	1,0,0,0	0.928571429,0.071428571,0,0	0.625,0.375,0,0	0.966666667,0.033333333,0,0	0.8,0.2,0,0	0
8608	1634	B1252	0.0693693	0.119346	0.6875,0.3125	0.555555556,0.444444444	0.733333333,0.266666667	0.928571429,0.071428571	0.466666667,0.533333333	0.7,0.3	0.966666667,0.033333333,0,0	0.954545455,0.045454545,0,0	1,0,0,0	1,0,0,0	0.766666667,0.233333333,0,0	0.966666667,0.033333333,0,0	0
8622	3424	B1254	0.0919226	0.0152221	0.533333333,0.466666667	0.277777778,0.722222222	0.1,0.9	0.214285714,0.785714286	0.2,0.8	0.233333333,0.766666667	0.321428571,0.678571429,0,0	0.227272727,0.772727273,0,0	0.233333333,0.766666667,0,0	0.115384615,0.884615385,0,0	0.266666667,0.733333333,0,0	0.071428571,0.928571429,0,0	0
8623	49205	B1255	0.0558053	1.52382e-05	0.0625,0.9375	0.105263158,0.894736842	0.033333333,0.966666667	0.071428571,0.928571429	0.3,0.7	0.266666667,0.733333333	0.65,0.35,0,0	0.611111111,0.388888889,0,0	0.615384615,0.384615385,0,0	0.708333333,0.291666667,0,0	0.733333333,0.266666667,0,0	0.642857143,0.357142857,0,0	0
8648	55852	B1257	-0.0368145	-0.0436731	0.5,0.5	0.5,0.5	0.5,0.5	0.5,0.5	0.5,0.5	0.5,0.5	0.933333333,0.066666667,0,0	0.772727273,0.227272727,0,0	0.7,0.3,0,0	0.923076923,0.076923077,0,0	1,0,0,0	0.8,0.2,0,0	0
8651	7629	B1258	0.012525	0.0352295	0.8125,0.1875	0.868421053,0.131578947	0.8,0.2	0.821428571,0.178571429	0.7,0.3	0.9,0.1	0.933333333,0.066666667,0,0	0.95,0.05,0,0	0.821428571,0.178571429,0,0	0.769230769,0.230769231,0,0	0.7,0.3,0,0	0.821428571,0.178571429,0,0	0
8654	82414	B1259	0.0349413	0.00456083	0.25,0.75	0.052631579,0.947368421	0.233333333,0.766666667	0.142857143,0.857142857	0.033333333,0.966666667	0.266666667,0.733333333	0,0.142857143,0.857142857,0	0,0.142857143,0.857142857,0	0.068965517,0.068965517,0.862068966,0	0,0.2,0.8,0	0.034482759,0.206896552,0.75862069,0	0.037037037,0.074074074,0.888888889,0	0
8663	50771	B1260	0.0529578	0.134104	0.846153846,0.153846154	0.941176471,0.058823529	1,0	0.964285714,0.035714286	0.791666667,0.208333333	1,0	0.153846154,0.846153846,0,0	0.111111111,0.888888889,0,0	0.076923077,0.923076923,0,0	0.038461538,0.961538462,0,0	0.115384615,0.884615385,0,0	0.125,0.875,0,0	0
8669	56532	B1261	0.108944	-0.013693	0.966666667,0.033333333	0.911764706,0.088235294	0.892857143,0.107142857	0.642857143,0.357142857	0.933333333,0.066666667	0.666666667,0.333333333	0.166666667,0.833333333,0,0	0.214285714,0.785714286,0,0	0.416666667,0.583333333,0,0	0.125,0.875,0,0	0.533333333,0.466666667,0,0	0.1,0.9,0,0	0
8691	88215	B1262	0.120534	-0.0172836	0.333333333,0.666666667	0.078947368,0.921052632	0.1,0.9	0.153846154,0.846153846	0,1	0.3,0.7	0.5,0.5,0,0	0.235294118,0.588235294,0.176470588,0	0.269230769,0.576923077,0.153846154,0	0.423076923,0.5,0.076923077,0	0.310344828,0.517241379,0.172413793,0	0.5,0.5,0,0	0
8695	65669	B1263	0.016928	-0.00361837	0.033333333,0.966666667	0.105263158,0.894736842	0.133333333,0.866666667	0.035714286,0.964285714	0,1	0.178571429,0.821428571	0.357142857,0.642857143,0,0	0.888888889,0.111111111,0,0	0.576923077,0.423076923,0,0	0.615384615,0.384615385,0,0	0.633333333,0.366666667,0,0	0.6,0.4,0,0	0
8698	11389	B1264	0.0998379	0.0676866	0.25,0.75	0.194444444,0.805555556	0.033333333,0.966666667	0.178571429,0.821428571	0,1	0.133333333,0.866666667	0.227272727,0.772727273,0,0	0,1,0,0	0.045454545,0.954545455,0,0	0.153846154,0.846153846,0,0	0.071428571,0.928571429,0,0	0.125,0.875,0,0	0
8702	62212	B1265	-0.0264297	-0.0307057	0.5,0.5	0.375,0.625	0.363636364,0.636363636	0.346153846,0.653846154	0.461538462,0.538461538	0.5,0.5	0.733333333,0.266666667,0,0	0.833333333,0.166666667,0,0	0.7,0.3,0,0	0.692307692,0.307692308,0,0	0.428571429,0.571428571,0,0	0.821428571,0.178571429,0,0	0
8703	5420	B1266	0.0105171	-0.0137682	0.96875,0.03125	0.861111111,0.138888889	1,0	0.928571429,0.071428571	0.833333333,0.166666667	0.933333333,0.066666667	0.923076923,0.076923077,0,0	0.95,0.05,0,0	0.964285714,0.035714286,0,0	0.846153846,0.153846154,0,0	0.9,0.1,0,0	0.964285714,0.035714286,0,0	0
8715	68289	B1267	-0.00800609	0.0070287	0.75,0.25	0.842105263,0.157894737	0.8,0.2	0.928571429,0.071428571	0.9,0.1	0.857142857,0.142857143	0.958333333,0.041666667,0,0	1,0,0,0	0.888888889,0.111111111,0,0	0.958333333,0.041666667,0,0	1,0,0,0	0.555555556,0.444444444,0,0	0
8727	52847	B1268	-0.0112438	0.00433336	0.892857143,0.107142857	0.894736842,0.105263158	0.8,0.2	0.857142857,0.142857143	0.966666667,0.033333333	0.866666667,0.133333333	0,1,0,0	0,1,0,0	0.066666667,0.933333333,0,0	0.038461538,0.961538462,0,0	0,1,0,0	0.3,0.7,0,0	0
8736	47147	B1269	-0.0577401	0.0370545	0.583333333,0.416666667	0.454545455,0.545454545	0.5,0.5	0.5,0.5	0.555555556,0.444444444	0.5,0.5	0.909090909,0.090909091,0,0	0.928571429,0.071428571,0,0	0.888888889,0.111111111,0,0	0.961538462,0.038461538,0,0	0.884615385,0.115384615,0,0	1,0,0,0	0
658	21131	B127	0.0763679	0.0165671	0.933333333,0.066666667	1,0	0.933333333,0.066666667	0.884615385,0.115384615	0.766666667,0.233333333	0.964285714,0.035714286	0.115384615,0.884615385,0,0	0.181818182,0.818181818,0,0	0.033333333,0.966666667,0,0	0,1,0,0	0,1,0,0	0.035714286,0.964285714,0,0	0
8741	60236	B1270	0.0685652	0.0228397	0.285714286,0.714285714	0.416666667,0.583333333	0.5,0.5	0.346153846,0.653846154	0.666666667,0.333333333	0.615384615,0.384615385	0.035714286,0.964285714,0,0	0,1,0,0	0.166666667,0.833333333,0,0	0.083333333,0.916666667,0,0	0.233333333,0.766666667,0,0	0.107142857,0.892857143,0,0	0
8760	52859	B1271	-0.0078903	0.155097	0.03125,0.96875	0.078947368,0.921052632	0.033333333,0.966666667	0.142857143,0.857142857	0.066666667,0.933333333	0.1,0.9	0.357142857,0.642857143,0,0	0.25,0.75,0,0	0.464285714,0.535714286,0,0	0.318181818,0.681818182,0,0	0.25,0.75,0,0	0.214285714,0.785714286,0,0	0
8773	31438	B1272	0.0323065	0.0139521	0.9375,0.0625	0.789473684,0.210526316	1,0	0.928571429,0.071428571	0.9,0.1	0.933333333,0.066666667	0.3,0.7,0,0	0.428571429,0.571428571,0,0	0.1,0.9,0,0	0.375,0.625,0,0	0.357142857,0.642857143,0,0	0.208333333,0.791666667,0,0	0
8776	63855	B1274	0.0787123	0.0757295	0.125,0.875	0.236842105,0.763157895	0,1	0.035714286,0.964285714	0.1,0.9	0.266666667,0.733333333	0.178571429,0.821428571,0,0	0.272727273,0.727272727,0,0	0.533333333,0.466666667,0,0	0.230769231,0.769230769,0,0	0.533333333,0.466666667,0,0	0.333333333,0.666666667,0,0	0
8807	4493	B1275	0.0737491	0.0629681	0.333333333,0.666666667	0.361111111,0.638888889	0.607142857,0.392857143	0.576923077,0.423076923	0.666666667,0.333333333	0.458333333,0.541666667	0.555555556,0.444444444,0,0	0.375,0.625,0,0	0.3,0.7,0,0	0.5,0.5,0,0	0.75,0.25,0,0	0.727272727,0.272727273,0,0	0
8808	2941	B1276	-0.00259321	0.143129	0.78125,0.21875	0.916666667,0.083333333	0.892857143,0.107142857	0.875,0.125	0.8,0.2	0.733333333,0.266666667	0.833333333,0.166666667,0,0	0.65,0.35,0,0	1,0,0,0	0.708333333,0.291666667,0,0	0.866666667,0.133333333,0,0	0.6,0.4,0,0	0
8810	10250	B1277	0.0285581	0.035562	0.153846154,0.846153846	0.111111111,0.888888889	0,1	0.076923077,0.923076923	0.035714286,0.964285714	0.041666667,0.958333333	0,1,0,0	0,1,0,0	0.066666667,0.933333333,0,0	0,1,0,0	0.266666667,0.733333333,0,0	0,1,0,0	0
8816	921	B1278	-0.00481395	0.115035	0.65625,0.34375	0.638888889,0.361111111	0.5,0.5	0.642857143,0.357142857	0.533333333,0.466666667	0.571428571,0.428571429	0.714285714,0.285714286,0,0	0.55,0.45,0,0	0.5,0.5,0,0	0.769230769,0.230769231,0,0	0.6,0.4,0,0	0.933333333,0.066666667,0,0	0
8822	38925	B1279	0.0180226	-0.00752231	0.65625,0.34375	0.842105263,0.157894737	0.866666667,0.133333333	0.821428571,0.178571429	0.633333333,0.366666667	0.833333333,0.166666667	0,1,0,0	0.318181818,0.681818182,0,0	0.066666667,0.933333333,0,0	0.192307692,0.807692308,0,0	0.1,0.9,0,0	0,1,0,0	0
660	92944	B128	0.0191294	0.0316184	0.166666667,0.833333333	0.4,0.6	0.192307692,0.807692308	0.307692308,0.692307692	0.166666667,0.833333333	0.166666667,0.833333333	0.035714286,0.5,0,0.464285714	0.045454545,0.454545455,0.045454545,0.454545455	0,0.5,0,0.5	0.04,0.52,0,0.44	0.033333333,0.5,0,0.466666667	0.066666667,0.5,0,0.433333333	0
8825	38399	B1280	0.157864	0.128725	0.866666667,0.133333333	0.911764706,0.088235294	0.535714286,0.464285714	0.9,0.1	0.733333333,0.266666667	0.846153846,0.153846154	0.833333333,0.166666667,0,0	0.7,0.3,0,0	0.766666667,0.233333333,0,0	0.846153846,0.153846154,0,0	0.933333333,0.066666667,0,0	0.966666667,0.033333333,0,0	0
8827	86362	B1281	0.0545496	0.0380007	0.28125,0.71875	0.416666667,0.583333333	0.2,0.8	0.285714286,0.714285714	0.178571429,0.821428571	0.464285714,0.535714286	0.481481481,0,0.074074074,0.444444444	0.476190476,0,0.238095238,0.285714286	0.482758621,0,0,0.517241379	0.461538462,0.038461538,0.115384615,0.384615385	0.518518519,0,0,0.481481481	0.518518519,0,0.185185185,0.296296296	0
8846	46064	B1282	0.0180938	0.0121318	0.875,0.125	0.973684211,0.026315789	0.966666667,0.033333333	0.964285714,0.035714286	0.9,0.1	0.8,0.2	0.964285714,0.035714286,0,0	0.944444444,0.055555556,0,0	0.916666667,0.083333333,0,0	0.85,0.15,0,0	0.769230769,0.230769231,0,0	0.966666667,0.033333333,0,0	0
8849	7452	B1283	0.0519359	0.0343818	0.884615385,0.115384615	0.833333333,0.166666667	1,0	1,0	0.964285714,0.035714286	0.966666667,0.033333333	0.961538462,0.038461538,0,0	0.833333333,0.166666667,0,0	1,0,0,0	0.961538462,0.038461538,0,0	0.772727273,0.227272727,0,0	0.833333333,0.166666667,0,0	0
8853	29288	B1284	-0.00351832	0.156826	0.1875,0.8125	0.210526316,0.789473684	0.133333333,0.866666667	0.214285714,0.785714286	0.366666667,0.633333333	0.233333333,0.766666667	0.733333333,0.266666667,0,0	0.590909091,0.409090909,0,0	0.933333333,0.066666667,0,0	0.730769231,0.269230769,0,0	0.733333333,0.266666667,0,0	0.666666667,0.333333333,0,0	0
8861	70102	B1285	0.0390307	0.0279634	0.9375,0.0625	0.823529412,0.176470588	0.75,0.25	0.961538462,0.038461538	0.821428571,0.178571429	0.892857143,0.107142857	0.115384615,0.884615385,0,0	0,1,0,0	0.071428571,0.928571429,0,0	0.038461538,0.961538462,0,0	0.133333333,0.866666667,0,0	0,1,0,0	0
8865	84523	B1287	-0.021796	0.0341348	0.1875,0.8125	0.184210526,0.815789474	0.178571429,0.821428571	0.107142857,0.892857143	0.133333333,0.866666667	0.233333333,0.766666667	0.035714286,0,0.964285714,0	0,0,1,0	0,0,1,0	0,0,1,0	0.033333333,0.066666667,0.9,0	0,0.103448276,0.896551724,0	0
8877	87428	B1288	0.0830486	0.00452989	0.8125,0.1875	0.894736842,0.105263158	1,0	0.821428571,0.178571429	0.966666667,0.033333333	0.785714286,0.214285714	0.291666667,0.333333333,0.375,0	0.352941176,0.235294118,0.411764706,0	0.608695652,0.217391304,0.173913043,0	0.36,0.36,0.28,0	0.423076923,0.384615385,0.192307692,0	0.5,0.428571429,0.071428571,0	0
8895	90263	B1289	0.109811	-0.00214607	0.142857143,0.857142857	0.375,0.625	0.357142857,0.642857143	0.375,0.625	0.576923077,0.423076923	0.166666667,0.833333333	0.52173913,0.086956522,0.086956522,0.304347826	0.210526316,0.368421053,0.263157895,0.157894737	0.148148148,0.407407407,0.037037037,0.407407407	0.47826087,0.086956522,0.130434783,0.304347826	0.391304348,0.260869565,0.130434783,0.217391304	0.214285714,0.321428571,0.035714286,0.428571429	0
673	61081	B129	0.00949614	0.013315	0.933333333,0.066666667	0.868421053,0.131578947	0.892857143,0.107142857	0.964285714,0.035714286	0.833333333,0.166666667	0.966666667,0.033333333	0.357142857,0.642857143,0,0	0.181818182,0.818181818,0,0	0.035714286,0.964285714,0,0	0.346153846,0.653846154,0,0	0.233333333,0.766666667,0,0	0.066666667,0.933333333,0,0	0
8896	24125	B1290	0.0304789	0.00667425	0.321428571,0.678571429	0.421052632,0.578947368	0.392857143,0.607142857	0.321428571,0.678571429	0.633333333,0.366666667	0.433333333,0.566666667	0.285714286,0.714285714,0,0	0.045454545,0.954545455,0,0	0.066666667,0.933333333,0,0	0.192307692,0.807692308,0,0	0,1,0,0	0.033333333,0.966666667,0,0	0
8900	30915	B1291	-0.0329187	-0.0411859	0.615384615,0.384615385	0.617647059,0.382352941	0.541666667,0.458333333	0.541666667,0.458333333	0.566666667,0.433333333	0.541666667,0.458333333	1,0,0,0	0.863636364,0.136363636,0,0	0.821428571,0.178571429,0,0	0.958333333,0.041666667,0,0	0.933333333,0.066666667,0,0	0.933333333,0.066666667,0,0	0
8914	5035	B1293	0.0131435	0.0737629	0.333333333,0.666666667	0.368421053,0.631578947	0.285714286,0.714285714	0.5,0.5	0.346153846,0.653846154	0.533333333,0.466666667	0.321428571,0.678571429,0,0	0.1,0.9,0,0	0.269230769,0.730769231,0,0	0.615384615,0.384615385,0,0	0.464285714,0.535714286,0,0	0.533333333,0.466666667,0,0	0
8919	93172	B1294	0.116033	-0.0130253	0.75,0.25	0.868421053,0.131578947	0.6,0.4	0.928571429,0.071428571	0.7,0.3	0.9,0.1	0.571428571,0.428571429,0,0	0.454545455,0.545454545,0,0	0.366666667,0.633333333,0,0	0.576923077,0.423076923,0,0	0.2,0.8,0,0	0.517241379,0.482758621,0,0	0
8930	8332	B1295	0.00869335	0.0842812	0.791666667,0.208333333	0.944444444,0.055555556	0.928571429,0.071428571	0.857142857,0.142857143	0.821428571,0.178571429	0.727272727,0.272727273	0.916666667,0.083333333,0,0	0.5,0.5,0,0	0.928571429,0.071428571,0,0	0.909090909,0.090909091,0,0	0.866666667,0.133333333,0,0	0.75,0.25,0,0	0
8933	20035	B1296	0.0638018	0.0565284	0.6875,0.3125	0.815789474,0.184210526	0.9,0.1	0.821428571,0.178571429	0.933333333,0.066666667	0.7,0.3	0.233333333,0.766666667,0,0	0.318181818,0.681818182,0,0	0.266666667,0.733333333,0,0	0.307692308,0.692307692,0,0	0.633333333,0.366666667,0,0	0.366666667,0.633333333,0,0	0
8948	80195	B1297	0.0713989	0.000965292	0.833333333,0.166666667	0.833333333,0.166666667	1,0	1,0	0.892857143,0.107142857	0.733333333,0.266666667	0.884615385,0.115384615,0,0	1,0,0,0	1,0,0,0	0.846153846,0.153846154,0,0	0.933333333,0.066666667,0,0	0.933333333,0.066666667,0,0	0
8951	68252	B1298	0.0323547	0.0661572	0.266666667,0.733333333	0.105263158,0.894736842	0.2,0.8	0.346153846,0.653846154	0.066666667,0.933333333	0.2,0.8	0.269230769,0.730769231,0,0	0.125,0.875,0,0	0.333333333,0.666666667,0,0	0.208333333,0.791666667,0,0	0.2,0.8,0,0	0.153846154,0.846153846,0,0	0
8956	90321	B1299	0.0702366	0.0367102	0.34375,0.65625	0.342105263,0.657894737	0.107142857,0.892857143	0.357142857,0.642857143	0.142857143,0.857142857	0.2,0.8	0.615384615,0.384615385,0,0	0.470588235,0.529411765,0,0	0.44,0.52,0.04,0	0.5,0.409090909,0.090909091,0	0.576923077,0.423076923,0,0	0.4,0.56,0.04,0	0
72	83950	B13	0.0433299	-0.00867176	0.3125,0.6875	0.078947368,0.921052632	0.2,0.8	0.107142857,0.892857143	0.107142857,0.892857143	0.357142857,0.642857143	0.517241379,0.482758621,0,0	0.545454545,0.454545455,0,0	0.448275862,0.551724138,0,0	0.538461538,0.461538462,0,0	0.5,0.5,0,0	0.533333333,0.466666667,0,0	0
674	57125	B130	0.161218	0.110481	0.1,0.9	0.138888889,0.861111111	0.416666667,0.583333333	0.230769231,0.769230769	0.464285714,0.535714286	0.214285714,0.785714286	0.866666667,0.133333333,0,0	0.909090909,0.090909091,0,0	1,0,0,0	0.923076923,0.076923077,0,0	0.966666667,0.033333333,0,0	0.833333333,0.166666667,0,0	0
8962	57184	B1300	0.0322727	0.0131618	0.59375,0.40625	0.552631579,0.447368421	0.733333333,0.266666667	0.75,0.25	0.4,0.6	0.7,0.3	0.923076923,0.076923077,0,0	1,0,0,0	0.785714286,0.214285714,0,0	0.909090909,0.090909091,0,0	1,0,0,0	0.933333333,0.066666667,0,0	0
8972	14132	B1301	0.0243333	0.0690148	0.8,0.2	0.894736842,0.105263158	0.966666667,0.033333333	0.928571429,0.071428571	0.766666667,0.233333333	0.964285714,0.035714286	0.214285714,0.785714286,0,0	0.045454545,0.954545455,0,0	0.033333333,0.966666667,0,0	0,1,0,0	0,1,0,0	0.066666667,0.933333333,0,0	0
8988	43443	B1302	0.107376	0.0398524	0.8125,0.1875	0.815789474,0.184210526	1,0	0.928571429,0.071428571	0.966666667,0.033333333	0.733333333,0.266666667	0,1,0,0	0,1,0,0	0,1,0,0	0,1,0,0	0,1,0,0	0.333333333,0.666666667,0,0	0
8989	61768	B1303	0.0223149	-0.0134413	0,1	0.133333333,0.866666667	0.153846154,0.846153846	0.076923077,0.923076923	0.038461538,0.961538462	0,1	0.9,0.1,0,0	0.772727273,0.227272727,0,0	0.966666667,0.033333333,0,0	0.884615385,0.115384615,0,0	0.966666667,0.033333333,0,0	0.8,0.2,0,0	0
8996	74478	B1304	0.0140883	-0.00467843	0.964285714,0.035714286	0.868421053,0.131578947	0.821428571,0.178571429	0.964285714,0.035714286	1,0	0.9,0.1	0.8,0.2,0,0	1,0,0,0	0.933333333,0.066666667,0,0	0.884615385,0.115384615,0,0	0.633333333,0.366666667,0,0	0.966666667,0.033333333,0,0	0
8998	66070	B1305	-0.00200192	-0.00888945	0.0625,0.9375	0.157894737,0.842105263	0.035714286,0.964285714	0.035714286,0.964285714	0.066666667,0.933333333	0.066666667,0.933333333	0,1,0,0	0.090909091,0.909090909,0,0	0.2,0.8,0,0	0.115384615,0.884615385,0,0	0.3,0.7,0,0	0.1,0.9,0,0	0
9007	70835	B1306	0.00436323	0.0557878	0.466666667,0.533333333	0.578947368,0.421052632	0.423076923,0.576923077	0.535714286,0.464285714	0.357142857,0.642857143	0.428571429,0.571428571	0.958333333,0.041666667,0,0	0.6875,0.3125,0,0	0.916666667,0.083333333,0,0	0.961538462,0.038461538,0,0	0.933333333,0.066666667,0,0	0.846153846,0.153846154,0,0	0
9010	5551	B1307	0.0863745	0.0985715	0.5,0.5	0.868421053,0.131578947	0.833333333,0.166666667	0.857142857,0.142857143	0.8,0.2	0.6,0.4	0.733333333,0.266666667,0,0	0.772727273,0.227272727,0,0	0.833333333,0.166666667,0,0	0.923076923,0.076923077,0,0	0.833333333,0.166666667,0,0	0.466666667,0.533333333,0,0	0
9012	77058	B1308	0.0522658	-0.0249245	0.066666667,0.933333333	0.105263158,0.894736842	0.166666667,0.833333333	0,1	0.166666667,0.833333333	0.033333333,0.966666667	0.538461538,0.461538462,0,0	1,0,0,0	0.772727273,0.227272727,0,0	0.730769231,0.269230769,0,0	0.961538462,0.038461538,0,0	0.875,0.125,0,0	0
9025	8262	B1309	-0.000739069	0.0137064	0.285714286,0.714285714	0.166666667,0.833333333	0.153846154,0.846153846	0.071428571,0.928571429	0.266666667,0.733333333	0.181818182,0.818181818	0.392857143,0.607142857,0,0	0.166666667,0.833333333,0,0	0.285714286,0.714285714,0,0	0.076923077,0.923076923,0,0	0.214285714,0.785714286,0,0	0.266666667,0.733333333,0,0	0
9030	24292	B1310	-0.0162949	0.0240018	0.9,0.1	0.944444444,0.055555556	0.933333333,0.066666667	0.928571429,0.071428571	0.866666667,0.133333333	0.833333333,0.166666667	0.033333333,0.966666667,0,0	0,1,0,0	0.208333333,0.791666667,0,0	0,1,0,0	0.166666667,0.833333333,0,0	0.066666667,0.933333333,0,0	0
9033	94222	B1311	0.0409508	0.0847308	1,0	0.947368421,0.052631579	1,0	0.928571429,0.071428571	0.821428571,0.178571429	0.961538462,0.038461538	0.333333333,0.666666667,0,0	0.409090909,0.545454545,0.045454545,0	0.433333333,0.566666667,0,0	0.5,0.5,0,0	0.333333333,0.666666667,0,0	0.5,0.5,0,0	0
9041	54397	B1312	-0.00102691	-0.0170676	0.1875,0.8125	0.416666667,0.583333333	0.233333333,0.766666667	0.285714286,0.714285714	0.266666667,0.733333333	0.333333333,0.666666667	1,0,0,0	0.944444444,0.055555556,0,0	0.866666667,0.133333333,0,0	0.833333333,0.166666667,0,0	0.8,0.2,0,0	0.833333333,0.166666667,0,0	0
9046	46355	B1313	-0.00802208	-0.0182761	0.25,0.75	0.138888889,0.861111111	0.1,0.9	0.071428571,0.928571429	0.166666667,0.833333333	0.166666667,0.833333333	0,1,0,0	0.045454545,0.954545455,0,0	0.153846154,0.846153846,0,0	0.269230769,0.730769231,0,0	0,1,0,0	0.033333333,0.966666667,0,0	0
9054	14693	B1314	0.0222893	0.0523559	0.233333333,0.766666667	0.388888889,0.611111111	0.5,0.5	0.214285714,0.785714286	0.233333333,0.766666667	0.285714286,0.714285714	0,1,0,0	0,1,0,0	0.2,0.8,0,0	0.115384615,0.884615385,0,0	0.3,0.7,0,0	0.033333333,0.966666667,0,0	0
9056	2583	B1315	0.0493467	0.0182116	1,0	0.894736842,0.105263158	0.857142857,0.142857143	0.892857143,0.107142857	0.833333333,0.166666667	1,0	0.944444444,0.055555556,0,0	0.944444444,0.055555556,0,0	1,0,0,0	1,0,0,0	0.857142857,0.142857143,0,0	0.958333333,0.041666667,0,0	0
9080	13876	B1316	0.0249531	-0.0204552	0.633333333,0.366666667	0.394736842,0.605263158	0.4,0.6	0.25,0.75	0.466666667,0.533333333	0.566666667,0.433333333	0.857142857,0.142857143,0,0	0.85,0.15,0,0	0.928571429,0.071428571,0,0	0.807692308,0.192307692,0,0	0.766666667,0.233333333,0,0	0.535714286,0.464285714,0,0	0
9091	38675	B1317	0.107584	0.0317657	0.46875,0.53125	0.777777778,0.222222222	0.833333333,0.166666667	0.785714286,0.214285714	0.866666667,0.133333333	0.615384615,0.384615385	0.1,0.9,0,0	0.272727273,0.727272727,0,0	0.5,0.5,0,0	0.115384615,0.884615385,0,0	0.333333333,0.666666667,0,0	0.2,0.8,0,0	0
9104	43281	B1318	0.0651376	0.114945	0.666666667,0.333333333	0.8,0.2	0.833333333,0.166666667	0.944444444,0.055555556	1,0	0.8125,0.1875	0.071428571,0.928571429,0,0	0.136363636,0.863636364,0,0	0.2,0.8,0,0	0,1,0,0	0.25,0.75,0,0	0.033333333,0.966666667,0,0	0
680	43717	B132	0.0933707	0.00473731	0.366666667,0.633333333	0.277777778,0.722222222	0.5,0.5	0.461538462,0.538461538	0.666666667,0.333333333	0.333333333,0.666666667	0.633333333,0.366666667,0,0	0.772727273,0.227272727,0,0	0.8,0.2,0,0	0.807692308,0.192307692,0,0	0.833333333,0.166666667,0,0	0.666666667,0.333333333,0,0	0
9119	93250	B1320	0.0713315	0.00553079	0.038461538,0.961538462	0.055555556,0.944444444	0.066666667,0.933333333	0.166666667,0.833333333	0.25,0.75	0,1	0.47826087,0.130434783,0.391304348,0	0.368421053,0.105263158,0.526315789,0	0.423076923,0.076923077,0.5,0	0.44,0.08,0.48,0	0.535714286,0,0.464285714,0	0.481481481,0,0.518518519,0	0
9136	87862	B1321	0.046465	-0.0231392	0.96875,0.03125	0.972222222,0.027777778	1,0	0.892857143,0.107142857	0.833333333,0.166666667	1,0	0.466666667,0.4,0.133333333,0	0.363636364,0.409090909,0.227272727,0	0.433333333,0.333333333,0.233333333,0	0.307692308,0.538461538,0.153846154,0	0.466666667,0.5,0.033333333,0	0.5,0.433333333,0.066666667,0	0
9151	58128	B1322	0.0238517	0.100098	0.285714286,0.714285714	0.416666667,0.583333333	0.25,0.75	0.384615385,0.615384615	0.266666667,0.733333333	0.5,0.5	0.821428571,0.178571429,0,0	0.9,0.1,0,0	0.666666667,0.333333333,0,0	0.681818182,0.318181818,0,0	0.7,0.3,0,0	0.933333333,0.066666667,0,0	0
9155	82733	B1323	-0.00640945	0.0331103	0.875,0.125	0.894736842,0.105263158	0.8,0.2	0.857142857,0.142857143	0.966666667,0.033333333	0.933333333,0.066666667	0.038461538,0.346153846,0.615384615,0	0.111111111,0.444444444,0.444444444,0	0,0.5,0.5,0	0,0.5,0.5,0	0.103448276,0.379310345,0.517241379,0	0.034482759,0.482758621,0.482758621,0	0
9160	71138	B1325	0.0885778	0.0852065	0.307692308,0.692307692	0.166666667,0.833333333	0.076923077,0.923076923	0.071428571,0.928571429	0,1	0.233333333,0.766666667	0.884615385,0.115384615,0,0	0.9,0.1,0,0	1,0,0,0	0.875,0.125,0,0	1,0,0,0	1,0,0,0	0
9171	68487	B1328	0.0583303	0.130905	0.15625,0.84375	0.03125,0.96875	0,1	0.153846154,0.846153846	0.1,0.9	0.272727273,0.727272727	0.538461538,0.461538462,0,0	0.583333333,0.416666667,0,0	0.785714286,0.214285714,0,0	0.636363636,0.363636364,0,0	0.923076923,0.076923077,0,0	0.55,0.45,0,0	0
9172	60691	B1329	0.0167788	0.00754751	0.96875,0.03125	0.973684211,0.026315789	0.966666667,0.033333333	0.928571429,0.071428571	0.966666667,0.033333333	0.833333333,0.166666667	0.533333333,0.466666667,0,0	0.909090909,0.090909091,0,0	0.733333333,0.266666667,0,0	0.538461538,0.461538462,0,0	0.733333333,0.266666667,0,0	0.7,0.3,0,0	0
695	65841	B133	0.159286	0.0324405	0.4375,0.5625	0.157894737,0.842105263	0.633333333,0.366666667	0.357142857,0.642857143	0.5,0.5	0.233333333,0.766666667	0.333333333,0.666666667,0,0	0.045454545,0.954545455,0,0	0.533333333,0.466666667,0,0	0.192307692,0.807692308,0,0	0.533333333,0.466666667,0,0	0.233333333,0.766666667,0,0	0
9182	100254	B1331	0.0301139	0.0176941	0.818181818,0.181818182	0.972222222,0.027777778	0.928571429,0.071428571	0.791666667,0.208333333	0.966666667,0.033333333	0.923076923,0.076923077	0.461538462,0.038461538,0.5,0	0.5,0,0.5,0	0.416666667,0,0.583333333,0	0.631578947,0,0.368421053,0	0.48,0,0.52,0	0.5,0,0.5,0	0
9184	7210	B1332	0.144915	-0.00630097	0.458333333,0.541666667	0.75,0.25	0.821428571,0.178571429	0.428571429,0.571428571	0.5,0.5	0.266666667,0.733333333	0.545454545,0.454545455,0,0	0.75,0.25,0,0	0.75,0.25,0,0	0.7,0.3,0,0	0.615384615,0.384615385,0,0	0.541666667,0.458333333,0,0	0
9185	42113	B1333	0.0422996	0.0379118	0,1	0.184210526,0.815789474	0.166666667,0.833333333	0.035714286,0.964285714	0.107142857,0.892857143	0.033333333,0.966666667	0.875,0.125,0,0	1,0,0,0	0.863636364,0.136363636,0,0	1,0,0,0	0.846153846,0.153846154,0,0	0.961538462,0.038461538,0,0	0
9187	42328	B1334	0.122495	0.157224	0.766666667,0.233333333	0.894736842,0.105263158	1,0	0.928571429,0.071428571	0.966666667,0.033333333	0.7,0.3	0.928571429,0.071428571,0,0	0.722222222,0.277777778,0,0	0.928571429,0.071428571,0,0	0.923076923,0.076923077,0,0	0.678571429,0.321428571,0,0	0.8,0.2,0,0	0
9190	85628	B1335	0.166806	-0.0177137	0,1	0.026315789,0.973684211	0.230769231,0.769230769	0.038461538,0.961538462	0.107142857,0.892857143	0,1	0.296296296,0.703703704,0,0	0.421052632,0.578947368,0,0	0.259259259,0.740740741,0,0	0.347826087,0.652173913,0,0	0.107142857,0.892857143,0,0	0.24137931,0.75862069,0,0	0
9192	84370	B1336	0.0963733	0.0317643	0.4375,0.5625	0.447368421,0.552631579	0.8,0.2	0.642857143,0.357142857	0.666666667,0.333333333	0.5,0.5	0.6,0.4,0,0	0.722222222,0.277777778,0,0	0.730769231,0.269230769,0,0	0.541666667,0.458333333,0,0	0.481481481,0.518518519,0,0	0.464285714,0.535714286,0,0	0
9196	19404	B1338	0.073792	0.149594	0.038461538,0.961538462	0.236842105,0.763157895	0,1	0.307692308,0.692307692	0.166666667,0.833333333	0.071428571,0.928571429	0.821428571,0.178571429,0,0	0.681818182,0.318181818,0,0	0.892857143,0.107142857,0,0	0.5,0.5,0,0	0.866666667,0.133333333,0,0	0.633333333,0.366666667,0,0	0
9204	72824	B1339	0.00215266	0.00211036	0.125,0.875	0.026315789,0.973684211	0.066666667,0.933333333	0.035714286,0.964285714	0,1	0.066666667,0.933333333	0,1,0,0	0.181818182,0.818181818,0,0	0.066666667,0.933333333,0,0	0.038461538,0.961538462,0,0	0.107142857,0.892857143,0,0	0.033333333,0.966666667,0,0	0
715	10686	B134	0.0157231	0.0999522	0.428571429,0.571428571	0.315789474,0.684210526	0.366666667,0.633333333	0.142857143,0.857142857	0.166666667,0.833333333	0.233333333,0.766666667	0.678571429,0.321428571,0,0	0.777777778,0.222222222,0,0	0.791666667,0.208333333,0,0	0.807692308,0.192307692,0,0	0.9,0.1,0,0	0.633333333,0.366666667,0,0	0
9213	33849	B1341	0.0519944	0.00897488	0.71875,0.28125	0.605263158,0.394736842	0.866666667,0.133333333	0.857142857,0.142857143	0.866666667,0.133333333	0.8,0.2	0.214285714,0.785714286,0,0	0,1,0,0	0.153846154,0.846153846,0,0	0.192307692,0.807692308,0,0	0,1,0,0	0,1,0,0	0
9218	49831	B1342	0.0578119	0.101065	0.125,0.875	0.194444444,0.805555556	0.066666667,0.933333333	0,1	0.033333333,0.966666667	0.233333333,0.766666667	0.107142857,0.892857143,0,0	0.25,0.75,0,0	0.035714286,0.964285714,0,0	0.083333333,0.916666667,0,0	0.133333333,0.866666667,0,0	0.035714286,0.964285714,0,0	0
9225	39429	B1343	0.00480761	0.0236633	0.066666667,0.933333333	0.03125,0.96875	0.166666667,0.833333333	0.107142857,0.892857143	0,1	0.107142857,0.892857143	0.6,0.4,0,0	0.142857143,0.857142857,0,0	0.045454545,0.954545455,0,0	0.45,0.55,0,0	0.05,0.95,0,0	0.25,0.75,0,0	0
9233	26634	B1344	0.00146384	0.0713969	0.65625,0.34375	0.710526316,0.289473684	0.833333333,0.166666667	0.714285714,0.285714286	0.766666667,0.233333333	0.866666667,0.133333333	0.888888889,0.111111111,0,0	1,0,0,0	1,0,0,0	1,0,0,0	0.954545455,0.045454545,0,0	0.5625,0.4375,0,0	0
9236	52136	B1345	-0.0220015	-0.0164892	0.653846154,0.346153846	0.538461538,0.461538462	0.566666667,0.433333333	0.666666667,0.333333333	0.615384615,0.384615385	0.727272727,0.272727273	0.111111111,0.888888889,0,0	0,1,0,0	0,1,0,0	0.041666667,0.958333333,0,0	0,1,0,0	0.208333333,0.791666667,0,0	0
9240	9107	B1347	0.0545066	0.0882093	0.730769231,0.269230769	0.53125,0.46875	0.821428571,0.178571429	0.4,0.6	0.576923077,0.423076923	0.583333333,0.416666667	0.153846154,0.846153846,0,0	0.545454545,0.454545455,0,0	0.333333333,0.666666667,0,0	0.461538462,0.538461538,0,0	0.214285714,0.785714286,0,0	0.409090909,0.590909091,0,0	0
9242	18981	B1348	0.123117	-0.0160852	0,1	0.052631579,0.947368421	0.166666667,0.833333333	0.035714286,0.964285714	0.166666667,0.833333333	0,1	0,1,0,0	0.045454545,0.954545455,0,0	0.033333333,0.966666667,0,0	0.041666667,0.958333333,0,0	0,1,0,0	0.266666667,0.733333333,0,0	0
9247	62020	B1349	0.0170323	0.0648301	0.28125,0.71875	0.210526316,0.789473684	0.2,0.8	0.5,0.5	0.366666667,0.633333333	0.230769231,0.769230769	0.35,0.65,0,0	0.4,0.6,0,0	0.611111111,0.388888889,0,0	0.454545455,0.545454545,0,0	0.55,0.45,0,0	0.7,0.3,0,0	0
720	82929	B135	0.179234	0.0188699	0.625,0.375	0.921052632,0.078947368	0.866666667,0.133333333	0.892857143,0.107142857	0.4,0.6	0.766666667,0.233333333	0.821428571,0.178571429,0,0	0.95,0.05,0,0	0.931034483,0.068965517,0,0	0.730769231,0.269230769,0,0	0.615384615,0.384615385,0,0	0.827586207,0.172413793,0,0	0
9263	72296	B1351	0.0940039	0.0915846	0.785714286,0.214285714	0.944444444,0.055555556	1,0	0.923076923,0.076923077	1,0	1,0	0.545454545,0.454545455,0,0	0.8125,0.1875,0,0	0.85,0.15,0,0	0.846153846,0.153846154,0,0	0.857142857,0.142857143,0,0	0.821428571,0.178571429,0,0	0
9276	21246	B1352	0.0105669	0.0936942	0.214285714,0.785714286	0.4375,0.5625	0.333333333,0.666666667	0.423076923,0.576923077	0.541666667,0.458333333	0.333333333,0.666666667	0.966666667,0.033333333,0,0	0.888888889,0.111111111,0,0	0.8,0.2,0,0	0.884615385,0.115384615,0,0	0.9,0.1,0,0	0.933333333,0.066666667,0,0	0
9281	53679	B1353	0.135981	0.122195	0.6,0.4	0.722222222,0.277777778	1,0	0.678571429,0.321428571	0.833333333,0.166666667	0.678571429,0.321428571	0.083333333,0.916666667,0,0	0,1,0,0	0,1,0,0	0.038461538,0.961538462,0,0	0.035714286,0.964285714,0,0	0.166666667,0.833333333,0,0	0
9300	68025	B1355	0.0162691	-0.0116266	0.892857143,0.107142857	0.972222222,0.027777778	0.785714286,0.214285714	0.821428571,0.178571429	0.966666667,0.033333333	0.821428571,0.178571429	0.821428571,0.178571429,0,0	0.636363636,0.363636364,0,0	0.666666667,0.333333333,0,0	0.807692308,0.192307692,0,0	0.633333333,0.366666667,0,0	0.8,0.2,0,0	0
9304	78097	B1356	0.0392427	0.0240333	0,1	0.078947368,0.921052632	0.166666667,0.833333333	0.071428571,0.928571429	0.142857143,0.857142857	0.066666667,0.933333333	0.166666667,0.833333333,0,0	0.181818182,0.818181818,0,0	0.071428571,0.928571429,0,0	0.192307692,0.807692308,0,0	0,1,0,0	0.233333333,0.766666667,0,0	0
9318	67221	B1358	0.0917096	0.0335364	0.0625,0.9375	0.131578947,0.868421053	0.392857143,0.607142857	0.142857143,0.857142857	0.222222222,0.777777778	0.3,0.7	0.933333333,0.066666667,0,0	1,0,0,0	0.866666667,0.133333333,0,0	0.961538462,0.038461538,0,0	0.8,0.2,0,0	0.966666667,0.033333333,0,0	0
9324	37411	B1359	0.0318419	0.0283763	0.692307692,0.307692308	0.794117647,0.205882353	0.892857143,0.107142857	0.653846154,0.346153846	0.785714286,0.214285714	0.642857143,0.357142857	0.666666667,0.333333333,0,0	0.727272727,0.272727273,0,0	0.25,0.75,0,0	0.384615385,0.615384615,0,0	0.2,0.8,0,0	0.733333333,0.266666667,0,0	0
721	7194	B136	0.0151642	-0.0163911	0.766666667,0.233333333	0.777777778,0.222222222	0.866666667,0.133333333	0.892857143,0.107142857	0.9,0.1	0.714285714,0.285714286	0.9,0.1,0,0	0.85,0.15,0,0	0.846153846,0.153846154,0,0	0.730769231,0.269230769,0,0	0.866666667,0.133333333,0,0	0.866666667,0.133333333,0,0	0
9327	9745	B1360	0.0665513	-0.0169568	0.766666667,0.233333333	0.947368421,0.052631579	0.966666667,0.033333333	0.964285714,0.035714286	0.964285714,0.035714286	1,0	1,0,0,0	1,0,0,0	0.964285714,0.035714286,0,0	1,0,0,0	0.766666667,0.233333333,0,0	0.966666667,0.033333333,0,0	0
9335	59595	B1361	0.140389	0.00729753	0.033333333,0.966666667	0,1	0.2,0.8	0,1	0.166666667,0.833333333	0.066666667,0.933333333	0.192307692,0.807692308,0,0	0.25,0.75,0,0	0.192307692,0.807692308,0,0	0.1,0.9,0,0	0.333333333,0.666666667,0,0	0.033333333,0.966666667,0,0	0
9351	42521	B1362	-0.0263699	-0.0135612	0.15625,0.84375	0.210526316,0.789473684	0.142857143,0.857142857	0.214285714,0.785714286	0.214285714,0.785714286	0.233333333,0.766666667	0.214285714,0.785714286,0,0	0.428571429,0.571428571,0,0	0,1,0,0	0.111111111,0.888888889,0,0	0,1,0,0	0.285714286,0.714285714,0,0	0
9378	66069	B1363	-0.00777572	0.0397449	0.9375,0.0625	0.894736842,0.105263158	0.966666667,0.033333333	0.928571429,0.071428571	0.966666667,0.033333333	0.9,0.1	0.1,0.9,0,0	0.2,0.8,0,0	0.071428571,0.928571429,0,0	0.038461538,0.961538462,0,0	0.066666667,0.933333333,0,0	0.1,0.9,0,0	0
9380	38483	B1364	-0.0104328	0.0224012	0.90625,0.09375	0.777777778,0.222222222	0.857142857,0.142857143	0.892857143,0.107142857	0.866666667,0.133333333	0.766666667,0.233333333	0.892857143,0.107142857,0,0	0.863636364,0.136363636,0,0	0.933333333,0.066666667,0,0	0.923076923,0.076923077,0,0	1,0,0,0	0.766666667,0.233333333,0,0	0
9419	74742	B1366	0.071889	-0.0169445	0.333333333,0.666666667	0.333333333,0.666666667	0.066666667,0.933333333	0.178571429,0.821428571	0.133333333,0.866666667	0.233333333,0.766666667	0.7,0.3,0,0	0.888888889,0.111111111,0,0	0.875,0.125,0,0	0.884615385,0.115384615,0,0	0.866666667,0.133333333,0,0	0.733333333,0.266666667,0,0	0
9421	103777	B1367	0.0384249	0.034855	0.181818182,0.818181818	0.235294118,0.764705882	0,1	0.076923077,0.923076923	0.307692308,0.692307692	0.25,0.75	0.391304348,0.52173913,0.086956522,0	0.444444444,0.5,0.055555556,0	0.5,0.5,0,0	0.611111111,0.388888889,0,0	0.52,0.48,0,0	0.454545455,0.545454545,0,0	0
9423	91709	B1368	0.000440969	-0.0263712	0.78125,0.21875	0.583333333,0.416666667	0.8,0.2	0.714285714,0.285714286	0.733333333,0.266666667	0.7,0.3	0.766666667,0,0.233333333,0	0.85,0,0.15,0	0.793103448,0.034482759,0.172413793,0	0.730769231,0.038461538,0.230769231,0	0.866666667,0,0.133333333,0	0.75862069,0.034482759,0.206896552,0	0
9429	42199	B1369	0.0503272	0.0223571	0.1875,0.8125	0.184210526,0.815789474	0.3,0.7	0.214285714,0.785714286	0.466666667,0.533333333	0.4,0.6	0.666666667,0.333333333,0,0	0.35,0.65,0,0	0.666666667,0.333333333,0,0	0.416666667,0.583333333,0,0	0.7,0.3,0,0	0.3,0.7,0,0	0
9439	60878	B1371	0.0689975	0.0662662	0.84375,0.15625	0.842105263,0.157894737	0.9,0.1	0.642857143,0.357142857	0.966666667,0.033333333	0.866666667,0.133333333	0.166666667,0.833333333,0,0	0.1,0.9,0,0	0.05,0.95,0,0	0.041666667,0.958333333,0,0	0.142857143,0.857142857,0,0	0.222222222,0.777777778,0,0	0
9446	19051	B1372	-0.0205704	0.0210542	0.733333333,0.266666667	0.868421053,0.131578947	0.8,0.2	0.75,0.25	0.75,0.25	0.766666667,0.233333333	0.375,0.625,0,0	0.4,0.6,0,0	0.5,0.5,0,0	0.454545455,0.545454545,0,0	0.555555556,0.444444444,0,0	0.541666667,0.458333333,0,0	0
9456	11702	B1373	0.0467537	-0.0335978	0.730769231,0.269230769	0.333333333,0.666666667	0.357142857,0.642857143	0.384615385,0.615384615	0.571428571,0.428571429	0.583333333,0.416666667	0,1,0,0	0,1,0,0	0.133333333,0.866666667,0,0	0.038461538,0.961538462,0,0	0.033333333,0.966666667,0,0	0.153846154,0.846153846,0,0	0
9459	88798	B1374	-0.0152558	-0.0111912	0.09375,0.90625	0.184210526,0.815789474	0.133333333,0.866666667	0.25,0.75	0.166666667,0.833333333	0.2,0.8	0.448275862,0.068965517,0.482758621,0	0.523809524,0,0.476190476,0	0.5,0,0.5,0	0.5,0,0.5,0	0.5,0,0.5,0	0.466666667,0.033333333,0.5,0	0
9465	10781	B1375	0.0337324	0.0244277	0.78125,0.21875	0.473684211,0.526315789	0.733333333,0.266666667	0.821428571,0.178571429	0.7,0.3	0.75,0.25	0.5,0.5,0,0	0.25,0.75,0,0	0.045454545,0.954545455,0,0	0.192307692,0.807692308,0,0	0.066666667,0.933333333,0,0	0.566666667,0.433333333,0,0	0
9482	32751	B1376	0.0167437	0.047375	1,0	1,0	0.933333333,0.066666667	0.884615385,0.115384615	0.9,0.1	0.866666667,0.133333333	0.5,0.5,0,0	0.5,0.5,0,0	0.766666667,0.233333333,0,0	0.5,0.5,0,0	0.633333333,0.366666667,0,0	0.285714286,0.714285714,0,0	0
9514	17767	B1377	0.0706126	0.0482405	0.03125,0.96875	0.026315789,0.973684211	0.2,0.8	0.035714286,0.964285714	0.033333333,0.966666667	0.033333333,0.966666667	0.681818182,0.318181818,0,0	0.916666667,0.083333333,0,0	0.5,0.5,0,0	0.666666667,0.333333333,0,0	0.230769231,0.769230769,0,0	0.45,0.55,0,0	0
9515	48603	B1378	0.035173	-0.0127791	0.633333333,0.366666667	0.921052632,0.078947368	0.833333333,0.166666667	0.642857143,0.357142857	0.807692308,0.192307692	0.785714286,0.214285714	0.833333333,0.166666667,0,0	0.45,0.55,0,0	0.75,0.25,0,0	0.807692308,0.192307692,0,0	0.866666667,0.133333333,0,0	0.857142857,0.142857143,0,0	0
9519	50180	B1379	-0.0113104	0.132308	0.766666667,0.233333333	0.777777778,0.222222222	0.884615385,0.115384615	0.875,0.125	0.857142857,0.142857143	0.791666667,0.208333333	0.535714286,0.464285714,0,0	0.227272727,0.772727273,0,0	0.533333333,0.466666667,0,0	0.269230769,0.730769231,0,0	0.533333333,0.466666667,0,0	0.107142857,0.892857143,0,0	0
725	57179	B138	0.00354328	-0.0104002	0.03125,0.96875	0.131578947,0.868421053	0,1	0.107142857,0.892857143	0.1,0.9	0.1,0.9	0.857142857,0.142857143,0,0	1,0,0,0	1,0,0,0	0.884615385,0.115384615,0,0	0.733333333,0.266666667,0,0	0.9,0.1,0,0	0
9542	31246	B1381	0.039666	0.103388	0.071428571,0.928571429	0.205882353,0.794117647	0.066666667,0.933333333	0.107142857,0.892857143	0,1	0.066666667,0.933333333	0.166666667,0.833333333,0,0	0.15,0.85,0,0	0.083333333,0.916666667,0,0	0.222222222,0.777777778,0,0	0.041666667,0.958333333,0,0	0.083333333,0.916666667,0,0	0
9545	55061	B1382	0.101596	0.0112658	0,1	0.078947368,0.921052632	0.214285714,0.785714286	0.038461538,0.961538462	0.076923077,0.923076923	0,1	0.1,0.9,0,0	0.25,0.75,0,0	0.136363636,0.863636364,0,0	0.269230769,0.730769231,0,0	0.333333333,0.666666667,0,0	0.035714286,0.964285714,0,0	0
9551	8233	B1384	0.0640307	0.0615072	0.875,0.125	0.882352941,0.117647059	0.730769231,0.269230769	0.964285714,0.035714286	0.923076923,0.076923077	1,0	1,0,0,0	0.944444444,0.055555556,0,0	0.769230769,0.230769231,0,0	0.923076923,0.076923077,0,0	0.821428571,0.178571429,0,0	0.857142857,0.142857143,0,0	0
9564	64259	B1385	-0.0069064	-0.0175227	0.09375,0.90625	0.105263158,0.894736842	0.115384615,0.884615385	0.076923077,0.923076923	0,1	0.033333333,0.966666667	0.966666667,0.033333333,0,0	0.863636364,0.136363636,0,0	0.958333333,0.041666667,0,0	1,0,0,0	0.769230769,0.230769231,0,0	0.866666667,0.133333333,0,0	0
9586	80935	B1386	0.00318497	0.0702219	0.071428571,0.928571429	0.078947368,0.921052632	0.214285714,0.785714286	0.076923077,0.923076923	0.035714286,0.964285714	0.142857143,0.857142857	0.8,0.2,0,0	0.681818182,0.318181818,0,0	0.566666667,0.433333333,0,0	0.807692308,0.192307692,0,0	0.666666667,0.333333333,0,0	0.966666667,0.033333333,0,0	0
9614	62000	B1387	0.0398942	0.049642	0.678571429,0.321428571	0.657894737,0.342105263	0.857142857,0.142857143	0.571428571,0.428571429	0.666666667,0.333333333	0.5,0.5	0.2,0.8,0,0	0.545454545,0.454545455,0,0	0.166666667,0.833333333,0,0	0.346153846,0.653846154,0,0	0.2,0.8,0,0	0.166666667,0.833333333,0,0	0
9618	42367	B1389	0.106785	-0.0143325	0.857142857,0.142857143	0.722222222,0.277777778	0.964285714,0.035714286	0.928571429,0.071428571	1,0	0.884615385,0.115384615	0.833333333,0.166666667,0,0	0.909090909,0.090909091,0,0	0.8,0.2,0,0	1,0,0,0	0.733333333,0.266666667,0,0	0.766666667,0.233333333,0,0	0
733	70134	B139	0.073076	0.032585	0.65625,0.34375	0.684210526,0.315789474	0.7,0.3	0.428571429,0.571428571	0.8,0.2	0.466666667,0.533333333	0.766666667,0.233333333,0,0	0.636363636,0.363636364,0,0	0.9,0.1,0,0	0.884615385,0.115384615,0,0	0.933333333,0.066666667,0,0	0.933333333,0.066666667,0,0	0
9625	58242	B1391	0.0818996	-0.0206896	1,0	0.947368421,0.052631579	0.8,0.2	0.892857143,0.107142857	0.9,0.1	1,0	0.384615385,0.615384615,0,0	0.75,0.25,0,0	0.9,0.1,0,0	0.681818182,0.318181818,0,0	0.583333333,0.416666667,0,0	0.5,0.5,0,0	0
9626	10308	B1392	0.013067	0.0678087	0.125,0.875	0.029411765,0.970588235	0,1	0.035714286,0.964285714	0.033333333,0.966666667	0.083333333,0.916666667	0.107142857,0.892857143,0,0	0.136363636,0.863636364,0,0	0.066666667,0.933333333,0,0	0,1,0,0	0.2,0.8,0,0	0.033333333,0.966666667,0,0	0
9640	81867	B1394	-0.0104246	-0.0213798	0.78125,0.21875	0.642857143,0.357142857	0.769230769,0.230769231	0.884615385,0.115384615	0.785714286,0.214285714	0.75,0.25	0.958333333,0.041666667,0,0	0.888888889,0.111111111,0,0	1,0,0,0	0.884615385,0.115384615,0,0	0.964285714,0.035714286,0,0	0.884615385,0.115384615,0,0	0
9649	44665	B1395	0.0603435	0.0903458	0.15625,0.84375	0.210526316,0.789473684	0.166666667,0.833333333	0.107142857,0.892857143	0.433333333,0.566666667	0.428571429,0.571428571	0.966666667,0.033333333,0,0	0.8,0.2,0,0	1,0,0,0	0.923076923,0.076923077,0,0	0.966666667,0.033333333,0,0	0.966666667,0.033333333,0,0	0
9696	69301	B1397	-0.00991051	0.0280146	0.107142857,0.892857143	0.131578947,0.868421053	0.033333333,0.966666667	0.107142857,0.892857143	0.133333333,0.866666667	0.178571429,0.821428571	0.8,0.2,0,0	0.875,0.125,0,0	0.85,0.15,0,0	0.75,0.25,0,0	0.884615385,0.115384615,0,0	0.923076923,0.076923077,0,0	0
9697	96999	B1398	-0.0027947	0.000767564	0.366666667,0.633333333	0.5,0.5	0.541666667,0.458333333	0.346153846,0.653846154	0.466666667,0.533333333	0.366666667,0.633333333	0.066666667,0.466666667,0.033333333,0.433333333	0.095238095,0.428571429,0.047619048,0.428571429	0.185185185,0.444444444,0,0.37037037	0,0.409090909,0.045454545,0.545454545	0.037037037,0.481481481,0,0.481481481	0.133333333,0.433333333,0.066666667,0.366666667	0
9721	13489	B1399	0.0473469	0.170866	0.035714286,0.964285714	0.029411765,0.970588235	0.269230769,0.730769231	0.214285714,0.785714286	0.107142857,0.892857143	0.25,0.75	0.9,0.1,0,0	0.909090909,0.090909091,0,0	1,0,0,0	0.923076923,0.076923077,0,0	0.966666667,0.033333333,0,0	0.933333333,0.066666667,0,0	0
87	8783	B14	0.0417692	0.0253909	0.692307692,0.307692308	0.28125,0.71875	0.5,0.5	0.357142857,0.642857143	0.538461538,0.461538462	0.5,0.5	0.461538462,0.538461538,0,0	0.555555556,0.444444444,0,0	0.615384615,0.384615385,0,0	0.363636364,0.636363636,0,0	0.541666667,0.458333333,0,0	0.333333333,0.666666667,0,0	0
736	57960	B140	0.0375424	0.103476	0.2,0.8	0.264705882,0.735294118	0.2,0.8	0.541666667,0.458333333	0.25,0.75	0.166666667,0.833333333	0.928571429,0.071428571,0,0	1,0,0,0	1,0,0,0	0.923076923,0.076923077,0,0	0.766666667,0.233333333,0,0	0.964285714,0.035714286,0,0	0
9726	86473	B1400	0.018096	-0.0154308	0.09375,0.90625	0.105263158,0.894736842	0.033333333,0.966666667	0.25,0.75	0.1,0.9	0.1,0.9	0.307692308,0.230769231,0.461538462,0	0.277777778,0.166666667,0.555555556,0	0.037037037,0.407407407,0.555555556,0	0.181818182,0.227272727,0.590909091,0	0,0.444444444,0.555555556,0	0.153846154,0.307692308,0.538461538,0	0
9735	63612	B1403	-0.0364441	-0.0348733	0.5,0.5	0.5,0.5	0.5,0.5	0.5,0.5	0.5,0.5	0.5,0.5	0.166666667,0.833333333,0,0	0.333333333,0.666666667,0,0	0.25,0.75,0,0	0.192307692,0.807692308,0,0	0.566666667,0.433333333,0,0	0.133333333,0.866666667,0,0	0
9736	74433	B1404	0.0229261	0.0722654	0.333333333,0.666666667	0.194444444,0.805555556	0.4,0.6	0.178571429,0.821428571	0.166666667,0.833333333	0.142857143,0.857142857	0.8,0.2,0,0	1,0,0,0	0.9,0.1,0,0	0.884615385,0.115384615,0,0	0.9,0.1,0,0	0.866666667,0.133333333,0,0	0
9747	27830	B1406	0.110813	-0.0211352	0.090909091,0.909090909	0,1	0.166666667,0.833333333	0.045454545,0.954545455	0.269230769,0.730769231	0.115384615,0.884615385	0.466666667,0.533333333,0,0	0.136363636,0.863636364,0,0	0.466666667,0.533333333,0,0	0.153846154,0.846153846,0,0	0.2,0.8,0,0	0.166666667,0.833333333,0,0	0
9786	7950	B1409	0.0768486	0.0802055	0.09375,0.90625	0.052631579,0.947368421	0.033333333,0.966666667	0.25,0.75	0,1	0.066666667,0.933333333	0.1,0.9,0,0	0.181818182,0.818181818,0,0	0,1,0,0	0.230769231,0.769230769,0,0	0.033333333,0.966666667,0,0	0.066666667,0.933333333,0,0	0
742	16951	B141	0.0144251	-0.0101385	0.791666667,0.208333333	0.6875,0.3125	0.583333333,0.416666667	0.785714286,0.214285714	0.730769231,0.269230769	0.846153846,0.153846154	0.266666667,0.733333333,0,0	0.333333333,0.666666667,0,0	0.5,0.5,0,0	0.375,0.625,0,0	0.466666667,0.533333333,0,0	0.566666667,0.433333333,0,0	0
9837	76247	B1410	-0.00330804	0.0471749	0.125,0.875	0.078947368,0.921052632	0.033333333,0.966666667	0.142857143,0.857142857	0.166666667,0.833333333	0.2,0.8	0.115384615,0.884615385,0,0	0.090909091,0.909090909,0,0	0.071428571,0.928571429,0,0	0.076923077,0.923076923,0,0	0.333333333,0.666666667,0,0	0.066666667,0.933333333,0,0	0
9840	101649	B1411	0.0161478	0.0163757	0.214285714,0.785714286	0.055555556,0.944444444	0,1	0.05,0.95	0.115384615,0.884615385	0.076923077,0.923076923	0.5,0.5,0,0	0.444444444,0.555555556,0,0	0.5,0.5,0,0	0.523809524,0.476190476,0,0	0.433333333,0.5,0.066666667,0	0.466666667,0.466666667,0.066666667,0	0
9841	55022	B1412	0.0158669	0.00767574	0.8125,0.1875	0.947368421,0.052631579	0.933333333,0.066666667	0.928571429,0.071428571	0.933333333,0.066666667	0.8,0.2	0.818181818,0.181818182,0,0	0.9,0.1,0,0	0.6,0.4,0,0	0.884615385,0.115384615,0,0	0.807692308,0.192307692,0,0	0.863636364,0.136363636,0,0	0
9845	50443	B1413	0.0603	0.0277714	0.269230769,0.730769231	0.535714286,0.464285714	0.730769231,0.269230769	0.607142857,0.392857143	0.433333333,0.566666667	0.4,0.6	0.035714286,0.964285714,0,0	0,1,0,0	0.321428571,0.678571429,0,0	0.076923077,0.923076923,0,0	0.033333333,0.966666667,0,0	0.033333333,0.966666667,0,0	0
9867	77272	B1416	0.120329	0.104182	0.178571429,0.821428571	0,1	0,1	0.153846154,0.846153846	0,1	0.2,0.8	1,0,0,0	0.75,0.25,0,0	0.933333333,0.066666667,0,0	0.807692308,0.192307692,0,0	0.8,0.2,0,0	0.966666667,0.033333333,0,0	0
9891	51207	B1418	-0.0244595	0.0260786	0.066666667,0.933333333	0.147058824,0.852941176	0.107142857,0.892857143	0.115384615,0.884615385	0.066666667,0.933333333	0.107142857,0.892857143	0.964285714,0.035714286,0,0	0.954545455,0.045454545,0,0	0.866666667,0.133333333,0,0	1,0,0,0	0.866666667,0.133333333,0,0	1,0,0,0	0
9894	91624	B1419	0.00196068	0.0445127	0.033333333,0.966666667	0.138888889,0.861111111	0.133333333,0.866666667	0.071428571,0.928571429	0,1	0.076923077,0.923076923	0.433333333,0.1,0.466666667,0	0.5,0,0.5,0	0.555555556,0,0.444444444,0	0.423076923,0.038461538,0.538461538,0	0.5,0,0.5,0	0.5,0,0.5,0	0
752	21777	B142	-0.0317259	0.163527	0.833333333,0.166666667	0.833333333,0.166666667	0.821428571,0.178571429	0.857142857,0.142857143	0.833333333,0.166666667	0.866666667,0.133333333	0.846153846,0.153846154,0,0	0.863636364,0.136363636,0,0	0.833333333,0.166666667,0,0	0.772727273,0.227272727,0,0	0.8,0.2,0,0	0.866666667,0.133333333,0,0	0
9895	50954	B1420	-0.000569096	0.00124245	0.96875,0.03125	0.842105263,0.157894737	0.966666667,0.033333333	0.892857143,0.107142857	0.9,0.1	0.866666667,0.133333333	0.375,0.625,0,0	0.125,0.875,0,0	0.05,0.95,0,0	0.125,0.875,0,0	0.142857143,0.857142857,0,0	0.461538462,0.538461538,0,0	0
9897	61499	B1421	0.0371123	0.0763102	0.033333333,0.966666667	0.157894737,0.842105263	0,1	0.071428571,0.928571429	0.033333333,0.966666667	0.035714286,0.964285714	0,1,0,0	0.125,0.875,0,0	0.388888889,0.611111111,0,0	0.1875,0.8125,0,0	0.272727273,0.727272727,0,0	0,1,0,0	0
9910	3468	B1422	0.00558555	0.0306459	0.961538462,0.038461538	0.916666667,0.083333333	0.857142857,0.142857143	0.964285714,0.035714286	0.866666667,0.133333333	0.916666667,0.083333333	1,0,0,0	0.8125,0.1875,0,0	0.9,0.1,0,0	1,0,0,0	0.857142857,0.142857143,0,0	0.807692308,0.192307692,0,0	0
9916	95618	B1424	0.104841	-0.0290109	0.766666667,0.233333333	0.947368421,0.052631579	1,0	0.961538462,0.038461538	1,0	0.933333333,0.066666667	0.777777778,0.148148148,0.074074074,0	0.8125,0.125,0.0625,0	1,0,0,0	0.736842105,0.052631579,0.210526316,0	0.857142857,0.035714286,0.107142857,0	0.892857143,0,0.107142857,0	0
9920	25362	B1425	-0.0206339	0.0321293	0.125,0.875	0.131578947,0.868421053	0.133333333,0.866666667	0.107142857,0.892857143	0.166666667,0.833333333	0.233333333,0.766666667	0.142857143,0.857142857,0,0	0.166666667,0.833333333,0,0	0.035714286,0.964285714,0,0	0.153846154,0.846153846,0,0	0.066666667,0.933333333,0,0	0,1,0,0	0
9924	19479	B1426	0.0674097	0.124676	0.625,0.375	0.611111111,0.388888889	0.8,0.2	0.5,0.5	0.821428571,0.178571429	0.733333333,0.266666667	0.153846154,0.846153846,0,0	0.15,0.85,0,0	0,1,0,0	0.076923077,0.923076923,0,0	0.066666667,0.933333333,0,0	0.230769231,0.769230769,0,0	0
9933	25371	B1427	0.055902	0.0201028	0.038461538,0.961538462	0.117647059,0.882352941	0.038461538,0.961538462	0.076923077,0.923076923	0.125,0.875	0.321428571,0.678571429	0.933333333,0.066666667,0,0	0.909090909,0.090909091,0,0	1,0,0,0	0.961538462,0.038461538,0,0	1,0,0,0	0.769230769,0.230769231,0,0	0
9936	42806	B1428	0.00286839	0.00563369	0.214285714,0.785714286	0.052631579,0.947368421	0.214285714,0.785714286	0.142857143,0.857142857	0.066666667,0.933333333	0.107142857,0.892857143	0,1,0,0	0.1,0.9,0,0	0.038461538,0.961538462,0,0	0.230769231,0.769230769,0,0	0.1,0.9,0,0	0.066666667,0.933333333,0,0	0
9937	39084	B1429	0.0198289	0.032641	0.0625,0.9375	0,1	0.066666667,0.933333333	0.071428571,0.928571429	0.166666667,0.833333333	0.1,0.9	1,0,0,0	0.833333333,0.166666667,0,0	0.681818182,0.318181818,0,0	1,0,0,0	0.769230769,0.230769231,0,0	0.846153846,0.153846154,0,0	0
753	26580	B143	0.0173458	0.0876876	0.125,0.875	0.078947368,0.921052632	0.066666667,0.933333333	0.153846154,0.846153846	0,1	0.033333333,0.966666667	0,1,0,0	0,1,0,0	0,1,0,0	0.153846154,0.846153846,0,0	0.066666667,0.933333333,0,0	0.1,0.9,0,0	0
9943	23801	B1430	0.0372239	0.142304	0.857142857,0.142857143	0.861111111,0.138888889	0.933333333,0.066666667	0.928571429,0.071428571	0.666666667,0.333333333	0.857142857,0.142857143	0.961538462,0.038461538,0,0	1,0,0,0	0.863636364,0.136363636,0,0	1,0,0,0	0.636363636,0.363636364,0,0	1,0,0,0	0
9969	75570	B1432	0.0450641	0.0244533	0.78125,0.21875	0.868421053,0.131578947	0.928571429,0.071428571	0.807692308,0.192307692	0.964285714,0.035714286	1,0	0.038461538,0.961538462,0,0	0.090909091,0.909090909,0,0	0,1,0,0	0.230769231,0.769230769,0,0	0.133333333,0.866666667,0,0	0.133333333,0.866666667,0,0	0
9985	27543	B1434	-0.00179661	0.0269458	0.125,0.875	0.052631579,0.947368421	0.166666667,0.833333333	0.076923077,0.923076923	0.033333333,0.966666667	0.178571429,0.821428571	0.5,0.5,0,0	0.277777778,0.722222222,0,0	0.730769231,0.269230769,0,0	0.375,0.625,0,0	0.766666667,0.233333333,0,0	0.45,0.55,0,0	0
9994	82793	B1435	0.0049178	-0.0375824	0.96875,0.03125	0.842105263,0.157894737	0.933333333,0.066666667	1,0	0.933333333,0.066666667	0.9,0.1	0.423076923,0.461538462,0.115384615,0	0.411764706,0.294117647,0.294117647,0	0.363636364,0.545454545,0.090909091,0	0.416666667,0.458333333,0.125,0	0.5,0.4,0.1,0	0.363636364,0.636363636,0,0	0
10009	47601	B1437	-0.023579	0.00102577	0.333333333,0.666666667	0.315789474,0.684210526	0.428571429,0.571428571	0.423076923,0.576923077	0.384615385,0.615384615	0.346153846,0.653846154	1,0,0,0	0.95,0.05,0,0	0.892857143,0.107142857,0,0	0.923076923,0.076923077,0,0	0.964285714,0.035714286,0,0	0.9,0.1,0,0	0
10017	42624	B1438	0.060485	0.0332409	0.318181818,0.681818182	0.307692308,0.692307692	0.083333333,0.916666667	0.25,0.75	0.1,0.9	0.227272727,0.772727273	0.041666667,0.958333333,0,0	0,1,0,0	0.1875,0.8125,0,0	0,1,0,0	0.214285714,0.785714286,0,0	0.285714286,0.714285714,0,0	0
10032	9192	B1440	0.00120559	0.0262732	0.03125,0.96875	0.157894737,0.842105263	0.033333333,0.966666667	0.166666667,0.833333333	0.142857143,0.857142857	0.133333333,0.866666667	0.133333333,0.866666667,0,0	0.111111111,0.888888889,0,0	0,1,0,0	0.038461538,0.961538462,0,0	0,1,0,0	0.133333333,0.866666667,0,0	0
10069	36986	B1442	0.0878377	0.0857241	0.933333333,0.066666667	0.973684211,0.026315789	0.766666667,0.233333333	0.928571429,0.071428571	0.933333333,0.066666667	1,0	0.233333333,0.766666667,0,0	0.2,0.8,0,0	0.115384615,0.884615385,0,0	0.291666667,0.708333333,0,0	0.178571429,0.821428571,0,0	0.133333333,0.866666667,0,0	0
10070	87262	B1443	0.0577867	-0.0370966	0.966666667,0.033333333	0.916666667,0.083333333	0.9,0.1	0.964285714,0.035714286	0.766666667,0.233333333	0.933333333,0.066666667	0.75,0.25,0,0	0.684210526,0.315789474,0,0	0.714285714,0.285714286,0,0	0.653846154,0.346153846,0,0	0.555555556,0.444444444,0,0	0.689655172,0.310344828,0,0	0
10076	43156	B1444	0.0562817	0.0201963	0.6,0.4	0.736842105,0.263157895	0.933333333,0.066666667	0.730769231,0.269230769	0.8,0.2	0.846153846,0.153846154	0.55,0.45,0,0	0.0625,0.9375,0,0	0.136363636,0.863636364,0,0	0.166666667,0.833333333,0,0	0.25,0.75,0,0	0.045454545,0.954545455,0,0	0
10079	17384	B1445	0.0419328	0.0216156	0.066666667,0.933333333	0.026315789,0.973684211	0.076923077,0.923076923	0,1	0.166666667,0.833333333	0.066666667,0.933333333	0.035714286,0.964285714,0,0	0.2,0.8,0,0	0.066666667,0.933333333,0,0	0.115384615,0.884615385,0,0	0,1,0,0	0.133333333,0.866666667,0,0	0
10095	107112	B1447	0.0837275	0.0234367	0.125,0.875	0.342105263,0.657894737	0.192307692,0.807692308	0.178571429,0.821428571	0,1	0.035714286,0.964285714	0.392857143,0.178571429,0.428571429,0	0.555555556,0,0.444444444,0	0.555555556,0,0.444444444,0	0.631578947,0,0.368421053,0	0.464285714,0,0.535714286,0	0.52,0,0.48,0	0
10123	40613	B1449	0.0582848	0.0542049	0.892857143,0.107142857	0.973684211,0.026315789	0.785714286,0.214285714	0.928571429,0.071428571	0.964285714,0.035714286	1,0	0,1,0,0	0,1,0,0	0.222222222,0.777777778,0,0	0,1,0,0	0.178571429,0.821428571,0,0	0.071428571,0.928571429,0,0	0
766	43627	B145	0.0213437	0.0718118	0.8125,0.1875	0.842105263,0.157894737	0.7,0.3	0.928571429,0.071428571	0.8,0.2	0.866666667,0.133333333	0.653846154,0.346153846,0,0	0,1,0,0	0.136363636,0.863636364,0,0	0.230769231,0.769230769,0,0	0.291666667,0.708333333,0,0	0.423076923,0.576923077,0,0	0
10179	67103	B1452	0.05269	0.169447	0.035714286,0.964285714	0.029411765,0.970588235	0.115384615,0.884615385	0.291666667,0.708333333	0.038461538,0.961538462	0.166666667,0.833333333	0.535714286,0.464285714,0,0	0.5,0.5,0,0	0.545454545,0.454545455,0,0	0.615384615,0.384615385,0,0	0.5,0.5,0,0	0.954545455,0.045454545,0,0	0
10182	46363	B1453	0.0461724	0.0868065	0.857142857,0.142857143	0.944444444,0.055555556	1,0	0.916666667,0.083333333	1,0	0.933333333,0.066666667	1,0,0,0	0.863636364,0.136363636,0,0	0.966666667,0.033333333,0,0	0.807692308,0.192307692,0,0	0.866666667,0.133333333,0,0	0.9,0.1,0,0	0
10183	77487	B1454	-0.0203938	0.0981404	0.178571429,0.821428571	0.305555556,0.694444444	0.15,0.85	0.269230769,0.730769231	0.333333333,0.666666667	0.272727273,0.727272727	0.888888889,0.111111111,0,0	0.75,0.25,0,0	0.9375,0.0625,0,0	0.8125,0.1875,0,0	1,0,0,0	0.923076923,0.076923077,0,0	0
10184	72632	B1455	0.117743	0.104876	1,0	1,0	1,0	0.791666667,0.208333333	0.964285714,0.035714286	1,0	0.636363636,0.363636364,0,0	0.555555556,0.444444444,0,0	0.583333333,0.416666667,0,0	1,0,0,0	0.538461538,0.461538462,0,0	0.65,0.35,0,0	0
10188	53498	B1456	0.0172343	0.0436771	0.4375,0.5625	0.473684211,0.526315789	0.4,0.6	0.178571429,0.821428571	0.466666667,0.533333333	0.3,0.7	0.464285714,0.535714286,0,0	0.45,0.55,0,0	0.25,0.75,0,0	0.692307692,0.307692308,0,0	0.633333333,0.366666667,0,0	0.285714286,0.714285714,0,0	0
10190	52040	B1457	0.159851	0.142023	0.576923077,0.423076923	0.791666667,0.208333333	0.454545455,0.545454545	0.772727273,0.227272727	0.363636364,0.636363636	0.727272727,0.272727273	0,1,0,0	0,1,0,0	0.178571429,0.821428571,0,0	0,1,0,0	0.1,0.9,0,0	0,1,0,0	0
10211	92770	B1458	-0.018564	-0.0126239	0.233333333,0.766666667	0.184210526,0.815789474	0.133333333,0.866666667	0.107142857,0.892857143	0.2,0.8	0.233333333,0.766666667	0.482758621,0.517241379,0,0	0.473684211,0.526315789,0,0	0.5,0.5,0,0	0.5,0.5,0,0	0.482758621,0.482758621,0.034482759,0	0.464285714,0.535714286,0,0	0
10236	46570	B1459	0.0658718	0.0259038	0.65625,0.34375	0.583333333,0.416666667	0.714285714,0.285714286	0.45,0.55	0.8,0.2	0.5,0.5	0.7,0.3,0,0	0.636363636,0.363636364,0,0	0.7,0.3,0,0	0.5,0.5,0,0	0.833333333,0.166666667,0,0	0.8,0.2,0,0	0
10244	49983	B1460	-0.00910631	-0.0263247	0.0625,0.9375	0.131578947,0.868421053	0.066666667,0.933333333	0.107142857,0.892857143	0.033333333,0.966666667	0.1,0.9	1,0,0,0	0.95,0.05,0,0	0.733333333,0.266666667,0,0	0.923076923,0.076923077,0,0	0.733333333,0.266666667,0,0	1,0,0,0	0
10253	24936	B1461	0.143325	0.165701	0.90625,0.09375	0.973684211,0.026315789	0.625,0.375	0.807692308,0.192307692	0.857142857,0.142857143	0.966666667,0.033333333	0.5,0.5,0,0	0.111111111,0.888888889,0,0	0.464285714,0.535714286,0,0	0.35,0.65,0,0	0.346153846,0.653846154,0,0	0.333333333,0.666666667,0,0	0
10259	35325	B1462	0.0774148	0.071972	0.96875,0.03125	0.868421053,0.131578947	1,0	0.892857143,0.107142857	1,0	0.821428571,0.178571429	0.625,0.375,0,0	0.666666667,0.333333333,0,0	0.541666667,0.458333333,0,0	0.5,0.5,0,0	0.464285714,0.535714286,0,0	0.590909091,0.409090909,0,0	0
10271	37071	B1463	0.0333568	-0.00956576	0.133333333,0.866666667	0.166666667,0.833333333	0.115384615,0.884615385	0,1	0.285714286,0.714285714	0.25,0.75	0.933333333,0.066666667,0,0	0.909090909,0.090909091,0,0	0.733333333,0.266666667,0,0	0.730769231,0.269230769,0,0	0.833333333,0.166666667,0,0	0.833333333,0.166666667,0,0	0
10275	59927	B1464	-0.0153935	0.0103776	0.3125,0.6875	0.166666667,0.833333333	0.2,0.8	0.25,0.75	0.2,0.8	0.142857143,0.857142857	0.928571429,0.071428571,0,0	0.75,0.25,0,0	0.821428571,0.178571429,0,0	0.807692308,0.192307692,0,0	0.923076923,0.076923077,0,0	0.75,0.25,0,0	0
10309	5558	B1466	0.0176987	-0.0275081	0.8125,0.1875	0.861111111,0.138888889	0.933333333,0.066666667	0.857142857,0.142857143	0.966666667,0.033333333	0.933333333,0.066666667	0.9,0.1,0,0	0.95,0.05,0,0	0.966666667,0.033333333,0,0	0.961538462,0.038461538,0,0	0.928571429,0.071428571,0,0	0.933333333,0.066666667,0,0	0
10310	43558	B1467	0.0136431	0.0543534	0.428571429,0.571428571	0.588235294,0.411764706	0.708333333,0.291666667	0.571428571,0.428571429	0.666666667,0.333333333	0.642857143,0.357142857	0.178571429,0.821428571,0,0	0.055555556,0.944444444,0,0	0,1,0,0	0.115384615,0.884615385,0,0	0.066666667,0.933333333,0,0	0.071428571,0.928571429,0,0	0
10317	73964	B1468	0.112003	0.0578419	0.291666667,0.708333333	0.107142857,0.892857143	0.035714286,0.964285714	0.25,0.75	0.227272727,0.772727273	0.466666667,0.533333333	0.9,0.1,0,0	0.7,0.3,0,0	0.571428571,0.428571429,0,0	0.692307692,0.307692308,0,0	0.466666667,0.533333333,0,0	0.966666667,0.033333333,0,0	0
10342	16356	B1469	0.126737	0.014036	0,1	0,1	0.133333333,0.866666667	0.269230769,0.730769231	0.178571429,0.821428571	0,1	0.1875,0.8125,0,0	0.2,0.8,0,0	0.083333333,0.916666667,0,0	0.166666667,0.833333333,0,0	0.038461538,0.961538462,0,0	0.125,0.875,0,0	0
779	17467	B147	-0.0306178	-0.00979573	0.571428571,0.428571429	0.466666667,0.533333333	0.576923077,0.423076923	0.576923077,0.423076923	0.535714286,0.464285714	0.533333333,0.466666667	0.541666667,0.458333333,0,0	0.444444444,0.555555556,0,0	0.333333333,0.666666667,0,0	0.346153846,0.653846154,0,0	0.285714286,0.714285714,0,0	0.25,0.75,0,0	0
10378	17399	B1470	0.0295253	0.0360308	0.15625,0.84375	0.157894737,0.842105263	0.033333333,0.966666667	0.071428571,0.928571429	0.033333333,0.966666667	0.133333333,0.866666667	0.461538462,0.538461538,0,0	0.5,0.5,0,0	0.678571429,0.321428571,0,0	0.75,0.25,0,0	0.7,0.3,0,0	0.615384615,0.384615385,0,0	0
10382	71084	B1471	0.015382	0.0545468	0.321428571,0.678571429	0.315789474,0.684210526	0.5,0.5	0.464285714,0.535714286	0.533333333,0.466666667	0.5,0.5	0.833333333,0.166666667,0,0	0.954545455,0.045454545,0,0	0.833333333,0.166666667,0,0	1,0,0,0	1,0,0,0	0.966666667,0.033333333,0,0	0
10386	72622	B1472	0.0125882	0.155224	0.533333333,0.466666667	0.605263158,0.394736842	0.75,0.25	0.571428571,0.428571429	0.633333333,0.366666667	0.5,0.5	0.433333333,0.566666667,0,0	0.555555556,0.444444444,0,0	0.214285714,0.785714286,0,0	0.5,0.5,0,0	0.363636364,0.636363636,0,0	0.642857143,0.357142857,0,0	0
10391	53965	B1473	0.0283653	0.133018	0.285714286,0.714285714	0.0625,0.9375	0.142857143,0.857142857	0.05,0.95	0.066666667,0.933333333	0.192307692,0.807692308	0.541666667,0.458333333,0,0	0.25,0.75,0,0	0.272727273,0.727272727,0,0	0.307692308,0.692307692,0,0	0.178571429,0.821428571,0,0	0.25,0.75,0,0	0
10406	20647	B1475	0.0830955	0.0169045	0.766666667,0.233333333	0.583333333,0.416666667	0.733333333,0.266666667	0.535714286,0.464285714	0.9,0.1	0.607142857,0.392857143	0.833333333,0.166666667,0,0	0.954545455,0.045454545,0,0	0.933333333,0.066666667,0,0	0.923076923,0.076923077,0,0	1,0,0,0	1,0,0,0	0
10429	43733	B1476	0.0570641	0.0103981	0.71875,0.28125	0.605263158,0.394736842	0.8,0.2	0.769230769,0.230769231	0.833333333,0.166666667	0.533333333,0.466666667	0.071428571,0.928571429,0,0	0,1,0,0	0.033333333,0.966666667,0,0	0.125,0.875,0,0	0,1,0,0	0.1,0.9,0,0	0
10436	73410	B1477	0.00751189	0.0442286	0.115384615,0.884615385	0.157894737,0.842105263	0.142857143,0.857142857	0,1	0.133333333,0.866666667	0.041666667,0.958333333	0.227272727,0.772727273,0,0	0.416666667,0.583333333,0,0	0.230769231,0.769230769,0,0	0.25,0.75,0,0	0.384615385,0.615384615,0,0	0.181818182,0.818181818,0,0	0
10439	83558	B1478	-0.00629206	0.0141565	0.34375,0.65625	0.394736842,0.605263158	0.266666667,0.733333333	0.25,0.75	0.266666667,0.733333333	0.4,0.6	0.517241379,0.172413793,0.310344828,0	0.5,0,0.5,0	0.466666667,0.033333333,0.5,0	0.5,0.038461538,0.461538462,0	0.5,0.1,0.4,0	0.482758621,0,0.517241379,0	0
10473	87174	B1479	-0.00373956	-0.0329742	0.076923077,0.923076923	0.055555556,0.944444444	0.071428571,0.928571429	0.178571429,0.821428571	0.041666667,0.958333333	0.038461538,0.961538462	0.535714286,0.464285714,0,0	0.476190476,0.523809524,0,0	0.517241379,0.482758621,0,0	0.5,0.5,0,0	0.518518519,0.481481481,0,0	0.5,0.5,0,0	0
10488	34626	B1480	0.100832	0.00344651	0,1	0.027777778,0.972222222	0.2,0.8	0.071428571,0.928571429	0.033333333,0.966666667	0,1	0.846153846,0.153846154,0,0	0.8,0.2,0,0	0.571428571,0.428571429,0,0	0.846153846,0.153846154,0,0	0.8,0.2,0,0	0.615384615,0.384615385,0,0	0
10503	93352	B1481	0.0359829	-0.0281256	0.857142857,0.142857143	0.972222222,0.027777778	1,0	0.964285714,0.035714286	0.966666667,0.033333333	0.866666667,0.133333333	0.068965517,0.275862069,0.655172414,0	0.1,0.3,0.6,0	0.041666667,0.458333333,0.5,0	0,0.36,0.64,0	0.103448276,0.482758621,0.413793103,0	0.259259259,0.444444444,0.296296296,0	0
10518	9662	B1482	0.0990891	0.119221	0.066666667,0.933333333	0.105263158,0.894736842	0.333333333,0.666666667	0.214285714,0.785714286	0.133333333,0.866666667	0,1	0.928571429,0.071428571,0,0	0.9,0.1,0,0	0.961538462,0.038461538,0,0	0.961538462,0.038461538,0,0	0.966666667,0.033333333,0,0	0.9,0.1,0,0	0
10533	24143	B1483	0.0288264	0.106304	0.033333333,0.966666667	0.055555556,0.944444444	0.233333333,0.766666667	0.178571429,0.821428571	0.033333333,0.966666667	0.153846154,0.846153846	0.5,0.5,0,0	0.545454545,0.454545455,0,0	0.466666667,0.533333333,0,0	0.5,0.5,0,0	0.5,0.5,0,0	0.5,0.5,0,0	0
10540	9316	B1485	0.0142678	0.0745167	0,1	0.052631579,0.947368421	0.1,0.9	0.071428571,0.928571429	0.133333333,0.866666667	0.066666667,0.933333333	0.961538462,0.038461538,0,0	1,0,0,0	0.625,0.375,0,0	0.916666667,0.083333333,0,0	0.678571429,0.321428571,0,0	0.454545455,0.545454545,0,0	0
10541	56595	B1486	0.0528828	0.0316445	0.357142857,0.642857143	0.184210526,0.815789474	0.535714286,0.464285714	0.5,0.5	0.466666667,0.533333333	0.461538462,0.538461538	0,1,0,0	0.166666667,0.833333333,0,0	0.3,0.7,0,0	0.333333333,0.666666667,0,0	0.142857143,0.857142857,0,0	0,1,0,0	0
10554	58168	B1487	0.0108785	0.0651085	0.178571429,0.821428571	0.111111111,0.888888889	0.181818182,0.818181818	0.357142857,0.642857143	0.166666667,0.833333333	0.1,0.9	0.166666667,0.833333333,0,0	0,1,0,0	0.033333333,0.966666667,0,0	0.192307692,0.807692308,0,0	0.066666667,0.933333333,0,0	0,1,0,0	0
10558	74505	B1488	0.118549	0.124927	1,0	0.921052632,0.078947368	0.75,0.25	0.928571429,0.071428571	0.733333333,0.266666667	0.833333333,0.166666667	0.178571429,0.821428571,0,0	0.111111111,0.888888889,0,0	0.142857143,0.857142857,0,0	0.153846154,0.846153846,0,0	0.066666667,0.933333333,0,0	0.1,0.9,0,0	0
10571	32141	B1489	0.0182476	0.0561209	0.75,0.25	0.888888889,0.111111111	0.769230769,0.230769231	0.730769231,0.269230769	0.964285714,0.035714286	0.863636364,0.136363636	0.166666667,0.833333333,0,0	0.409090909,0.590909091,0,0	0.433333333,0.566666667,0,0	0.538461538,0.461538462,0,0	0.115384615,0.884615385,0,0	0.4,0.6,0,0	0
785	43982	B149	0.0115221	0.0859593	0,1	0.131578947,0.868421053	0,1	0.071428571,0.928571429	0.066666667,0.933333333	0.066666667,0.933333333	0.392857143,0.607142857,0,0	0.055555556,0.944444444,0,0	0.033333333,0.966666667,0,0	0.115384615,0.884615385,0,0	0.2,0.8,0,0	0.214285714,0.785714286,0,0	0
10585	82060	B1491	-0.004503	0.0133349	1,0	0.911764706,0.088235294	1,0	0.964285714,0.035714286	0.928571429,0.071428571	1,0	0.846153846,0.153846154,0,0	0.75,0.25,0,0	0.538461538,0.461538462,0,0	0.846153846,0.153846154,0,0	1,0,0,0	0.916666667,0.083333333,0,0	0
10601	66971	B1492	0.0471522	0.0127026	0.933333333,0.066666667	0.815789474,0.184210526	0.933333333,0.066666667	0.964285714,0.035714286	1,0	1,0	0.961538462,0.038461538,0,0	0.818181818,0.181818182,0,0	0.964285714,0.035714286,0,0	0.730769231,0.269230769,0,0	0.75,0.25,0,0	0.892857143,0.107142857,0,0	0
10603	65774	B1493	0.101724	0.0787906	0.9,0.1	0.75,0.25	0.964285714,0.035714286	0.892857143,0.107142857	1,0	1,0	0.5625,0.4375,0,0	0.277777778,0.722222222,0,0	0.666666667,0.333333333,0,0	0.85,0.15,0,0	0.666666667,0.333333333,0,0	0.722222222,0.277777778,0,0	0
10614	62131	B1496	-0.01695	0.0403866	0.25,0.75	0.142857143,0.857142857	0.208333333,0.791666667	0.125,0.875	0.266666667,0.733333333	0.272727273,0.727272727	0.233333333,0.766666667,0,0	0.045454545,0.954545455,0,0	0.033333333,0.966666667,0,0	0.038461538,0.961538462,0,0	0,1,0,0	0.033333333,0.966666667,0,0	0
10617	24114	B1497	0.0382831	0.0504497	0.888888889,0.111111111	0.823529412,0.176470588	0.933333333,0.066666667	1,0	1,0	0.916666667,0.083333333	0.433333333,0.566666667,0,0	0.5,0.5,0,0	0.333333333,0.666666667,0,0	0.5,0.5,0,0	0.678571429,0.321428571,0,0	0.5,0.5,0,0	0
10638	11510	B1498	0.0067882	0.0926899	0.214285714,0.785714286	0.166666667,0.833333333	0.033333333,0.966666667	0.071428571,0.928571429	0.133333333,0.866666667	0.133333333,0.866666667	0.066666667,0.933333333,0,0	0,1,0,0	0.033333333,0.966666667,0,0	0.192307692,0.807692308,0,0	0.033333333,0.966666667,0,0	0.066666667,0.933333333,0,0	0
10651	41117	B1499	0.0207506	-0.00355165	0.125,0.875	0.078947368,0.921052632	0.2,0.8	0.107142857,0.892857143	0.2,0.8	0.066666667,0.933333333	1,0,0,0	0.75,0.25,0,0	1,0,0,0	0.923076923,0.076923077,0,0	0.961538462,0.038461538,0,0	1,0,0,0	0
90	79266	B15	0.00407035	0.0404754	0.0625,0.9375	0.026315789,0.973684211	0.1,0.9	0.035714286,0.964285714	0.133333333,0.866666667	0.1,0.9	0.033333333,0.966666667,0,0	0.05,0.95,0,0	0.166666667,0.833333333,0,0	0.038461538,0.961538462,0,0	0.2,0.8,0,0	0,1,0,0	0
790	62836	B150	0.0269459	0.0902916	0.125,0.875	0.3125,0.6875	0.153846154,0.846153846	0.083333333,0.916666667	0.076923077,0.923076923	0.230769231,0.769230769	0.833333333,0.166666667,0,0	0.888888889,0.111111111,0,0	0.888888889,0.111111111,0,0	0.875,0.125,0,0	0.772727273,0.227272727,0,0	0.954545455,0.045454545,0,0	0
10655	46778	B1500	-0.0224334	-0.0118406	0.75,0.25	0.805555556,0.194444444	0.857142857,0.142857143	0.785714286,0.214285714	0.833333333,0.166666667	0.821428571,0.178571429	0.923076923,0.076923077,0,0	0.833333333,0.166666667,0,0	0.692307692,0.307692308,0,0	0.923076923,0.076923077,0,0	0.8,0.2,0,0	0.866666667,0.133333333,0,0	0
10663	12614	B1501	-0.00149409	0.0358626	0.09375,0.90625	0.052631579,0.947368421	0.133333333,0.866666667	0,1	0.033333333,0.966666667	0.066666667,0.933333333	0.821428571,0.178571429,0,0	0.7,0.3,0,0	1,0,0,0	0.916666667,0.083333333,0,0	0.961538462,0.038461538,0,0	0.857142857,0.142857143,0,0	0
10665	21392	B1502	0.0582041	-0.0123312	0.633333333,0.366666667	0.842105263,0.157894737	0.9,0.1	0.857142857,0.142857143	0.633333333,0.366666667	0.933333333,0.066666667	1,0,0,0	0.75,0.25,0,0	0.821428571,0.178571429,0,0	0.884615385,0.115384615,0,0	1,0,0,0	1,0,0,0	0
10671	94154	B1503	-0.0210969	-0.0322941	0.9,0.1	0.921052632,0.078947368	0.933333333,0.066666667	0.964285714,0.035714286	0.966666667,0.033333333	0.966666667,0.033333333	0.517241379,0.344827586,0.137931034,0	0.5,0.409090909,0.090909091,0	0.517241379,0.379310345,0.103448276,0	0.5,0.346153846,0.153846154,0	0.5,0.333333333,0.166666667,0	0.357142857,0.607142857,0.035714286,0	0
10675	60285	B1504	-0.0199788	0.0793873	0.9375,0.0625	0.861111111,0.138888889	0.9,0.1	0.892857143,0.107142857	0.884615385,0.115384615	0.964285714,0.035714286	0.666666667,0.333333333,0,0	0.666666667,0.333333333,0,0	0.6,0.4,0,0	0.954545455,0.045454545,0,0	0.8,0.2,0,0	0.9,0.1,0,0	0
10681	53243	B1507	0.156011	0.0902491	0.535714286,0.464285714	0.733333333,0.266666667	0.375,0.625	0.857142857,0.142857143	0.958333333,0.041666667	0.857142857,0.142857143	0.1,0.9,0,0	0.15,0.85,0,0	0,1,0,0	0.076923077,0.923076923,0,0	0,1,0,0	0.033333333,0.966666667,0,0	0
10684	58614	B1508	0.052661	0.0168245	0.566666667,0.433333333	0.9,0.1	0.9,0.1	0.846153846,0.153846154	0.692307692,0.307692308	0.65,0.35	1,0,0,0	0.777777778,0.222222222,0,0	0.75,0.25,0,0	1,0,0,0	0.958333333,0.041666667,0,0	1,0,0,0	0
10685	24431	B1509	0.0482604	0.0616883	0.966666667,0.033333333	1,0	0.933333333,0.066666667	0.964285714,0.035714286	0.9,0.1	0.766666667,0.233333333	0.545454545,0.454545455,0,0	0.611111111,0.388888889,0,0	0.590909091,0.409090909,0,0	0.5,0.5,0,0	0.590909091,0.409090909,0,0	0.615384615,0.384615385,0,0	0
10715	67006	B1511	0.0310371	0.0315125	0.866666667,0.133333333	0.921052632,0.078947368	0.933333333,0.066666667	0.821428571,0.178571429	0.733333333,0.266666667	0.966666667,0.033333333	0.3,0.7,0,0	0,1,0,0	0.125,0.875,0,0	0.153846154,0.846153846,0,0	0.1,0.9,0,0	0,1,0,0	0
10722	49940	B1513	0.0312866	0.0420856	0.875,0.125	0.842105263,0.157894737	0.866666667,0.133333333	0.785714286,0.214285714	0.666666667,0.333333333	0.933333333,0.066666667	0.153846154,0.846153846,0,0	0.1,0.9,0,0	0.133333333,0.866666667,0,0	0.153846154,0.846153846,0,0	0.166666667,0.833333333,0,0	0.133333333,0.866666667,0,0	0
10739	22922	B1514	-0.0109197	0.109478	0.71875,0.28125	0.833333333,0.166666667	0.9,0.1	0.821428571,0.178571429	0.766666667,0.233333333	0.833333333,0.166666667	0.133333333,0.866666667,0,0	0.045454545,0.954545455,0,0	0.321428571,0.678571429,0,0	0.076923077,0.923076923,0,0	0.333333333,0.666666667,0,0	0.033333333,0.966666667,0,0	0
10755	50916	B1515	-0.0128394	0.0588681	0.96875,0.03125	0.888888889,0.111111111	0.9,0.1	0.884615385,0.115384615	0.966666667,0.033333333	0.964285714,0.035714286	0.071428571,0.928571429,0,0	0.375,0.625,0,0	0.3,0.7,0,0	0.35,0.65,0,0	0.615384615,0.384615385,0,0	0.269230769,0.730769231,0,0	0
10761	28339	B1516	0.0130878	0.0356871	0.866666667,0.133333333	0.763157895,0.236842105	0.9,0.1	0.785714286,0.214285714	0.642857143,0.357142857	0.866666667,0.133333333	0.15,0.85,0,0	0.333333333,0.666666667,0,0	0,1,0,0	0,1,0,0	0,1,0,0	0.05,0.95,0,0	0
10768	46044	B1517	-0.00594929	-0.0152672	0.09375,0.90625	0.052631579,0.947368421	0.071428571,0.928571429	0.178571429,0.821428571	0.066666667,0.933333333	0.033333333,0.966666667	0.966666667,0.033333333,0,0	0.95,0.05,0,0	0.966666667,0.033333333,0,0	0.923076923,0.076923077,0,0	0.964285714,0.035714286,0,0	0.833333333,0.166666667,0,0	0
10782	960	B1518	-0.00852887	-0.0102904	0.40625,0.59375	0.578947368,0.421052632	0.466666667,0.533333333	0.5,0.5	0.6,0.4	0.633333333,0.366666667	0.433333333,0.566666667,0,0	0.590909091,0.409090909,0,0	0.533333333,0.466666667,0,0	0.423076923,0.576923077,0,0	0.6,0.4,0,0	0.5,0.5,0,0	0
10785	83182	B1519	0.0413519	0.00898862	0.038461538,0.961538462	0.026315789,0.973684211	0,1	0.071428571,0.928571429	0.142857143,0.857142857	0.230769231,0.769230769	0.041666667,0.083333333,0.875,0	0,0,1,0	0.04,0,0.96,0	0.041666667,0.041666667,0.916666667,0	0.1,0,0.9,0	0.035714286,0,0.964285714,0	0
808	13836	B152	-0.0193822	0.0197017	0.533333333,0.466666667	0.473684211,0.526315789	0.5,0.5	0.607142857,0.392857143	0.423076923,0.576923077	0.466666667,0.533333333	1,0,0,0	0.944444444,0.055555556,0,0	0.909090909,0.090909091,0,0	1,0,0,0	0.966666667,0.033333333,0,0	0.875,0.125,0,0	0
10788	19346	B1520	-0.0129881	-0.00113867	0.818181818,0.181818182	0.566666667,0.433333333	0.681818182,0.318181818	0.772727273,0.227272727	0.7,0.3	0.722222222,0.277777778	0.8,0.2,0,0	0.75,0.25,0,0	0.566666667,0.433333333,0,0	0.769230769,0.230769231,0,0	0.535714286,0.464285714,0,0	0.533333333,0.466666667,0,0	0
10803	21030	B1524	0.15	0.0759309	0,1	0.0625,0.9375	0,1	0.071428571,0.928571429	0,1	0.272727273,0.727272727	0.772727273,0.227272727,0,0	0.555555556,0.444444444,0,0	0.55,0.45,0,0	0.576923077,0.423076923,0,0	0.642857143,0.357142857,0,0	0.642857143,0.357142857,0,0	0
10817	33020	B1525	0.0867921	0.152523	0.192307692,0.807692308	0.052631579,0.947368421	0,1	0,1	0,1	0.115384615,0.884615385	1,0,0,0	0.928571429,0.071428571,0,0	0.95,0.05,0,0	0.923076923,0.076923077,0,0	0.846153846,0.153846154,0,0	1,0,0,0	0
10821	3787	B1526	0.0504474	0.0368301	0.178571429,0.821428571	0.5,0.5	0.25,0.75	0.357142857,0.642857143	0.178571429,0.821428571	0.269230769,0.730769231	0.166666667,0.833333333,0,0	0.222222222,0.777777778,0,0	0.1,0.9,0,0	0.346153846,0.653846154,0,0	0.1,0.9,0,0	0.166666667,0.833333333,0,0	0
10822	5862	B1527	0.0715647	0.0743774	0.5625,0.4375	0.882352941,0.117647059	0.857142857,0.142857143	0.821428571,0.178571429	0.9,0.1	0.807692308,0.192307692	0.769230769,0.230769231,0,0	0.818181818,0.181818182,0,0	0.892857143,0.107142857,0,0	0.863636364,0.136363636,0,0	0.964285714,0.035714286,0,0	0.666666667,0.333333333,0,0	0
10840	73707	B1528	0.00442396	0.0218969	0.75,0.25	0.666666667,0.333333333	0.692307692,0.307692308	0.607142857,0.392857143	0.766666667,0.233333333	0.533333333,0.466666667	0.033333333,0.966666667,0,0	0,1,0,0	0.107142857,0.892857143,0,0	0.038461538,0.961538462,0,0	0.1,0.9,0,0	0,1,0,0	0
809	23935	B153	-0.0304304	-0.0140403	0.2,0.8	0.263157895,0.736842105	0.214285714,0.785714286	0.25,0.75	0.285714286,0.714285714	0.25,0.75	0.55,0.45,0,0	0.888888889,0.111111111,0,0	0.777777778,0.222222222,0,0	0.791666667,0.208333333,0,0	0.769230769,0.230769231,0,0	0.636363636,0.363636364,0,0	0
10861	23082	B1531	-0.00593637	0.0607494	0,1	0.138888889,0.861111111	0.066666667,0.933333333	0.115384615,0.884615385	0.133333333,0.866666667	0.1,0.9	0.066666667,0.933333333,0,0	0,1,0,0	0.041666667,0.958333333,0,0	0,1,0,0	0.038461538,0.961538462,0,0	0.25,0.75,0,0	0
10870	58184	B1533	0.045099	0.0485634	0.28125,0.71875	0.078947368,0.921052632	0.033333333,0.966666667	0.25,0.75	0.166666667,0.833333333	0.066666667,0.933333333	0.7,0.3,0,0	0.636363636,0.363636364,0,0	0.466666667,0.533333333,0,0	0.461538462,0.538461538,0,0	0.392857143,0.607142857,0,0	0.6,0.4,0,0	0
10879	17402	B1534	0.076207	0.0156017	0.75,0.25	0.657894737,0.342105263	0.892857143,0.107142857	0.714285714,0.285714286	0.566666667,0.433333333	0.392857143,0.607142857	0.433333333,0.566666667,0,0	0.75,0.25,0,0	0.5,0.5,0,0	0.571428571,0.428571429,0,0	0.541666667,0.458333333,0,0	0.583333333,0.416666667,0,0	0
10883	67438	B1535	0.167789	0.103476	0,1	0,1	0.1,0.9	0.071428571,0.928571429	0.233333333,0.766666667	0,1	0.45,0.55,0,0	0.3,0.7,0,0	0.5,0.5,0,0	0.416666667,0.583333333,0,0	0.590909091,0.409090909,0,0	0.454545455,0.545454545,0,0	0
10884	89635	B1536	0.0305824	0.0169119	0.166666667,0.833333333	0.027777778,0.972222222	0.142857143,0.857142857	0.107142857,0.892857143	0,1	0,1	0,0.068965517,0.482758621,0.448275862	0,0.047619048,0.476190476,0.476190476	0.038461538,0.230769231,0.384615385,0.346153846	0,0.115384615,0.5,0.384615385	0,0.166666667,0.5,0.333333333	0,0.310344828,0.482758621,0.206896552	0
10896	15962	B1537	0.0731578	0.0726075	0.727272727,0.272727273	0.6875,0.3125	0.555555556,0.444444444	0.727272727,0.272727273	1,0	0.892857143,0.107142857	0.1,0.9,0,0	0.090909091,0.909090909,0,0	0,1,0,0	0.076923077,0.923076923,0,0	0.166666667,0.833333333,0,0	0.166666667,0.833333333,0,0	0
10897	41389	B1538	-0.0291319	0.0505721	0.227272727,0.772727273	0.233333333,0.766666667	0.136363636,0.863636364	0.230769231,0.769230769	0.25,0.75	0.142857143,0.857142857	0.928571429,0.071428571,0,0	1,0,0,0	0.846153846,0.153846154,0,0	0.875,0.125,0,0	0.866666667,0.133333333,0,0	0.466666667,0.533333333,0,0	0
10915	57676	B1539	0.056748	0.0435846	0.0625,0.9375	0.184210526,0.815789474	0.076923077,0.923076923	0.357142857,0.642857143	0.1,0.9	0.2,0.8	0.75,0.25,0,0	0.375,0.625,0,0	0.416666667,0.583333333,0,0	0.727272727,0.272727273,0,0	0.733333333,0.266666667,0,0	0.769230769,0.230769231,0,0	0
810	45026	B154	0.176928	0.133209	0.53125,0.46875	0.868421053,0.131578947	0.9,0.1	0.928571429,0.071428571	1,0	0.8,0.2	0.966666667,0.033333333,0,0	0.9,0.1,0,0	0.75,0.25,0,0	0.846153846,0.153846154,0,0	0.733333333,0.266666667,0,0	0.933333333,0.066666667,0,0	0
10927	59250	B1540	0.0631415	0.142991	0.733333333,0.266666667	0.769230769,0.230769231	0.55,0.45	0.772727273,0.227272727	0.5,0.5	0.454545455,0.545454545	0.964285714,0.035714286,0,0	0.95,0.05,0,0	1,0,0,0	0.923076923,0.076923077,0,0	0.966666667,0.033333333,0,0	0.833333333,0.166666667,0,0	0
10933	12602	B1541	0.00930413	-0.0293356	1,0	0.9,0.1	1,0	0.9,0.1	0.818181818,0.181818182	0.884615385,0.115384615	0,1,0,0	0.045454545,0.954545455,0,0	0.166666667,0.833333333,0,0	0.038461538,0.961538462,0,0	0.066666667,0.933333333,0,0	0.066666667,0.933333333,0,0	0
10942	11100	B1542	-0.00571128	0.0314196	0.928571429,0.071428571	0.894736842,0.105263158	1,0	0.892857143,0.107142857	0.928571429,0.071428571	0.961538462,0.038461538	0.857142857,0.142857143,0,0	0.772727273,0.227272727,0,0	0.923076923,0.076923077,0,0	0.75,0.25,0,0	0.966666667,0.033333333,0,0	0.966666667,0.033333333,0,0	0
10951	42321	B1544	-0.00152366	0.0383714	0.928571429,0.071428571	0.882352941,0.117647059	0.961538462,0.038461538	1,0	0.928571429,0.071428571	1,0	0.9,0.1,0,0	0.95,0.05,0,0	0.966666667,0.033333333,0,0	0.961538462,0.038461538,0,0	1,0,0,0	0.666666667,0.333333333,0,0	0
10974	75272	B1545	0.0729289	0.0151779	0.90625,0.09375	0.842105263,0.157894737	1,0	0.857142857,0.142857143	1,0	0.866666667,0.133333333	0.964285714,0.035714286,0,0	0.95,0.05,0,0	1,0,0,0	0.884615385,0.115384615,0,0	0.933333333,0.066666667,0,0	0.833333333,0.166666667,0,0	0
11019	19708	B1546	-0.00951595	0.0511346	0.25,0.75	0.125,0.875	0.35,0.65	0.363636364,0.636363636	0.181818182,0.818181818	0.277777778,0.722222222	0.142857143,0.857142857,0,0	0.3,0.7,0,0	0.107142857,0.892857143,0,0	0.153846154,0.846153846,0,0	0.3,0.7,0,0	0.1,0.9,0,0	0
11068	8642	B1547	0.11184	0.122575	0.115384615,0.884615385	0.323529412,0.676470588	0.090909091,0.909090909	0.321428571,0.678571429	0.041666667,0.958333333	0.033333333,0.966666667	0.136363636,0.863636364,0,0	0.333333333,0.666666667,0,0	0.076923077,0.923076923,0,0	0.409090909,0.590909091,0,0	0.071428571,0.928571429,0,0	0.25,0.75,0,0	0
11090	87810	B1548	0.100958	0.00487111	0.458333333,0.541666667	0.7,0.3	0.727272727,0.272727273	0.333333333,0.666666667	0.772727273,0.227272727	0.541666667,0.458333333	0.517241379,0.172413793,0,0.310344828	0.578947368,0.105263158,0,0.315789474	0.555555556,0.148148148,0,0.296296296	0.461538462,0.076923077,0.038461538,0.423076923	0.517241379,0.24137931,0,0.24137931	0.517241379,0.206896552,0,0.275862069	0
11149	60659	B1549	0.0606708	0.138556	0.416666667,0.583333333	0.34375,0.65625	0.653846154,0.346153846	0.535714286,0.464285714	0.615384615,0.384615385	0.416666667,0.583333333	1,0,0,0	0.9,0.1,0,0	0.833333333,0.166666667,0,0	0.958333333,0.041666667,0,0	0.714285714,0.285714286,0,0	1,0,0,0	0
822	45964	B155	0.0875796	-9.40497e-05	0.708333333,0.291666667	0.75,0.25	0.625,0.375	0.5,0.5	0.5,0.5	0.95,0.05	0,1,0,0	0,1,0,0	0.214285714,0.785714286,0,0	0.115384615,0.884615385,0,0	0.1,0.9,0,0	0.1,0.9,0,0	0
11165	54337	B1550	0.013755	0.0934495	0.34375,0.65625	0.368421053,0.631578947	0.25,0.75	0.357142857,0.642857143	0.2,0.8	0.392857143,0.607142857	0,1,0,0	0.0625,0.9375,0,0	0.192307692,0.807692308,0,0	0,1,0,0	0.033333333,0.966666667,0,0	0.107142857,0.892857143,0,0	0
11186	89368	B1551	-0.0133138	-0.0144203	0.769230769,0.230769231	0.617647059,0.382352941	0.791666667,0.208333333	0.678571429,0.321428571	0.666666667,0.333333333	0.818181818,0.181818182	0.192307692,0,0.230769231,0.576923077	0.333333333,0,0.133333333,0.533333333	0.375,0.166666667,0.041666667,0.416666667	0.347826087,0.043478261,0.217391304,0.391304348	0.32,0.08,0.2,0.4	0.307692308,0.153846154,0.192307692,0.346153846	0
11215	20636	B1552	0.0556238	0.0583353	0.363636364,0.636363636	0.361111111,0.638888889	0.583333333,0.416666667	0.142857143,0.857142857	0.357142857,0.642857143	0.5,0.5	0.966666667,0.033333333,0,0	0.954545455,0.045454545,0,0	0.933333333,0.066666667,0,0	1,0,0,0	0.9,0.1,0,0	0.8,0.2,0,0	0
11219	97495	B1553	0.0327945	-0.0142828	1,0	0.805555556,0.194444444	0.958333333,0.041666667	0.8125,0.1875	0.928571429,0.071428571	0.958333333,0.041666667	0.208333333,0.541666667,0.25,0	0.375,0.375,0.125,0.125	0.178571429,0.5,0.285714286,0.035714286	0.19047619,0.523809524,0.285714286,0	0,0.37037037,0.444444444,0.185185185	0.310344828,0.517241379,0.172413793,0	0
11264	80662	B1554	-0.0502302	0.00402838	0.5,0.5	0.5,0.5	0.5,0.5	0.5,0.5	0.454545455,0.545454545	0.5,0.5	0.8,0.2,0,0	0.909090909,0.090909091,0,0	0.8,0.2,0,0	0.863636364,0.136363636,0,0	0.9,0.1,0,0	0.785714286,0.214285714,0,0	0
11349	89227	B1555	0.0707768	-0.0259855	0.916666667,0.083333333	0.833333333,0.166666667	1,0	0.909090909,0.090909091	1,0	0.857142857,0.142857143	0.375,0.625,0,0	0.357142857,0.642857143,0,0	0.571428571,0.428571429,0,0	0.52,0.48,0,0	0.48,0.52,0,0	0.416666667,0.583333333,0,0	0
11376	20432	B1556	0.0305918	-0.0203609	0.107142857,0.892857143	0.46875,0.53125	0.384615385,0.615384615	0.272727273,0.727272727	0.333333333,0.666666667	0.272727273,0.727272727	0.033333333,0.966666667,0,0	0.1,0.9,0,0	0.357142857,0.642857143,0,0	0.115384615,0.884615385,0,0	0.166666667,0.833333333,0,0	0.166666667,0.833333333,0,0	0
11559	61661	B1559	0.0198253	0.112481	0,1	0.176470588,0.823529412	0,1	0.045454545,0.954545455	0.133333333,0.866666667	0.1,0.9	0.166666667,0.833333333,0,0	0.45,0.55,0,0	0.541666667,0.458333333,0,0	0.318181818,0.681818182,0,0	0,1,0,0	0.285714286,0.714285714,0,0	0
11611	61362	B1560	-0.0472354	-0.0331754	0.5,0.5	0.5,0.5	0.55,0.45	0.388888889,0.611111111	0.5,0.5	0.5,0.5	0,1,0,0	0,1,0,0	0.25,0.75,0,0	0.041666667,0.958333333,0,0	0.166666667,0.833333333,0,0	0.1,0.9,0,0	0
11623	9264	B1561	0.00932554	0.0783109	0.208333333,0.791666667	0.555555556,0.444444444	0.409090909,0.590909091	0.428571429,0.571428571	0.392857143,0.607142857	0.5,0.5	0.233333333,0.766666667,0,0	0,1,0,0	0.066666667,0.933333333,0,0	0,1,0,0	0.2,0.8,0,0	0.033333333,0.966666667,0,0	0
11706	63461	B1563	-9.35288e-05	0.0477016	0.966666667,0.033333333	0.894736842,0.105263158	1,0	0.892857143,0.107142857	0.933333333,0.066666667	0.966666667,0.033333333	0.1875,0.8125,0,0	0.625,0.375,0,0	0.7,0.3,0,0	0.5,0.5,0,0	0.538461538,0.461538462,0,0	0.25,0.75,0,0	0
11722	59847	B1564	-0.00815075	0.178422	0.833333333,0.166666667	0.916666667,0.083333333	0.884615385,0.115384615	0.821428571,0.178571429	0.961538462,0.038461538	0.909090909,0.090909091	0.115384615,0.884615385,0,0	0.3,0.7,0,0	0.136363636,0.863636364,0,0	0.125,0.875,0,0	0.178571429,0.821428571,0,0	0.5,0.5,0,0	0
11783	6564	B1566	0.0256538	-0.00952336	0.95,0.05	1,0	1,0	0.9,0.1	0.875,0.125	0.8,0.2	0.5,0.5,0,0	0.5,0.5,0,0	0.75,0.25,0,0	0.611111111,0.388888889,0,0	0.5,0.5,0,0	0.388888889,0.611111111,0,0	0
11796	15259	B1567	0.077557	0.0710699	0.966666667,0.033333333	0.944444444,0.055555556	0.892857143,0.107142857	0.964285714,0.035714286	1,0	0.714285714,0.285714286	0.392857143,0.607142857,0,0	0.818181818,0.181818182,0,0	0.733333333,0.266666667,0,0	0.791666667,0.208333333,0,0	0.733333333,0.266666667,0,0	0.4,0.6,0,0	0
11878	22620	B1569	0.0623993	-0.00254652	0.636363636,0.363636364	0.428571429,0.571428571	0.392857143,0.607142857	0.384615385,0.615384615	0.214285714,0.785714286	0.166666667,0.833333333	0.571428571,0.428571429,0,0	0.5,0.5,0,0	0.5,0.5,0,0	0.653846154,0.346153846,0,0	0.642857143,0.357142857,0,0	0.291666667,0.708333333,0,0	0
11953	39852	B1572	0.0222702	0.00400167	0.7,0.3	0.638888889,0.361111111	0.538461538,0.461538462	0.428571429,0.571428571	0.535714286,0.464285714	0.772727273,0.227272727	0.5,0.5,0,0	0.555555556,0.444444444,0,0	0.333333333,0.666666667,0,0	0.458333333,0.541666667,0,0	0.136363636,0.863636364,0,0	0.1,0.9,0,0	0
11965	95969	B1573	0.00127838	0.00176766	0.96875,0.03125	0.882352941,0.117647059	0.964285714,0.035714286	0.916666667,0.083333333	1,0	0.933333333,0.066666667	0.481481481,0.148148148,0.37037037,0	0.45,0.1,0.45,0	0.35,0.3,0.35,0	0.409090909,0.318181818,0.272727273,0	0.423076923,0.153846154,0.423076923,0	0.285714286,0.464285714,0.25,0	0
12048	56012	B1575	0.036009	0.0661894	0.136363636,0.863636364	0.03125,0.96875	0,1	0.181818182,0.818181818	0.055555556,0.944444444	0,1	0.2,0.8,0,0	0.055555556,0.944444444,0,0	0,1,0,0	0.038461538,0.961538462,0,0	0.033333333,0.966666667,0,0	0.166666667,0.833333333,0,0	0
12121	14969	B1576	0.0137706	0.00544822	0,1	0.125,0.875	0.181818182,0.818181818	0.076923077,0.923076923	0.1,0.9	0.035714286,0.964285714	1,0,0,0	0.9375,0.0625,0,0	1,0,0,0	0.8,0.2,0,0	0.857142857,0.142857143,0,0	1,0,0,0	0
12193	76038	B1577	0.0248532	0.117509	0.458333333,0.541666667	0.289473684,0.710526316	0.142857143,0.857142857	0.291666667,0.708333333	0.25,0.75	0.178571429,0.821428571	0.928571429,0.071428571,0,0	0.772727273,0.227272727,0,0	0.9,0.1,0,0	0.884615385,0.115384615,0,0	1,0,0,0	0.833333333,0.166666667,0,0	0
12208	58092	B1578	0.0493672	0.0753945	0.888888889,0.111111111	0.666666667,0.333333333	0.807692308,0.192307692	0.769230769,0.230769231	0.964285714,0.035714286	0.846153846,0.153846154	0.133333333,0.866666667,0,0	0.1875,0.8125,0,0	0,1,0,0	0.038461538,0.961538462,0,0	0,1,0,0	0.266666667,0.733333333,0,0	0
830	27944	B158	0.0195443	0.163605	0.035714286,0.964285714	0.083333333,0.916666667	0.033333333,0.966666667	0.071428571,0.928571429	0.066666667,0.933333333	0.214285714,0.785714286	1,0,0,0	0.944444444,0.055555556,0,0	1,0,0,0	1,0,0,0	0.933333333,0.066666667,0,0	0.730769231,0.269230769,0,0	0
12246	39169	B1580	0.0720202	0.130626	0,1	0.027777778,0.972222222	0.222222222,0.777777778	0.166666667,0.833333333	0.083333333,0.916666667	0.038461538,0.961538462	0.8,0.2,0,0	0.583333333,0.416666667,0,0	0.875,0.125,0,0	0.818181818,0.181818182,0,0	0.730769231,0.269230769,0,0	0.615384615,0.384615385,0,0	0
12310	67800	B1581	-0.0210486	0.0172697	0.954545455,0.045454545	0.846153846,0.153846154	0.863636364,0.136363636	0.85,0.15	0.884615385,0.115384615	0.772727273,0.227272727	0.615384615,0.384615385,0,0	0.727272727,0.272727273,0,0	0.692307692,0.307692308,0,0	0.807692308,0.192307692,0,0	0.75,0.25,0,0	0.6,0.4,0,0	0
12367	62297	B1583	0.0673843	0.0388496	0.066666667,0.933333333	0.029411765,0.970588235	0,1	0.178571429,0.821428571	0,1	0.038461538,0.961538462	0.178571429,0.821428571,0,0	0.055555556,0.944444444,0,0	0.038461538,0.961538462,0,0	0,1,0,0	0.033333333,0.966666667,0,0	0.038461538,0.961538462,0,0	0
12428	86912	B1584	0.14234	0.0514096	0.153846154,0.846153846	0.357142857,0.642857143	0.458333333,0.541666667	0.142857143,0.857142857	0.5,0.5	0.2,0.8	0,0.518518519,0.481481481,0	0.058823529,0.647058824,0.294117647,0	0.111111111,0.555555556,0.333333333,0	0.086956522,0.565217391,0.347826087,0	0.083333333,0.625,0.291666667,0	0.1,0.466666667,0.433333333,0	0
12466	58112	B1585	0.061155	0.140374	0.142857143,0.857142857	0.117647059,0.882352941	0,1	0.076923077,0.923076923	0,1	0.15,0.85	0.428571429,0.571428571,0,0	0.318181818,0.681818182,0,0	0.291666667,0.708333333,0,0	0.576923077,0.423076923,0,0	0.230769231,0.769230769,0,0	0.6,0.4,0,0	0
12503	24075	B1587	0.0424752	0.0140021	0.611111111,0.388888889	0.692307692,0.307692308	0.833333333,0.166666667	0.666666667,0.333333333	0.888888889,0.111111111	0.7,0.3	0.916666667,0.083333333,0,0	1,0,0,0	0.9375,0.0625,0,0	0.884615385,0.115384615,0,0	0.807692308,0.192307692,0,0	1,0,0,0	0
12509	87580	B1588	0.0531397	-0.000688271	0.571428571,0.428571429	0.84375,0.15625	0.708333333,0.291666667	0.964285714,0.035714286	0.833333333,0.166666667	0.821428571,0.178571429	0.227272727,0.227272727,0.454545455,0.090909091	0.266666667,0.133333333,0.6,0	0.333333333,0.166666667,0.5,0	0.333333333,0.125,0.541666667,0	0.444444444,0,0.555555556,0	0.230769231,0.230769231,0.5,0.038461538	0
12518	67759	B1589	0.0588896	0.0851495	0.928571429,0.071428571	0.763157895,0.236842105	0.678571429,0.321428571	0.75,0.25	0.642857143,0.357142857	0.866666667,0.133333333	0.95,0.05,0,0	1,0,0,0	0.875,0.125,0,0	0.818181818,0.181818182,0,0	0.75,0.25,0,0	0.875,0.125,0,0	0
834	40476	B159	0.0141458	-0.00507846	0.125,0.875	0.131578947,0.868421053	0.2,0.8	0.392857143,0.607142857	0.166666667,0.833333333	0.2,0.8	0.833333333,0.166666667,0,0	0.95,0.05,0,0	1,0,0,0	0.916666667,0.083333333,0,0	0.966666667,0.033333333,0,0	0.730769231,0.269230769,0,0	0
12579	78952	B1590	0.0333639	0.0118745	0.961538462,0.038461538	0.766666667,0.233333333	0.944444444,0.055555556	0.9,0.1	0.766666667,0.233333333	0.666666667,0.333333333	0.9,0.1,0,0	0.863636364,0.136363636,0,0	0.966666667,0.033333333,0,0	0.769230769,0.230769231,0,0	0.966666667,0.033333333,0,0	0.966666667,0.033333333,0,0	0
12609	102847	B1591	0.0510355	0.00984056	0.75,0.25	0.75,0.25	0.944444444,0.055555556	0.846153846,0.153846154	0.944444444,0.055555556	0.923076923,0.076923077	0.428571429,0.214285714,0.071428571,0.285714286	0.555555556,0.333333333,0,0.111111111	0.590909091,0.318181818,0,0.090909091	0.545454545,0.363636364,0,0.090909091	0.518518519,0.333333333,0,0.148148148	0.37037037,0.518518519,0.074074074,0.037037037	0
12644	20347	B1592	0.0583267	-0.00855085	0.038461538,0.961538462	0,1	0.166666667,0.833333333	0.115384615,0.884615385	0.142857143,0.857142857	0.033333333,0.966666667	0.214285714,0.785714286,0,0	0.375,0.625,0,0	0.266666667,0.733333333,0,0	0.192307692,0.807692308,0,0	0.25,0.75,0,0	0.178571429,0.821428571,0,0	0
12650	49393	B1593	-0.00390172	0.0177542	0.214285714,0.785714286	0.388888889,0.611111111	0.25,0.75	0.346153846,0.653846154	0.375,0.625	0.466666667,0.533333333	0.5,0.5,0,0	0.454545455,0.545454545,0,0	0.363636364,0.636363636,0,0	0.291666667,0.708333333,0,0	0.178571429,0.821428571,0,0	0.178571429,0.821428571,0,0	0
13120	86598	B1594	-0.0173836	-0.00379878	0.25,0.75	0.230769231,0.769230769	0.136363636,0.863636364	0.375,0.625	0.346153846,0.653846154	0.25,0.75	0.038461538,0.538461538,0.423076923,0	0,0.5,0.4375,0.0625	0.083333333,0.583333333,0.333333333,0	0.043478261,0.565217391,0.391304348,0	0.071428571,0.535714286,0.392857143,0	0,0.535714286,0.464285714,0	0
13539	83785	B1595	0.108405	0.0174917	0.230769231,0.769230769	0.090909091,0.909090909	0.5,0.5	0.111111111,0.888888889	0.1,0.9	0.181818182,0.818181818	0.535714286,0.464285714,0,0	0.588235294,0.411764706,0,0	0.739130435,0.260869565,0,0	0.461538462,0.461538462,0.076923077,0	0.566666667,0.433333333,0,0	0.571428571,0.428571429,0,0	0
13768	76014	B1596	0.0159516	0.136343	0.083333333,0.916666667	0.1875,0.8125	0.083333333,0.916666667	0.071428571,0.928571429	0,1	0.125,0.875	0.071428571,0.928571429,0,0	0.05,0.95,0,0	0.178571429,0.821428571,0,0	0.136363636,0.863636364,0,0	0.357142857,0.642857143,0,0	0.071428571,0.928571429,0,0	0
13818	63662	B1597	-0.00266468	0.138548	0.090909091,0.909090909	0.117647059,0.882352941	0.125,0.875	0.269230769,0.730769231	0.227272727,0.772727273	0.083333333,0.916666667	0.857142857,0.142857143,0,0	0.944444444,0.055555556,0,0	0.958333333,0.041666667,0,0	0.846153846,0.153846154,0,0	0.733333333,0.266666667,0,0	0.966666667,0.033333333,0,0	0
14154	72730	B1598	0.0450859	0.0950447	0,1	0,1	0.090909091,0.909090909	0.111111111,0.888888889	0.136363636,0.863636364	0.041666667,0.958333333	0.714285714,0.285714286,0,0	0.863636364,0.136363636,0,0	0.933333333,0.066666667,0,0	0.923076923,0.076923077,0,0	0.866666667,0.133333333,0,0	0.714285714,0.285714286,0,0	0
14404	16527	B1599	-0.00860325	-0.00219737	0.076923077,0.923076923	0.125,0.875	0.038461538,0.961538462	0.035714286,0.964285714	0.041666667,0.958333333	0,1	0.533333333,0.466666667,0,0	0.5,0.5,0,0	0.5,0.5,0,0	0.454545455,0.545454545,0,0	0.5,0.5,0,0	0.5,0.5,0,0	0
96	93764	B16	-0.0325478	-0.0333279	0.5625,0.4375	0.5,0.5	0.5,0.5	0.5,0.5	0.454545455,0.545454545	0.576923077,0.423076923	0.037037037,0.111111111,0.851851852,0	0.111111111,0.055555556,0.833333333,0	0.2,0.12,0.68,0	0.038461538,0.038461538,0.923076923,0	0.208333333,0,0.791666667,0	0.035714286,0.071428571,0.892857143,0	0
15058	9111	B1600	0.0684065	0.0528046	0.21875,0.78125	0.526315789,0.473684211	0.272727273,0.727272727	0.285714286,0.714285714	0.153846154,0.846153846	0.153846154,0.846153846	0.25,0.75,0,0	0.090909091,0.909090909,0,0	0,1,0,0	0,1,0,0	0,1,0,0	0.333333333,0.666666667,0,0	0
15265	86352	B1601	0.0294633	-0.00813915	0.833333333,0.166666667	0.71875,0.28125	0.681818182,0.318181818	0.818181818,0.181818182	0.653846154,0.346153846	0.9375,0.0625	0.384615385,0.115384615,0.5,0	0.444444444,0.111111111,0.444444444,0	0.409090909,0,0.590909091,0	0.333333333,0.041666667,0.625,0	0.366666667,0,0.633333333,0	0.4,0.08,0.52,0	0
15483	42352	B1602	0.00698757	0.0402419	0.8,0.2	0.78125,0.21875	0.909090909,0.090909091	0.884615385,0.115384615	0.681818182,0.318181818	0.916666667,0.083333333	0.933333333,0.066666667,0,0	0.863636364,0.136363636,0,0	0.928571429,0.071428571,0,0	0.846153846,0.153846154,0,0	0.933333333,0.066666667,0,0	0.964285714,0.035714286,0,0	0
15621	1356	B1603	0.0238297	0.0629876	0.928571429,0.071428571	0.972222222,0.027777778	0.958333333,0.041666667	0.807692308,0.192307692	0.966666667,0.033333333	0.875,0.125	0.961538462,0.038461538,0,0	0.9375,0.0625,0,0	0.75,0.25,0,0	0.846153846,0.153846154,0,0	0.933333333,0.066666667,0,0	1,0,0,0	0
15804	113079	B1604	0.0563141	-0.0279769	0.692307692,0.307692308	0.944444444,0.055555556	0.909090909,0.090909091	0.909090909,0.090909091	0.791666667,0.208333333	1,0	0.4,0.5,0.1,0	0.428571429,0.523809524,0.047619048,0	0.4,0.6,0,0	0.47826087,0.47826087,0.043478261,0	0.4,0.5,0.1,0	0.4,0.5,0.1,0	0
15907	3897	B1605	0.0189836	0.0213158	0.916666667,0.083333333	0.928571429,0.071428571	0.863636364,0.136363636	1,0	1,0	1,0	0.954545455,0.045454545,0,0	1,0,0,0	0.909090909,0.090909091,0,0	0.818181818,0.181818182,0,0	1,0,0,0	0.928571429,0.071428571,0,0	0
15946	51853	B1606	-0.0200671	-0.0435799	0.428571429,0.571428571	0.55,0.45	0.357142857,0.642857143	0.45,0.55	0.346153846,0.653846154	0.428571429,0.571428571	0,1,0,0	0.15,0.85,0,0	0,1,0,0	0.038461538,0.961538462,0,0	0.133333333,0.866666667,0,0	0,1,0,0	0
16854	53811	B1607	0.0390956	0.137976	0.3,0.7	0.133333333,0.866666667	0,1	0.15,0.85	0.115384615,0.884615385	0.083333333,0.916666667	0.466666667,0.533333333,0,0	0.181818182,0.818181818,0,0	0.178571429,0.821428571,0,0	0.25,0.75,0,0	0.230769231,0.769230769,0,0	0.464285714,0.535714286,0,0	0
17088	70126	B1609	0.0924114	-0.0160864	0.285714286,0.714285714	0.083333333,0.916666667	0.115384615,0.884615385	0.035714286,0.964285714	0.033333333,0.966666667	0.321428571,0.678571429	0.133333333,0.866666667,0,0	0.045454545,0.954545455,0,0	0.033333333,0.966666667,0,0	0,1,0,0	0.2,0.8,0,0	0.066666667,0.933333333,0,0	0
837	33714	B161	0.0659943	0.0559414	0.71875,0.28125	0.657894737,0.342105263	0.5,0.5	0.75,0.25	0.466666667,0.533333333	0.366666667,0.633333333	0.733333333,0.266666667,0,0	0.818181818,0.181818182,0,0	0.933333333,0.066666667,0,0	0.884615385,0.115384615,0,0	0.866666667,0.133333333,0,0	0.9,0.1,0,0	0
18214	20463	B1610	-0.0123297	0.0127727	0.125,0.875	0.058823529,0.941176471	0,1	0.035714286,0.964285714	0.125,0.875	0.0625,0.9375	1,0,0,0	0.95,0.05,0,0	0.714285714,0.285714286,0,0	1,0,0,0	1,0,0,0	1,0,0,0	0
19482	10227	B1613	0.0213877	0.0195269	0.923076923,0.076923077	0.916666667,0.083333333	1,0	1,0	1,0	0.964285714,0.035714286	0.115384615,0.884615385,0,0	0.1,0.9,0,0	0,1,0,0	0.076923077,0.923076923,0,0	0,1,0,0	0.038461538,0.961538462,0,0	0
19601	81785	B1614	0.0209593	0.0914254	0.153846154,0.846153846	0.105263158,0.894736842	0.076923077,0.923076923	0.076923077,0.923076923	0,1	0.181818182,0.818181818	0.541666667,0.458333333,0,0	0.625,0.375,0,0	0.75,0.25,0,0	0.666666667,0.333333333,0,0	0.714285714,0.285714286,0,0	0.5,0.5,0,0	0
19776	86215	B1615	0.0883434	-0.0055834	0.923076923,0.076923077	0.714285714,0.285714286	1,0	0.875,0.125	0.954545455,0.045454545	0.909090909,0.090909091	0.461538462,0.423076923,0.038461538,0.076923077	0.555555556,0.444444444,0,0	0.52,0.44,0,0.04	0.346153846,0.423076923,0.153846154,0.076923077	0.5,0.366666667,0,0.133333333	0.448275862,0.379310345,0.068965517,0.103448276	0
19877	15804	B1616	0.0890464	0.0861283	0,1	0,1	0.136363636,0.863636364	0.192307692,0.807692308	0.153846154,0.846153846	0,1	0.166666667,0.833333333,0,0	0.166666667,0.833333333,0,0	0.125,0.875,0,0	0,1,0,0	0.041666667,0.958333333,0,0	0.333333333,0.666666667,0,0	0
20008	74602	B1617	0.0839942	0.0906466	1,0	0.911764706,0.088235294	0.961538462,0.038461538	0.964285714,0.035714286	0.8,0.2	1,0	0.892857143,0.107142857,0,0	0.9375,0.0625,0,0	1,0,0,0	0.692307692,0.307692308,0,0	0.958333333,0.041666667,0,0	0.958333333,0.041666667,0,0	0
20302	14797	B1618	0.0611353	0.0293032	0.846153846,0.153846154	0.941176471,0.058823529	1,0	0.875,0.125	1,0	0.857142857,0.142857143	0.7,0.3,0,0	1,0,0,0	0.833333333,0.166666667,0,0	0.884615385,0.115384615,0,0	0.8,0.2,0,0	0.966666667,0.033333333,0,0	0
841	21224	B162	0.084638	0.113292	0.966666667,0.033333333	0.916666667,0.083333333	0.916666667,0.083333333	0.85,0.15	0.714285714,0.285714286	0.966666667,0.033333333	0.142857143,0.857142857,0,0	0.2,0.8,0,0	0.285714286,0.714285714,0,0	0.230769231,0.769230769,0,0	0.464285714,0.535714286,0,0	0.166666667,0.833333333,0,0	0
23170	68782	B1620	0.136461	0.125862	0.6875,0.3125	0.375,0.625	0.681818182,0.318181818	0.461538462,0.538461538	0.785714286,0.214285714	0.416666667,0.583333333	0.0625,0.9375,0,0	0.214285714,0.785714286,0,0	0,1,0,0	0.045454545,0.954545455,0,0	0,1,0,0	0.166666667,0.833333333,0,0	0
28159	30464	B1621	-0.0267419	0.127449	0.166666667,0.833333333	0.142857143,0.857142857	0.083333333,0.916666667	0.136363636,0.863636364	0.083333333,0.916666667	0.166666667,0.833333333	0.133333333,0.866666667,0,0	0.136363636,0.863636364,0,0	0,1,0,0	0.076923077,0.923076923,0,0	0,1,0,0	0.1,0.9,0,0	0
43205	77732	B1624	0.0325508	0.126591	0.071428571,0.928571429	0.25,0.75	0.15,0.85	0.333333333,0.666666667	0.115384615,0.884615385	0.291666667,0.708333333	0.1,0.9,0,0	0.136363636,0.863636364,0,0	0,1,0,0	0.115384615,0.884615385,0,0	0,1,0,0	0.033333333,0.966666667,0,0	0
47614	61048	B1625	0.108711	0.0523872	0.791666667,0.208333333	0.583333333,0.416666667	0.863636364,0.136363636	0.678571429,0.321428571	0.923076923,0.076923077	0.928571429,0.071428571	0.8,0.2,0,0	0.772727273,0.227272727,0,0	0.916666667,0.083333333,0,0	0.884615385,0.115384615,0,0	0.866666667,0.133333333,0,0	1,0,0,0	0
52268	18545	B1626	0.142103	0.0145987	0.678571429,0.321428571	0.911764706,0.088235294	1,0	0.909090909,0.090909091	1,0	0.807692308,0.192307692	0.178571429,0.821428571,0,0	0,1,0,0	0.066666667,0.933333333,0,0	0.083333333,0.916666667,0,0	0.233333333,0.766666667,0,0	0.033333333,0.966666667,0,0	0
53021	45043	B1627	0.136834	0.00868622	0.2,0.8	0,1	0.409090909,0.590909091	0.291666667,0.708333333	0.090909091,0.909090909	0.045454545,0.954545455	0.142857143,0.857142857,0,0	0.611111111,0.388888889,0,0	0.730769231,0.269230769,0,0	0.272727273,0.727272727,0,0	0.576923077,0.423076923,0,0	0.269230769,0.730769231,0,0	0
60806	52543	B1629	0.0270487	0.0374152	0.083333333,0.916666667	0.361111111,0.638888889	0.318181818,0.681818182	0.392857143,0.607142857	0.357142857,0.642857143	0.166666667,0.833333333	0.884615385,0.115384615,0,0	0.75,0.25,0,0	0.875,0.125,0,0	0.545454545,0.454545455,0,0	0.909090909,0.090909091,0,0	1,0,0,0	0
843	54581	B163	0.0461617	0.135844	0.53125,0.46875	0.375,0.625	0.423076923,0.576923077	0.423076923,0.576923077	0.333333333,0.666666667	0.714285714,0.285714286	0.178571429,0.821428571,0,0	0.166666667,0.833333333,0,0	0,1,0,0	0.272727273,0.727272727,0,0	0.1,0.9,0,0	0.269230769,0.730769231,0,0	0
62570	94327	B1630	0.0169005	0.069127	0.95,0.05	0.964285714,0.035714286	0.8,0.2	0.833333333,0.166666667	0.884615385,0.115384615	0.954545455,0.045454545	0.571428571,0.380952381,0,0.047619048	0.466666667,0.4,0.066666667,0.066666667	0.555555556,0.333333333,0.055555556,0.055555556	0.454545455,0.409090909,0.045454545,0.090909091	0.518518519,0.407407407,0,0.074074074	0.428571429,0.571428571,0,0	0
64248	89997	B1631	0.082178	0.0360637	0,1	0,1	0,1	0,1	0.125,0.875	0.208333333,0.791666667	0.5,0.115384615,0.384615385,0	0.529411765,0.117647059,0.352941176,0	0.4,0.16,0.44,0	0.44,0.04,0.52,0	0.413793103,0.172413793,0.413793103,0	0.37037037,0.148148148,0.481481481,0	0
849	8685	B164	0.000212303	0.0397551	0.928571429,0.071428571	0.921052632,0.078947368	0.9,0.1	0.75,0.25	0.9,0.1	0.866666667,0.133333333	0.863636364,0.136363636,0,0	0.8,0.2,0,0	0.964285714,0.035714286,0,0	0.884615385,0.115384615,0,0	0.966666667,0.033333333,0,0	1,0,0,0	0
868	21243	B166	0.0453052	0.0760462	0.15625,0.84375	0.263157895,0.736842105	0.433333333,0.566666667	0.285714286,0.714285714	0.2,0.8	0.1,0.9	0.769230769,0.230769231,0,0	0.75,0.25,0,0	1,0,0,0	0.888888889,0.111111111,0,0	0.923076923,0.076923077,0,0	1,0,0,0	0
874	7953	B167	0.04589	0.0685615	1,0	0.868421053,0.131578947	0.966666667,0.033333333	0.964285714,0.035714286	0.833333333,0.166666667	1,0	1,0,0,0	1,0,0,0	0.866666667,0.133333333,0,0	0.884615385,0.115384615,0,0	0.833333333,0.166666667,0,0	0.966666667,0.033333333,0,0	0
888	95334	B168	0.0194167	0.00713185	0.766666667,0.233333333	0.6875,0.3125	0.5,0.5	0.571428571,0.428571429	0.785714286,0.214285714	0.769230769,0.230769231	0.482758621,0.310344828,0.206896552,0	0.277777778,0.388888889,0.333333333,0	0.538461538,0.269230769,0.192307692,0	0.428571429,0.333333333,0.238095238,0	0.708333333,0.083333333,0.208333333,0	0.413793103,0.275862069,0.310344828,0	0
891	49038	B169	0.080742	0.058708	0.9375,0.0625	0.973684211,0.026315789	0.8,0.2	0.857142857,0.142857143	0.833333333,0.166666667	1,0	0.9,0.1,0,0	0.909090909,0.090909091,0,0	0.966666667,0.033333333,0,0	0.884615385,0.115384615,0,0	0.933333333,0.066666667,0,0	0.933333333,0.066666667,0,0	0
899	55682	B170	0.024338	0.168996	0.666666667,0.333333333	0.735294118,0.264705882	0.535714286,0.464285714	0.678571429,0.321428571	0.9,0.1	0.625,0.375	0.533333333,0.466666667,0,0	0.625,0.375,0,0	0.8,0.2,0,0	0.769230769,0.230769231,0,0	0.866666667,0.133333333,0,0	0.233333333,0.766666667,0,0	0
906	93888	B171	0.0746068	0.0461358	0,1	0.176470588,0.823529412	0.272727273,0.727272727	0.041666667,0.958333333	0.192307692,0.807692308	0.133333333,0.866666667	0.464285714,0.535714286,0,0	0.476190476,0.523809524,0,0	0.517241379,0.482758621,0,0	0.5,0.5,0,0	0.583333333,0.416666667,0,0	0.5,0.5,0,0	0
917	67547	B172	0.0237397	0.0392567	0.833333333,0.166666667	0.921052632,0.078947368	1,0	0.892857143,0.107142857	0.933333333,0.066666667	0.866666667,0.133333333	0,1,0,0	0,1,0,0	0,1,0,0	0.045454545,0.954545455,0,0	0.066666667,0.933333333,0,0	0.214285714,0.785714286,0,0	0
929	109307	B173	0.134246	-0.0123875	0.333333333,0.666666667	0.1,0.9	0.25,0.75	0.076923077,0.923076923	0.357142857,0.642857143	0,1	0.275862069,0.482758621,0.24137931,0	0.315789474,0.421052632,0.263157895,0	0.384615385,0.269230769,0.346153846,0	0.210526316,0.421052632,0.368421053,0	0.24,0.32,0.44,0	0.28,0.36,0.36,0	0
933	7026	B174	0.0988813	0.137282	0.833333333,0.166666667	0.8125,0.1875	0.857142857,0.142857143	0.75,0.25	0.923076923,0.076923077	0.5,0.5	0.714285714,0.285714286,0,0	0.666666667,0.333333333,0,0	0.85,0.15,0,0	0.583333333,0.416666667,0,0	0.727272727,0.272727273,0,0	0.333333333,0.666666667,0,0	0
939	24906	B175	0.139237	0.078272	0.9,0.1	0.972222222,0.027777778	0.6,0.4	0.821428571,0.178571429	0.766666667,0.233333333	0.857142857,0.142857143	0.9,0.1,0,0	1,0,0,0	0.7,0.3,0,0	1,0,0,0	0.892857143,0.107142857,0,0	0.966666667,0.033333333,0,0	0
942	51419	B176	0.0589211	0.0122464	0.875,0.125	1,0	1,0	0.892857143,0.107142857	1,0	0.964285714,0.035714286	0.444444444,0.555555556,0,0	0,1,0,0	0.083333333,0.916666667,0,0	0.136363636,0.863636364,0,0	0,1,0,0	0.090909091,0.909090909,0,0	0
944	91580	B177	-0.0287091	0.0538885	0.46875,0.53125	0.394736842,0.605263158	0.466666667,0.533333333	0.464285714,0.535714286	0.433333333,0.566666667	0.4,0.6	0.428571429,0.071428571,0.5,0	0.3,0.1,0.6,0	0.269230769,0.230769231,0.5,0	0.384615385,0.038461538,0.576923077,0	0.366666667,0.1,0.533333333,0	0.433333333,0.033333333,0.533333333,0	0
951	56225	B178	0.0861071	0.109451	0.633333333,0.366666667	0.578947368,0.421052632	0.866666667,0.133333333	0.785714286,0.214285714	0.766666667,0.233333333	0.5,0.5	0.333333333,0.666666667,0,0	0.125,0.875,0,0	0.115384615,0.884615385,0,0	0.153846154,0.846153846,0,0	0.166666667,0.833333333,0,0	0,1,0,0	0
965	57056	B179	0.00843774	-0.00297483	0.678571429,0.321428571	0.388888889,0.611111111	0.566666667,0.433333333	0.5,0.5	0.392857143,0.607142857	0.566666667,0.433333333	0.6,0.4,0,0	0.777777778,0.222222222,0,0	0.75,0.25,0,0	0.769230769,0.230769231,0,0	0.833333333,0.166666667,0,0	0.8,0.2,0,0	0
978	108479	B182	-0.0172361	-0.0376008	0.71875,0.28125	0.764705882,0.235294118	0.769230769,0.230769231	0.846153846,0.153846154	0.692307692,0.307692308	0.821428571,0.178571429	0.269230769,0.423076923,0.307692308,0	0.333333333,0.4,0.266666667,0	0.095238095,0.333333333,0.571428571,0	0.35,0.5,0.15,0	0.4,0.3,0.3,0	0.24,0.32,0.44,0	0
981	113167	B183	0.0565362	-0.0309462	0.875,0.125	0.921052632,0.078947368	1,0	0.857142857,0.142857143	1,0	0.964285714,0.035714286	0.433333333,0.333333333,0.233333333,0	0.4,0.55,0.05,0	0.482758621,0.517241379,0,0	0.428571429,0.428571429,0.142857143,0	0.5,0.433333333,0.066666667,0	0.482758621,0.413793103,0.103448276,0	0
984	23382	B184	0.0402787	-0.0250484	0.692307692,0.307692308	0.868421053,0.131578947	0.866666667,0.133333333	0.892857143,0.107142857	0.966666667,0.033333333	0.785714286,0.214285714	0.857142857,0.142857143,0,0	0.8,0.2,0,0	1,0,0,0	0.961538462,0.038461538,0,0	1,0,0,0	0.966666667,0.033333333,0,0	0
997	19585	B186	0.0128912	-0.000490494	1,0	0.868421053,0.131578947	0.933333333,0.066666667	0.964285714,0.035714286	0.933333333,0.066666667	1,0	0.785714286,0.214285714,0,0	0.454545455,0.545454545,0,0	0.433333333,0.566666667,0,0	0.333333333,0.666666667,0,0	0.3,0.7,0,0	0.714285714,0.285714286,0,0	0
1008	91303	B188	0.150248	-0.0336075	0.266666667,0.733333333	0.026315789,0.973684211	0,1	0.038461538,0.961538462	0,1	0.033333333,0.966666667	0.28,0.08,0.2,0.44	0.277777778,0.055555556,0.166666667,0.5	0.310344828,0.068965517,0.206896552,0.413793103	0.307692308,0.153846154,0.192307692,0.346153846	0.285714286,0.285714286,0.214285714,0.214285714	0.269230769,0.192307692,0.269230769,0.269230769	0
1013	89622	B189	0.121505	0.0167663	0,1	0.138888889,0.861111111	0.107142857,0.892857143	0.192307692,0.807692308	0.366666667,0.633333333	0.035714286,0.964285714	0,0.56,0.44,0	0,0.555555556,0.444444444,0	0.272727273,0.272727273,0.454545455,0	0.038461538,0.461538462,0.5,0	0.107142857,0.5,0.392857143,0	0,0.583333333,0.416666667,0	0
109	14633	B19	0.104248	0.0561414	0.375,0.625	0.323529412,0.676470588	0.133333333,0.866666667	0.423076923,0.576923077	0.133333333,0.866666667	0.392857143,0.607142857	0.066666667,0.933333333,0,0	0,1,0,0	0,1,0,0	0.115384615,0.884615385,0,0	0.166666667,0.833333333,0,0	0.033333333,0.966666667,0,0	0
1017	31456	B190	-0.00807592	0.0119103	0.3,0.7	0.388888889,0.611111111	0.35,0.65	0.538461538,0.461538462	0.4,0.6	0.55,0.45	0.115384615,0.884615385,0,0	0.142857143,0.857142857,0,0	0.041666667,0.958333333,0,0	0.208333333,0.791666667,0,0	0.178571429,0.821428571,0,0	0.045454545,0.954545455,0,0	0
1028	44148	B192	0.0140766	0.00301532	0.03125,0.96875	0.078947368,0.921052632	0.178571429,0.821428571	0.071428571,0.928571429	0.033333333,0.966666667	0.033333333,0.966666667	0.35,0.65,0,0	0.571428571,0.428571429,0,0	0.846153846,0.153846154,0,0	0.318181818,0.681818182,0,0	0.461538462,0.538461538,0,0	0.277777778,0.722222222,0,0	0
1029	37367	B193	-0.0232024	0.0131122	0.78125,0.21875	0.763157895,0.236842105	0.766666667,0.233333333	0.785714286,0.214285714	0.866666667,0.133333333	0.833333333,0.166666667	0.576923077,0.423076923,0,0	0.833333333,0.166666667,0,0	0.791666667,0.208333333,0,0	0.769230769,0.230769231,0,0	0.866666667,0.133333333,0,0	0.866666667,0.133333333,0,0	0
1032	9072	B194	0.0380391	0.0223815	0.1875,0.8125	0.157894737,0.842105263	0.066666667,0.933333333	0.038461538,0.961538462	0.033333333,0.966666667	0.2,0.8	0.409090909,0.590909091,0,0	0.4375,0.5625,0,0	0.818181818,0.181818182,0,0	0.5,0.5,0,0	0.633333333,0.366666667,0,0	0.8,0.2,0,0	0
1062	57349	B197	0.0727449	0.0570023	0.321428571,0.678571429	0.088235294,0.911764706	0.318181818,0.681818182	0.0625,0.9375	0,1	0.3,0.7	0.272727273,0.727272727,0,0	0.142857143,0.857142857,0,0	0.25,0.75,0,0	0.208333333,0.791666667,0,0	0.461538462,0.538461538,0,0	0.233333333,0.766666667,0,0	0
1064	9516	B198	0.0292455	0.0402052	0.933333333,0.066666667	0.916666667,0.083333333	0.966666667,0.033333333	0.857142857,0.142857143	1,0	1,0	0.833333333,0.166666667,0,0	0.642857143,0.357142857,0,0	0.961538462,0.038461538,0,0	0.807692308,0.192307692,0,0	0.833333333,0.166666667,0,0	0.964285714,0.035714286,0,0	0
1069	77425	B199	0.0435097	0.0444208	0,1	0.131578947,0.868421053	0.1,0.9	0,1	0.1,0.9	0,1	0.3,0.7,0,0	0.3,0.7,0,0	0.666666667,0.333333333,0,0	0.423076923,0.576923077,0,0	0.318181818,0.681818182,0,0	0.2,0.8,0,0	0
5	8571	B2	0.000939101	0.0275918	0.892857143,0.107142857	0.833333333,0.166666667	0.933333333,0.066666667	0.821428571,0.178571429	0.866666667,0.133333333	1,0	0.961538462,0.038461538,0,0	0.722222222,0.277777778,0,0	0.892857143,0.107142857,0,0	0.846153846,0.153846154,0,0	0.9,0.1,0,0	1,0,0,0	0
117	52012	B20	-0.00115927	0.0398632	0.4,0.6	0.342105263,0.657894737	0.333333333,0.666666667	0.5,0.5	0.266666667,0.733333333	0.392857143,0.607142857	0.576923077,0.423076923,0,0	0.4375,0.5625,0,0	0.590909091,0.409090909,0,0	0.5,0.5,0,0	0.466666667,0.533333333,0,0	0.833333333,0.166666667,0,0	0
1084	55086	B200	-0.0134357	0.037515	0.733333333,0.266666667	0.666666667,0.333333333	0.642857143,0.357142857	0.730769231,0.269230769	0.833333333,0.166666667	0.785714286,0.214285714	0.5,0.5,0,0	0.5,0.5,0,0	0.291666667,0.708333333,0,0	0.5,0.5,0,0	0.363636364,0.636363636,0,0	0.7,0.3,0,0	0
1090	7340	B202	0.0987654	0.0728896	0.884615385,0.115384615	0.617647059,0.382352941	0.857142857,0.142857143	0.642857143,0.357142857	0.923076923,0.076923077	0.933333333,0.066666667	0.730769231,0.269230769,0,0	0.888888889,0.111111111,0,0	0.846153846,0.153846154,0,0	0.75,0.25,0,0	1,0,0,0	0.964285714,0.035714286,0,0	0
1107	89791	B203	0.0271219	-0.0139976	0.40625,0.59375	0.305555556,0.694444444	0.266666667,0.733333333	0.357142857,0.642857143	0.533333333,0.466666667	0.178571429,0.821428571	0.678571429,0.321428571,0,0	0.588235294,0.411764706,0,0	0.448275862,0.551724138,0,0	0.576923077,0.423076923,0,0	0.766666667,0.233333333,0,0	0.551724138,0.448275862,0,0	0
1111	37548	B204	0.119125	0.103572	0.466666667,0.533333333	0.315789474,0.684210526	0.333333333,0.666666667	0.666666667,0.333333333	0.178571429,0.821428571	0.566666667,0.433333333	0.566666667,0.433333333,0,0	0.714285714,0.285714286,0,0	0.384615385,0.615384615,0,0	0.458333333,0.541666667,0,0	0.428571429,0.571428571,0,0	0.733333333,0.266666667,0,0	0
1119	61487	B206	0.024747	0.0356379	0.875,0.125	0.815789474,0.184210526	0.833333333,0.166666667	0.571428571,0.428571429	0.766666667,0.233333333	0.866666667,0.133333333	0.884615385,0.115384615,0,0	0.5,0.5,0,0	0.5,0.5,0,0	0.416666667,0.583333333,0,0	0.433333333,0.566666667,0,0	0.535714286,0.464285714,0,0	0
1131	90339	B207	0.0489027	-0.0218836	1,0	1,0	0.8,0.2	0.9,0.1	1,0	0.85,0.15	0.407407407,0.592592593,0,0	0.294117647,0.705882353,0,0	0.12,0.88,0,0	0.318181818,0.681818182,0,0	0.269230769,0.730769231,0,0	0.56,0.44,0,0	0
1141	60078	B208	0.00862248	0.0233324	0.466666667,0.533333333	0.294117647,0.705882353	0.5,0.5	0.272727273,0.727272727	0.233333333,0.766666667	0.3,0.7	0.5,0.5,0,0	0.636363636,0.363636364,0,0	0.642857143,0.357142857,0,0	0.576923077,0.423076923,0,0	0.625,0.375,0,0	0.6,0.4,0,0	0
120	56025	B21	0.0914302	0.135633	0.03125,0.96875	0.117647059,0.882352941	0.285714286,0.714285714	0.214285714,0.785714286	0.233333333,0.766666667	0.035714286,0.964285714	0.214285714,0.785714286,0,0	0.055555556,0.944444444,0,0	0.035714286,0.964285714,0,0	0.076923077,0.923076923,0,0	0,1,0,0	0.269230769,0.730769231,0,0	0
1152	43546	B211	0.157566	0.0278386	0.633333333,0.366666667	0.368421053,0.631578947	0.2,0.8	0.363636364,0.636363636	0.133333333,0.866666667	0.35,0.65	0.607142857,0.392857143,0,0	0.5,0.5,0,0	0.590909091,0.409090909,0,0	0.541666667,0.458333333,0,0	0.766666667,0.233333333,0,0	0.392857143,0.607142857,0,0	0
1153	43304	B212	0.0553363	0.0291098	0.923076923,0.076923077	0.90625,0.09375	1,0	0.884615385,0.115384615	1,0	0.833333333,0.166666667	0.892857143,0.107142857,0,0	0.9375,0.0625,0,0	0.541666667,0.458333333,0,0	0.611111111,0.388888889,0,0	0.625,0.375,0,0	0.866666667,0.133333333,0,0	0
1162	28225	B213	-0.0020734	0.103574	0.9375,0.0625	0.894736842,0.105263158	0.966666667,0.033333333	0.892857143,0.107142857	0.966666667,0.033333333	0.892857143,0.107142857	1,0,0,0	1,0,0,0	1,0,0,0	0.708333333,0.291666667,0,0	0.966666667,0.033333333,0,0	0.833333333,0.166666667,0,0	0
1171	46009	B214	0.0559367	0.0557845	0,1	0.026315789,0.973684211	0.1,0.9	0.035714286,0.964285714	0.133333333,0.866666667	0.033333333,0.966666667	0.5,0.5,0,0	0.571428571,0.428571429,0,0	0.5,0.5,0,0	0.5,0.5,0,0	0.5,0.5,0,0	0.5,0.5,0,0	0
1172	49461	B215	0.0758402	0.062743	0.25,0.75	0.026315789,0.973684211	0,1	0.111111111,0.888888889	0.1,0.9	0.269230769,0.730769231	0.1,0.9,0,0	0.045454545,0.954545455,0,0	0.133333333,0.866666667,0,0	0.076923077,0.923076923,0,0	0.1,0.9,0,0	0.033333333,0.966666667,0,0	0
1180	74637	B216	0.0794552	0.120062	0.083333333,0.916666667	0.192307692,0.807692308	0,1	0,1	0,1	0.083333333,0.916666667	0.178571429,0.821428571,0,0	0.227272727,0.772727273,0,0	0.464285714,0.535714286,0,0	0.307692308,0.692307692,0,0	0.633333333,0.366666667,0,0	0.233333333,0.766666667,0,0	0
1211	18262	B218	0.0379197	0.0399029	0.884615385,0.115384615	0.684210526,0.315789474	0.928571429,0.071428571	0.714285714,0.285714286	0.821428571,0.178571429	0.892857143,0.107142857	1,0,0,0	1,0,0,0	1,0,0,0	0.884615385,0.115384615,0,0	0.9,0.1,0,0	0.9,0.1,0,0	0
1217	7058	B219	-0.037914	-0.0473104	0.423076923,0.576923077	0.5,0.5	0.5,0.5	0.5,0.5	0.5,0.5	0.5,0.5	0.5,0.5,0,0	0.444444444,0.555555556,0,0	0.5,0.5,0,0	0.555555556,0.444444444,0,0	0.5,0.5,0,0	0.5,0.5,0,0	0
123	42630	B22	0.0961523	0.108084	0.769230769,0.230769231	0.5,0.5	0.423076923,0.576923077	0.571428571,0.428571429	0.5,0.5	0.846153846,0.153846154	0.208333333,0.791666667,0,0	0.277777778,0.722222222,0,0	0,1,0,0	0.038461538,0.961538462,0,0	0,1,0,0	0,1,0,0	0
1241	49164	B221	0.0621491	-0.0194942	0.766666667,0.233333333	0.868421053,0.131578947	0.966666667,0.033333333	0.928571429,0.071428571	0.966666667,0.033333333	1,0	0.133333333,0.866666667,0,0	0.136363636,0.863636364,0,0	0.166666667,0.833333333,0,0	0.115384615,0.884615385,0,0	0,1,0,0	0.066666667,0.933333333,0,0	0
1242	39876	B222	0.0759293	0.115602	0.461538462,0.538461538	0.21875,0.78125	0.208333333,0.791666667	0.25,0.75	0.192307692,0.807692308	0.538461538,0.461538462	0.714285714,0.285714286,0,0	0.95,0.05,0,0	0.9,0.1,0,0	0.884615385,0.115384615,0,0	0.766666667,0.233333333,0,0	0.866666667,0.133333333,0,0	0
1260	8362	B223	0.128426	0.115282	0.09375,0.90625	0.138888889,0.861111111	0.4,0.6	0.035714286,0.964285714	0.25,0.75	0.2,0.8	0.153846154,0.846153846,0,0	0.375,0.625,0,0	0.357142857,0.642857143,0,0	0.038461538,0.961538462,0,0	0.178571429,0.821428571,0,0	0.033333333,0.966666667,0,0	0
1261	94731	B224	0.0783163	-0.0226139	0.966666667,0.033333333	0.941176471,0.058823529	0.961538462,0.038461538	0.928571429,0.071428571	0.733333333,0.266666667	0.933333333,0.066666667	0.5,0.357142857,0.142857143,0	0.476190476,0.333333333,0.19047619,0	0.392857143,0.464285714,0.142857143,0	0.409090909,0.454545455,0.136363636,0	0.307692308,0.346153846,0.346153846,0	0.466666667,0.433333333,0.1,0	0
1265	64017	B225	0.150374	0.0783982	0,1	0.058823529,0.941176471	0.066666667,0.933333333	0,1	0.230769231,0.769230769	0,1	0,1,0,0	0.045454545,0.954545455,0,0	0.1,0.9,0,0	0,1,0,0	0.192307692,0.807692308,0,0	0,1,0,0	0
1266	50496	B226	0.0108263	0.0366163	0.9375,0.0625	0.894736842,0.105263158	1,0	0.964285714,0.035714286	0.9,0.1	0.833333333,0.166666667	0.1,0.9,0,0	0,1,0,0	0,1,0,0	0.153846154,0.846153846,0,0	0.066666667,0.933333333,0,0	0.1,0.9,0,0	0
1275	50629	B227	0.107649	0.110472	0.5,0.5	0.473684211,0.526315789	0.3,0.7	0.607142857,0.392857143	0.2,0.8	0.466666667,0.533333333	0.25,0.75,0,0	0.25,0.75,0,0	0.611111111,0.388888889,0,0	0.166666667,0.833333333,0,0	0.576923077,0.423076923,0,0	0.045454545,0.954545455,0,0	0
1287	15493	B228	0.098638	0.084201	0.6,0.4	0.84375,0.15625	0.933333333,0.066666667	0.666666667,0.333333333	0.884615385,0.115384615	0.807692308,0.192307692	0.966666667,0.033333333,0,0	0.727272727,0.272727273,0,0	0.9,0.1,0,0	0.923076923,0.076923077,0,0	0.8,0.2,0,0	0.966666667,0.033333333,0,0	0
1288	88701	B229	0.0105991	-0.0353976	0.90625,0.09375	0.833333333,0.166666667	0.866666667,0.133333333	0.892857143,0.107142857	0.7,0.3	0.8,0.2	0.392857143,0.464285714,0.142857143,0	0.4,0.45,0.15,0	0.703703704,0.185185185,0.111111111,0	0.423076923,0.5,0.076923077,0	0.172413793,0.448275862,0.379310345,0	0.464285714,0.464285714,0.071428571,0	0
129	81420	B23	0.0466747	-0.00693312	0.964285714,0.035714286	0.947368421,0.052631579	0.933333333,0.066666667	0.857142857,0.142857143	0.733333333,0.266666667	0.892857143,0.107142857	0.321428571,0.678571429,0,0	0.454545455,0.545454545,0,0	0.433333333,0.566666667,0,0	0.615384615,0.384615385,0,0	0.4,0.6,0,0	0.5,0.5,0,0	0
1293	14743	B230	0.00384007	0.0119404	0.8125,0.1875	0.605263158,0.394736842	0.733333333,0.266666667	0.857142857,0.142857143	0.785714286,0.214285714	0.7,0.3	0.142857143,0.857142857,0,0	0.25,0.75,0,0	0.214285714,0.785714286,0,0	0.291666667,0.708333333,0,0	0.166666667,0.833333333,0,0	0.166666667,0.833333333,0,0	0
1296	16854	B232	-0.0254377	0.0519022	0.9,0.1	0.911764706,0.088235294	0.857142857,0.142857143	0.821428571,0.178571429	0.9,0.1	0.846153846,0.153846154	0.2,0.8,0,0	0.318181818,0.681818182,0,0	0.4,0.6,0,0	0.384615385,0.615384615,0,0	0.033333333,0.966666667,0,0	0.066666667,0.933333333,0,0	0
1301	66587	B234	0.0465074	0.0718889	0.433333333,0.566666667	0.138888889,0.861111111	0.125,0.875	0.272727273,0.727272727	0.375,0.625	0.428571429,0.571428571	0.066666667,0.933333333,0,0	0.181818182,0.818181818,0,0	0,1,0,0	0.192307692,0.807692308,0,0	0,1,0,0	0,1,0,0	0
1329	7034	B237	0.0145908	0.0755686	0.8125,0.1875	0.833333333,0.166666667	0.75,0.25	0.692307692,0.307692308	0.615384615,0.384615385	0.807692308,0.192307692	0.25,0.75,0,0	0.363636364,0.636363636,0,0	0.142857143,0.857142857,0,0	0.615384615,0.384615385,0,0	0.461538462,0.538461538,0,0	0.423076923,0.576923077,0,0	0
1347	94179	B238	0.0188318	-0.00985385	0.9,0.1	0.973684211,0.026315789	0.966666667,0.033333333	0.964285714,0.035714286	0.966666667,0.033333333	0.833333333,0.166666667	0.966666667,0.033333333,0,0	0.909090909,0.090909091,0,0	0.866666667,0.133333333,0,0	1,0,0,0	0.966666667,0.033333333,0,0	0.689655172,0.310344828,0,0	0
132	23531	B24	0.142268	0.0176775	0.25,0.75	0,1	0,1	0.035714286,0.964285714	0,1	0.133333333,0.866666667	1,0,0,0	0.888888889,0.111111111,0,0	0.75,0.25,0,0	1,0,0,0	0.9,0.1,0,0	0.884615385,0.115384615,0,0	0
1370	10031	B240	0.0508648	0.075389	0.21875,0.78125	0.078947368,0.921052632	0.25,0.75	0.107142857,0.892857143	0.321428571,0.678571429	0.166666667,0.833333333	0.5,0.5,0,0	0.5,0.5,0,0	0.454545455,0.545454545,0,0	0.541666667,0.458333333,0,0	0.136363636,0.863636364,0,0	0.458333333,0.541666667,0,0	0
1371	64767	B241	0.0587467	-0.020388	0.535714286,0.464285714	0.184210526,0.815789474	0.366666667,0.633333333	0.357142857,0.642857143	0.566666667,0.433333333	0.333333333,0.666666667	0.566666667,0.433333333,0,0	0.636363636,0.363636364,0,0	0.533333333,0.466666667,0,0	0.461538462,0.538461538,0,0	0.6,0.4,0,0	0.7,0.3,0,0	0
1394	57421	B243	0.00923485	-0.0223694	0.107142857,0.892857143	0.138888889,0.861111111	0.071428571,0.928571429	0.214285714,0.785714286	0.066666667,0.933333333	0.181818182,0.818181818	0.464285714,0.535714286,0,0	0.3,0.7,0,0	0.269230769,0.730769231,0,0	0.615384615,0.384615385,0,0	0.384615385,0.615384615,0,0	0.433333333,0.566666667,0,0	0
1413	53240	B246	0.0449927	-0.00898722	0.3125,0.6875	0.368421053,0.631578947	0.178571429,0.821428571	0.464285714,0.535714286	0.2,0.8	0.2,0.8	0.5,0.5,0,0	0.5,0.5,0,0	0.666666667,0.333333333,0,0	0.555555556,0.444444444,0,0	0.884615385,0.115384615,0,0	0.625,0.375,0,0	0
1456	77370	B248	0.0540611	0.0187807	0.875,0.125	0.894736842,0.105263158	1,0	0.928571429,0.071428571	1,0	1,0	0.1,0.9,0,0	0.181818182,0.818181818,0,0	0.25,0.75,0,0	0.307692308,0.692307692,0,0	0.366666667,0.633333333,0,0	0.133333333,0.866666667,0,0	0
133	2548	B25	-0.021355	0.0311647	0.625,0.375	0.657894737,0.342105263	0.7,0.3	0.785714286,0.214285714	0.7,0.3	0.733333333,0.266666667	0.7,0.3,0,0	0.818181818,0.181818182,0,0	0.857142857,0.142857143,0,0	0.538461538,0.461538462,0,0	0.766666667,0.233333333,0,0	0.8,0.2,0,0	0
1459	68266	B250	-0.00933528	-0.01022	0.233333333,0.766666667	0.184210526,0.815789474	0.357142857,0.642857143	0.285714286,0.714285714	0.166666667,0.833333333	0.2,0.8	0.923076923,0.076923077,0,0	1,0,0,0	1,0,0,0	1,0,0,0	1,0,0,0	0.766666667,0.233333333,0,0	0
1461	13047	B251	0.0961491	0.042703	0.09375,0.90625	0,1	0,1	0.107142857,0.892857143	0,1	0.2,0.8	0.833333333,0.166666667,0,0	0.772727273,0.227272727,0,0	0.666666667,0.333333333,0,0	0.846153846,0.153846154,0,0	0.8,0.2,0,0	0.966666667,0.033333333,0,0	0
1470	71653	B252	0.0584152	0.0853459	0.115384615,0.884615385	0.107142857,0.892857143	0.136363636,0.863636364	0.318181818,0.681818182	0.038461538,0.961538462	0.3125,0.6875	0.066666667,0.933333333,0,0	0.2,0.8,0,0	0.083333333,0.916666667,0,0	0.25,0.75,0,0	0.3,0.7,0,0	0.233333333,0.766666667,0,0	0
1483	5934	B253	0.0948319	0.0413762	0.566666667,0.433333333	0.815789474,0.184210526	0.5,0.5	0.785714286,0.214285714	0.464285714,0.535714286	0.566666667,0.433333333	0.035714286,0.964285714,0,0	0.045454545,0.954545455,0,0	0,1,0,0	0.115384615,0.884615385,0,0	0.178571429,0.821428571,0,0	0.233333333,0.766666667,0,0	0
1489	34000	B254	0.00720174	0.0244862	0.366666667,0.633333333	0.5,0.5	0.428571429,0.571428571	0.571428571,0.428571429	0.678571429,0.321428571	0.566666667,0.433333333	0.933333333,0.066666667,0,0	0.863636364,0.136363636,0,0	0.566666667,0.433333333,0,0	0.884615385,0.115384615,0,0	0.866666667,0.133333333,0,0	0.966666667,0.033333333,0,0	0
1490	42815	B255	-0.00727185	0.0285286	0.09375,0.90625	0.078947368,0.921052632	0,1	0.107142857,0.892857143	0.166666667,0.833333333	0.1,0.9	0.066666667,0.933333333,0,0	0,1,0,0	0,1,0,0	0.153846154,0.846153846,0,0	0.033333333,0.966666667,0,0	0.133333333,0.866666667,0,0	0
1493	66754	B256	0.0300151	-0.0146921	0.615384615,0.384615385	0.794117647,0.205882353	0.466666667,0.533333333	0.678571429,0.321428571	0.633333333,0.366666667	0.633333333,0.366666667	0.466666667,0.533333333,0,0	0.5,0.5,0,0	0.5,0.5,0,0	0.5,0.5,0,0	0.5,0.5,0,0	0.5,0.5,0,0	0
1497	81794	B257	0.140486	0.0233468	0.3,0.7	0.833333333,0.166666667	0.791666667,0.208333333	0.785714286,0.214285714	0.727272727,0.272727273	0.461538462,0.538461538	0.866666667,0.133333333,0,0	0.727272727,0.272727273,0,0	0.928571429,0.071428571,0,0	0.807692308,0.192307692,0,0	0.833333333,0.166666667,0,0	0.9,0.1,0,0	0
1503	13265	B258	0.0471305	0.0300249	0.833333333,0.166666667	0.973684211,0.026315789	0.846153846,0.153846154	0.928571429,0.071428571	0.733333333,0.266666667	0.833333333,0.166666667	0.153846154,0.846153846,0,0	0,1,0,0	0.291666667,0.708333333,0,0	0.291666667,0.708333333,0,0	0.269230769,0.730769231,0,0	0.111111111,0.888888889,0,0	0
1511	33409	B259	0.026795	0.00244424	0.8125,0.1875	0.947368421,0.052631579	1,0	0.928571429,0.071428571	0.933333333,0.066666667	0.933333333,0.066666667	0.566666667,0.433333333,0,0	0.611111111,0.388888889,0,0	0.615384615,0.384615385,0,0	0.923076923,0.076923077,0,0	0.571428571,0.428571429,0,0	0.433333333,0.566666667,0,0	0
139	15103	B26	0.0489402	0.0540611	0.222222222,0.777777778	0.09375,0.90625	0.038461538,0.961538462	0.035714286,0.964285714	0,1	0.076923077,0.923076923	0.038461538,0.961538462,0,0	0,1,0,0	0.076923077,0.923076923,0,0	0.083333333,0.916666667,0,0	0.192307692,0.807692308,0,0	0.153846154,0.846153846,0,0	0
1517	570	B260	0.111461	-0.00212144	0.5,0.5	0.368421053,0.631578947	0.266666667,0.733333333	0.178571429,0.821428571	0.7,0.3	0.666666667,0.333333333	0.333333333,0.666666667,0,0	0.454545455,0.545454545,0,0	0.428571429,0.571428571,0,0	0.269230769,0.730769231,0,0	0.5,0.5,0,0	0.466666667,0.533333333,0,0	0
1523	146450	B261	0.0338271	0.0256852	0,1	0.138888889,0.861111111	0.038461538,0.961538462	0.142857143,0.857142857	0.033333333,0.966666667	0,1	0,1,0,0	0.111111111,0.888888889,0,0	0,1,0,0	0.25,0.75,0,0	0,1,0,0	0,1,0,0	0
1536	45331	B263	0.0195971	0.067915	0.90625,0.09375	0.894736842,0.105263158	0.9,0.1	0.964285714,0.035714286	0.9,0.1	0.714285714,0.285714286	0.2,0.8,0,0	0.2,0.8,0,0	0.5,0.5,0,0	0.153846154,0.846153846,0,0	0.366666667,0.633333333,0,0	0.166666667,0.833333333,0,0	0
1539	27706	B264	0.0545597	0.137413	0.84375,0.15625	0.947368421,0.052631579	1,0	0.964285714,0.035714286	1,0	0.933333333,0.066666667	1,0,0,0	0.75,0.25,0,0	0.916666667,0.083333333,0,0	1,0,0,0	0.928571429,0.071428571,0,0	0.964285714,0.035714286,0,0	0
1565	80575	B266	0.0877608	0.0490039	0.125,0.875	0.0625,0.9375	0.269230769,0.730769231	0.181818182,0.818181818	0.3,0.7	0.071428571,0.928571429	0.384615385,0.615384615,0,0	0.5,0.5,0,0	0.4375,0.5625,0,0	0.681818182,0.318181818,0,0	0.576923077,0.423076923,0,0	0.666666667,0.333333333,0,0	0
1578	9422	B267	0.0364635	0.0675085	0.84375,0.15625	0.815789474,0.184210526	0.966666667,0.033333333	0.785714286,0.214285714	0.933333333,0.066666667	0.866666667,0.133333333	0.85,0.15,0,0	0.875,0.125,0,0	1,0,0,0	0.958333333,0.041666667,0,0	0.916666667,0.083333333,0,0	0.892857143,0.107142857,0,0	0
1579	48460	B268	0.00830246	0.0860802	0.857142857,0.142857143	0.861111111,0.138888889	0.966666667,0.033333333	0.958333333,0.041666667	0.766666667,0.233333333	0.807692308,0.192307692	0.2,0.8,0,0	0.045454545,0.954545455,0,0	0.033333333,0.966666667,0,0	0.038461538,0.961538462,0,0	0.033333333,0.966666667,0,0	0.066666667,0.933333333,0,0	0
1581	8737	B269	0.0437297	-0.0234321	0.15625,0.84375	0.210526316,0.789473684	0.033333333,0.966666667	0,1	0.066666667,0.933333333	0.066666667,0.933333333	0.066666667,0.933333333,0,0	0.136363636,0.863636364,0,0	0.066666667,0.933333333,0,0	0.153846154,0.846153846,0,0	0.133333333,0.866666667,0,0	0.133333333,0.866666667,0,0	0
140	51442	B27	0.0997705	0.0369055	0.75,0.25	1,0	0.933333333,0.066666667	0.961538462,0.038461538	1,0	0.961538462,0.038461538	0.035714286,0.964285714,0,0	0.227272727,0.772727273,0,0	0.571428571,0.428571429,0,0	0.346153846,0.653846154,0,0	0.433333333,0.566666667,0,0	0.366666667,0.633333333,0,0	0
1588	74521	B270	0.0402165	-0.0224334	0,1	0.083333333,0.916666667	0.178571429,0.821428571	0.035714286,0.964285714	0.033333333,0.966666667	0.033333333,0.966666667	0.045454545,0.954545455,0,0	0,1,0,0	0.25,0.75,0,0	0.227272727,0.772727273,0,0	0.178571429,0.821428571,0,0	0.035714286,0.964285714,0,0	0
1596	60284	B271	0.0355899	0.0769008	0.0625,0.9375	0.131578947,0.868421053	0.2,0.8	0.071428571,0.928571429	0.133333333,0.866666667	0,1	0.928571429,0.071428571,0,0	0.863636364,0.136363636,0,0	0.733333333,0.266666667,0,0	0.875,0.125,0,0	0.85,0.15,0,0	1,0,0,0	0
1598	68130	B272	0.0453214	0.0578541	0.785714286,0.214285714	0.84375,0.15625	0.730769231,0.269230769	0.730769231,0.269230769	1,0	0.714285714,0.285714286	0.928571429,0.071428571,0,0	0.777777778,0.222222222,0,0	0.884615385,0.115384615,0,0	0.818181818,0.181818182,0,0	0.966666667,0.033333333,0,0	0.928571429,0.071428571,0,0	0
1606	107926	B274	0.149479	0.0217684	0.038461538,0.961538462	0.214285714,0.785714286	0.3,0.7	0.090909091,0.909090909	0.409090909,0.590909091	0.1,0.9	0.083333333,0.083333333,0.833333333,0	0.05,0,0.95,0	0.148148148,0.037037037,0.814814815,0	0,0.157894737,0.842105263,0	0.052631579,0.105263158,0.842105263,0	0.035714286,0.035714286,0.928571429,0	0
1619	65037	B275	0.000707468	0.0629706	0.84375,0.15625	0.973684211,0.026315789	0.964285714,0.035714286	0.857142857,0.142857143	0.833333333,0.166666667	0.9,0.1	0.107142857,0.892857143,0,0	0.2,0.8,0,0	0.142857143,0.857142857,0,0	0.25,0.75,0,0	0.2,0.8,0,0	0.033333333,0.966666667,0,0	0
1639	61602	B276	0.073731	0.137222	0.9375,0.0625	0.842105263,0.157894737	1,0	0.857142857,0.142857143	1,0	0.884615385,0.115384615	0.214285714,0.785714286,0,0	0.409090909,0.590909091,0,0	0.5,0.5,0,0	0.576923077,0.423076923,0,0	0.466666667,0.533333333,0,0	0.433333333,0.566666667,0,0	0
1644	25542	B277	0.137706	0.0709764	0.928571429,0.071428571	0.705882353,0.294117647	0.866666667,0.133333333	0.75,0.25	0.464285714,0.535714286	0.923076923,0.076923077	0.038461538,0.961538462,0,0	0,1,0,0	0,1,0,0	0,1,0,0	0.115384615,0.884615385,0,0	0.461538462,0.538461538,0,0	0
1645	52593	B278	0.0562428	0.00717149	0.833333333,0.166666667	1,0	1,0	0.875,0.125	0.961538462,0.038461538	1,0	0.727272727,0.272727273,0,0	0.5,0.5,0,0	0.923076923,0.076923077,0,0	0.769230769,0.230769231,0,0	0.933333333,0.066666667,0,0	0.642857143,0.357142857,0,0	0
143	51289	B28	0.0702671	0.0800368	0.96875,0.03125	0.868421053,0.131578947	0.933333333,0.066666667	1,0	0.8,0.2	1,0	0.333333333,0.666666667,0,0	0.181818182,0.818181818,0,0	0.115384615,0.884615385,0,0	0.269230769,0.730769231,0,0	0.266666667,0.733333333,0,0	0.2,0.8,0,0	0
1677	62155	B280	0.064452	-0.00025436	0.6875,0.3125	0.631578947,0.368421053	0.392857143,0.607142857	0.464285714,0.535714286	0.466666667,0.533333333	0.7,0.3	0.678571429,0.321428571,0,0	0.65,0.35,0,0	0.6,0.4,0,0	0.538461538,0.461538462,0,0	0.466666667,0.533333333,0,0	0.678571429,0.321428571,0,0	0
1680	89220	B281	0.013307	0.00776846	0.125,0.875	0.294117647,0.705882353	0.25,0.75	0.136363636,0.863636364	0.3,0.7	0.142857143,0.857142857	0.12,0.48,0.4,0	0.117647059,0.588235294,0.294117647,0	0.153846154,0.576923077,0.269230769,0	0.166666667,0.5,0.333333333,0	0.111111111,0.555555556,0.333333333,0	0,0.576923077,0.423076923,0	0
1685	78040	B282	0.0425177	0.0827177	0.833333333,0.166666667	0.96875,0.03125	1,0	0.954545455,0.045454545	0.958333333,0.041666667	0.833333333,0.166666667	0.033333333,0.966666667,0,0	0.1,0.9,0,0	0.2,0.8,0,0	0.083333333,0.916666667,0,0	0.133333333,0.866666667,0,0	0.066666667,0.933333333,0,0	0
1714	66681	B287	0.0575165	0.11178	0.03125,0.96875	0.055555556,0.944444444	0.035714286,0.964285714	0,1	0.2,0.8	0.066666667,0.933333333	0,1,0,0	0.055555556,0.944444444,0,0	0.107142857,0.892857143,0,0	0,1,0,0	0.133333333,0.866666667,0,0	0.269230769,0.730769231,0,0	0
1721	24812	B288	0.121918	0.079697	0.884615385,0.115384615	0.657894737,0.342105263	0.892857143,0.107142857	0.785714286,0.214285714	1,0	0.964285714,0.035714286	0.538461538,0.461538462,0,0	0.5,0.5,0,0	0.269230769,0.730769231,0,0	0.384615385,0.615384615,0,0	0.333333333,0.666666667,0,0	0.642857143,0.357142857,0,0	0
1745	64013	B289	-0.0108923	0.032892	0.21875,0.78125	0.210526316,0.789473684	0.2,0.8	0.214285714,0.785714286	0.366666667,0.633333333	0.266666667,0.733333333	0.071428571,0.928571429,0,0	0.045454545,0.954545455,0,0	0.035714286,0.964285714,0,0	0.192307692,0.807692308,0,0	0.115384615,0.884615385,0,0	0.346153846,0.653846154,0,0	0
146	31171	B29	0.0185795	0.0254761	1,0	0.868421053,0.131578947	0.928571429,0.071428571	0.892857143,0.107142857	0.966666667,0.033333333	0.821428571,0.178571429	0,1,0,0	0.227272727,0.772727273,0,0	0.035714286,0.964285714,0,0	0.076923077,0.923076923,0,0	0.033333333,0.966666667,0,0	0.033333333,0.966666667,0,0	0
1749	46381	B290	0.00508822	0.0127943	0.966666667,0.033333333	0.868421053,0.131578947	1,0	0.964285714,0.035714286	0.866666667,0.133333333	0.9,0.1	0.966666667,0.033333333,0,0	0.863636364,0.136363636,0,0	0.607142857,0.392857143,0,0	0.730769231,0.269230769,0,0	0.866666667,0.133333333,0,0	0.9,0.1,0,0	0
1760	22099	B291	0.0397786	0.0775101	0.125,0.875	0.222222222,0.777777778	0.178571429,0.821428571	0.269230769,0.730769231	0,1	0.133333333,0.866666667	0.933333333,0.066666667,0,0	0.65,0.35,0,0	0.766666667,0.233333333,0,0	0.769230769,0.230769231,0,0	0.733333333,0.266666667,0,0	0.9,0.1,0,0	0
1779	77888	B293	0.0656803	0.0618852	0.9375,0.0625	0.710526316,0.289473684	0.933333333,0.066666667	0.928571429,0.071428571	0.9,0.1	1,0	0.928571429,0.071428571,0,0	0.95,0.05,0,0	0.785714286,0.214285714,0,0	0.8125,0.1875,0,0	0.9375,0.0625,0,0	0.966666667,0.033333333,0,0	0
1786	89463	B294	0.0711883	0.0456119	0.96875,0.03125	0.973684211,0.026315789	0.766666667,0.233333333	0.892857143,0.107142857	0.8,0.2	0.766666667,0.233333333	0.8,0.2,0,0	1,0,0,0	0.933333333,0.066666667,0,0	0.846153846,0.153846154,0,0	0.821428571,0.178571429,0,0	0.8,0.2,0,0	0
1805	38814	B296	0.000423635	0.0576914	0.15625,0.84375	0.210526316,0.789473684	0.2,0.8	0.035714286,0.964285714	0.066666667,0.933333333	0.166666667,0.833333333	0.7,0.3,0,0	0.95,0.05,0,0	1,0,0,0	0.961538462,0.038461538,0,0	0.9,0.1,0,0	0.857142857,0.142857143,0,0	0
1816	19820	B297	0.0109757	0.0115988	0.25,0.75	0.394736842,0.605263158	0.266666667,0.733333333	0.25,0.75	0.133333333,0.866666667	0.233333333,0.766666667	0.909090909,0.090909091,0,0	0.75,0.25,0,0	0.791666667,0.208333333,0,0	0.730769231,0.269230769,0,0	0.846153846,0.153846154,0,0	0.75,0.25,0,0	0
1822	78868	B298	0.0913508	0.0946607	0.8125,0.1875	0.921052632,0.078947368	0.933333333,0.066666667	0.714285714,0.285714286	1,0	0.8,0.2	0.8125,0.1875,0,0	1,0,0,0	0.923076923,0.076923077,0,0	0.958333333,0.041666667,0,0	1,0,0,0	0.964285714,0.035714286,0,0	0
18	11778	B3	-0.00060078	0.0325035	0.9375,0.0625	1,0	0.933333333,0.066666667	0.846153846,0.153846154	0.892857143,0.107142857	0.892857143,0.107142857	0.961538462,0.038461538,0,0	1,0,0,0	1,0,0,0	1,0,0,0	1,0,0,0	0.730769231,0.269230769,0,0	0
150	66747	B30	0.0316997	0.0641261	0.035714286,0.964285714	0,1	0.1,0.9	0,1	0.066666667,0.933333333	0.166666667,0.833333333	0.6,0.4,0,0	0.727272727,0.272727273,0,0	0.642857143,0.357142857,0,0	0.615384615,0.384615385,0,0	0.6,0.4,0,0	0.766666667,0.233333333,0,0	0
1826	74711	B300	0.0115231	0.0179952	0.59375,0.40625	0.447368421,0.552631579	0.5,0.5	0.678571429,0.321428571	0.733333333,0.266666667	0.533333333,0.466666667	0.178571429,0.821428571,0,0	0.136363636,0.863636364,0,0	0.233333333,0.766666667,0,0	0.115384615,0.884615385,0,0	0.133333333,0.866666667,0,0	0.269230769,0.730769231,0,0	0
1836	21970	B301	0.0498912	-0.0118409	0.866666667,0.133333333	0.868421053,0.131578947	1,0	0.857142857,0.142857143	0.966666667,0.033333333	1,0	0.269230769,0.730769231,0,0	0.444444444,0.555555556,0,0	0.041666667,0.958333333,0,0	0.333333333,0.666666667,0,0	0.166666667,0.833333333,0,0	0.307692308,0.692307692,0,0	0
1849	6769	B302	0.0122639	0.113854	0.866666667,0.133333333	0.972222222,0.027777778	0.933333333,0.066666667	0.964285714,0.035714286	0.966666667,0.033333333	0.833333333,0.166666667	1,0,0,0	0.888888889,0.111111111,0,0	0.923076923,0.076923077,0,0	0.884615385,0.115384615,0,0	1,0,0,0	0.7,0.3,0,0	0
1889	11124	B303	0.0721301	0.056071	0.8,0.2	0.833333333,0.166666667	0.933333333,0.066666667	0.961538462,0.038461538	1,0	0.769230769,0.230769231	0.166666667,0.833333333,0,0	0.1,0.9,0,0	0.066666667,0.933333333,0,0	0.115384615,0.884615385,0,0	0.166666667,0.833333333,0,0	0.115384615,0.884615385,0,0	0
1893	89503	B304	-0.00844909	0.00679269	0.607142857,0.392857143	0.794117647,0.205882353	0.8,0.2	0.807692308,0.192307692	0.7,0.3	0.7,0.3	0.269230769,0.307692308,0.423076923,0	0.368421053,0.263157895,0.368421053,0	0.5,0.192307692,0.307692308,0	0.269230769,0.269230769,0.461538462,0	0.518518519,0.148148148,0.333333333,0	0.28,0.32,0.4,0	0
1898	13746	B305	0.0241869	0.00564558	0.807692308,0.192307692	0.921052632,0.078947368	0.933333333,0.066666667	0.964285714,0.035714286	1,0	0.892857143,0.107142857	1,0,0,0	1,0,0,0	0.958333333,0.041666667,0,0	0.961538462,0.038461538,0,0	0.807692308,0.192307692,0,0	1,0,0,0	0
1933	20436	B306	0.156545	0.0854371	0.125,0.875	0.055555556,0.944444444	0.307692308,0.692307692	0.25,0.75	0.466666667,0.533333333	0.192307692,0.807692308	0.035714286,0.964285714,0,0	0,1,0,0	0.090909091,0.909090909,0,0	0,1,0,0	0.035714286,0.964285714,0,0	0.166666667,0.833333333,0,0	0
1937	43911	B307	-0.00114079	0.0372733	0.0625,0.9375	0.078947368,0.921052632	0,1	0.035714286,0.964285714	0.133333333,0.866666667	0.133333333,0.866666667	0.857142857,0.142857143,0,0	0.722222222,0.277777778,0,0	0.9,0.1,0,0	0.708333333,0.291666667,0,0	0.966666667,0.033333333,0,0	1,0,0,0	0
1941	25429	B308	0.0265991	0.100744	0.933333333,0.066666667	0.894736842,0.105263158	0.966666667,0.033333333	0.892857143,0.107142857	1,0	0.866666667,0.133333333	0.833333333,0.166666667,0,0	1,0,0,0	1,0,0,0	0.909090909,0.090909091,0,0	0.892857143,0.107142857,0,0	0.75,0.25,0,0	0
153	50189	B31	0.11772	-0.0094785	0.09375,0.90625	0.078947368,0.921052632	0.214285714,0.785714286	0.035714286,0.964285714	0.233333333,0.766666667	0,1	0.966666667,0.033333333,0,0	0.909090909,0.090909091,0,0	0.766666667,0.233333333,0,0	0.961538462,0.038461538,0,0	0.966666667,0.033333333,0,0	0.933333333,0.066666667,0,0	0
1946	9821	B310	0.0233984	-0.0210019	0.107142857,0.892857143	0.026315789,0.973684211	0.142857143,0.857142857	0.071428571,0.928571429	0.1,0.9	0,1	0.107142857,0.892857143,0,0	0.090909091,0.909090909,0,0	0.033333333,0.966666667,0,0	0.153846154,0.846153846,0,0	0.266666667,0.733333333,0,0	0,1,0,0	0
1960	16100	B311	0.116495	0.0706666	0.59375,0.40625	0.583333333,0.416666667	0.3,0.7	0.454545455,0.545454545	0.233333333,0.766666667	0.454545455,0.545454545	0.464285714,0.535714286,0,0	0.166666667,0.833333333,0,0	0.233333333,0.766666667,0,0	0.423076923,0.576923077,0,0	0.266666667,0.733333333,0,0	0.3,0.7,0,0	0
1967	56234	B312	0.01913	0.0350911	0.142857143,0.857142857	0.083333333,0.916666667	0.166666667,0.833333333	0.107142857,0.892857143	0,1	0.230769231,0.769230769	0.9,0.1,0,0	1,0,0,0	0.857142857,0.142857143,0,0	0.961538462,0.038461538,0,0	0.966666667,0.033333333,0,0	1,0,0,0	0
1968	60515	B313	-0.0132991	0.0137078	0.464285714,0.535714286	0.631578947,0.368421053	0.571428571,0.428571429	0.535714286,0.464285714	0.566666667,0.433333333	0.428571429,0.571428571	0.866666667,0.133333333,0,0	0.85,0.15,0,0	0.933333333,0.066666667,0,0	0.923076923,0.076923077,0,0	0.966666667,0.033333333,0,0	0.8,0.2,0,0	0
1969	14846	B314	0.00644172	0.0525873	0.8125,0.1875	0.947368421,0.052631579	0.8,0.2	0.821428571,0.178571429	0.8,0.2	0.9,0.1	0.607142857,0.392857143,0,0	0.863636364,0.136363636,0,0	0.5,0.5,0,0	0.461538462,0.538461538,0,0	0.428571429,0.571428571,0,0	0.571428571,0.428571429,0,0	0
1983	5196	B315	0.0444544	0.106278	0.8125,0.1875	1,0	0.933333333,0.066666667	1,0	0.833333333,0.166666667	0.928571429,0.071428571	0.958333333,0.041666667,0,0	0.944444444,0.055555556,0,0	1,0,0,0	1,0,0,0	0.8,0.2,0,0	1,0,0,0	0
1994	85166	B316	0.0427121	-0.0305206	0.8125,0.1875	1,0	0.933333333,0.066666667	0.923076923,0.076923077	1,0	0.9,0.1	0.482758621,0.482758621,0.034482759,0	0.5,0.5,0,0	0.566666667,0.4,0.033333333,0	0.5,0.461538462,0.038461538,0	0.413793103,0.517241379,0.068965517,0	0.448275862,0.379310345,0.172413793,0	0
2017	58448	B317	-0.0252111	-0.0187682	0.892857143,0.107142857	0.894736842,0.105263158	0.933333333,0.066666667	0.964285714,0.035714286	0.9,0.1	0.933333333,0.066666667	0.75,0.25,0,0	0.777777778,0.222222222,0,0	0.807692308,0.192307692,0,0	0.846153846,0.153846154,0,0	0.821428571,0.178571429,0,0	0.875,0.125,0,0	0
2018	30300	B318	0.0341366	0.0990029	0.033333333,0.966666667	0.205882353,0.794117647	0.071428571,0.928571429	0.269230769,0.730769231	0.266666667,0.733333333	0.076923077,0.923076923	0,1,0,0	0.1875,0.8125,0,0	0.375,0.625,0,0	0.083333333,0.916666667,0,0	0.076923077,0.923076923,0,0	0,1,0,0	0
2022	18599	B319	-0.0166264	0.0464224	0.066666667,0.933333333	0.029411765,0.970588235	0.066666667,0.933333333	0.076923077,0.923076923	0.066666667,0.933333333	0,1	0.076923077,0.923076923,0,0	0.071428571,0.928571429,0,0	0.1,0.9,0,0	0.208333333,0.791666667,0,0	0.5,0.5,0,0	0,1,0,0	0
159	12146	B32	0.0748518	0.0312609	0.633333333,0.366666667	0.473684211,0.526315789	0.766666667,0.233333333	0.5,0.5	0.7,0.3	0.466666667,0.533333333	0.966666667,0.033333333,0,0	0.75,0.25,0,0	0.866666667,0.133333333,0,0	0.923076923,0.076923077,0,0	0.892857143,0.107142857,0,0	1,0,0,0	0
2025	86686	B320	-0.00291861	-0.0318363	0.884615385,0.115384615	0.736842105,0.263157895	0.892857143,0.107142857	0.714285714,0.285714286	0.766666667,0.233333333	0.833333333,0.166666667	0.413793103,0.379310345,0.206896552,0	0.25,0.5,0.25,0	0.259259259,0.592592593,0.148148148,0	0.230769231,0.692307692,0.076923077,0	0.366666667,0.533333333,0.1,0	0.366666667,0.566666667,0.066666667,0	0
2039	64464	B321	0.015836	0.150369	0.1,0.9	0.052631579,0.947368421	0,1	0.035714286,0.964285714	0.166666667,0.833333333	0.033333333,0.966666667	0.333333333,0.666666667,0,0	0.35,0.65,0,0	0.346153846,0.653846154,0,0	0.384615385,0.615384615,0,0	0.5,0.5,0,0	0.333333333,0.666666667,0,0	0
2051	23883	B322	-0.0236562	-0.0257079	0.857142857,0.142857143	0.916666667,0.083333333	0.892857143,0.107142857	0.928571429,0.071428571	0.884615385,0.115384615	0.821428571,0.178571429	0.357142857,0.642857143,0,0	0.555555556,0.444444444,0,0	0.333333333,0.666666667,0,0	0.583333333,0.416666667,0,0	0.25,0.75,0,0	0.533333333,0.466666667,0,0	0
2054	38523	B323	0.0357996	0.0554911	0.90625,0.09375	0.789473684,0.210526316	0.9,0.1	0.928571429,0.071428571	1,0	0.966666667,0.033333333	0.966666667,0.033333333,0,0	0.909090909,0.090909091,0,0	0.964285714,0.035714286,0,0	0.923076923,0.076923077,0,0	0.9,0.1,0,0	0.966666667,0.033333333,0,0	0
2065	21156	B324	0.0768705	-0.0331679	0,1	0.1875,0.8125	0.25,0.75	0.035714286,0.964285714	0.192307692,0.807692308	0.107142857,0.892857143	0.384615385,0.615384615,0,0	0.5,0.5,0,0	0.269230769,0.730769231,0,0	0.055555556,0.944444444,0,0	0.678571429,0.321428571,0,0	0.461538462,0.538461538,0,0	0
2066	88649	B325	0.053263	-0.0212965	0.5,0.5	0.921052632,0.078947368	0.678571429,0.321428571	0.75,0.25	0.766666667,0.233333333	0.633333333,0.366666667	0.130434783,0.565217391,0.304347826,0	0.352941176,0.235294118,0.411764706,0	0.434782609,0.130434783,0.434782609,0	0.391304348,0.260869565,0.347826087,0	0.607142857,0.142857143,0.25,0	0.275862069,0.310344828,0.413793103,0	0
2068	32580	B326	0.0662861	0.0273621	0.09375,0.90625	0.342105263,0.657894737	0.266666667,0.733333333	0.214285714,0.785714286	0.466666667,0.533333333	0.2,0.8	0.933333333,0.066666667,0,0	0.954545455,0.045454545,0,0	0.821428571,0.178571429,0,0	0.961538462,0.038461538,0,0	1,0,0,0	1,0,0,0	0
2074	45887	B327	0.0394779	0.00723224	0.857142857,0.142857143	0.973684211,0.026315789	1,0	0.892857143,0.107142857	0.966666667,0.033333333	0.866666667,0.133333333	0.818181818,0.181818182,0,0	0.5,0.5,0,0	0.666666667,0.333333333,0,0	0.545454545,0.454545455,0,0	0.666666667,0.333333333,0,0	0.730769231,0.269230769,0,0	0
2081	28609	B328	0.0020177	0.126559	0.9375,0.0625	0.947368421,0.052631579	0.933333333,0.066666667	0.964285714,0.035714286	0.857142857,0.142857143	0.966666667,0.033333333	0,1,0,0	0,1,0,0	0.166666667,0.833333333,0,0	0,1,0,0	0.115384615,0.884615385,0,0	0.038461538,0.961538462,0,0	0
2085	30180	B329	0.013439	-0.0242626	0.8125,0.1875	0.842105263,0.157894737	0.928571429,0.071428571	0.821428571,0.178571429	0.833333333,0.166666667	0.678571429,0.321428571	0.933333333,0.066666667,0,0	0.909090909,0.090909091,0,0	0.821428571,0.178571429,0,0	0.961538462,0.038461538,0,0	0.833333333,0.166666667,0,0	0.857142857,0.142857143,0,0	0
164	14896	B33	0.0154939	-0.0253453	0.7,0.3	0.684210526,0.315789474	0.833333333,0.166666667	0.714285714,0.285714286	0.821428571,0.178571429	0.666666667,0.333333333	0.071428571,0.928571429,0,0	0.1875,0.8125,0,0	0.15,0.85,0,0	0.115384615,0.884615385,0,0	0.178571429,0.821428571,0,0	0.033333333,0.966666667,0,0	0
2094	16509	B330	-0.0144831	0.026403	0.733333333,0.266666667	0.617647059,0.382352941	0.533333333,0.466666667	0.642857143,0.357142857	0.653846154,0.346153846	0.642857143,0.357142857	0.961538462,0.038461538,0,0	0.954545455,0.045454545,0,0	0.923076923,0.076923077,0,0	1,0,0,0	0.866666667,0.133333333,0,0	0.964285714,0.035714286,0,0	0
2109	80875	B331	-0.00729194	0.025258	0.535714286,0.464285714	0.5,0.5	0.633333333,0.366666667	0.678571429,0.321428571	0.433333333,0.566666667	0.5,0.5	0.653846154,0.346153846,0,0	0.7,0.3,0,0	0.428571429,0.571428571,0,0	0.25,0.75,0,0	0.428571429,0.571428571,0,0	0.892857143,0.107142857,0,0	0
2122	87550	B333	7.10566e-05	8.04867e-06	0.590909091,0.409090909	0.566666667,0.433333333	0.6,0.4	0.791666667,0.208333333	0.7,0.3	0.5,0.5	0.260869565,0.391304348,0.347826087,0	0.333333333,0.466666667,0.2,0	0.346153846,0.230769231,0.423076923,0	0.416666667,0.375,0.208333333,0	0.461538462,0.192307692,0.346153846,0	0.44,0.2,0.36,0	0
2123	107843	B334	0.085718	0.0398448	0.1875,0.8125	0.264705882,0.735294118	0.033333333,0.966666667	0.269230769,0.730769231	0.066666667,0.933333333	0.214285714,0.785714286	0.166666667,0.833333333,0,0	0.076923077,0.923076923,0,0	0.222222222,0.777777778,0,0	0.227272727,0.772727273,0,0	0.333333333,0.666666667,0,0	0.111111111,0.888888889,0,0	0
2126	28234	B335	0.0252496	0.148219	1,0	0.973684211,0.026315789	0.833333333,0.166666667	0.857142857,0.142857143	0.933333333,0.066666667	0.9,0.1	0.066666667,0.933333333,0,0	0,1,0,0	0,1,0,0	0,1,0,0	0,1,0,0	0.233333333,0.766666667,0,0	0
2131	82623	B336	0.0489553	0.0993504	0.09375,0.90625	0.263157895,0.736842105	0.133333333,0.866666667	0.25,0.75	0.3,0.7	0,1	0.5,0.5,0,0	0.45,0.55,0,0	0.461538462,0.538461538,0,0	0.346153846,0.653846154,0,0	0.464285714,0.535714286,0,0	0.444444444,0.555555556,0,0	0
2139	13182	B337	0.0441478	0.0346315	0.8125,0.1875	0.973684211,0.026315789	0.966666667,0.033333333	0.928571429,0.071428571	0.733333333,0.266666667	0.866666667,0.133333333	0.576923077,0.423076923,0,0	0.083333333,0.916666667,0,0	0.714285714,0.285714286,0,0	0.291666667,0.708333333,0,0	0.571428571,0.428571429,0,0	0.307692308,0.692307692,0,0	0
2148	73547	B338	-0.000139288	0.039106	0.1,0.9	0.078947368,0.921052632	0.133333333,0.866666667	0.038461538,0.961538462	0.1,0.9	0.233333333,0.766666667	0.346153846,0.653846154,0,0	0.25,0.75,0,0	0.115384615,0.884615385,0,0	0.230769231,0.769230769,0,0	0.366666667,0.633333333,0,0	0.3,0.7,0,0	0
2149	63140	B339	0.119829	0.111866	0.833333333,0.166666667	0.5,0.5	0.428571429,0.571428571	0.730769231,0.269230769	0.433333333,0.566666667	0.692307692,0.307692308	0.9,0.1,0,0	0.772727273,0.227272727,0,0	0.892857143,0.107142857,0,0	0.807692308,0.192307692,0,0	0.833333333,0.166666667,0,0	0.933333333,0.066666667,0,0	0
168	93629	B34	0.0801617	0.0203241	0.75,0.25	0.555555556,0.444444444	0.8,0.2	0.769230769,0.230769231	0.933333333,0.066666667	0.833333333,0.166666667	0.2,0.28,0.16,0.36	0.368421053,0.210526316,0.263157895,0.157894737	0.074074074,0.259259259,0.185185185,0.481481481	0.076923077,0.384615385,0.115384615,0.423076923	0.035714286,0.178571429,0.285714286,0.5	0.137931034,0.379310345,0.103448276,0.379310345	0
2152	52545	B340	0.0951569	0.11663	0.964285714,0.035714286	0.894736842,0.105263158	0.75,0.25	0.642857143,0.357142857	0.714285714,0.285714286	0.958333333,0.041666667	0.607142857,0.392857143,0,0	0.125,0.875,0,0	0.545454545,0.454545455,0,0	0.25,0.75,0,0	0.766666667,0.233333333,0,0	0.571428571,0.428571429,0,0	0
2179	96281	B341	0.0233767	-0.00114511	0.166666667,0.833333333	0.166666667,0.833333333	0.090909091,0.909090909	0.375,0.625	0.142857143,0.857142857	0.2,0.8	0.296296296,0.037037037,0.666666667,0	0.19047619,0.047619048,0.761904762,0	0.44,0.12,0.44,0	0.304347826,0.086956522,0.608695652,0	0.310344828,0.034482759,0.655172414,0	0.321428571,0.178571429,0.5,0	0
2187	79470	B343	0.101827	0.0443465	0.5625,0.4375	0.666666667,0.333333333	1,0	0.678571429,0.321428571	0.666666667,0.333333333	0.866666667,0.133333333	0.75,0.25,0,0	1,0,0,0	0.961538462,0.038461538,0,0	1,0,0,0	1,0,0,0	0.5625,0.4375,0,0	0
2207	79279	B345	0.0166204	0.115482	0.09375,0.90625	0.105263158,0.894736842	0.033333333,0.966666667	0.035714286,0.964285714	0,1	0.1,0.9	0.6,0.4,0,0	0.636363636,0.363636364,0,0	0.666666667,0.333333333,0,0	0.576923077,0.423076923,0,0	0.833333333,0.166666667,0,0	0.7,0.3,0,0	0
2216	31760	B346	0.100889	0.124862	0.09375,0.90625	0.166666667,0.833333333	0.321428571,0.678571429	0.214285714,0.785714286	0.392857143,0.607142857	0.115384615,0.884615385	1,0,0,0	0.772727273,0.227272727,0,0	0.933333333,0.066666667,0,0	0.923076923,0.076923077,0,0	1,0,0,0	1,0,0,0	0
2222	23557	B347	0.00267208	0.0725709	0.923076923,0.076923077	0.868421053,0.131578947	0.857142857,0.142857143	0.785714286,0.214285714	0.892857143,0.107142857	1,0	0.464285714,0.535714286,0,0	0.681818182,0.318181818,0,0	0.366666667,0.633333333,0,0	0.576923077,0.423076923,0,0	0.4,0.6,0,0	0.533333333,0.466666667,0,0	0
2231	9197	B348	0.03036	0.0782604	0.875,0.125	0.578947368,0.421052632	0.8,0.2	0.785714286,0.214285714	0.8,0.2	0.866666667,0.133333333	0.866666667,0.133333333,0,0	0.954545455,0.045454545,0,0	0.866666667,0.133333333,0,0	0.923076923,0.076923077,0,0	0.866666667,0.133333333,0,0	0.933333333,0.066666667,0,0	0
171	79057	B35	0.0370066	0.0271038	0.833333333,0.166666667	0.921052632,0.078947368	0.821428571,0.178571429	0.785714286,0.214285714	0.766666667,0.233333333	0.566666667,0.433333333	1,0,0,0	0.954545455,0.045454545,0,0	0.966666667,0.033333333,0,0	0.961538462,0.038461538,0,0	1,0,0,0	0.733333333,0.266666667,0,0	0
2246	10225	B350	0.00784925	0.0585068	0.846153846,0.153846154	0.888888889,0.111111111	1,0	0.892857143,0.107142857	0.9,0.1	0.966666667,0.033333333	0.846153846,0.153846154,0,0	1,0,0,0	0.928571429,0.071428571,0,0	0.884615385,0.115384615,0,0	1,0,0,0	0.933333333,0.066666667,0,0	0
2255	57576	B352	0.0348447	0.0827712	0.928571429,0.071428571	0.815789474,0.184210526	1,0	0.961538462,0.038461538	0.933333333,0.066666667	0.966666667,0.033333333	0.25,0.75,0,0	0.428571429,0.571428571,0,0	0.230769231,0.769230769,0,0	0.15,0.85,0,0	0.571428571,0.428571429,0,0	0.533333333,0.466666667,0,0	0
2262	12751	B353	0.0757698	0.123234	0.96875,0.03125	0.868421053,0.131578947	1,0	0.964285714,0.035714286	1,0	0.833333333,0.166666667	1,0,0,0	1,0,0,0	0.892857143,0.107142857,0,0	0.846153846,0.153846154,0,0	1,0,0,0	0.923076923,0.076923077,0,0	0
2263	64078	B354	0.0315161	0.134482	0.1,0.9	0.052631579,0.947368421	0.066666667,0.933333333	0.107142857,0.892857143	0.233333333,0.766666667	0.035714286,0.964285714	0.166666667,0.833333333,0,0	0.1,0.9,0,0	0.346153846,0.653846154,0,0	0.136363636,0.863636364,0,0	0.142857143,0.857142857,0,0	0.333333333,0.666666667,0,0	0
2267	8462	B355	-0.0143159	0.0147353	1,0	0.875,0.125	0.954545455,0.045454545	0.9375,0.0625	0.958333333,0.041666667	0.888888889,0.111111111	1,0,0,0	0.785714286,0.214285714,0,0	1,0,0,0	0.909090909,0.090909091,0,0	0.9,0.1,0,0	0.928571429,0.071428571,0,0	0
2281	16325	B356	0.0261702	0.0519625	0.133333333,0.866666667	0.166666667,0.833333333	0.115384615,0.884615385	0.071428571,0.928571429	0.3,0.7	0.1,0.9	0.433333333,0.566666667,0,0	0.611111111,0.388888889,0,0	0.892857143,0.107142857,0,0	0.5,0.5,0,0	0.8,0.2,0,0	0.766666667,0.233333333,0,0	0
2293	48862	B357	0.0179523	0.0939516	0.15625,0.84375	0.111111111,0.888888889	0.066666667,0.933333333	0.071428571,0.928571429	0,1	0.107142857,0.892857143	1,0,0,0	1,0,0,0	0.769230769,0.230769231,0,0	0.923076923,0.076923077,0,0	0.566666667,0.433333333,0,0	0.933333333,0.066666667,0,0	0
2306	70961	B358	0.0362715	0.0457687	0.766666667,0.233333333	0.921052632,0.078947368	0.866666667,0.133333333	0.75,0.25	0.966666667,0.033333333	0.8,0.2	0.954545455,0.045454545,0,0	1,0,0,0	0.875,0.125,0,0	0.818181818,0.181818182,0,0	0.590909091,0.409090909,0,0	1,0,0,0	0
2335	44774	B359	0.0917939	0.127688	0.133333333,0.866666667	0.470588235,0.529411765	0.357142857,0.642857143	0.178571429,0.821428571	0.533333333,0.466666667	0.3,0.7	0,1,0,0	0,1,0,0	0.181818182,0.818181818,0,0	0,1,0,0	0.133333333,0.866666667,0,0	0.033333333,0.966666667,0,0	0
181	57532	B36	-0.0028181	0.0317642	0.928571429,0.071428571	0.921052632,0.078947368	0.933333333,0.066666667	0.769230769,0.230769231	0.892857143,0.107142857	0.892857143,0.107142857	0.5,0.5,0,0	0.545454545,0.454545455,0,0	0.5,0.5,0,0	0.5,0.5,0,0	0.5,0.5,0,0	0.5,0.5,0,0	0
2346	86139	B360	0.0177942	0.00968808	0.1875,0.8125	0.105263158,0.894736842	0.066666667,0.933333333	0.107142857,0.892857143	0.071428571,0.928571429	0.233333333,0.766666667	0.5,0.5,0,0	0.476190476,0.523809524,0,0	0.5,0.5,0,0	0.5,0.5,0,0	0.5,0.5,0,0	0.6,0.4,0,0	0
2358	98935	B361	0.0984993	-0.0200797	0.8125,0.1875	0.815789474,0.184210526	1,0	0.75,0.25	0.933333333,0.066666667	0.733333333,0.266666667	0.275862069,0.379310345,0.344827586,0	0.35,0.4,0.25,0	0.481481481,0.37037037,0.148148148,0	0.375,0.5,0.125,0	0.433333333,0.433333333,0.133333333,0	0.392857143,0.392857143,0.214285714,0	0
2359	61870	B362	0.0426497	0.0786992	0.178571429,0.821428571	0.055555556,0.944444444	0,1	0.107142857,0.892857143	0.033333333,0.966666667	0.033333333,0.966666667	0.5,0.5,0,0	0.777777778,0.222222222,0,0	0.45,0.55,0,0	0.583333333,0.416666667,0,0	0.583333333,0.416666667,0,0	0.681818182,0.318181818,0,0	0
2363	23751	B363	0.00544831	0.0407062	0.03125,0.96875	0.078947368,0.921052632	0.166666667,0.833333333	0.076923077,0.923076923	0.1,0.9	0.066666667,0.933333333	0.142857143,0.857142857,0,0	0.045454545,0.954545455,0,0	0,1,0,0	0,1,0,0	0.033333333,0.966666667,0,0	0.3,0.7,0,0	0
2376	62318	B364	0.0860494	0.149944	0.0625,0.9375	0.236842105,0.763157895	0.033333333,0.966666667	0.035714286,0.964285714	0,1	0.1,0.9	0.7,0.3,0,0	0.75,0.25,0,0	0.933333333,0.066666667,0,0	0.961538462,0.038461538,0,0	0.833333333,0.166666667,0,0	0.892857143,0.107142857,0,0	0
2379	59260	B365	0.123065	0.0375618	0.3125,0.6875	0.052631579,0.947368421	0.033333333,0.966666667	0.107142857,0.892857143	0,1	0.1,0.9	0,1,0,0	0,1,0,0	0,1,0,0	0.038461538,0.961538462,0,0	0.066666667,0.933333333,0,0	0.166666667,0.833333333,0,0	0
2387	42578	B366	0.0412097	0.0895881	0.90625,0.09375	1,0	0.866666667,0.133333333	0.730769231,0.269230769	0.964285714,0.035714286	0.884615385,0.115384615	0.541666667,0.458333333,0,0	0.3125,0.6875,0,0	0.3125,0.6875,0,0	0.541666667,0.458333333,0,0	0.55,0.45,0,0	0.214285714,0.785714286,0,0	0
2394	80081	B368	-0.0293281	0.0721289	0.142857143,0.857142857	0.088235294,0.911764706	0.115384615,0.884615385	0.178571429,0.821428571	0.142857143,0.857142857	0.153846154,0.846153846	0.25,0.75,0,0	0,1,0,0	0.208333333,0.791666667,0,0	0.333333333,0.666666667,0,0	0.214285714,0.785714286,0,0	0.357142857,0.642857143,0,0	0
2396	28943	B369	0.0114178	0.0132571	0.076923077,0.923076923	0.058823529,0.941176471	0.214285714,0.785714286	0.192307692,0.807692308	0.038461538,0.961538462	0.076923077,0.923076923	0.375,0.625,0,0	0.357142857,0.642857143,0,0	0.636363636,0.363636364,0,0	0.5,0.5,0,0	0.5,0.5,0,0	0.214285714,0.785714286,0,0	0
2415	82949	B370	0.0469593	0.0441684	0.208333333,0.791666667	0,1	0.142857143,0.857142857	0.038461538,0.961538462	0,1	0.066666667,0.933333333	0.428571429,0.178571429,0.035714286,0.357142857	0.470588235,0.117647059,0.058823529,0.352941176	0.5,0.115384615,0.038461538,0.346153846	0.307692308,0.076923077,0.192307692,0.423076923	0.407407407,0.037037037,0.037037037,0.518518519	0.407407407,0.111111111,0.111111111,0.37037037	0
2416	49279	B371	-0.0199295	0.000557275	0.4375,0.5625	0.315789474,0.684210526	0.366666667,0.633333333	0.464285714,0.535714286	0.366666667,0.633333333	0.433333333,0.566666667	0.961538462,0.038461538,0,0	0.888888889,0.111111111,0,0	1,0,0,0	0.884615385,0.115384615,0,0	0.966666667,0.033333333,0,0	0.928571429,0.071428571,0,0	0
2432	52038	B373	0.000605507	0.0324581	0.384615385,0.615384615	0.617647059,0.382352941	0.5,0.5	0.5,0.5	0.366666667,0.633333333	0.5,0.5	0.346153846,0.653846154,0,0	0.6,0.4,0,0	0.875,0.125,0,0	0.791666667,0.208333333,0,0	0.678571429,0.321428571,0,0	0.5,0.5,0,0	0
2437	90489	B374	-0.0117619	-0.00485914	0.071428571,0.928571429	0.166666667,0.833333333	0.1,0.9	0.107142857,0.892857143	0.066666667,0.933333333	0.033333333,0.966666667	0.04,0.96,0,0	0,1,0,0	0,1,0,0	0.192307692,0.807692308,0,0	0.107142857,0.892857143,0,0	0,1,0,0	0
2455	71136	B375	0.0187381	0.0954859	0.818181818,0.181818182	0.472222222,0.527777778	0.714285714,0.285714286	0.678571429,0.321428571	0.678571429,0.321428571	0.625,0.375	0.678571429,0.321428571,0,0	0.9,0.1,0,0	0.846153846,0.153846154,0,0	0.884615385,0.115384615,0,0	1,0,0,0	1,0,0,0	0
2488	72516	B377	-0.000246039	0.0720196	0.966666667,0.033333333	0.861111111,0.138888889	0.928571429,0.071428571	1,0	0.9,0.1	0.954545455,0.045454545	0.857142857,0.142857143,0,0	0.944444444,0.055555556,0,0	1,0,0,0	0.846153846,0.153846154,0,0	1,0,0,0	0.966666667,0.033333333,0,0	0
2516	62983	B379	0.0111953	-0.0220953	0.884615385,0.115384615	0.941176471,0.058823529	0.821428571,0.178571429	0.928571429,0.071428571	1,0	0.964285714,0.035714286	0.75,0.25,0,0	0.5,0.5,0,0	0.954545455,0.045454545,0,0	0.75,0.25,0,0	0.692307692,0.307692308,0,0	0.75,0.25,0,0	0
2530	63579	B380	-0.0140428	0.101814	0.78125,0.21875	0.722222222,0.277777778	0.821428571,0.178571429	0.714285714,0.285714286	0.666666667,0.333333333	0.633333333,0.366666667	0.866666667,0.133333333,0,0	0.909090909,0.090909091,0,0	0.714285714,0.285714286,0,0	0.961538462,0.038461538,0,0	0.833333333,0.166666667,0,0	0.9,0.1,0,0	0
2531	41501	B381	0.141009	-0.00590118	0.0625,0.9375	0,1	0,1	0.035714286,0.964285714	0.233333333,0.766666667	0,1	0.958333333,0.041666667,0,0	0.928571429,0.071428571,0,0	0.590909091,0.409090909,0,0	0.909090909,0.090909091,0,0	0.555555556,0.444444444,0,0	0.958333333,0.041666667,0,0	0
2532	64982	B382	0.0671885	-0.00369375	0.233333333,0.766666667	0.088235294,0.911764706	0.033333333,0.966666667	0.214285714,0.785714286	0.233333333,0.766666667	0.4,0.6	0.966666667,0.033333333,0,0	0.954545455,0.045454545,0,0	0.966666667,0.033333333,0,0	0.923076923,0.076923077,0,0	1,0,0,0	0.733333333,0.266666667,0,0	0
2534	61375	B383	-0.000104104	0.13554	0.0625,0.9375	0.131578947,0.868421053	0.142857143,0.857142857	0.142857143,0.857142857	0.25,0.75	0.142857143,0.857142857	1,0,0,0	0.95,0.05,0,0	0.933333333,0.066666667,0,0	1,0,0,0	0.75,0.25,0,0	0.964285714,0.035714286,0,0	0
2573	43010	B386	-0.00528174	0.00663881	0.21875,0.78125	0.157894737,0.842105263	0.142857143,0.857142857	0.071428571,0.928571429	0.066666667,0.933333333	0.153846154,0.846153846	0.966666667,0.033333333,0,0	0.545454545,0.454545455,0,0	0.571428571,0.428571429,0,0	0.807692308,0.192307692,0,0	0.566666667,0.433333333,0,0	0.833333333,0.166666667,0,0	0
2625	34530	B388	0.0750857	0.112081	0.875,0.125	0.833333333,0.166666667	1,0	0.884615385,0.115384615	1,0	0.9,0.1	0.142857143,0.857142857,0,0	0.181818182,0.818181818,0,0	0.035714286,0.964285714,0,0	0.192307692,0.807692308,0,0	0,1,0,0	0.1,0.9,0,0	0
2641	87664	B389	0.0578222	-0.00582406	0.285714286,0.714285714	0.131578947,0.868421053	0.066666667,0.933333333	0.25,0.75	0.2,0.8	0.4,0.6	0.384615385,0.269230769,0.346153846,0	0.352941176,0.529411765,0.117647059,0	0.416666667,0.458333333,0.125,0	0.384615385,0.269230769,0.346153846,0	0.482758621,0.413793103,0.103448276,0	0.392857143,0.464285714,0.142857143,0	0
2653	38383	B390	0.0339079	0.0521066	0.966666667,0.033333333	0.972222222,0.027777778	0.884615385,0.115384615	0.928571429,0.071428571	0.884615385,0.115384615	1,0	1,0,0,0	0.772727273,0.227272727,0,0	0.5,0.5,0,0	0.777777778,0.222222222,0,0	0.923076923,0.076923077,0,0	0.833333333,0.166666667,0,0	0
2669	77165	B391	0.0410384	0.0275407	0.923076923,0.076923077	0.933333333,0.066666667	0.846153846,0.153846154	1,0	0.821428571,0.178571429	0.727272727,0.272727273	0,1,0,0	0.15,0.85,0,0	0.230769231,0.769230769,0,0	0.041666667,0.958333333,0,0	0.107142857,0.892857143,0,0	0,1,0,0	0
2675	47788	B392	-0.00874274	0.0624838	0.964285714,0.035714286	0.921052632,0.078947368	0.964285714,0.035714286	0.964285714,0.035714286	0.857142857,0.142857143	0.928571429,0.071428571	0.866666667,0.133333333,0,0	0.909090909,0.090909091,0,0	0.966666667,0.033333333,0,0	0.916666667,0.083333333,0,0	1,0,0,0	0.833333333,0.166666667,0,0	0
2685	94010	B393	0.00820313	-0.029558	0.966666667,0.033333333	0.868421053,0.131578947	1,0	0.964285714,0.035714286	0.933333333,0.066666667	0.966666667,0.033333333	0.392857143,0.035714286,0.571428571,0	0.421052632,0.105263158,0.473684211,0	0.466666667,0.166666667,0.366666667,0	0.36,0.2,0.44,0	0.448275862,0,0.551724138,0	0.448275862,0.24137931,0.310344828,0	0
2691	4988	B394	0.0511471	0.0229902	0.21875,0.78125	0.210526316,0.789473684	0.033333333,0.966666667	0.035714286,0.964285714	0.066666667,0.933333333	0.133333333,0.866666667	0.1,0.9,0,0	0.045454545,0.954545455,0,0	0.066666667,0.933333333,0,0	0.153846154,0.846153846,0,0	0,1,0,0	0,1,0,0	0
2695	93667	B396	-0.00892922	0.133409	0.125,0.875	0.131578947,0.868421053	0.1,0.9	0.142857143,0.857142857	0.133333333,0.866666667	0,1	0.1,0.9,0,0	0.142857143,0.857142857,0,0	0.033333333,0.966666667,0,0	0.115384615,0.884615385,0,0	0.166666667,0.833333333,0,0	0.266666667,0.733333333,0,0	0
2714	26851	B398	0.0564373	0.037019	0.464285714,0.535714286	0.178571429,0.821428571	0.25,0.75	0.318181818,0.681818182	0.153846154,0.846153846	0.428571429,0.571428571	1,0,0,0	0.8125,0.1875,0,0	0.818181818,0.181818182,0,0	0.888888889,0.111111111,0,0	1,0,0,0	1,0,0,0	0
2724	51159	B399	0.0554688	0.0540237	0,1	0.184210526,0.815789474	0.066666667,0.933333333	0.142857143,0.857142857	0,1	0.033333333,0.966666667	0.107142857,0.892857143,0,0	0.045454545,0.954545455,0,0	0.208333333,0.791666667,0,0	0,1,0,0	0.107142857,0.892857143,0,0	0,1,0,0	0
20	48538	B4	-0.00376548	0.0330629	0.1875,0.8125	0.184210526,0.815789474	0.2,0.8	0.107142857,0.892857143	0.3,0.7	0.285714286,0.714285714	0.75,0.25,0,0	0.75,0.25,0,0	0.433333333,0.566666667,0,0	0.692307692,0.307692308,0,0	0.571428571,0.428571429,0,0	0.954545455,0.045454545,0,0	0
194	61571	B40	-0.033041	0.0239934	0.384615385,0.615384615	0.411764706,0.588235294	0.384615385,0.615384615	0.321428571,0.678571429	0.357142857,0.642857143	0.366666667,0.633333333	0.307692308,0.692307692,0,0	0.35,0.65,0,0	0.533333333,0.466666667,0,0	0.333333333,0.666666667,0,0	0.166666667,0.833333333,0,0	0.4,0.6,0,0	0
2731	57605	B400	0.026196	0.0743643	0.363636364,0.636363636	0.366666667,0.633333333	0.233333333,0.766666667	0.25,0.75	0.5,0.5	0.625,0.375	0,1,0,0	0.1,0.9,0,0	0,1,0,0	0.076923077,0.923076923,0,0	0.133333333,0.866666667,0,0	0.266666667,0.733333333,0,0	0
2732	36246	B401	0.102842	0.103889	1,0	0.84375,0.15625	1,0	0.961538462,0.038461538	1,0	0.777777778,0.222222222	1,0,0,0	0.9,0.1,0,0	0.727272727,0.272727273,0,0	0.75,0.25,0,0	0.785714286,0.214285714,0,0	0.807692308,0.192307692,0,0	0
2757	54687	B403	0.0113065	0.0774702	0,1	0,1	0,1	0.083333333,0.916666667	0.071428571,0.928571429	0.115384615,0.884615385	0.807692308,0.192307692,0,0	1,0,0,0	0.909090909,0.090909091,0,0	0.863636364,0.136363636,0,0	1,0,0,0	0.730769231,0.269230769,0,0	0
2770	6024	B404	-0.0187315	0.107116	0.5,0.5	0.605263158,0.394736842	0.5,0.5	0.571428571,0.428571429	0.533333333,0.466666667	0.633333333,0.366666667	0.535714286,0.464285714,0,0	0.85,0.15,0,0	0.535714286,0.464285714,0,0	0.576923077,0.423076923,0,0	0.333333333,0.666666667,0,0	0.233333333,0.766666667,0,0	0
2773	75004	B405	-0.0209311	0.116831	0.633333333,0.366666667	0.526315789,0.473684211	0.6,0.4	0.607142857,0.392857143	0.692307692,0.307692308	0.653846154,0.346153846	0.642857143,0.357142857,0,0	0.55,0.45,0,0	0.785714286,0.214285714,0,0	0.807692308,0.192307692,0,0	0.533333333,0.466666667,0,0	0.8,0.2,0,0	0
2779	3088	B406	-0.00848383	0.0604736	0.90625,0.09375	0.736842105,0.263157895	0.785714286,0.214285714	0.857142857,0.142857143	0.866666667,0.133333333	0.866666667,0.133333333	0.9,0.1,0,0	0.95,0.05,0,0	0.8,0.2,0,0	0.923076923,0.076923077,0,0	0.833333333,0.166666667,0,0	1,0,0,0	0
2790	51009	B407	0.068382	0.13545	0.272727273,0.727272727	0.205882353,0.794117647	0.035714286,0.964285714	0.214285714,0.785714286	0.083333333,0.916666667	0.25,0.75	0.227272727,0.772727273,0,0	0.277777778,0.722222222,0,0	0.333333333,0.666666667,0,0	0.346153846,0.653846154,0,0	0.416666667,0.583333333,0,0	0.423076923,0.576923077,0,0	0
2812	32013	B408	0.0459464	0.076365	0.90625,0.09375	0.882352941,0.117647059	1,0	0.964285714,0.035714286	1,0	0.9,0.1	0.863636364,0.136363636,0,0	0.888888889,0.111111111,0,0	1,0,0,0	0.916666667,0.083333333,0,0	1,0,0,0	0.875,0.125,0,0	0
2817	92870	B409	-0.00194222	-0.036948	0.923076923,0.076923077	0.947368421,0.052631579	1,0	0.961538462,0.038461538	0.857142857,0.142857143	0.884615385,0.115384615	0.482758621,0.517241379,0,0	0.6,0.4,0,0	0.448275862,0.551724138,0,0	0.538461538,0.461538462,0,0	0.448275862,0.551724138,0,0	0.571428571,0.428571429,0,0	0
195	31703	B41	0.00553008	0.0153766	0.277777778,0.722222222	0.2,0.8	0.444444444,0.555555556	0.5,0.5	0.272727273,0.727272727	0.423076923,0.576923077	1,0,0,0	1,0,0,0	0.846153846,0.153846154,0,0	1,0,0,0	0.857142857,0.142857143,0,0	1,0,0,0	0
2825	67441	B410	-0.0463183	-0.0106665	0.583333333,0.416666667	0.541666667,0.458333333	0.5,0.5	0.454545455,0.545454545	0.625,0.375	0.5,0.5	0.678571429,0.321428571,0,0	0.7,0.3,0,0	0.892857143,0.107142857,0,0	0.615384615,0.384615385,0,0	0.733333333,0.266666667,0,0	0.733333333,0.266666667,0,0	0
2826	85365	B411	0.105474	0.0179171	0.1875,0.8125	0.157894737,0.842105263	0,1	0.142857143,0.857142857	0,1	0,1	0.137931034,0.344827586,0.517241379,0	0.055555556,0.444444444,0.5,0	0.2,0.3,0.5,0	0.24,0.24,0.52,0	0.24137931,0.24137931,0.517241379,0	0.137931034,0.379310345,0.482758621,0	0
2829	747	B412	0.00140119	-0.0267383	0.90625,0.09375	1,0	0.9,0.1	0.928571429,0.071428571	0.9,0.1	0.833333333,0.166666667	0.964285714,0.035714286,0,0	0.954545455,0.045454545,0,0	0.964285714,0.035714286,0,0	0.909090909,0.090909091,0,0	0.928571429,0.071428571,0,0	0.9,0.1,0,0	0
2839	5963	B413	0.0462768	0.0893629	0.066666667,0.933333333	0.029411765,0.970588235	0.178571429,0.821428571	0.178571429,0.821428571	0.142857143,0.857142857	0,1	0,1,0,0	0.090909091,0.909090909,0,0	0.055555556,0.944444444,0,0	0.230769231,0.769230769,0,0	0.25,0.75,0,0	0,1,0,0	0
2867	82569	B415	0.157611	0.104914	0.5,0.5	0.617647059,0.382352941	0.833333333,0.166666667	0.458333333,0.541666667	0.607142857,0.392857143	0.25,0.75	0.413793103,0.586206897,0,0	0.363636364,0.636363636,0,0	0.413793103,0.586206897,0,0	0.538461538,0.461538462,0,0	0.357142857,0.642857143,0,0	0.466666667,0.533333333,0,0	0
2878	62127	B416	-0.0306163	-0.0333708	0.538461538,0.461538462	0.444444444,0.555555556	0.461538462,0.538461538	0.5,0.5	0.533333333,0.466666667	0.464285714,0.535714286	0.055555556,0.944444444,0,0	0.142857143,0.857142857,0,0	0.05,0.95,0,0	0.090909091,0.909090909,0,0	0.3,0.7,0,0	0.15,0.85,0,0	0
2890	31739	B417	0.121622	0.050775	0.933333333,0.066666667	0.973684211,0.026315789	0.892857143,0.107142857	0.714285714,0.285714286	0.571428571,0.428571429	0.766666667,0.233333333	0,1,0,0	0,1,0,0	0.269230769,0.730769231,0,0	0.076923077,0.923076923,0,0	0.25,0.75,0,0	0.153846154,0.846153846,0,0	0
2899	7049	B418	0.0180779	0.0201556	0.433333333,0.566666667	0.166666667,0.833333333	0.269230769,0.730769231	0.178571429,0.821428571	0.192307692,0.807692308	0.357142857,0.642857143	0.266666667,0.733333333,0,0	0.0625,0.9375,0,0	0.269230769,0.730769231,0,0	0.153846154,0.846153846,0,0	0.166666667,0.833333333,0,0	0.4,0.6,0,0	0
196	84735	B42	0.0370419	-0.0101956	0.8125,0.1875	0.833333333,0.166666667	0.964285714,0.035714286	0.730769231,0.269230769	0.9,0.1	0.821428571,0.178571429	0.458333333,0.333333333,0,0.208333333	0.357142857,0.285714286,0.142857143,0.214285714	0.391304348,0.52173913,0.043478261,0.043478261	0.48,0.4,0.04,0.08	0.25,0.458333333,0.166666667,0.125	0.434782609,0.260869565,0.043478261,0.260869565	0
2901	41412	B420	0.0462634	0.173281	0.714285714,0.285714286	0.944444444,0.055555556	0.833333333,0.166666667	0.875,0.125	1,0	0.833333333,0.166666667	0.066666667,0.933333333,0,0	0.090909091,0.909090909,0,0	0.066666667,0.933333333,0,0	0.115384615,0.884615385,0,0	0.2,0.8,0,0	0.2,0.8,0,0	0
2907	65369	B421	-0.000155284	-0.0165367	1,0	0.944444444,0.055555556	0.966666667,0.033333333	0.923076923,0.076923077	0.866666667,0.133333333	0.9,0.1	0.538461538,0.461538462,0,0	0.388888889,0.611111111,0,0	0.607142857,0.392857143,0,0	0.884615385,0.115384615,0,0	0.4,0.6,0,0	0.6,0.4,0,0	0
2929	65120	B422	0.0431116	0.0265177	0.884615385,0.115384615	0.921052632,0.078947368	0.857142857,0.142857143	0.607142857,0.392857143	0.8,0.2	0.692307692,0.307692308	0.230769231,0.769230769,0,0	0.5,0.5,0,0	0.363636364,0.636363636,0,0	0.583333333,0.416666667,0,0	0.583333333,0.416666667,0,0	0.115384615,0.884615385,0,0	0
2971	53261	B423	0.0520921	0.0523497	0.125,0.875	0.105263158,0.894736842	0.033333333,0.966666667	0,1	0,1	0.166666667,0.833333333	0.307692308,0.692307692,0,0	0.15,0.85,0,0	0.233333333,0.766666667,0,0	0.125,0.875,0,0	0.142857143,0.857142857,0,0	0.392857143,0.607142857,0,0	0
2977	12319	B424	0.0445455	0.0347546	0.8,0.2	1,0	0.892857143,0.107142857	1,0	0.833333333,0.166666667	0.892857143,0.107142857	0.392857143,0.607142857,0,0	0.636363636,0.363636364,0,0	0.153846154,0.846153846,0,0	0.461538462,0.538461538,0,0	0.233333333,0.766666667,0,0	0.533333333,0.466666667,0,0	0
2996	81855	B426	0.000773479	-0.00293608	0.7,0.3	0.921052632,0.078947368	0.857142857,0.142857143	0.769230769,0.230769231	0.766666667,0.233333333	0.766666667,0.233333333	0.75,0.25,0,0	0.8,0.2,0,0	0.821428571,0.178571429,0,0	0.75,0.25,0,0	0.8,0.2,0,0	0.9,0.1,0,0	0
3004	7271	B427	0.0208209	0.116988	0.9,0.1	0.868421053,0.131578947	0.933333333,0.066666667	0.846153846,0.153846154	1,0	0.892857143,0.107142857	0.833333333,0.166666667,0,0	0.9,0.1,0,0	0.928571429,0.071428571,0,0	0.653846154,0.346153846,0,0	1,0,0,0	0.933333333,0.066666667,0,0	0
3024	67496	B428	0.00524406	0.0207483	0.633333333,0.366666667	0.823529412,0.176470588	0.833333333,0.166666667	0.75,0.25	0.8,0.2	0.7,0.3	0.966666667,0.033333333,0,0	0.909090909,0.090909091,0,0	0.833333333,0.166666667,0,0	0.961538462,0.038461538,0,0	0.933333333,0.066666667,0,0	1,0,0,0	0
3036	104956	B429	-0.026904	0.012938	0.75,0.25	0.868421053,0.131578947	0.833333333,0.166666667	0.833333333,0.166666667	0.846153846,0.153846154	0.857142857,0.142857143	0.962962963,0,0.037037037,0	0.863636364,0.136363636,0,0	0.769230769,0.230769231,0,0	0.913043478,0.086956522,0,0	0.821428571,0.142857143,0.035714286,0	0.793103448,0.172413793,0.034482759,0	0
200	22308	B43	0.100971	0.0634937	0.5,0.5	0.75,0.25	0.625,0.375	0.708333333,0.291666667	0.366666667,0.633333333	0.8125,0.1875	0.181818182,0.818181818,0,0	0.428571429,0.571428571,0,0	0.9,0.1,0,0	0.6,0.4,0,0	0.458333333,0.541666667,0,0	0.681818182,0.318181818,0,0	0
3082	7436	B430	0.102115	0.0512946	0.033333333,0.966666667	0.210526316,0.789473684	0,1	0.178571429,0.821428571	0,1	0.1,0.9	0.233333333,0.766666667,0,0	0.166666667,0.833333333,0,0	0.033333333,0.966666667,0,0	0.153846154,0.846153846,0,0	0.041666667,0.958333333,0,0	0.1,0.9,0,0	0
3089	3459	B431	0.0841248	0.0110233	0.916666667,0.083333333	1,0	0.892857143,0.107142857	1,0	0.8,0.2	0.958333333,0.041666667	0.272727273,0.727272727,0,0	0.4375,0.5625,0,0	0.541666667,0.458333333,0,0	0.5,0.5,0,0	0.2,0.8,0,0	0.357142857,0.642857143,0,0	0
3094	44747	B432	0.0400352	-0.00016818	0.214285714,0.785714286	0.21875,0.78125	0.041666667,0.958333333	0.178571429,0.821428571	0.071428571,0.928571429	0.178571429,0.821428571	0.454545455,0.545454545,0,0	0.227272727,0.772727273,0,0	0.25,0.75,0,0	0.25,0.75,0,0	0.533333333,0.466666667,0,0	0.038461538,0.961538462,0,0	0
3111	29169	B433	0.09015	0.0639664	0.8,0.2	0.947368421,0.052631579	1,0	1,0	1,0	0.933333333,0.066666667	0.928571429,0.071428571,0,0	0.6875,0.3125,0,0	0.916666667,0.083333333,0,0	0.846153846,0.153846154,0,0	0.928571429,0.071428571,0,0	1,0,0,0	0
3112	46082	B434	0.0235935	0.0483907	0.041666667,0.958333333	0.147058824,0.852941176	0.038461538,0.961538462	0.045454545,0.954545455	0,1	0.041666667,0.958333333	0.214285714,0.785714286,0,0	0.333333333,0.666666667,0,0	0.307692308,0.692307692,0,0	0.307692308,0.692307692,0,0	0.178571429,0.821428571,0,0	0.136363636,0.863636364,0,0	0
3114	37683	B435	-0.00278524	0.0166674	0.133333333,0.866666667	0.184210526,0.815789474	0.192307692,0.807692308	0.269230769,0.730769231	0.214285714,0.785714286	0.041666667,0.958333333	0.038461538,0.961538462,0,0	0,1,0,0	0,1,0,0	0,1,0,0	0,1,0,0	0.307692308,0.692307692,0,0	0
3130	51998	B437	0.0160441	-0.0107855	0.625,0.375	0.763157895,0.236842105	0.633333333,0.366666667	0.607142857,0.392857143	0.466666667,0.533333333	0.5,0.5	0.535714286,0.464285714,0,0	0.5,0.5,0,0	0.321428571,0.678571429,0,0	0.269230769,0.730769231,0,0	0.233333333,0.766666667,0,0	0.4,0.6,0,0	0
3134	46507	B438	-0.0174655	-0.000768416	0.03125,0.96875	0.111111111,0.888888889	0.066666667,0.933333333	0.035714286,0.964285714	0.033333333,0.966666667	0.066666667,0.933333333	0.090909091,0.909090909,0,0	0.125,0.875,0,0	0,1,0,0	0.1,0.9,0,0	0,1,0,0	0.384615385,0.615384615,0,0	0
3136	78275	B439	0.107675	0.164231	1,0	0.947368421,0.052631579	0.733333333,0.266666667	0.785714286,0.214285714	0.766666667,0.233333333	0.9,0.1	0.166666667,0.833333333,0,0	0,1,0,0	0,1,0,0	0.038461538,0.961538462,0,0	0.066666667,0.933333333,0,0	0.035714286,0.964285714,0,0	0
202	78992	B44	0.0115135	0.0498693	0.90625,0.09375	0.921052632,0.078947368	0.966666667,0.033333333	0.892857143,0.107142857	1,0	0.966666667,0.033333333	0.966666667,0.033333333,0,0	0.772727273,0.227272727,0,0	0.966666667,0.033333333,0,0	0.807692308,0.192307692,0,0	0.9,0.1,0,0	0.866666667,0.133333333,0,0	0
3147	50541	B441	0.0578378	0.0206782	0.178571429,0.821428571	0.055555556,0.944444444	0,1	0,1	0.033333333,0.966666667	0.133333333,0.866666667	0.785714286,0.214285714,0,0	0.8,0.2,0,0	0.961538462,0.038461538,0,0	0.769230769,0.230769231,0,0	0.9,0.1,0,0	0.866666667,0.133333333,0,0	0
3149	72384	B442	0.138105	0.035286	0.533333333,0.466666667	0.388888889,0.611111111	0.633333333,0.366666667	0.535714286,0.464285714	0.8,0.2	0.321428571,0.678571429	0,1,0,0	0,1,0,0	0.076923077,0.923076923,0,0	0.076923077,0.923076923,0,0	0.133333333,0.866666667,0,0	0,1,0,0	0
3158	14771	B443	0.124002	-0.0222057	0.1,0.9	0.447368421,0.552631579	0.192307692,0.807692308	0.428571429,0.571428571	0.1,0.9	0.1,0.9	0,1,0,0	0.045454545,0.954545455,0,0	0.1,0.9,0,0	0.076923077,0.923076923,0,0	0.066666667,0.933333333,0,0	0.071428571,0.928571429,0,0	0
3164	16514	B444	0.0860226	-0.0199543	0.090909091,0.909090909	0,1	0.307692308,0.692307692	0.115384615,0.884615385	0.178571429,0.821428571	0.25,0.75	0.083333333,0.916666667,0,0	0,1,0,0	0.153846154,0.846153846,0,0	0.038461538,0.961538462,0,0	0.071428571,0.928571429,0,0	0.142857143,0.857142857,0,0	0
3167	72202	B445	0.0487781	0.0479943	0.857142857,0.142857143	1,0	1,0	0.923076923,0.076923077	0.966666667,0.033333333	0.857142857,0.142857143	0,1,0,0	0.055555556,0.944444444,0,0	0.066666667,0.933333333,0,0	0.230769231,0.769230769,0,0	0,1,0,0	0,1,0,0	0
3170	20945	B446	0.0700348	0.0874935	0.766666667,0.233333333	0.916666667,0.083333333	0.966666667,0.033333333	0.884615385,0.115384615	0.9,0.1	0.678571429,0.321428571	0.909090909,0.090909091,0,0	0.875,0.125,0,0	0.714285714,0.285714286,0,0	0.6,0.4,0,0	0.966666667,0.033333333,0,0	0.692307692,0.307692308,0,0	0
3172	60502	B448	0.0579245	0.014177	0.9375,0.0625	0.666666667,0.333333333	0.8,0.2	0.607142857,0.392857143	0.821428571,0.178571429	0.933333333,0.066666667	0.433333333,0.566666667,0,0	0.409090909,0.590909091,0,0	0.6,0.4,0,0	0.576923077,0.423076923,0,0	0.6,0.4,0,0	0.733333333,0.266666667,0,0	0
3174	61383	B449	0.171603	0.150184	0.933333333,0.066666667	1,0	0.9,0.1	1,0	0.766666667,0.233333333	1,0	0.884615385,0.115384615,0,0	1,0,0,0	1,0,0,0	0.916666667,0.083333333,0,0	1,0,0,0	0.678571429,0.321428571,0,0	0
208	10577	B45	-0.0158037	0.000189981	0.333333333,0.666666667	0.447368421,0.552631579	0.357142857,0.642857143	0.392857143,0.607142857	0.466666667,0.533333333	0.533333333,0.466666667	0.464285714,0.535714286,0,0	0.111111111,0.888888889,0,0	0.454545455,0.545454545,0,0	0.3,0.7,0,0	0.230769231,0.769230769,0,0	0.038461538,0.961538462,0,0	0
3188	12937	B453	0.062384	0.0118047	0.8,0.2	0.527777778,0.472222222	0.366666667,0.633333333	0.392857143,0.607142857	0.633333333,0.366666667	0.642857143,0.357142857	0.409090909,0.590909091,0,0	0.777777778,0.222222222,0,0	0.75,0.25,0,0	0.75,0.25,0,0	0.666666667,0.333333333,0,0	0.409090909,0.590909091,0,0	0
3196	59695	B455	-0.0351323	-0.037051	0.5,0.5	0.5,0.5	0.5,0.5	0.5,0.5	0.533333333,0.466666667	0.5,0.5	0.071428571,0.928571429,0,0	0.15,0.85,0,0	0.033333333,0.966666667,0,0	0.076923077,0.923076923,0,0	0.033333333,0.966666667,0,0	0.033333333,0.966666667,0,0	0
3197	59694	B456	-0.000533226	-0.0286819	0.4,0.6	0.289473684,0.710526316	0.25,0.75	0.321428571,0.678571429	0.3,0.7	0.466666667,0.533333333	0.5,0.5,0,0	0.55,0.45,0,0	0.5,0.5,0,0	0.5,0.5,0,0	0.5,0.5,0,0	0.5,0.5,0,0	0
3221	28699	B458	0.0204706	0.0438371	0,1	0,1	0.076923077,0.923076923	0.05,0.95	0.071428571,0.928571429	0.181818182,0.818181818	0.966666667,0.033333333,0,0	0.944444444,0.055555556,0,0	1,0,0,0	0.961538462,0.038461538,0,0	1,0,0,0	0.7,0.3,0,0	0
3224	9635	B459	-0.0413096	-0.0475879	0.5625,0.4375	0.46875,0.53125	0.454545455,0.545454545	0.5,0.5	0.5,0.5	0.458333333,0.541666667	0.178571429,0.821428571,0,0	0.222222222,0.777777778,0,0	0.5,0.5,0,0	0.083333333,0.916666667,0,0	0.133333333,0.866666667,0,0	0.1,0.9,0,0	0
209	83465	B46	0.101406	0.0641892	0.2,0.8	0.264705882,0.735294118	0.416666667,0.583333333	0.392857143,0.607142857	0.607142857,0.392857143	0.3,0.7	0.071428571,0.464285714,0.464285714,0	0.055555556,0.555555556,0.388888889,0	0.115384615,0.384615385,0.5,0	0.12,0.48,0.4,0	0.192307692,0.230769231,0.576923077,0	0.035714286,0.571428571,0.392857143,0	0
3228	59633	B460	0.0126031	0.0474939	0.166666667,0.833333333	0.078947368,0.921052632	0.1,0.9	0.107142857,0.892857143	0.25,0.75	0.066666667,0.933333333	0.928571429,0.071428571,0,0	0.818181818,0.181818182,0,0	0.892857143,0.107142857,0,0	0.846153846,0.153846154,0,0	0.933333333,0.066666667,0,0	0.607142857,0.392857143,0,0	0
3229	65429	B461	0.0925821	0.048074	0.035714286,0.964285714	0.131578947,0.868421053	0,1	0.038461538,0.961538462	0,1	0.2,0.8	1,0,0,0	0.772727273,0.227272727,0,0	0.833333333,0.166666667,0,0	0.75,0.25,0,0	0.866666667,0.133333333,0,0	0.966666667,0.033333333,0,0	0
3230	90717	B462	-0.0207924	-0.0228432	0.125,0.875	0.078947368,0.921052632	0.166666667,0.833333333	0.142857143,0.857142857	0.133333333,0.866666667	0.1,0.9	0.071428571,0,0.928571429,0	0.272727273,0,0.727272727,0	0.034482759,0.034482759,0.931034483,0	0.346153846,0,0.653846154,0	0.25,0,0.75,0	0.066666667,0,0.933333333,0	0
3261	15963	B463	-0.00927695	0.00304389	0.066666667,0.933333333	0.055555556,0.944444444	0,1	0.107142857,0.892857143	0.066666667,0.933333333	0.066666667,0.933333333	0.464285714,0.535714286,0,0	0.722222222,0.277777778,0,0	0.566666667,0.433333333,0,0	0.416666667,0.583333333,0,0	0.269230769,0.730769231,0,0	0.692307692,0.307692308,0,0	0
3269	2797	B464	0.0376791	0.063254	0.90625,0.09375	0.657894737,0.342105263	0.8,0.2	0.678571429,0.321428571	0.9,0.1	0.833333333,0.166666667	0.8,0.2,0,0	0.545454545,0.454545455,0,0	0.766666667,0.233333333,0,0	0.615384615,0.384615385,0,0	0.9,0.1,0,0	0.866666667,0.133333333,0,0	0
3278	47483	B465	0.0705129	0.0364534	0.5625,0.4375	0.815789474,0.184210526	0.9,0.1	0.714285714,0.285714286	0.833333333,0.166666667	0.7,0.3	0.1,0.9,0,0	0.136363636,0.863636364,0,0	0.033333333,0.966666667,0,0	0.038461538,0.961538462,0,0	0.066666667,0.933333333,0,0	0,1,0,0	0
3285	45042	B466	0.0219606	0.0657093	0.857142857,0.142857143	0.921052632,0.078947368	0.933333333,0.066666667	0.928571429,0.071428571	1,0	0.833333333,0.166666667	0.230769231,0.769230769,0,0	0,1,0,0	0.136363636,0.863636364,0,0	0.307692308,0.692307692,0,0	0.166666667,0.833333333,0,0	0.133333333,0.866666667,0,0	0
3293	70652	B467	0.0309085	0.0206011	0.833333333,0.166666667	0.631578947,0.368421053	0.9,0.1	0.791666667,0.208333333	0.821428571,0.178571429	0.8,0.2	0.0625,0.9375,0,0	0.111111111,0.888888889,0,0	0,1,0,0	0,1,0,0	0.25,0.75,0,0	0.125,0.875,0,0	0
3323	60444	B468	0.0573999	-0.00966296	0.866666667,0.133333333	0.53125,0.46875	0.576923077,0.423076923	0.769230769,0.230769231	0.833333333,0.166666667	0.846153846,0.153846154	0.227272727,0.772727273,0,0	0.333333333,0.666666667,0,0	0.65,0.35,0,0	0.666666667,0.333333333,0,0	0.678571429,0.321428571,0,0	0.166666667,0.833333333,0,0	0
3328	57012	B469	0.116762	0.047874	0.266666667,0.733333333	0.078947368,0.921052632	0,1	0.107142857,0.892857143	0,1	0.066666667,0.933333333	0,1,0,0	0.166666667,0.833333333,0,0	0.090909091,0.909090909,0,0	0.125,0.875,0,0	0.066666667,0.933333333,0,0	0,1,0,0	0
3330	28598	B471	-0.00930962	0.105053	0.75,0.25	0.777777778,0.222222222	0.642857143,0.357142857	0.785714286,0.214285714	0.833333333,0.166666667	0.833333333,0.166666667	0.875,0.125,0,0	1,0,0,0	0.928571429,0.071428571,0,0	1,0,0,0	0.766666667,0.233333333,0,0	1,0,0,0	0
3333	70837	B472	0.0412349	0.0386798	1,0	0.777777778,0.222222222	0.928571429,0.071428571	0.892857143,0.107142857	0.966666667,0.033333333	0.884615385,0.115384615	0.25,0.75,0,0	0.318181818,0.681818182,0,0	0.285714286,0.714285714,0,0	0.346153846,0.653846154,0,0	0.464285714,0.535714286,0,0	0.266666667,0.733333333,0,0	0
3336	11173	B473	0.00518027	-0.0267797	0.033333333,0.966666667	0.138888889,0.861111111	0.166666667,0.833333333	0.071428571,0.928571429	0.066666667,0.933333333	0.033333333,0.966666667	0,1,0,0	0,1,0,0	0.0625,0.9375,0,0	0.115384615,0.884615385,0,0	0.269230769,0.730769231,0,0	0,1,0,0	0
3340	69225	B474	-0.00725285	-0.00684911	0.03125,0.96875	0.078947368,0.921052632	0.133333333,0.866666667	0.035714286,0.964285714	0.066666667,0.933333333	0.066666667,0.933333333	0,1,0,0	0.15,0.85,0,0	0,1,0,0	0.153846154,0.846153846,0,0	0.133333333,0.866666667,0,0	0.033333333,0.966666667,0,0	0
3344	17765	B475	0.0449087	0.0237146	0.625,0.375	0.710526316,0.289473684	0.933333333,0.066666667	0.892857143,0.107142857	0.766666667,0.233333333	0.8,0.2	0,1,0,0	0.25,0.75,0,0	0.066666667,0.933333333,0,0	0.038461538,0.961538462,0,0	0.033333333,0.966666667,0,0	0.066666667,0.933333333,0,0	0
3345	70163	B476	0.0118072	0.065274	0.875,0.125	0.947368421,0.052631579	0.9,0.1	0.821428571,0.178571429	0.933333333,0.066666667	0.766666667,0.233333333	0.066666667,0.933333333,0,0	0.045454545,0.954545455,0,0	0.2,0.8,0,0	0.076923077,0.923076923,0,0	0.4,0.6,0,0	0.035714286,0.964285714,0,0	0
3347	62110	B477	-0.00996233	0.0117423	0.538461538,0.461538462	0.5,0.5	0.464285714,0.535714286	0.576923077,0.423076923	0.375,0.625	0.363636364,0.636363636	0.5,0.5,0,0	0.45,0.55,0,0	0.533333333,0.466666667,0,0	0.5,0.5,0,0	0.533333333,0.466666667,0,0	0.533333333,0.466666667,0,0	0
3358	54937	B479	0.100295	0.0497821	0.03125,0.96875	0.194444444,0.805555556	0.1,0.9	0,1	0.3,0.7	0.066666667,0.933333333	0.192307692,0.807692308,0,0	0.25,0.75,0,0	0.285714286,0.714285714,0,0	0.269230769,0.730769231,0,0	0.166666667,0.833333333,0,0	0.233333333,0.766666667,0,0	0
3359	32379	B480	0.118294	0.0493149	0.5,0.5	0.5,0.5	0.214285714,0.785714286	0.464285714,0.535714286	0.2,0.8	0.466666667,0.533333333	0.857142857,0.142857143,0,0	0.9,0.1,0,0	0.75,0.25,0,0	0.846153846,0.153846154,0,0	0.966666667,0.033333333,0,0	0.966666667,0.033333333,0,0	0
3360	61598	B481	-0.0125231	0.0214329	0.266666667,0.733333333	0.46875,0.53125	0.433333333,0.566666667	0.357142857,0.642857143	0.285714286,0.714285714	0.384615385,0.615384615	0.857142857,0.142857143,0,0	0.818181818,0.181818182,0,0	0.633333333,0.366666667,0,0	0.807692308,0.192307692,0,0	0.466666667,0.533333333,0,0	0.766666667,0.233333333,0,0	0
3365	55526	B482	0.0450283	0.0174814	0.785714286,0.214285714	0.777777778,0.222222222	0.866666667,0.133333333	0.892857143,0.107142857	1,0	0.785714286,0.214285714	0.071428571,0.928571429,0,0	0.277777778,0.722222222,0,0	0.035714286,0.964285714,0,0	0.083333333,0.916666667,0,0	0.181818182,0.818181818,0,0	0.142857143,0.857142857,0,0	0
3367	56708	B483	0.162098	0.107404	0,1	0.055555556,0.944444444	0.321428571,0.678571429	0.291666667,0.708333333	0.107142857,0.892857143	0,1	0.033333333,0.966666667,0,0	0.045454545,0.954545455,0,0	0.233333333,0.766666667,0,0	0.038461538,0.961538462,0,0	0.2,0.8,0,0	0,1,0,0	0
3372	93489	B484	0.0402308	-0.0214594	0.0625,0.9375	0.184210526,0.815789474	0.233333333,0.766666667	0.25,0.75	0.066666667,0.933333333	0,1	0.137931034,0.379310345,0.482758621,0	0.454545455,0.045454545,0.5,0	0.444444444,0.111111111,0.444444444,0	0.625,0,0.375,0	0.482758621,0.034482759,0.482758621,0	0.24137931,0.275862069,0.482758621,0	0
3375	59552	B485	0.135533	0.0480451	0.03125,0.96875	0.029411765,0.970588235	0,1	0.269230769,0.730769231	0,1	0.071428571,0.928571429	0.153846154,0.846153846,0,0	0.777777778,0.222222222,0,0	0.291666667,0.708333333,0,0	0.416666667,0.583333333,0,0	0.607142857,0.392857143,0,0	0.5,0.5,0,0	0
3380	23163	B486	0.0599282	0.0806417	0.227272727,0.772727273	0.055555556,0.944444444	0.035714286,0.964285714	0.035714286,0.964285714	0.035714286,0.964285714	0.208333333,0.791666667	0,1,0,0	0.090909091,0.909090909,0,0	0.066666667,0.933333333,0,0	0.038461538,0.961538462,0,0	0,1,0,0	0.321428571,0.678571429,0,0	0
3392	43478	B487	-0.0184251	0.0131283	0.90625,0.09375	0.842105263,0.157894737	0.833333333,0.166666667	0.821428571,0.178571429	0.933333333,0.066666667	0.866666667,0.133333333	0.461538462,0.538461538,0,0	0.642857143,0.357142857,0,0	0.7,0.3,0,0	0.45,0.55,0,0	0.636363636,0.363636364,0,0	0.5,0.5,0,0	0
3393	30211	B488	0.0324141	0.00959659	0.666666667,0.333333333	0.578947368,0.421052632	0.566666667,0.433333333	0.75,0.25	0.566666667,0.433333333	0.833333333,0.166666667	0,1,0,0	0,1,0,0	0.153846154,0.846153846,0,0	0.192307692,0.807692308,0,0	0.307692308,0.692307692,0,0	0.083333333,0.916666667,0,0	0
3424	61103	B489	0.0274614	0.0743518	0.766666667,0.233333333	0.777777778,0.222222222	0.666666667,0.333333333	0.892857143,0.107142857	0.866666667,0.133333333	0.571428571,0.428571429	1,0,0,0	0.833333333,0.166666667,0,0	0.928571429,0.071428571,0,0	0.923076923,0.076923077,0,0	0.866666667,0.133333333,0,0	1,0,0,0	0
214	43587	B49	0.101984	0.0230395	0.033333333,0.966666667	0.078947368,0.921052632	0.133333333,0.866666667	0.035714286,0.964285714	0,1	0.333333333,0.666666667	0.733333333,0.266666667,0,0	0.75,0.25,0,0	0.6,0.4,0,0	0.791666667,0.208333333,0,0	0.769230769,0.230769231,0,0	0.833333333,0.166666667,0,0	0
3461	45723	B491	0.0349703	-0.0162112	0.571428571,0.428571429	0.447368421,0.552631579	0.346153846,0.653846154	0.65,0.35	0.633333333,0.366666667	0.285714286,0.714285714	0.821428571,0.178571429,0,0	0.4,0.6,0,0	0.392857143,0.607142857,0,0	0.269230769,0.730769231,0,0	0.166666667,0.833333333,0,0	0.433333333,0.566666667,0,0	0
3466	59699	B492	0.0165207	-0.00346014	0.03125,0.96875	0.111111111,0.888888889	0.166666667,0.833333333	0,1	0.033333333,0.966666667	0.133333333,0.866666667	0.909090909,0.090909091,0,0	0.857142857,0.142857143,0,0	0.888888889,0.111111111,0,0	1,0,0,0	0.772727273,0.227272727,0,0	0.923076923,0.076923077,0,0	0
3468	47697	B493	0.074083	0.0443046	0.928571429,0.071428571	0.894736842,0.105263158	0.966666667,0.033333333	0.807692308,0.192307692	0.966666667,0.033333333	0.733333333,0.266666667	0.964285714,0.035714286,0,0	0.909090909,0.090909091,0,0	0.807692308,0.192307692,0,0	0.961538462,0.038461538,0,0	0.846153846,0.153846154,0,0	0.966666667,0.033333333,0,0	0
3472	65724	B494	-0.0128982	0.0538174	0.923076923,0.076923077	0.941176471,0.058823529	0.923076923,0.076923077	0.928571429,0.071428571	0.857142857,0.142857143	0.961538462,0.038461538	0.5,0.5,0,0	0.285714286,0.714285714,0,0	0.4,0.6,0,0	0.538461538,0.461538462,0,0	0.458333333,0.541666667,0,0	0.576923077,0.423076923,0,0	0
3473	44648	B495	0.0502093	0.0807572	0.566666667,0.433333333	0.684210526,0.315789474	0.846153846,0.153846154	0.642857143,0.357142857	0.821428571,0.178571429	0.733333333,0.266666667	0.153846154,0.846153846,0,0	0.045454545,0.954545455,0,0	0.166666667,0.833333333,0,0	0.076923077,0.923076923,0,0	0.3,0.7,0,0	0.033333333,0.966666667,0,0	0
3479	33256	B496	0.00330212	0.00164599	0.033333333,0.966666667	0.131578947,0.868421053	0.142857143,0.857142857	0,1	0.066666667,0.933333333	0.1,0.9	0.785714286,0.214285714,0,0	0.6,0.4,0,0	0.607142857,0.392857143,0,0	0.692307692,0.307692308,0,0	0.607142857,0.392857143,0,0	0.766666667,0.233333333,0,0	0
3483	4520	B497	0.00161143	0.0552219	0.65625,0.34375	0.657894737,0.342105263	0.466666667,0.533333333	0.714285714,0.285714286	0.666666667,0.333333333	0.6,0.4	0.607142857,0.392857143,0,0	0.8,0.2,0,0	0.533333333,0.466666667,0,0	0.769230769,0.230769231,0,0	0.766666667,0.233333333,0,0	0.892857143,0.107142857,0,0	0
3487	43875	B498	0.0051815	0.10097	0.21875,0.78125	0.205882353,0.794117647	0.107142857,0.892857143	0.285714286,0.714285714	0.142857143,0.857142857	0.1,0.9	0.464285714,0.535714286,0,0	0.5,0.5,0,0	0.458333333,0.541666667,0,0	0.555555556,0.444444444,0,0	0.5,0.5,0,0	0.615384615,0.384615385,0,0	0
3501	94129	B499	-0.00352961	-0.00471505	0.1,0.9	0.157894737,0.842105263	0.266666667,0.733333333	0.142857143,0.857142857	0.066666667,0.933333333	0.166666667,0.833333333	0.482758621,0.517241379,0,0	0.55,0.45,0,0	0.482758621,0.517241379,0,0	0.52,0.48,0,0	0.5,0.5,0,0	0.571428571,0.428571429,0,0	0
232	84318	B50	0.0897601	-0.00605117	0.933333333,0.066666667	0.631578947,0.368421053	0.866666667,0.133333333	0.642857143,0.357142857	0.9,0.1	0.892857143,0.107142857	0.413793103,0.517241379,0.068965517,0	0.2,0.55,0.25,0	0.407407407,0.555555556,0.037037037,0	0.153846154,0.5,0.346153846,0	0.310344828,0.482758621,0.206896552,0	0.357142857,0.535714286,0.107142857,0	0
3522	50786	B500	-0.0122259	-0.0268712	0.892857143,0.107142857	0.833333333,0.166666667	0.964285714,0.035714286	0.923076923,0.076923077	0.857142857,0.142857143	0.857142857,0.142857143	0.066666667,0.933333333,0,0	0.3,0.7,0,0	0.464285714,0.535714286,0,0	0.307692308,0.692307692,0,0	0.366666667,0.633333333,0,0	0.071428571,0.928571429,0,0	0
3527	16834	B501	0.00468995	0.0260248	0.1875,0.8125	0.138888889,0.861111111	0.107142857,0.892857143	0.25,0.75	0.285714286,0.714285714	0.071428571,0.928571429	0.958333333,0.041666667,0,0	0.944444444,0.055555556,0,0	0.821428571,0.178571429,0,0	0.846153846,0.153846154,0,0	0.961538462,0.038461538,0,0	0.666666667,0.333333333,0,0	0
3538	15138	B502	0.0358075	0.140999	0.892857143,0.107142857	0.857142857,0.142857143	0.857142857,0.142857143	0.961538462,0.038461538	0.681818182,0.318181818	0.833333333,0.166666667	0.875,0.125,0,0	0.9,0.1,0,0	0.636363636,0.363636364,0,0	0.636363636,0.363636364,0,0	0.615384615,0.384615385,0,0	1,0,0,0	0
3545	25048	B504	-0.0347294	-0.0301782	0.5,0.5	0.470588235,0.529411765	0.5,0.5	0.464285714,0.535714286	0.5,0.5	0.5,0.5	0.923076923,0.076923077,0,0	0.9,0.1,0,0	0.923076923,0.076923077,0,0	0.961538462,0.038461538,0,0	0.75,0.25,0,0	0.966666667,0.033333333,0,0	0
3546	57112	B505	0.0137538	-1.04555e-05	0.730769231,0.269230769	0.805555556,0.194444444	0.75,0.25	0.5,0.5	0.769230769,0.230769231	0.730769231,0.269230769	0.153846154,0.846153846,0,0	0.285714286,0.714285714,0,0	0.444444444,0.555555556,0,0	0.541666667,0.458333333,0,0	0.5,0.5,0,0	0.178571429,0.821428571,0,0	0
3547	19301	B506	0.000344422	0.0931198	0.09375,0.90625	0.052631579,0.947368421	0,1	0.076923077,0.923076923	0.033333333,0.966666667	0.071428571,0.928571429	0.625,0.375,0,0	0.875,0.125,0,0	0.692307692,0.307692308,0,0	0.583333333,0.416666667,0,0	0.714285714,0.285714286,0,0	0.807692308,0.192307692,0,0	0
3550	63358	B507	0.0599568	0.122749	0.1875,0.8125	0.157894737,0.842105263	0,1	0.107142857,0.892857143	0.033333333,0.966666667	0.1,0.9	0.966666667,0.033333333,0,0	1,0,0,0	1,0,0,0	0.923076923,0.076923077,0,0	0.933333333,0.066666667,0,0	0.733333333,0.266666667,0,0	0
3567	29431	B508	0.0108411	0.104932	0.333333333,0.666666667	0.473684211,0.526315789	0.2,0.8	0.392857143,0.607142857	0.392857143,0.607142857	0.266666667,0.733333333	0.178571429,0.821428571,0,0	0.15,0.85,0,0	0.107142857,0.892857143,0,0	0.115384615,0.884615385,0,0	0.1,0.9,0,0	0.3,0.7,0,0	0
3569	75030	B509	0.0514041	0.0277904	0.533333333,0.466666667	0.684210526,0.315789474	0.466666667,0.533333333	0.884615385,0.115384615	0.633333333,0.366666667	0.615384615,0.384615385	0.045454545,0.954545455,0,0	0.5,0.5,0,0	0.458333333,0.541666667,0,0	0.136363636,0.863636364,0,0	0.423076923,0.576923077,0,0	0.115384615,0.884615385,0,0	0
3574	5629	B510	0.103994	0.0813661	0.21875,0.78125	0.394736842,0.605263158	0.6,0.4	0.285714286,0.714285714	0.5,0.5	0.3,0.7	0.321428571,0.678571429,0,0	0.454545455,0.545454545,0,0	0.6,0.4,0,0	0.25,0.75,0,0	0.433333333,0.566666667,0,0	0.233333333,0.766666667,0,0	0
3576	34562	B511	0.0487711	0.0671622	0.321428571,0.678571429	0.131578947,0.868421053	0.066666667,0.933333333	0.107142857,0.892857143	0.066666667,0.933333333	0.133333333,0.866666667	0,1,0,0	0.136363636,0.863636364,0,0	0.1,0.9,0,0	0.038461538,0.961538462,0,0	0.066666667,0.933333333,0,0	0.033333333,0.966666667,0,0	0
3583	9047	B513	0.0168149	0.0965841	0.59375,0.40625	0.555555556,0.444444444	0.642857143,0.357142857	0.730769231,0.269230769	0.766666667,0.233333333	0.5,0.5	0.214285714,0.785714286,0,0	0.181818182,0.818181818,0,0	0.266666667,0.733333333,0,0	0.153846154,0.846153846,0,0	0.033333333,0.966666667,0,0	0.1,0.9,0,0	0
3587	57627	B514	-0.00683016	0.0345658	0.0625,0.9375	0.026315789,0.973684211	0.142857143,0.857142857	0.107142857,0.892857143	0.1,0.9	0.133333333,0.866666667	0.1,0.9,0,0	0.15,0.85,0,0	0.307692308,0.692307692,0,0	0.181818182,0.818181818,0,0	0.133333333,0.866666667,0,0	0.033333333,0.966666667,0,0	0
3590	62874	B515	0.100219	-0.0121094	0.066666667,0.933333333	0.25,0.75	0.038461538,0.961538462	0.071428571,0.928571429	0,1	0,1	0.071428571,0.928571429,0,0	0.090909091,0.909090909,0,0	0.107142857,0.892857143,0,0	0.115384615,0.884615385,0,0	0,1,0,0	0.033333333,0.966666667,0,0	0
3595	51612	B516	0.00161985	0.042326	0.9375,0.0625	0.947368421,0.052631579	0.966666667,0.033333333	0.928571429,0.071428571	1,0	0.9,0.1	0.6,0.4,0,0	0.555555556,0.444444444,0,0	0.633333333,0.366666667,0,0	0.461538462,0.538461538,0,0	0.566666667,0.433333333,0,0	0.633333333,0.366666667,0,0	0
3597	10514	B517	-0.00268075	0.015646	0.28125,0.71875	0.105263158,0.894736842	0.133333333,0.866666667	0.142857143,0.857142857	0.266666667,0.733333333	0.2,0.8	0.142857143,0.857142857,0,0	0,1,0,0	0.285714286,0.714285714,0,0	0,1,0,0	0.181818182,0.818181818,0,0	0.181818182,0.818181818,0,0	0
3600	11264	B518	0.0740739	0.0112175	0.90625,0.09375	0.947368421,0.052631579	0.966666667,0.033333333	0.964285714,0.035714286	1,0	0.766666667,0.233333333	0.357142857,0.642857143,0,0	0.611111111,0.388888889,0,0	0.392857143,0.607142857,0,0	0.769230769,0.230769231,0,0	0.133333333,0.866666667,0,0	0.566666667,0.433333333,0,0	0
3607	56779	B519	-0.0297781	0.0413891	0.59375,0.40625	0.555555556,0.444444444	0.535714286,0.464285714	0.541666667,0.458333333	0.633333333,0.366666667	0.566666667,0.433333333	0.2,0.8,0,0	0,1,0,0	0.033333333,0.966666667,0,0	0.153846154,0.846153846,0,0	0,1,0,0	0.1,0.9,0,0	0
235	5020	B52	0.147184	-0.0204341	0.846153846,0.153846154	0.928571429,0.071428571	1,0	0.909090909,0.090909091	1,0	0.666666667,0.333333333	0.954545455,0.045454545,0,0	0.875,0.125,0,0	0.923076923,0.076923077,0,0	0.863636364,0.136363636,0,0	0.958333333,0.041666667,0,0	0.875,0.125,0,0	0
3641	10777	B520	0.0766086	0.131217	0.2,0.8	0.305555556,0.694444444	0.1,0.9	0.269230769,0.730769231	0.066666667,0.933333333	0.3,0.7	0.607142857,0.392857143,0,0	0.636363636,0.363636364,0,0	0.857142857,0.142857143,0,0	0.692307692,0.307692308,0,0	0.766666667,0.233333333,0,0	0.821428571,0.178571429,0,0	0
3646	75745	B521	0.0763529	0.10636	0.75,0.25	0.973684211,0.026315789	0.961538462,0.038461538	0.884615385,0.115384615	0.966666667,0.033333333	1,0	0.4,0.6,0,0	0.636363636,0.363636364,0,0	0.8,0.2,0,0	0.423076923,0.576923077,0,0	0.5,0.5,0,0	0.2,0.8,0,0	0
3652	62970	B522	-0.011986	-0.00763929	0.178571429,0.821428571	0.052631579,0.947368421	0.1,0.9	0.178571429,0.821428571	0.1,0.9	0.1,0.9	0.884615385,0.115384615,0,0	0.863636364,0.136363636,0,0	0.821428571,0.178571429,0,0	0.769230769,0.230769231,0,0	0.769230769,0.230769231,0,0	0.909090909,0.090909091,0,0	0
3677	3040	B523	-0.00172097	0.00328525	0.9,0.1	0.789473684,0.210526316	0.933333333,0.066666667	0.892857143,0.107142857	0.75,0.25	0.866666667,0.133333333	0.75,0.25,0,0	0.9,0.1,0,0	0.892857143,0.107142857,0,0	0.884615385,0.115384615,0,0	0.766666667,0.233333333,0,0	0.692307692,0.307692308,0,0	0
3679	44667	B524	0.0350772	0.0448275	0.90625,0.09375	0.921052632,0.078947368	1,0	0.964285714,0.035714286	0.966666667,0.033333333	0.833333333,0.166666667	0.678571429,0.321428571,0,0	0.625,0.375,0,0	0.769230769,0.230769231,0,0	0.75,0.25,0,0	0.7,0.3,0,0	0.8,0.2,0,0	0
3685	65404	B526	0.0580166	-0.00135476	0.375,0.625	0.647058824,0.352941176	0.571428571,0.428571429	0.678571429,0.321428571	0.8,0.2	0.533333333,0.466666667	1,0,0,0	1,0,0,0	0.863636364,0.136363636,0,0	1,0,0,0	0.807692308,0.192307692,0,0	1,0,0,0	0
3690	29856	B527	0.0353335	-0.00356914	0.107142857,0.892857143	0.052631579,0.947368421	0.066666667,0.933333333	0.035714286,0.964285714	0,1	0.2,0.8	0.133333333,0.866666667,0,0	0.15,0.85,0,0	0,1,0,0	0.076923077,0.923076923,0,0	0.066666667,0.933333333,0,0	0,1,0,0	0
3691	49326	B528	0.0637004	0.0121206	0.821428571,0.178571429	0.882352941,0.117647059	1,0	0.785714286,0.214285714	0.958333333,0.041666667	0.866666667,0.133333333	0.428571429,0.571428571,0,0	0.545454545,0.454545455,0,0	0.3,0.7,0,0	0.166666667,0.833333333,0,0	0.4,0.6,0,0	0.285714286,0.714285714,0,0	0
3693	33402	B529	0.0254028	0.150828	0.714285714,0.285714286	0.684210526,0.315789474	0.857142857,0.142857143	0.75,0.25	0.866666667,0.133333333	0.892857143,0.107142857	0.966666667,0.033333333,0,0	0.954545455,0.045454545,0,0	1,0,0,0	0.923076923,0.076923077,0,0	0.866666667,0.133333333,0,0	0.866666667,0.133333333,0,0	0
241	6991	B53	0.00335325	0.0496036	0.6875,0.3125	0.638888889,0.361111111	0.571428571,0.428571429	0.714285714,0.285714286	0.566666667,0.433333333	0.75,0.25	0.857142857,0.142857143,0,0	0.6,0.4,0,0	0.571428571,0.428571429,0,0	0.692307692,0.307692308,0,0	0.5,0.5,0,0	0.607142857,0.392857143,0,0	0
3700	33120	B530	0.0233201	0.0146928	0,1	0.033333333,0.966666667	0.153846154,0.846153846	0.038461538,0.961538462	0.083333333,0.916666667	0.1,0.9	0.166666667,0.833333333,0,0	0,1,0,0	0,1,0,0	0.038461538,0.961538462,0,0	0.033333333,0.966666667,0,0	0.066666667,0.933333333,0,0	0
3703	69342	B531	-0.0275584	-0.0206205	0.9,0.1	0.875,0.125	0.958333333,0.041666667	0.916666667,0.083333333	0.923076923,0.076923077	0.961538462,0.038461538	0.535714286,0.464285714,0,0	0.111111111,0.888888889,0,0	0.692307692,0.307692308,0,0	0.653846154,0.346153846,0,0	0.533333333,0.466666667,0,0	0.730769231,0.269230769,0,0	0
3708	68193	B532	0.0306335	0.00902566	0.964285714,0.035714286	0.90625,0.09375	0.846153846,0.153846154	1,0	0.892857143,0.107142857	0.958333333,0.041666667	0.933333333,0.066666667,0,0	1,0,0,0	1,0,0,0	0.916666667,0.083333333,0,0	0.966666667,0.033333333,0,0	0.833333333,0.166666667,0,0	0
3713	99720	B533	0.13757	0.00590104	0.307692308,0.692307692	0.535714286,0.464285714	0.75,0.25	0.678571429,0.321428571	0.75,0.25	0.433333333,0.566666667	0.12,0.2,0.68,0	0.095238095,0.238095238,0.666666667,0	0,0.296296296,0.703703704,0	0.210526316,0.421052632,0.368421053,0	0.037037037,0.37037037,0.592592593,0	0.037037037,0.185185185,0.777777778,0	0
3715	64272	B534	0.0518416	0.0449197	1,0	0.861111111,0.138888889	0.785714286,0.214285714	0.928571429,0.071428571	0.866666667,0.133333333	0.964285714,0.035714286	0.133333333,0.866666667,0,0	0.090909091,0.909090909,0,0	0,1,0,0	0.041666667,0.958333333,0,0	0.3,0.7,0,0	0.233333333,0.766666667,0,0	0
3728	64155	B535	0.0297014	0.0194078	0.076923077,0.923076923	0.15625,0.84375	0.142857143,0.857142857	0.166666667,0.833333333	0.038461538,0.961538462	0.318181818,0.681818182	0.466666667,0.533333333,0,0	0.454545455,0.545454545,0,0	0.5,0.5,0,0	0.653846154,0.346153846,0,0	0.566666667,0.433333333,0,0	0.466666667,0.533333333,0,0	0
3732	89103	B536	0.0453045	-0.0256276	0.8125,0.1875	0.973684211,0.026315789	0.966666667,0.033333333	1,0	0.966666667,0.033333333	0.966666667,0.033333333	0.481481481,0.333333333,0.185185185,0	0.266666667,0.733333333,0,0	0.482758621,0.482758621,0.034482759,0	0.416666667,0.541666667,0.041666667,0	0.448275862,0.482758621,0.068965517,0	0.423076923,0.423076923,0.153846154,0	0
3746	10796	B537	0.0516401	-0.0149149	0.625,0.375	0.794117647,0.205882353	0.666666667,0.333333333	0.818181818,0.181818182	0.5,0.5	0.772727273,0.227272727	0.821428571,0.178571429,0,0	1,0,0,0	0.961538462,0.038461538,0,0	0.961538462,0.038461538,0,0	0.875,0.125,0,0	0.966666667,0.033333333,0,0	0
3751	74785	B538	-0.0162441	0.0142471	0.78125,0.21875	0.882352941,0.117647059	0.866666667,0.133333333	0.892857143,0.107142857	0.8,0.2	0.766666667,0.233333333	0.909090909,0.090909091,0,0	0.590909091,0.409090909,0,0	0.535714286,0.464285714,0,0	0.846153846,0.153846154,0,0	0.566666667,0.433333333,0,0	0.766666667,0.233333333,0,0	0
3758	83874	B539	0.115222	-0.00397967	0.866666667,0.133333333	0.657894737,0.342105263	0.766666667,0.233333333	0.785714286,0.214285714	0.384615385,0.615384615	0.8,0.2	0.115384615,0.423076923,0.461538462,0	0.15,0.45,0.4,0	0.037037037,0.481481481,0.481481481,0	0.28,0.48,0.24,0	0.166666667,0.5,0.333333333,0	0.24137931,0.482758621,0.275862069,0	0
246	69367	B54	0.0484119	0.0982755	0.4,0.6	0.394736842,0.605263158	0.607142857,0.392857143	0.464285714,0.535714286	0.666666667,0.333333333	0.571428571,0.428571429	1,0,0,0	0.916666667,0.083333333,0,0	1,0,0,0	0.909090909,0.090909091,0,0	1,0,0,0	0.833333333,0.166666667,0,0	0
3760	7401	B540	0.0160568	0.0743899	0.166666667,0.833333333	0.105263158,0.894736842	0.2,0.8	0.035714286,0.964285714	0.233333333,0.766666667	0.2,0.8	0.4,0.6,0,0	0.05,0.95,0,0	0.133333333,0.866666667,0,0	0.153846154,0.846153846,0,0	0.366666667,0.633333333,0,0	0.1,0.9,0,0	0
3766	36159	B541	-0.0218484	-0.00903656	0.466666667,0.533333333	0.605263158,0.394736842	0.6,0.4	0.642857143,0.357142857	0.566666667,0.433333333	0.566666667,0.433333333	0.964285714,0.035714286,0,0	0.875,0.125,0,0	0.954545455,0.045454545,0,0	0.916666667,0.083333333,0,0	1,0,0,0	0.714285714,0.285714286,0,0	0
3768	80064	B542	-0.000374391	0.0211895	0.84375,0.15625	0.861111111,0.138888889	0.933333333,0.066666667	0.857142857,0.142857143	0.9,0.1	1,0	0.916666667,0.083333333,0,0	0.875,0.125,0,0	1,0,0,0	0.846153846,0.153846154,0,0	0.923076923,0.076923077,0,0	0.964285714,0.035714286,0,0	0
3786	84623	B544	0.0583841	0.0363989	0.1,0.9	0.133333333,0.866666667	0.153846154,0.846153846	0.208333333,0.791666667	0.416666667,0.583333333	0.166666667,0.833333333	0,0.444444444,0.555555556,0	0.294117647,0.470588235,0.235294118,0	0.32,0.32,0.36,0	0.115384615,0.423076923,0.461538462,0	0.178571429,0.464285714,0.357142857,0	0,0.466666667,0.533333333,0	0
3789	10730	B545	0.0201568	0.0658549	0.375,0.625	0.21875,0.78125	0.461538462,0.538461538	0.178571429,0.821428571	0.307692308,0.692307692	0.346153846,0.653846154	0,1,0,0	0.05,0.95,0,0	0.153846154,0.846153846,0,0	0.384615385,0.615384615,0,0	0.166666667,0.833333333,0,0	0,1,0,0	0
3791	42249	B546	0.0778578	0.129333	0.3125,0.6875	0.526315789,0.473684211	0.666666667,0.333333333	0.75,0.25	0.666666667,0.333333333	0.466666667,0.533333333	1,0,0,0	0.833333333,0.166666667,0,0	0.791666667,0.208333333,0,0	0.846153846,0.153846154,0,0	0.933333333,0.066666667,0,0	1,0,0,0	0
3810	749	B547	0.0790753	0.0323534	0.533333333,0.466666667	0.529411765,0.470588235	0.730769231,0.269230769	0.857142857,0.142857143	0.846153846,0.153846154	0.833333333,0.166666667	0.384615385,0.615384615,0,0	0.4375,0.5625,0,0	0.615384615,0.384615385,0,0	0.5,0.5,0,0	0.571428571,0.428571429,0,0	0.785714286,0.214285714,0,0	0
3814	31737	B549	-0.0062148	0.158734	0.266666667,0.733333333	0.375,0.625	0.357142857,0.642857143	0.272727273,0.727272727	0.321428571,0.678571429	0.153846154,0.846153846	0.727272727,0.272727273,0,0	0.9375,0.0625,0,0	0.846153846,0.153846154,0,0	0.884615385,0.115384615,0,0	0.6,0.4,0,0	0.65,0.35,0,0	0
248	58989	B55	0.0639612	0.052267	0.392857143,0.607142857	0.078947368,0.921052632	0.466666667,0.533333333	0.392857143,0.607142857	0.333333333,0.666666667	0.3,0.7	0.4,0.6,0,0	0.666666667,0.333333333,0,0	0.888888889,0.111111111,0,0	0.5,0.5,0,0	0.884615385,0.115384615,0,0	0.388888889,0.611111111,0,0	0
3826	20849	B550	0.0249965	0.0053609	0.78125,0.21875	0.736842105,0.263157895	0.535714286,0.464285714	0.5,0.5	0.8,0.2	0.714285714,0.285714286	0.033333333,0.966666667,0,0	0,1,0,0	0.133333333,0.866666667,0,0	0,1,0,0	0.233333333,0.766666667,0,0	0,1,0,0	0
3836	9014	B551	0.0118563	0.012631	0.90625,0.09375	0.868421053,0.131578947	0.9,0.1	0.892857143,0.107142857	1,0	0.833333333,0.166666667	0.625,0.375,0,0	0.65,0.35,0,0	0.692307692,0.307692308,0,0	0.666666667,0.333333333,0,0	0.964285714,0.035714286,0,0	0.566666667,0.433333333,0,0	0
3839	72895	B552	0.0356712	0.0156062	0.966666667,0.033333333	0.861111111,0.138888889	0.964285714,0.035714286	0.964285714,0.035714286	1,0	0.857142857,0.142857143	0.571428571,0.428571429,0,0	0.5,0.5,0,0	0.571428571,0.428571429,0,0	0.384615385,0.615384615,0,0	0.366666667,0.633333333,0,0	0.533333333,0.466666667,0,0	0
3845	58554	B553	0.0074301	0.0597128	0.53125,0.46875	0.694444444,0.305555556	0.5,0.5	0.642857143,0.357142857	0.5,0.5	0.423076923,0.576923077	0.833333333,0.166666667,0,0	0.8125,0.1875,0,0	0.791666667,0.208333333,0,0	0.807692308,0.192307692,0,0	1,0,0,0	0.964285714,0.035714286,0,0	0
3846	102065	B554	0.00789455	-0.0316419	0.708333333,0.291666667	0.59375,0.40625	0.785714286,0.214285714	0.576923077,0.423076923	0.714285714,0.285714286	0.818181818,0.181818182	0.434782609,0.086956522,0.47826087,0	0.294117647,0.235294118,0.470588235,0	0.333333333,0.148148148,0.518518519,0	0.380952381,0.19047619,0.428571429,0	0.32,0.2,0.48,0	0.407407407,0.111111111,0.481481481,0	0
3852	43603	B555	0.0352589	-0.00584183	0.846153846,0.153846154	0.805555556,0.194444444	0.666666667,0.333333333	0.75,0.25	1,0	0.730769231,0.269230769	0.966666667,0.033333333,0,0	0.863636364,0.136363636,0,0	0.7,0.3,0,0	0.730769231,0.269230769,0,0	0.633333333,0.366666667,0,0	0.615384615,0.384615385,0,0	0
3859	25742	B556	0.009835	0.129184	0.866666667,0.133333333	0.815789474,0.184210526	0.833333333,0.166666667	0.678571429,0.321428571	0.633333333,0.366666667	0.678571429,0.321428571	0.166666667,0.833333333,0,0	0.272727273,0.727272727,0,0	0.178571429,0.821428571,0,0	0.269230769,0.730769231,0,0	0.266666667,0.733333333,0,0	0,1,0,0	0
3867	90809	B557	-0.00512776	0.0584385	0.233333333,0.766666667	0.157894737,0.842105263	0.1,0.9	0.214285714,0.785714286	0.133333333,0.866666667	0.2,0.8	0.111111111,0.37037037,0.518518519,0	0.105263158,0.315789474,0.578947368,0	0.071428571,0.392857143,0.535714286,0	0.076923077,0.461538462,0.461538462,0	0.25,0.285714286,0.464285714,0	0.25,0.214285714,0.535714286,0	0
3870	50590	B558	-0.021677	0.0287695	0.875,0.125	0.947368421,0.052631579	0.933333333,0.066666667	0.928571429,0.071428571	0.9,0.1	0.866666667,0.133333333	0.535714286,0.464285714,0,0	0.6,0.4,0,0	0.3,0.7,0,0	0.5,0.5,0,0	0.233333333,0.766666667,0,0	0.533333333,0.466666667,0,0	0
3875	84822	B559	-0.0320774	0.0127426	0.875,0.125	0.8125,0.1875	0.821428571,0.178571429	0.818181818,0.181818182	0.833333333,0.166666667	0.766666667,0.233333333	0.458333333,0.208333333,0.333333333,0	0.294117647,0.235294118,0.470588235,0	0.2,0.08,0.72,0	0.461538462,0.115384615,0.423076923,0	0.208333333,0.041666667,0.75,0	0.346153846,0.153846154,0.5,0	0
3884	46175	B560	0.0117809	0.0021016	0.0625,0.9375	0.210526316,0.789473684	0.233333333,0.766666667	0.142857143,0.857142857	0.033333333,0.966666667	0.2,0.8	0,1,0,0	0.0625,0.9375,0,0	0.038461538,0.961538462,0,0	0,1,0,0	0.2,0.8,0,0	0,1,0,0	0
3897	71981	B561	-0.0170621	0.0188471	0.5,0.5	0.65625,0.34375	0.633333333,0.366666667	0.678571429,0.321428571	0.533333333,0.466666667	0.6,0.4	0.384615385,0.615384615,0,0	0,1,0,0	0.208333333,0.791666667,0,0	0.458333333,0.541666667,0,0	0,1,0,0	0.15,0.85,0,0	0
3899	24716	B562	0.0373399	0.0486094	0.966666667,0.033333333	0.888888889,0.111111111	0.733333333,0.266666667	0.821428571,0.178571429	0.833333333,0.166666667	0.9,0.1	0.142857143,0.857142857,0,0	0.227272727,0.772727273,0,0	0.115384615,0.884615385,0,0	0.230769231,0.769230769,0,0	0.464285714,0.535714286,0,0	0.1,0.9,0,0	0
3903	527	B563	0.0179426	0.0387099	0.90625,0.09375	1,0	1,0	0.964285714,0.035714286	0.933333333,0.066666667	0.866666667,0.133333333	0.833333333,0.166666667,0,0	0.954545455,0.045454545,0,0	1,0,0,0	0.846153846,0.153846154,0,0	0.9,0.1,0,0	0.8,0.2,0,0	0
3905	55850	B564	0.0128008	0.00580882	0.846153846,0.153846154	0.947368421,0.052631579	1,0	0.964285714,0.035714286	0.933333333,0.066666667	0.892857143,0.107142857	0.5,0.5,0,0	0.5,0.5,0,0	0.5,0.5,0,0	0.5,0.5,0,0	0.5,0.5,0,0	0.5,0.5,0,0	0
3909	21146	B565	0.0763657	0.0549059	0.0625,0.9375	0.133333333,0.866666667	0.035714286,0.964285714	0.142857143,0.857142857	0,1	0.233333333,0.766666667	0.115384615,0.884615385,0,0	0.166666667,0.833333333,0,0	0.318181818,0.681818182,0,0	0.307692308,0.692307692,0,0	0.576923077,0.423076923,0,0	0.192307692,0.807692308,0,0	0
3924	2758	B566	0.0327929	0.0691006	0.933333333,0.066666667	0.789473684,0.210526316	1,0	0.857142857,0.142857143	0.866666667,0.133333333	0.966666667,0.033333333	0.066666667,0.933333333,0,0	0.15,0.85,0,0	0.233333333,0.766666667,0,0	0,1,0,0	0.2,0.8,0,0	0.366666667,0.633333333,0,0	0
3934	12103	B567	0.162219	0.0120073	0.666666667,0.333333333	0.472222222,0.527777778	0.285714286,0.714285714	0.607142857,0.392857143	0.333333333,0.666666667	0.733333333,0.266666667	0.733333333,0.266666667,0,0	0.727272727,0.272727273,0,0	0.733333333,0.266666667,0,0	0.615384615,0.384615385,0,0	0.733333333,0.266666667,0,0	0.8,0.2,0,0	0
3935	20643	B568	0.00150033	0.0201288	0.125,0.875	0.105263158,0.894736842	0.133333333,0.866666667	0.071428571,0.928571429	0.178571429,0.821428571	0.033333333,0.966666667	0.533333333,0.466666667,0,0	0.8,0.2,0,0	0.533333333,0.466666667,0,0	0.538461538,0.461538462,0,0	0.785714286,0.214285714,0,0	0.642857143,0.357142857,0,0	0
3942	18778	B569	-0.00776114	0.00572912	0.625,0.375	0.710526316,0.289473684	0.7,0.3	0.714285714,0.285714286	0.833333333,0.166666667	0.766666667,0.233333333	0.076923077,0.923076923,0,0	0.3125,0.6875,0,0	0,1,0,0	0.038461538,0.961538462,0,0	0.208333333,0.791666667,0,0	0.233333333,0.766666667,0,0	0
261	21067	B57	-0.0302995	-0.0201835	0.590909091,0.409090909	0.5,0.5	0.538461538,0.461538462	0.5,0.5	0.607142857,0.392857143	0.583333333,0.416666667	0.923076923,0.076923077,0,0	0.85,0.15,0,0	0.964285714,0.035714286,0,0	0.923076923,0.076923077,0,0	0.892857143,0.107142857,0,0	0.933333333,0.066666667,0,0	0
[truncated: 1,158 more rows]
[truncated: 60 more columns]

## Sheet: Locus_Stats
Stacks batch34 tag ID	Stacks batch234 tag ID	Shared genotyping among Runs	Detected by Bayescan (Run1)	Detected by Bayescan (Run2)	Detected by at least one correlation via LFMM (Run1)	Detected by at least one correlation via LFMM (Run2)	Detected by Arlequin (Run1)	Detected by Arlequin (Run2)	BLAST hit to nr	Match to Annotation resources	KEGG enzyme code match	Match to any of Cf transcriptome resources	Match to either predicted cf CDS or protein databases	Shared Bayescan results among Runs	Shared LFMM results among Runs	Shared Arlequin results among Runs	Unique outlier loci result (any method) (Run1)	Unique outlier loci result (any method) (Run2)	Shares any unique outlier result among Runs			Has Blast hit, annotation, or kegg match)	Detected to be under selection by any method or library	Detected to be under selection by any method or library + any transcriptome match	Detected to be under selection by any method or library + CDS protein transcriptome		Detected to be under selection by any method or library + nr/annotated function		run1: LFMM and Arlequin	run2: LFMM and Arlquin
[truncated: 2,533 more rows]

[truncated: 3 more sheets: Summary_Stats, Fig6A-Venn, FigS4B]
