# Supplementary material for: Ecological genomics of local adaptation in Cornus florida L. by genotyping by sequencing
Source: Ecol Evol. 2016 Dec 20;7(1):441–65. doi: 10.1002/ece3.2623 (PMC5213257; doi:10.1002/ece3.2623)
Supplement: Supplementary file 3 [file ECE3-7-441-s003.txt]

>4_ACC_23-57-82
TGCAGAAATGTCCGTGGCACTGTACATAATGCTCATTGTAATAGCACCCATGACACACACAAGTGTGCCTACAATCTTCACTCTGCTGTA
>4_GCC_23-57-82
TGCAGAAATGTCCGTGGCACTGTGCATAATGCTCATTGTAATAGCACCCATGACACACACAAGTGTGCCTACAATCTTCACTCTGCTGTA
>4_GCT_23-57-82
TGCAGAAATGTCCGTGGCACTGTGCATAATGCTCATTGTAATAGCACCCATGACACACACAAGTGTGCCTACAATCTTCACTTTGCTGTA
>4_GGC_23-57-82
TGCAGAAATGTCCGTGGCACTGTGCATAATGCTCATTGTAATAGCACCCATGACACAGACAAGTGTGCCTACAATCTTCACTCTGCTGTA
>5_AA_75-88
TGCAGGCCACACTTCGATCAGCTCTTCAAAAGAACTGGAAGTCTGGACAAAAGCTTCGAAGGTAATGAATTTTTTAAAAAGGTTTTATAT
>5_CA_75-88
TGCAGGCCACACTTCGATCAGCTCTTCAAAAGAACTGGAAGTCTGGACAAAAGCTTCGAAGGTAATGAATTTTTTCAAAAGGTTTTATAT
>5_TA_75-88
TGCAGGCCACACTTCGATCAGCTCTTCAAAAGAACTGGAAGTCTGGACAAAAGCTTCGAAGGTAATGAATTTTTTTAAAAGGTTTTATAT
>5_TG_75-88
TGCAGGCCACACTTCGATCAGCTCTTCAAAAGAACTGGAAGTCTGGACAAAAGCTTCGAAGGTAATGAATTTTTTTAAAAGGTTTTATGT
>18_CCCAAAA_5-55-56-84-86-87-89
TGCAGCAATGAAAGCAATCAGATTTCACATAAAAACAAGTAAACGGAACAGGACACCATCTAGCCATAACAAATTGAAAATAAAAAAAAA
>18_TCCAAAA_5-55-56-84-86-87-89
TGCAGTAATGAAAGCAATCAGATTTCACATAAAAACAAGTAAACGGAACAGGACACCATCTAGCCATAACAAATTGAAAATAAAAAAAAA
>18_TCCAAAT_5-55-56-84-86-87-89
TGCAGTAATGAAAGCAATCAGATTTCACATAAAAACAAGTAAACGGAACAGGACACCATCTAGCCATAACAAATTGAAAATAAAAAAAAT
>18_TCCAATA_5-55-56-84-86-87-89
TGCAGTAATGAAAGCAATCAGATTTCACATAAAAACAAGTAAACGGAACAGGACACCATCTAGCCATAACAAATTGAAAATAAAAAATAA
>18_TCCATAA_5-55-56-84-86-87-89
TGCAGTAATGAAAGCAATCAGATTTCACATAAAAACAAGTAAACGGAACAGGACACCATCTAGCCATAACAAATTGAAAATAAAAATAAA
>18_TCCTAAT_5-55-56-84-86-87-89
TGCAGTAATGAAAGCAATCAGATTTCACATAAAAACAAGTAAACGGAACAGGACACCATCTAGCCATAACAAATTGAAAATAAATAAAAT
>18_TTTAAAA_5-55-56-84-86-87-89
TGCAGTAATGAAAGCAATCAGATTTCACATAAAAACAAGTAAACGGAACAGGACATTATCTAGCCATAACAAATTGAAAATAAAAAAAAA
>20_GGC_6-9-77
TGCAGAGTCGAGCAAAGTTTCTGCACCATGTCCACCTGATGATCGTTCATCGCCCTCCATCATGAAAGATGACTATGCAGAGACAGAGAC
>20_TAC_6-9-77
TGCAGATTCAAGCAAAGTTTCTGCACCATGTCCACCTGATGATCGTTCATCGCCCTCCATCATGAAAGATGACTATGCAGAGACAGAGAC
>20_TGA_6-9-77
TGCAGATTCGAGCAAAGTTTCTGCACCATGTCCACCTGATGATCGTTCATCGCCCTCCATCATGAAAGATGACTATGAAGAGACAGAGAC
>20_TGC_6-9-77
TGCAGATTCGAGCAAAGTTTCTGCACCATGTCCACCTGATGATCGTTCATCGCCCTCCATCATGAAAGATGACTATGCAGAGACAGAGAC
>36_ATCC_63-64-72-84
TGCAGTGTTAGCAACTTCCAAGCTTCTAAACTCCAATCCTCCACAAATTTTGGGACGGCAAACATTAGCCCACGTGACCCTAGCCCCAGT
>36_TCCC_63-64-72-84
TGCAGTGTTAGCAACTTCCAAGCTTCTAAACTCCAATCCTCCACAAATTTTGGGACGGCAAACTCTAGCCCACGTGACCCTAGCCCCAGT
>36_TTCA_63-64-72-84
TGCAGTGTTAGCAACTTCCAAGCTTCTAAACTCCAATCCTCCACAAATTTTGGGACGGCAAACTTTAGCCCACGTGACCCTAGCACCAGT
>36_TTCC_63-64-72-84
TGCAGTGTTAGCAACTTCCAAGCTTCTAAACTCCAATCCTCCACAAATTTTGGGACGGCAAACTTTAGCCCACGTGACCCTAGCCCCAGT
>36_TTGC_63-64-72-84
TGCAGTGTTAGCAACTTCCAAGCTTCTAAACTCCAATCCTCCACAAATTTTGGGACGGCAAACTTTAGCCCAGGTGACCCTAGCCCCAGT
>40_A_18
TGCAGCTTCTTTTGATCAAATTAGTCTGAAAGCAACTCAGAAACAATGTCTTCACAACCTTCAGAATTTCCATTAAAAGATTCATACTAC
>40_C_18
TGCAGCTTCTTTTGATCACATTAGTCTGAAAGCAACTCAGAAACAATGTCTTCACAACCTTCAGAATTTCCATTAAAAGATTCATACTAC
>41_CCA_24-27-63
TGCAGGCTCTTTTGCCAACTGCCTCGGCAAGTAGCGACTGTGTAAAAGATGGAGTATATGATGACTAGGCATGTCATCCCTTATTGATCG
>41_TCA_24-27-63
TGCAGGCTCTTTTGCCAACTGCCTTGGCAAGTAGCGACTGTGTAAAAGATGGAGTATATGATGACTAGGCATGTCATCCCTTATTGATCG
>41_TCC_24-27-63
TGCAGGCTCTTTTGCCAACTGCCTTGGCAAGTAGCGACTGTGTAAAAGATGGAGTATATGATGCCTAGGCATGTCATCCCTTATTGATCG
>41_TGA_24-27-63
TGCAGGCTCTTTTGCCAACTGCCTTGGGAAGTAGCGACTGTGTAAAAGATGGAGTATATGATGACTAGGCATGTCATCCCTTATTGATCG
>45_CCCCACGA_11-40-42-43-64-65-69-71
TGCAGTCAAATCCTCTACCACTGAGCTAAGGACCCAAGTGCTCCTTCTTATTTTACTATATATAACTTAGCATAGTTAATCAATGGGCGA
>45_GCCCACGA_11-40-42-43-64-65-69-71
TGCAGTCAAATGCTCTACCACTGAGCTAAGGACCCAAGTGCTCCTTCTTATTTTACTATATATAACTTAGCATAGTTAATCAATGGGCGA
>45_GCCCAGGA_11-40-42-43-64-65-69-71
TGCAGTCAAATGCTCTACCACTGAGCTAAGGACCCAAGTGCTCCTTCTTATTTTACTATATATAAGTTAGCATAGTTAATCAATGGGCGA
>45_GCCCAGGG_11-40-42-43-64-65-69-71
TGCAGTCAAATGCTCTACCACTGAGCTAAGGACCCAAGTGCTCCTTCTTATTTTACTATATATAAGTTAGCGTAGTTAATCAATGGGCGA
>45_GCCCAGTA_11-40-42-43-64-65-69-71
TGCAGTCAAATGCTCTACCACTGAGCTAAGGACCCAAGTGCTCCTTCTTATTTTACTATATATAAGTTATCATAGTTAATCAATGGGCGA
>45_GCCCGGGA_11-40-42-43-64-65-69-71
TGCAGTCAAATGCTCTACCACTGAGCTAAGGACCCAAGTGCTCCTTCTTATTTTACTATATATAGGTTAGCATAGTTAATCAATGGGCGA
>45_GCCTAGGA_11-40-42-43-64-65-69-71
TGCAGTCAAATGCTCTACCACTGAGCTAAGGACCCAAGTGCTCTTTCTTATTTTACTATATATAAGTTAGCATAGTTAATCAATGGGCGA
>45_GCGCAGCG_11-40-42-43-64-65-69-71
TGCAGTCAAATGCTCTACCACTGAGCTAAGGACCCAAGTGCTGCTTCTTATTTTACTATATATAAGTTACCGTAGTTAATCAATGGGCGA
>45_GCGCAGGA_11-40-42-43-64-65-69-71
TGCAGTCAAATGCTCTACCACTGAGCTAAGGACCCAAGTGCTGCTTCTTATTTTACTATATATAAGTTAGCATAGTTAATCAATGGGCGA
>45_GCGCAGGG_11-40-42-43-64-65-69-71
TGCAGTCAAATGCTCTACCACTGAGCTAAGGACCCAAGTGCTGCTTCTTATTTTACTATATATAAGTTAGCGTAGTTAATCAATGGGCGA
>45_GTCCAGGA_11-40-42-43-64-65-69-71
TGCAGTCAAATGCTCTACCACTGAGCTAAGGACCCAAGTGTTCCTTCTTATTTTACTATATATAAGTTAGCATAGTTAATCAATGGGCGA
>51_AAA_27-28-50
TGCAGGACTCTAGGTTAAGAGAACCATAAGCAAAGTTAGGATTGTGCATGACTATTTTCAGTTCATCAGCCTAGTTTATAGGGCATGTAA
>51_AAC_27-28-50
TGCAGGACTCTAGGTTAAGAGAACCATAAGCAAAGTTAGGATTGTGCATGCCTATTTTCAGTTCATCAGCCTAGTTTATAGGGCATGTAA
>51_ACA_27-28-50
TGCAGGACTCTAGGTTAAGAGAACCATACGCAAAGTTAGGATTGTGCATGACTATTTTCAGTTCATCAGCCTAGTTTATAGGGCATGTAA
>51_CAA_27-28-50
TGCAGGACTCTAGGTTAAGAGAACCATCAGCAAAGTTAGGATTGTGCATGACTATTTTCAGTTCATCAGCCTAGTTTATAGGGCATGTAA
>55_AC_54-66
TGCAGCAGCACCATGCCTTCTCTTTTTTGATGAATTTGATTCTATTGCACCAAAAAGAGGCCATGACAACACTGGAGTGACTGATCGTGT
>55_AT_54-66
TGCAGCAGCACCATGCCTTCTCTTTTTTGATGAATTTGATTCTATTGCACCAAAAAGAGGCCATGATAACACTGGAGTGACTGATCGTGT
>55_GC_54-66
TGCAGCAGCACCATGCCTTCTCTTTTTTGATGAATTTGATTCTATTGCACCAAAGAGAGGCCATGACAACACTGGAGTGACTGATCGTGT
>56_A_47
TGCAGAATGTTAAATAACTAGTCCTTATTTCTTCCTAAACATAAAAAATCCTCTACCAAGAGTGTCCATCTCAAACTACTCCTCTCATTC
>56_T_47
TGCAGAATGTTAAATAACTAGTCCTTATTTCTTCCTAAACATAAAAATTCCTCTACCAAGAGTGTCCATCTCAAACTACTCCTCTCATTC
>61_CATG_19-68-79-88
TGCAGTTTGATGGAAGGACCTATGCCCCCATGCTCAATATATAGTTATTGTCCTCAAGTTCTTTTAATATTTTTTTTTTTGGTAAATTGT
>61_CCGG_19-68-79-88
TGCAGTTTGATGGAAGGACCTATGCCCCCATGCTCAATATATAGTTATTGTCCTCAAGTTCTTTTAATCTTTTTTTTTTGGGTAAATTGT
>61_CCTA_19-68-79-88
TGCAGTTTGATGGAAGGACCTATGCCCCCATGCTCAATATATAGTTATTGTCCTCAAGTTCTTTTAATCTTTTTTTTTTTGGTAAATTAT
>61_CCTG_19-68-79-88
TGCAGTTTGATGGAAGGACCTATGCCCCCATGCTCAATATATAGTTATTGTCCTCAAGTTCTTTTAATCTTTTTTTTTTTGGTAAATTGT
>61_GCTA_19-68-79-88
TGCAGTTTGATGGAAGGACGTATGCCCCCATGCTCAATATATAGTTATTGTCCTCAAGTTCTTTTAATCTTTTTTTTTTTGGTAAATTAT
>62_AATTAC_10-17-25-49-51-80
TGCAGGCTTCAAGATCTAAGCTTATTGGGTTATTATTATGTTTCAACTTTAACAAACCAACGGTTGAGATGTTTTTAAATCTAATGGCTG
>62_GAACAC_10-17-25-49-51-80
TGCAGGCTTCGAGATCTAAGCTTATAGGGTTATTATTATGTTTCAACTTCAACAAACCAACGGTTGAGATGTTTTTAAATCTAATGGCTG
>62_GAATAC_10-17-25-49-51-80
TGCAGGCTTCGAGATCTAAGCTTATAGGGTTATTATTATGTTTCAACTTTAACAAACCAACGGTTGAGATGTTTTTAAATCTAATGGCTG
>62_GAATAG_10-17-25-49-51-80
TGCAGGCTTCGAGATCTAAGCTTATAGGGTTATTATTATGTTTCAACTTTAACAAACCAACGGTTGAGATGTTTTTAAATGTAATGGCTG
>62_GAATGC_10-17-25-49-51-80
TGCAGGCTTCGAGATCTAAGCTTATAGGGTTATTATTATGTTTCAACTTTAGCAAACCAACGGTTGAGATGTTTTTAAATCTAATGGCTG
>62_GATTAC_10-17-25-49-51-80
TGCAGGCTTCGAGATCTAAGCTTATTGGGTTATTATTATGTTTCAACTTTAACAAACCAACGGTTGAGATGTTTTTAAATCTAATGGCTG
>62_GTATAC_10-17-25-49-51-80
TGCAGGCTTCGAGATCTTAGCTTATAGGGTTATTATTATGTTTCAACTTTAACAAACCAACGGTTGAGATGTTTTTAAATCTAATGGCTG
>71_C_29
TGCAGTGCAAGTATTGTCGTTTTAATGAACGAAAAATGTACATTCAAAACTTTTAATCGAGGCCCACATAGACAAACCTTGGGCAAGCAT
>71_G_29
TGCAGTGCAAGTATTGTCGTTTTAATGAAGGAAAAATGTACATTCAAAACTTTTAATCGAGGCCCACATAGACAAACCTTGGGCAAGCAT
>72_A_38
TGCAGATGACATGTGACCCCAAAGGAGGGGGTATTCGCATCCCAACCCAGTGGATGATAGAATGACACATAGCGCAATCATTTGCGTCCA
>72_G_38
TGCAGATGACATGTGACCCCAAAGGAGGGGGTATTCGCGTCCCAACCCAGTGGATGATAGAATGACACATAGCGCAATCATTTGCGTCCA
>87_C_55
TGCAGTATTAGCAGGATGTGACCATACGGTAAGCCTCTGTTTTAAAACTCAATCACATGTACATGTGCAGCTACTTTCCCAAATTTGCAT
>87_T_55
TGCAGTATTAGCAGGATGTGACCATACGGTAAGCCTCTGTTTTAAAACTCAATCATATGTACATGTGCAGCTACTTTCCCAAATTTGCAT
>90_A_28
TGCAGTCAATTTTATATTTCTGCCAGCGAATGACAAATGCAGCTGTGATAGCCATGTCCAAGAATTGTCCAGATCTGGTGGTGTTCCGTC
>90_G_28
TGCAGTCAATTTTATATTTCTGCCAGCGGATGACAAATGCAGCTGTGATAGCCATGTCCAAGAATTGTCCAGATCTGGTGGTGTTCCGTC
>96_AGCGAA_23-26-28-48-73-76
TGCAGAAGAATTGAATGGAAAGAAATGGCAGAGTATGTGCCCTAGAATGTGATGTCTAAAGCTTTTTTAACTAATCACTATCTGTTATCT
>96_CGCAAA_23-26-28-48-73-76
TGCAGAAGAATTGAATGGAAAGACATGGCAGAGTATGTGCCCTAGAATATGATGTCTAAAGCTTTTTTAACTAATCACTATCTGTTATCT
>96_CGCGAA_23-26-28-48-73-76
TGCAGAAGAATTGAATGGAAAGACATGGCAGAGTATGTGCCCTAGAATGTGATGTCTAAAGCTTTTTTAACTAATCACTATCTGTTATCT
>96_CGCGTA_23-26-28-48-73-76
TGCAGAAGAATTGAATGGAAAGACATGGCAGAGTATGTGCCCTAGAATGTGATGTCTAAAGCTTTTTTAACTATTCACTATCTGTTATCT
>96_CGTGAA_23-26-28-48-73-76
TGCAGAAGAATTGAATGGAAAGACATGGTAGAGTATGTGCCCTAGAATGTGATGTCTAAAGCTTTTTTAACTAATCACTATCTGTTATCT
>96_CTCGAA_23-26-28-48-73-76
TGCAGAAGAATTGAATGGAAAGACATTGCAGAGTATGTGCCCTAGAATGTGATGTCTAAAGCTTTTTTAACTAATCACTATCTGTTATCT
>96_CTCGAG_23-26-28-48-73-76
TGCAGAAGAATTGAATGGAAAGACATTGCAGAGTATGTGCCCTAGAATGTGATGTCTAAAGCTTTTTTAACTAATCGCTATCTGTTATCT
>102_GCA_60-63-87
TGCAGCTTCTATGTTATGGAGGAGCTTCTGAGGAAGATCACAAGAAGAAAATGACAATATGGGCGCAGGAACTATGTCTCCCTTCACAAA
>102_GTA_60-63-87
TGCAGCTTCTATGTTATGGAGGAGCTTCTGAGGAAGATCACAAGAAGAAAATGACAATATGGGTGCAGGAACTATGTCTCCCTTCACAAA
>102_TCA_60-63-87
TGCAGCTTCTATGTTATGGAGGAGCTTCTGAGGAAGATCACAAGAAGAAAATGACAATATTGGCGCAGGAACTATGTCTCCCTTCACAAA
>102_TTA_60-63-87
TGCAGCTTCTATGTTATGGAGGAGCTTCTGAGGAAGATCACAAGAAGAAAATGACAATATTGGTGCAGGAACTATGTCTCCCTTCACAAA
>102_TTC_60-63-87
TGCAGCTTCTATGTTATGGAGGAGCTTCTGAGGAAGATCACAAGAAGAAAATGACAATATTGGTGCAGGAACTATGTCTCCCTTCACCAA
>106_AC_36-47
TGCAGTAAAAGAGTAACAATATTTATACAAGGACAAATTAGGAGTGGCTGGGATAAACCCAGCCTCTGGATCAAACATTATAAATTGATT
>106_TC_36-47
TGCAGTAAAAGAGTAACAATATTTATACAAGGACAATTTAGGAGTGGCTGGGATAAACCCAGCCTCTGGATCAAACATTATAAATTGATT
>106_TT_36-47
TGCAGTAAAAGAGTAACAATATTTATACAAGGACAATTTAGGAGTGGTTGGGATAAACCCAGCCTCTGGATCAAACATTATAAATTGATT
>108_GC_11-65
TGCAGAGATTGGAAGATACGATTACTTCAACTTAAAGTTTGTTGGGTTTTTCTTTGAATTTACTTCTCTCTGAGGTCTGGTGGGGTATGC
>108_GT_11-65
TGCAGAGATTGGAAGATACGATTACTTCAACTTAAAGTTTGTTGGGTTTTTCTTTGAATTTACTTTTCTCTGAGGTCTGGTGGGGTATGC
>108_TC_11-65
TGCAGAGATTGTAAGATACGATTACTTCAACTTAAAGTTTGTTGGGTTTTTCTTTGAATTTACTTCTCTCTGAGGTCTGGTGGGGTATGC
>109_CA_51-63
TGCAGGTGATCCAAAAGTATTAAACGGCCAGGGCAAAGATATCCTAAACCTCCGCTCTACAGTACGAGGTGTCAGAGGACTTTCCTGAGA
>109_TA_51-63
TGCAGGTGATCCAAAAGTATTAAACGGCCAGGGCAAAGATATCCTAAACCTTCGCTCTACAGTACGAGGTGTCAGAGGACTTTCCTGAGA
>109_TT_51-63
TGCAGGTGATCCAAAAGTATTAAACGGCCAGGGCAAAGATATCCTAAACCTTCGCTCTACAGTTCGAGGTGTCAGAGGACTTTCCTGAGA
>117_CC_20-24
TGCAGTTCAAAGTTCAGAGGCTTCCGATCAAGCAATTTCTGCTGATATATTAGTTTATGGTCTCTTTATCCAAAGGAATTTCTCTGACAA
>117_TC_20-24
TGCAGTTCAAAGTTCAGAGGTTTCCGATCAAGCAATTTCTGCTGATATATTAGTTTATGGTCTCTTTATCCAAAGGAATTTCTCTGACAA
>117_TT_20-24
TGCAGTTCAAAGTTCAGAGGTTTCTGATCAAGCAATTTCTGCTGATATATTAGTTTATGGTCTCTTTATCCAAAGGAATTTCTCTGACAA
>120_AACGAT_15-24-38-64-69-79
TGCAGAAAAGAGAACAACAGCCCAAAGTTGGAGCATTACGAGAACACATATTTAAAGAATCGGTGGAACATTTCTAGGGTTCTCTCTAGA
>120_AATCAT_15-24-38-64-69-79
TGCAGAAAAGAGAACAACAGCCCAAAGTTGGAGCATTATGAGAACACATATTTAAAGAATCGGTCGAACATTTCTAGGGTTCTCTCTAGA
>120_AATGAT_15-24-38-64-69-79
TGCAGAAAAGAGAACAACAGCCCAAAGTTGGAGCATTATGAGAACACATATTTAAAGAATCGGTGGAACATTTCTAGGGTTCTCTCTAGA
>120_CATCAT_15-24-38-64-69-79
TGCAGAAAAGAGAACCACAGCCCAAAGTTGGAGCATTATGAGAACACATATTTAAAGAATCGGTCGAACATTTCTAGGGTTCTCTCTAGA
>120_CATGAT_15-24-38-64-69-79
TGCAGAAAAGAGAACCACAGCCCAAAGTTGGAGCATTATGAGAACACATATTTAAAGAATCGGTGGAACATTTCTAGGGTTCTCTCTAGA
>120_CATGGT_15-24-38-64-69-79
TGCAGAAAAGAGAACCACAGCCCAAAGTTGGAGCATTATGAGAACACATATTTAAAGAATCGGTGGAACGTTTCTAGGGTTCTCTCTAGA
>120_CGTGAT_15-24-38-64-69-79
TGCAGAAAAGAGAACCACAGCCCAGAGTTGGAGCATTATGAGAACACATATTTAAAGAATCGGTGGAACATTTCTAGGGTTCTCTCTAGA
>120_GATGAC_15-24-38-64-69-79
TGCAGAAAAGAGAACGACAGCCCAAAGTTGGAGCATTATGAGAACACATATTTAAAGAATCGGTGGAACATTTCTAGGGCTCTCTCTAGA
>123_GCTT_27-71-83-84
TGCAGGAATTTGCTAATTTTCGGCCATGTTGTGTAGGCTTAATATGGTTTTGGAATAAAGTTATTTTAGTTCAGACAAAGAAATTTTTTT
>123_TCTT_27-71-83-84
TGCAGGAATTTGCTAATTTTCGGCCATTTTGTGTAGGCTTAATATGGTTTTGGAATAAAGTTATTTTAGTTCAGACAAAGAAATTTTTTT
>123_TTAA_27-71-83-84
TGCAGGAATTTGCTAATTTTCGGCCATTTTGTGTAGGCTTAATATGGTTTTGGAATAAAGTTATTTTAGTTTAGACAAAGAAAAATTTTT
>123_TTAT_27-71-83-84
TGCAGGAATTTGCTAATTTTCGGCCATTTTGTGTAGGCTTAATATGGTTTTGGAATAAAGTTATTTTAGTTTAGACAAAGAAAATTTTTT
>123_TTTT_27-71-83-84
TGCAGGAATTTGCTAATTTTCGGCCATTTTGTGTAGGCTTAATATGGTTTTGGAATAAAGTTATTTTAGTTTAGACAAAGAAATTTTTTT
>129_CC_43-56
TGCAGGATCCTCTGGCTCAAGCTCCATCAGTATTTTCACTGCTCTCCTTCCCACACCTTCGTTTTGGTAAACCCTACAACTCCGCAACAG
>129_CT_43-56
TGCAGGATCCTCTGGCTCAAGCTCCATCAGTATTTTCACTGCTCTCCTTCCCACACTTTCGTTTTGGTAAACCCTACAACTCCGCAACAG
>129_TC_43-56
TGCAGGATCCTCTGGCTCAAGCTCCATCAGTATTTTCACTGCTTTCCTTCCCACACCTTCGTTTTGGTAAACCCTACAACTCCGCAACAG
>130_AGCA_29-32-78-81
TGCAGCTGAAGTTGGGGCATGTAATGTATAAAGGTCCTTTTTAATGTATATGTTTTTGTCTTTTTGTCTTCCTCTTTTCTTAGTTTGATC
>130_AGTA_29-32-78-81
TGCAGCTGAAGTTGGGGCATGTAATGTATAAAGGTCCTTTTTAATGTATATGTTTTTGTCTTTTTGTCTTCCTCTTTTTTTAGTTTGATC
>130_ATTA_29-32-78-81
TGCAGCTGAAGTTGGGGCATGTAATGTATAAATGTCCTTTTTAATGTATATGTTTTTGTCTTTTTGTCTTCCTCTTTTTTTAGTTTGATC
>130_ATTT_29-32-78-81
TGCAGCTGAAGTTGGGGCATGTAATGTATAAATGTCCTTTTTAATGTATATGTTTTTGTCTTTTTGTCTTCCTCTTTTTTTTGTTTGATC
>130_GGTA_29-32-78-81
TGCAGCTGAAGTTGGGGCATGTAATGTATGAAGGTCCTTTTTAATGTATATGTTTTTGTCTTTTTGTCTTCCTCTTTTTTTAGTTTGATC
>132_AT_8-77
TGCAGTATAAATAAACAGAATTAAGACTGTGACTGAGACACTTACTTAGGATACATTTTGAAACAACCATTGATTAGTATGCACACAAAC
>132_GA_8-77
TGCAGTATGAATAAACAGAATTAAGACTGTGACTGAGACACTTACTTAGGATACATTTTGAAACAACCATTGATTAGAATGCACACAAAC
>132_GT_8-77
TGCAGTATGAATAAACAGAATTAAGACTGTGACTGAGACACTTACTTAGGATACATTTTGAAACAACCATTGATTAGTATGCACACAAAC
>133_A_34
TGCAGTTCCAGTGAATAAGCTTTTGTTGTTGATGACGAAGGTCTCCTTTGCCAAAGCGAGTCCCATAACCGCCACCCTGATAACAATGGT
>133_G_34
TGCAGTTCCAGTGAATAAGCTTTTGTTGTTGATGGCGAAGGTCTCCTTTGCCAAAGCGAGTCCCATAACCGCCACCCTGATAACAATGGT
>139_CCCC_12-19-23-75
TGCAGGGTTCTACAGTACTCATCCGAAATTCGGCAATTCTTTTTAGTGTTCCATGTGACATCTCTCCTATATGTTCATCCAGAAGGACCA
>139_CCTA_12-19-23-75
TGCAGGGTTCTACAGTACTCATCTGAAATTCGGCAATTCTTTTTAGTGTTCCATGTGACATCTCTCCTATATGTTAATCCAGAAGGACCA
>139_CCTC_12-19-23-75
TGCAGGGTTCTACAGTACTCATCTGAAATTCGGCAATTCTTTTTAGTGTTCCATGTGACATCTCTCCTATATGTTCATCCAGAAGGACCA
>139_CTTC_12-19-23-75
TGCAGGGTTCTACAGTACTTATCTGAAATTCGGCAATTCTTTTTAGTGTTCCATGTGACATCTCTCCTATATGTTCATCCAGAAGGACCA
>139_TCTC_12-19-23-75
TGCAGGGTTCTATAGTACTCATCTGAAATTCGGCAATTCTTTTTAGTGTTCCATGTGACATCTCTCCTATATGTTCATCCAGAAGGACCA
>140_CATACG_12-33-37-51-56-78
TGCAGCTCCAAACGTGGCATCAATACATAATTAAATGTGTTGAGTCTACGGAGCAACCAAAAGATAGAACTCTCTGATGCAATTGCATTA
>140_TACAGG_12-33-37-51-56-78
TGCAGCTCCAAATGTGGCATCAATACATAATTAAATGCGTTGAGTCTACGGAGCAAGCAAAAGATAGAACTCTCTGATGCAATTGCATTA
>140_TATACG_12-33-37-51-56-78
TGCAGCTCCAAATGTGGCATCAATACATAATTAAATGTGTTGAGTCTACGGAGCAACCAAAAGATAGAACTCTCTGATGCAATTGCATTA
>140_TATAGA_12-33-37-51-56-78
TGCAGCTCCAAATGTGGCATCAATACATAATTAAATGTGTTGAGTCTACGGAGCAAGCAAAAGATAGAACTCTCTGATACAATTGCATTA
>140_TATAGG_12-33-37-51-56-78
TGCAGCTCCAAATGTGGCATCAATACATAATTAAATGTGTTGAGTCTACGGAGCAAGCAAAAGATAGAACTCTCTGATGCAATTGCATTA
>140_TATCCG_12-33-37-51-56-78
TGCAGCTCCAAATGTGGCATCAATACATAATTAAATGTGTTGAGTCTACGGCGCAACCAAAAGATAGAACTCTCTGATGCAATTGCATTA
>140_TTTAGG_12-33-37-51-56-78
TGCAGCTCCAAATGTGGCATCAATACATAATTATATGTGTTGAGTCTACGGAGCAAGCAAAAGATAGAACTCTCTGATGCAATTGCATTA
>143_AC_55-58
TGCAGCAGCCTCCTCAACCCATGGTCACTGGTAAGCTTTTTACTCTCCTTGCTAGATTCTGTTCATTTGAAAATTGGGAATTATGGAGTG
>143_CC_55-58
TGCAGCAGCCTCCTCAACCCATGGTCACTGGTAAGCTTTTTACTCTCCTTGCTAGCTTCTGTTCATTTGAAAATTGGGAATTATGGAGTG
>143_CG_55-58
TGCAGCAGCCTCCTCAACCCATGGTCACTGGTAAGCTTTTTACTCTCCTTGCTAGCTTGTGTTCATTTGAAAATTGGGAATTATGGAGTG
>145_AG_8-82
TGCAGGAGACAATGCTAACCGATACAGTTTTGATGAGTTGGAGCCTCCCTCCATAAGAGAGGAACCTGGTTGTAGAGTGTTAGTGTAAGG
>145_AT_8-82
TGCAGGAGACAATGCTAACCGATACAGTTTTGATGAGTTGGAGCCTCCCTCCATAAGAGAGGAACCTGGTTGTAGAGTGTTATTGTAAGG
>145_GT_8-82
TGCAGGAGGCAATGCTAACCGATACAGTTTTGATGAGTTGGAGCCTCCCTCCATAAGAGAGGAACCTGGTTGTAGAGTGTTATTGTAAGG
>146_AGA_14-50-83
TGCAGCAGGTGGTCATTGATTGATTAGGCTGCTTGTTCGGATAGGTTTCTGCTCGGCTTGTTTAGGATCTCTAGTCAATCTTGAGTTCAA
>146_AGT_14-50-83
TGCAGCAGGTGGTCATTGATTGATTAGGCTGCTTGTTCGGATAGGTTTCTGCTCGGCTTGTTTAGGATCTCTAGTCAATCTTGTGTTCAA
>146_ATA_14-50-83
TGCAGCAGGTGGTCATTGATTGATTAGGCTGCTTGTTCGGATAGGTTTCTTCTCGGCTTGTTTAGGATCTCTAGTCAATCTTGAGTTCAA
>146_GGA_14-50-83
TGCAGCAGGTGGTCGTTGATTGATTAGGCTGCTTGTTCGGATAGGTTTCTGCTCGGCTTGTTTAGGATCTCTAGTCAATCTTGAGTTCAA
>150_CAT_35-42-72
TGCAGTTGAAGCTAAAGATGTGAGGAAATTGAAAACTACAACACTACAAACCAATTATGATACAGCTCCCATTAAATTAGAATCCATTAA
>150_GAG_35-42-72
TGCAGTTGAAGCTAAAGATGTGAGGAAATTGAAAAGTACAACACTACAAACCAATTATGATACAGCTCCCATGAAATTAGAATCCATTAA
>150_GAT_35-42-72
TGCAGTTGAAGCTAAAGATGTGAGGAAATTGAAAAGTACAACACTACAAACCAATTATGATACAGCTCCCATTAAATTAGAATCCATTAA
>150_GTT_35-42-72
TGCAGTTGAAGCTAAAGATGTGAGGAAATTGAAAAGTACAACTCTACAAACCAATTATGATACAGCTCCCATTAAATTAGAATCCATTAA
>153_AAA_31-41-53
TGCAGGACAATAGAAGCCACTTGGGTAACCAACTCAACCCCAATATTTACAGCAAAGAGTACTTTTCTATTGCCCCTAATCGTTGCATAA
>153_CAA_31-41-53
TGCAGGACAATAGAAGCCACTTGGGTAACCACCTCAACCCCAATATTTACAGCAAAGAGTACTTTTCTATTGCCCCTAATCGTTGCATAA
>153_CAC_31-41-53
TGCAGGACAATAGAAGCCACTTGGGTAACCACCTCAACCCCAATATTTACAGCCAAGAGTACTTTTCTATTGCCCCTAATCGTTGCATAA
>153_CCA_31-41-53
TGCAGGACAATAGAAGCCACTTGGGTAACCACCTCAACCCCCATATTTACAGCAAAGAGTACTTTTCTATTGCCCCTAATCGTTGCATAA
>156_AA_16-40
TGCAGCAAAAAGAGTAACAATCTGGATGTCAAACTTTTCCAAGCCAAAAATGGATAAAAAATTCTGCTTGAATAACAATTCTGGATGTCA
>156_AG_16-40
TGCAGCAAAAAGAGTAACAATCTGGATGTCAAACTTTTCCGAGCCAAAAATGGATAAAAAATTCTGCTTGAATAACAATTCTGGATGTCA
>156_GA_16-40
TGCAGCAAAAAGAGTAGCAATCTGGATGTCAAACTTTTCCAAGCCAAAAATGGATAAAAAATTCTGCTTGAATAACAATTCTGGATGTCA
>159_CG_34-63
TGCAGGATTTCTCCCAGGTTGATCCTGAAAGCCACCAAAAGACATTGTACCGCTCTCACCCTCGTTGTAATTCTGACCCAAAAGCATGTT
>159_TA_34-63
TGCAGGATTTCTCCCAGGTTGATCCTGAAAGCCATCAAAAGACATTGTACCGCTCTCACCCTCATTGTAATTCTGACCCAAAAGCATGTT
>159_TG_34-63
TGCAGGATTTCTCCCAGGTTGATCCTGAAAGCCATCAAAAGACATTGTACCGCTCTCACCCTCGTTGTAATTCTGACCCAAAAGCATGTT
>161_GA_45-72
TGCAGCAGAGAAGTGTGTGGAAGTAGAATGGGATAACAAAAATGTGAGCCTAAGTCCCAGCACCTTTTTGGTACTTTTCATCCTCACAGG
>161_GT_45-72
TGCAGCAGAGAAGTGTGTGGAAGTAGAATGGGATAACAAAAATGTGAGCCTAAGTCCCAGCACCTTTTTGGTTCTTTTCATCCTCACAGG
>161_TA_45-72
TGCAGCAGAGAAGTGTGTGGAAGTAGAATGGGATAACAAAAATGTTAGCCTAAGTCCCAGCACCTTTTTGGTACTTTTCATCCTCACAGG
>164_CG_70-85
TGCAGTTTAAGATTGTGTCTTTGAACAATTGTTTGTGCGCTTATGCTTTTGTTGATTCCTGCACCAGTATCTGGGCTTTCACAGAGGAGG
>164_TA_70-85
TGCAGTTTAAGATTGTGTCTTTGAACAATTGTTTGTGCGCTTATGCTTTTGTTGATTCCTGCACCAGTATTTGGGCTTTCACAGAAGAGG
>164_TG_70-85
TGCAGTTTAAGATTGTGTCTTTGAACAATTGTTTGTGCGCTTATGCTTTTGTTGATTCCTGCACCAGTATTTGGGCTTTCACAGAGGAGG
>168_AC_18-36
TGCAGTGCCTGTTGAGAGAGGCCATGTTGTGCATACCCTGTAATCATAGCAGTCCAAGATATCAAAGTTCTCATAGACATCTCCACAAAA
>168_TC_18-36
TGCAGTGCCTGTTGAGAGTGGCCATGTTGTGCATACCCTGTAATCATAGCAGTCCAAGATATCAAAGTTCTCATAGACATCTCCACAAAA
>168_TG_18-36
TGCAGTGCCTGTTGAGAGTGGCCATGTTGTGCATACGCTGTAATCATAGCAGTCCAAGATATCAAAGTTCTCATAGACATCTCCACAAAA
>171_C_33
TGCAGGGGCTGATGACCCACCAGAGGCTTGTTGCTGAGGCGGCTGCTGGCTGTAGTAATCATAACCACCCCCCTGAGCAGTCTGCTGGTT
>171_G_33
TGCAGGGGCTGATGACCCACCAGAGGCTTGTTGGTGAGGCGGCTGCTGGCTGTAGTAATCATAACCACCCCCCTGAGCAGTCTGCTGGTT
>176_A_11
TGCAGCTATACATCTTAGATTTTATAGTCATAACCTTTTGTATACTGATGAAAATAATGTCAACAATATATTAATTCATTTCCTATTTTC
>176_G_11
TGCAGCTATACGTCTTAGATTTTATAGTCATAACCTTTTGTATACTGATGAAAATAATGTCAACAATATATTAATTCATTTCCTATTTTC
>181_GCGA_25-52-54-58
TGCAGAGATCTAGTGCAGCATCTAAGTTTACACATAAAACTAGTAAAATACACAGACCATGGTTGTAGACAAGGCCGATGAAGTGAGTCA
>181_TAAG_25-52-54-58
TGCAGAGATCTAGTGCAGCATCTAATTTTACACATAAAACTAGTAAAATACAAAAACCGTGGTTGTAGACAAGGCCGATGAAGTGAGTCA
>181_TCGA_25-52-54-58
TGCAGAGATCTAGTGCAGCATCTAATTTTACACATAAAACTAGTAAAATACACAGACCATGGTTGTAGACAAGGCCGATGAAGTGAGTCA
>181_TCGG_25-52-54-58
TGCAGAGATCTAGTGCAGCATCTAATTTTACACATAAAACTAGTAAAATACACAGACCGTGGTTGTAGACAAGGCCGATGAAGTGAGTCA
>185_G_61
TGCAGATTCAGTGTTTTCTTTTTATGAAAATGTCTTACAGACTTCTATATCACTTAGACTTGTTGCCTTCCCGATTCTAGACTTGACCGA
>185_T_61
TGCAGATTCAGTGTTTTCTTTTTATGAAAATGTCTTACAGACTTCTATATCACTTAGACTTTTTGCCTTCCCGATTCTAGACTTGACCGA
>187_A_81
TGCAGAATTATTGTGACTATCGGCCCTAATTCATTGTTTCGCAAGAATCTATGCCAAAAATGTGTTAAATGTCCGACCACCAAGAGTGCT
>187_G_81
TGCAGAATTATTGTGACTATCGGCCCTAATTCATTGTTTCGCAAGAATCTATGCCAAAAATGTGTTAAATGTCCGACCACCGAGAGTGCT
>188_CTGGGG_24-29-50-74-86-89
TGCAGTGCTTAATTTTCAGTTTTACCCTGTACGGTTGGATCTGATGTTAAGTTTCAGTTTTACCCTGTACGGTTGGATCTGATGTTGATG
>188_CTTGAT_24-29-50-74-86-89
TGCAGTGCTTAATTTTCAGTTTTACCCTGTACGGTTGGATCTGATGTTAATTTTCAGTTTTACCCTGTACGGTTGGATCTGATGTTAATT
>188_CTTGGG_24-29-50-74-86-89
TGCAGTGCTTAATTTTCAGTTTTACCCTGTACGGTTGGATCTGATGTTAATTTTCAGTTTTACCCTGTACGGTTGGATCTGATGTTGATG
>188_CTTTGG_24-29-50-74-86-89
TGCAGTGCTTAATTTTCAGTTTTACCCTGTACGGTTGGATCTGATGTTAATTTTCAGTTTTACCCTGTACGGTTTGATCTGATGTTGATG
>188_TATGGG_24-29-50-74-86-89
TGCAGTGCTTAATTTTCAGTTTTATCCTGAACGGTTGGATCTGATGTTAATTTTCAGTTTTACCCTGTACGGTTGGATCTGATGTTGATG
>194_AG_25-67
TGCAGAATCTTCAAGAACAAGAGCTATTCGCAGAACTCAATTCTTCTTTCAATCTCAAGTTCGATCAGAGGAAAACTACAATCTTACTCT
>194_CA_25-67
TGCAGAATCTTCAAGAACAAGAGCTCTTCGCAGAACTCAATTCTTCTTTCAATCTCAAGTTCGATCAAAGGAAAACTACAATCTTACTCT
>194_CG_25-67
TGCAGAATCTTCAAGAACAAGAGCTCTTCGCAGAACTCAATTCTTCTTTCAATCTCAAGTTCGATCAGAGGAAAACTACAATCTTACTCT
>195_ATCT_5-25-48-64
TGCAGAAATACACTATTCGCCGTCCTAGTTTGCGAATCAAATTGCCACCACAAGGACTTGTATATCATGATTCTGAACCAGTCTCTCCTC
>195_TCTC_5-25-48-64
TGCAGTAATACACTATTCGCCGTCCCAGTTTGCGAATCAAATTGCCACTACAAGGACTTGTATACCATGATTCTGAACCAGTCTCTCCTC
>195_TTCC_5-25-48-64
TGCAGTAATACACTATTCGCCGTCCTAGTTTGCGAATCAAATTGCCACCACAAGGACTTGTATACCATGATTCTGAACCAGTCTCTCCTC
>196_AAC_58-74-78
TGCAGACCTTGTTCTGGTAAGTTAGTAGGCTTCTTGCTATGTTTCTGAAGCACTTAAGATAGTCATTTTTTTTAATACCTCTAACTTCTG
>196_GAC_58-74-78
TGCAGACCTTGTTCTGGTAAGTTAGTAGGCTTCTTGCTATGTTTCTGAAGCACTTAAGGTAGTCATTTTTTTTAATACCTCTAACTTCTG
>196_GAT_58-74-78
TGCAGACCTTGTTCTGGTAAGTTAGTAGGCTTCTTGCTATGTTTCTGAAGCACTTAAGGTAGTCATTTTTTTTAATACTTCTAACTTCTG
>196_GGT_58-74-78
TGCAGACCTTGTTCTGGTAAGTTAGTAGGCTTCTTGCTATGTTTCTGAAGCACTTAAGGTAGTCATTTTTTTTAGTACTTCTAACTTCTG
>198_AAA_42-67-69
TGCAGCAAAAAGCTATTGAACTATTCACACAATCATCTCCTCATTGAAAAACAAAAGATAGAAAGAAAGATAACAGTGTACAAGTCTACA
>198_AGA_42-67-69
TGCAGCAAAAAGCTATTGAACTATTCACACAATCATCTCCTCATTGAAAAACAAAAGATAGAAAGAAGGATAACAGTGTACAAGTCTACA
>198_AGT_42-67-69
TGCAGCAAAAAGCTATTGAACTATTCACACAATCATCTCCTCATTGAAAAACAAAAGATAGAAAGAAGGTTAACAGTGTACAAGTCTACA
>198_CGT_42-67-69
TGCAGCAAAAAGCTATTGAACTATTCACACAATCATCTCCTCCTTGAAAAACAAAAGATAGAAAGAAGGTTAACAGTGTACAAGTCTACA
>200_AAA_49-70-83
TGCAGCTATAAAGGAACTTTGATACCGATGACCATTCAAGGTAATCAATAAATTCAATATTGTTTTTACAATGTTTTAAAGACAGCACTT
>200_AAG_49-70-83
TGCAGCTATAAAGGAACTTTGATACCGATGACCATTCAAGGTAATCAATAAATTCAATATTGTTTTTACAATGTTTTAAAGACGGCACTT
>200_AGA_49-70-83
TGCAGCTATAAAGGAACTTTGATACCGATGACCATTCAAGGTAATCAATAAATTCAATATTGTTTTTACAGTGTTTTAAAGACAGCACTT
>200_CGA_49-70-83
TGCAGCTATAAAGGAACTTTGATACCGATGACCATTCAAGGTAATCAATCAATTCAATATTGTTTTTACAGTGTTTTAAAGACAGCACTT
>202_CC_9-61
TGCAGCTGCCAACAGTAGAAATGGAATTCCTAGGAACAGAAGCACAAAAGCCTCATGCGGCCATGTAGCCATGATCAAGTACATGTATGA
>202_CG_9-61
TGCAGCTGCCAACAGTAGAAATGGAATTCCTAGGAACAGAAGCACAAAAGCCTCATGCGGCGATGTAGCCATGATCAAGTACATGTATGA
>202_GG_9-61
TGCAGCTGCGAACAGTAGAAATGGAATTCCTAGGAACAGAAGCACAAAAGCCTCATGCGGCGATGTAGCCATGATCAAGTACATGTATGA
>208_A_52
TGCAGCGGTATTTGGTTTTATTTGTTATGATTGTATGCTGTAATATTTTGTTAAATGGAAATGCTTGACAAAATGAATTTCGTTATTCTC
>208_C_52
TGCAGCGGTATTTGGTTTTATTTGTTATGATTGTATGCTGTAATATTTTGTTCAATGGAAATGCTTGACAAAATGAATTTCGTTATTCTC
>209_AAAA_20-38-68-71
TGCAGTATATAGAAGAACAAACTTACCATTGAGAATTGACACATGTTAATGAAATTCTCAATAACATAATAAATTGTATGCATGTATGTA
>209_AAAT_20-38-68-71
TGCAGTATATAGAAGAACAAACTTACCATTGAGAATTGACACATGTTAATGAAATTCTCAATAACATAATATATTGTATGCATGTATGTA
>209_CAAA_20-38-68-71
TGCAGTATATAGAAGAACAACCTTACCATTGAGAATTGACACATGTTAATGAAATTCTCAATAACATAATAAATTGTATGCATGTATGTA
>209_CCAA_20-38-68-71
TGCAGTATATAGAAGAACAACCTTACCATTGAGAATTGCCACATGTTAATGAAATTCTCAATAACATAATAAATTGTATGCATGTATGTA
>209_CCGA_20-38-68-71
TGCAGTATATAGAAGAACAACCTTACCATTGAGAATTGCCACATGTTAATGAAATTCTCAATAACATAGTAAATTGTATGCATGTATGTA
>210_AAT_44-65-83
TGCAGTCCTAACAACTGGGGGAATTTTTCCCATCCTGCAACCAAAAATATGAGCATAGAAATTTAAATACACGAGTTCAATTATGCTTTT
>210_GAT_44-65-83
TGCAGTCCTAACAACTGGGGGAATTTTTCCCATCCTGCAACCAAGAATATGAGCATAGAAATTTAAATACACGAGTTCAATTATGCTTTT
>210_GCC_44-65-83
TGCAGTCCTAACAACTGGGGGAATTTTTCCCATCCTGCAACCAAGAATATGAGCATAGAAATTTACATACACGAGTTCAATTACGCTTTT
>210_GCT_44-65-83
TGCAGTCCTAACAACTGGGGGAATTTTTCCCATCCTGCAACCAAGAATATGAGCATAGAAATTTACATACACGAGTTCAATTATGCTTTT
>212_ACTTC_12-29-47-49-87
TGCAGAAGATCAACCATAATCCTCTTGTTCAACAAGTCACTGAAGCATATACTCATCCAAGGGCATGGGAGATTTCAAAAGACACTCCAT
>212_TCATC_12-29-47-49-87
TGCAGAAGATCATCCATAATCCTCTTGTTCAACAAGTCACTGAAGCAAATACTCATCCAAGGGCATGGGAGATTTCAAAAGACACTCCAT
>212_TCTCC_12-29-47-49-87
TGCAGAAGATCATCCATAATCCTCTTGTTCAACAAGTCACTGAAGCATACACTCATCCAAGGGCATGGGAGATTTCAAAAGACACTCCAT
>212_TCTTA_12-29-47-49-87
TGCAGAAGATCATCCATAATCCTCTTGTTCAACAAGTCACTGAAGCATATACTCATCCAAGGGCATGGGAGATTTCAAAAGACACTCAAT
>212_TCTTC_12-29-47-49-87
TGCAGAAGATCATCCATAATCCTCTTGTTCAACAAGTCACTGAAGCATATACTCATCCAAGGGCATGGGAGATTTCAAAAGACACTCCAT
>212_TTTTC_12-29-47-49-87
TGCAGAAGATCATCCATAATCCTCTTGTTTAACAAGTCACTGAAGCATATACTCATCCAAGGGCATGGGAGATTTCAAAAGACACTCCAT
>214_G_22
TGCAGCAACAAAGGCAATCACAGCTGACCCAAATTTTCAATCAGCATTAGCAGCTGCAATTACCTCATTTGTTGGCAAAGTAGGTGCCAA
>214_T_22
TGCAGCAACAAAGGCAATCACATCTGACCCAAATTTTCAATCAGCATTAGCAGCTGCAATTACCTCATTTGTTGGCAAAGTAGGTGCCAA
>221_ACA_30-62-88
TGCAGTAAAGAAATGCTTATGTTTTAGTGTAGAGTGTATGATGCTCTCTGGGCAAGACTAATCCCCTCCGGGACCCGAGTGTCGGGTAAG
>221_TCA_30-62-88
TGCAGTAAAGAAATGCTTATGTTTTAGTGTTGAGTGTATGATGCTCTCTGGGCAAGACTAATCCCCTCCGGGACCCGAGTGTCGGGTAAG
>221_TCC_30-62-88
TGCAGTAAAGAAATGCTTATGTTTTAGTGTTGAGTGTATGATGCTCTCTGGGCAAGACTAATCCCCTCCGGGACCCGAGTGTCGGGTACG
>221_TTA_30-62-88
TGCAGTAAAGAAATGCTTATGTTTTAGTGTTGAGTGTATGATGCTCTCTGGGCAAGACTAATTCCCTCCGGGACCCGAGTGTCGGGTAAG
>232_CA_26-69
TGCAGGAATTTCTTTCTCAAAAGCATCCATTCCTCTGTTTTTCATGTCCTCCAAACTCTTTCTTAGCACATGTAGCTCTTTGATATAATA
>232_CG_26-69
TGCAGGAATTTCTTTCTCAAAAGCATCCATTCCTCTGTTTTTCATGTCCTCCAAACTCTTTCTTAGCACGTGTAGCTCTTTGATATAATA
>232_GG_26-69
TGCAGGAATTTCTTTCTCAAAAGCATGCATTCCTCTGTTTTTCATGTCCTCCAAACTCTTTCTTAGCACGTGTAGCTCTTTGATATAATA
>234_AG_44-69
TGCAGGCGATTGCTCGTCGGTAGTGGCTGTAAAGCCGCTGCCTTAACGTTCAGGAGGTGGCTGCCATTTGTTCTTCGGTTTCCAATCAGC
>234_CG_44-69
TGCAGGCGATTGCTCGTCGGTAGTGGCTGTAAAGCCGCTGCCTTCACGTTCAGGAGGTGGCTGCCATTTGTTCTTCGGTTTCCAATCAGC
>234_CT_44-69
TGCAGGCGATTGCTCGTCGGTAGTGGCTGTAAAGCCGCTGCCTTCACGTTCAGGAGGTGGCTGCCATTTTTTCTTCGGTTTCCAATCAGC
>235_CCGC_29-37-47-75
TGCAGGCGATTGCTCGTCGGTAGTGGCTGCAAAACCGCGGCCTTCACGTTCAGGAGGTGGCTGCCATTTGTTCTTCGGTTTCCAATCAGC
>235_TCGC_29-37-47-75
TGCAGGCGATTGCTCGTCGGTAGTGGCTGTAAAACCGCGGCCTTCACGTTCAGGAGGTGGCTGCCATTTGTTCTTCGGTTTCCAATCAGC
>235_TCGT_29-37-47-75
TGCAGGCGATTGCTCGTCGGTAGTGGCTGTAAAACCGCGGCCTTCACGTTCAGGAGGTGGCTGCCATTTGTTCTTTGGTTTCCAATCAGC
>235_TTAC_29-37-47-75
TGCAGGCGATTGCTCGTCGGTAGTGGCTGTAAAACCGTGGCCTTCACATTCAGGAGGTGGCTGCCATTTGTTCTTCGGTTTCCAATCAGC
>235_TTGC_29-37-47-75
TGCAGGCGATTGCTCGTCGGTAGTGGCTGTAAAACCGTGGCCTTCACGTTCAGGAGGTGGCTGCCATTTGTTCTTCGGTTTCCAATCAGC
>240_C_13
TGCAGTTGGTGCACGTTCTGGTGCATCAACTGGTTTGGTTAGTTGCTAGGTGGGTGGATTTTTGGTGCTTTTGGGCTTTGGCCTTTGGGC
>240_T_13
TGCAGTTGGTGCATGTTCTGGTGCATCAACTGGTTTGGTTAGTTGCTAGGTGGGTGGATTTTTGGTGCTTTTGGGCTTTGGCCTTTGGGC
>241_ATG_31-38-68
TGCAGTACCTAGAAATAAGTTATAGGCTCATATGCTACTGTTTAACAACGTACATTGTTTATCATTTTGCTTAAGTAACTTGTAAATGAA
>241_TCG_31-38-68
TGCAGTACCTAGAAATAAGTTATAGGCTCATTTGCTACCGTTTAACAACGTACATTGTTTATCATTTTGCTTAAGTAACTTGTAAATGAA
>241_TCT_31-38-68
TGCAGTACCTAGAAATAAGTTATAGGCTCATTTGCTACCGTTTAACAACGTACATTGTTTATCATTTTTCTTAAGTAACTTGTAAATGAA
>241_TTG_31-38-68
TGCAGTACCTAGAAATAAGTTATAGGCTCATTTGCTACTGTTTAACAACGTACATTGTTTATCATTTTGCTTAAGTAACTTGTAAATGAA
>241_TTT_31-38-68
TGCAGTACCTAGAAATAAGTTATAGGCTCATTTGCTACTGTTTAACAACGTACATTGTTTATCATTTTTCTTAAGTAACTTGTAAATGAA
>246_CCG_57-59-86
TGCAGCTATGCCTTTGTTGTAGAAGAAAGCGAGTTCAACTTCTCAAAAAATTATCTTCGCGATTTGAAGAACAGAAAAAAGCTTCCGTTG
>246_CTA_57-59-86
TGCAGCTATGCCTTTGTTGTAGAAGAAAGCGAGTTCAACTTCTCAAAAAATTATCTTCGTGATTTGAAGAACAGAAAAAAGCTTCCATTG
>246_CTG_57-59-86
TGCAGCTATGCCTTTGTTGTAGAAGAAAGCGAGTTCAACTTCTCAAAAAATTATCTTCGTGATTTGAAGAACAGAAAAAAGCTTCCGTTG
>246_TTG_57-59-86
TGCAGCTATGCCTTTGTTGTAGAAGAAAGCGAGTTCAACTTCTCAAAAAATTATCTTTGTGATTTGAAGAACAGAAAAAAGCTTCCGTTG
>248_ACT_31-53-80
TGCAGTTTGGTGTCTGTAGACATAGAGCCTTACTCTTGAAGGTGATTCTTCTACTGAATAAGCTTTCCATTTTCTAGTTATAGTGATTTT
>248_GCC_31-53-80
TGCAGTTTGGTGTCTGTAGACATAGAGCCTTGCTCTTGAAGGTGATTCTTCTACTGAATAAGCTTTCCATTTTCTAGTTACAGTGATTTT
>248_GCT_31-53-80
TGCAGTTTGGTGTCTGTAGACATAGAGCCTTGCTCTTGAAGGTGATTCTTCTACTGAATAAGCTTTCCATTTTCTAGTTATAGTGATTTT
>248_GTT_31-53-80
TGCAGTTTGGTGTCTGTAGACATAGAGCCTTGCTCTTGAAGGTGATTCTTCTATTGAATAAGCTTTCCATTTTCTAGTTATAGTGATTTT
>253_C_30
TGCAGCCATAATAAGGTGTTGTATGATTCCCAAGTCCAAAACCAATCAGTGAGGAAGTAAGATACAGAACACTAGACGTGCAGCCAACTG
>253_T_30
TGCAGCCATAATAAGGTGTTGTATGATTCCTAAGTCCAAAACCAATCAGTGAGGAAGTAAGATACAGAACACTAGACGTGCAGCCAACTG
>261_AATCCT_6-9-11-14-15-29
TGCAGTAACAATCGCCGCTCAATCCATTCTAAATCATGACAAACTCCCTACAGCATTTCATATGCTATGTCTCGCTATGGTAGTTGCTGT
>261_CATCAA_6-9-11-14-15-29
TGCAGTCACAATCGCAGCTCAATCCATTCAAAATCATGACAAACTCCCTACAGCATTTCATATGCTATGTCTCGCTATGGTAGTTGCTGT
>261_CATCCA_6-9-11-14-15-29
TGCAGTCACAATCGCCGCTCAATCCATTCAAAATCATGACAAACTCCCTACAGCATTTCATATGCTATGTCTCGCTATGGTAGTTGCTGT
>261_CATCCT_6-9-11-14-15-29
TGCAGTCACAATCGCCGCTCAATCCATTCTAAATCATGACAAACTCCCTACAGCATTTCATATGCTATGTCTCGCTATGGTAGTTGCTGT
>261_CATCGA_6-9-11-14-15-29
TGCAGTCACAATCGCGGCTCAATCCATTCAAAATCATGACAAACTCCCTACAGCATTTCATATGCTATGTCTCGCTATGGTAGTTGCTGT
>261_CATGGA_6-9-11-14-15-29
TGCAGTCACAATCGGGGCTCAATCCATTCAAAATCATGACAAACTCCCTACAGCATTTCATATGCTATGTCTCGCTATGGTAGTTGCTGT
>261_CGACGA_6-9-11-14-15-29
TGCAGTCACGAACGCGGCTCAATCCATTCAAAATCATGACAAACTCCCTACAGCATTTCATATGCTATGTCTCGCTATGGTAGTTGCTGT
>266_A_89
TGCAGTGGGGATGCTTTATGATTTACTGGTCTTGATAAGTTGGAGCAGTACAGCGTATGAAATCATTAAGAAAATGACAAAAAAGATAGA
>266_T_89
TGCAGTGGGGATGCTTTATGATTTACTGGTCTTGATAAGTTGGAGCAGTACAGCGTATGAAATCATTAAGAAAATGACAAAAAAGATAGT
>282_A_55
TGCAGCTTAATTCATAGTTGTTGAGTTGGTCACTCACTCACTATTTCAATTTCCAATGGCACCAAAGTCCATAACAAGAGCCACTAAATT
>282_C_55
TGCAGCTTAATTCATAGTTGTTGAGTTGGTCACTCACTCACTATTTCAATTTCCACTGGCACCAAAGTCCATAACAAGAGCCACTAAATT
>284_AG_5-43
TGCAGAAGATAAAATCAGTTTGTTGTATTAGACCTTCACAAAGGGCAATGTTTGTCACATTAGACATTTAGAAAAGAAAATAGGGAAACA
>284_TA_5-43
TGCAGTAGATAAAATCAGTTTGTTGTATTAGACCTTCACAAAGAGCAATGTTTGTCACATTAGACATTTAGAAAAGAAAATAGGGAAACA
>304_AAT_15-70-86
TGCAGCAATATTGGCAGATGAGATGGGTCTTGGCAAGACCATTCAGGTAGTTTGGTCTCTGGATTCCCTCACCTTTGTATTCATACTGAT
>304_AGA_15-70-86
TGCAGCAATATTGGCAGATGAGATGGGTCTTGGCAAGACCATTCAGGTAGTTTGGTCTCTGGATTCCCTCGCCTTTGTATTCATACAGAT
>304_AGT_15-70-86
TGCAGCAATATTGGCAGATGAGATGGGTCTTGGCAAGACCATTCAGGTAGTTTGGTCTCTGGATTCCCTCGCCTTTGTATTCATACTGAT
>304_GGA_15-70-86
TGCAGCAATATTGGCGGATGAGATGGGTCTTGGCAAGACCATTCAGGTAGTTTGGTCTCTGGATTCCCTCGCCTTTGTATTCATACAGAT
>305_ACTACT_15-36-38-50-80-84
TGCAGATTCTTGAGTACCAGTGGTTGGAGAATCAAACATGTCGCTAAGCCACACCTGGACCGTAAACATGTTCAGGAAAGCTAATGACCA
>305_AGTACG_15-36-38-50-80-84
TGCAGATTCTTGAGTACCAGTGGTTGGAGAATCAAAGATGTCGCTAAGCCACACCTGGACCGTAAACATGTTCAGGAAAGCTAAGGACCA
>305_AGTACT_15-36-38-50-80-84
TGCAGATTCTTGAGTACCAGTGGTTGGAGAATCAAAGATGTCGCTAAGCCACACCTGGACCGTAAACATGTTCAGGAAAGCTAATGACCA
>305_AGTATT_15-36-38-50-80-84
TGCAGATTCTTGAGTACCAGTGGTTGGAGAATCAAAGATGTCGCTAAGCCACACCTGGACCGTAAACATGTTCAGGAAAGTTAATGACCA
>305_TGAACT_15-36-38-50-80-84
TGCAGATTCTTGAGTTCCAGTGGTTGGAGAATCAAAGAAGTCGCTAAGCCACACCTGGACCGTAAACATGTTCAGGAAAGCTAATGACCA
>305_TGTACT_15-36-38-50-80-84
TGCAGATTCTTGAGTTCCAGTGGTTGGAGAATCAAAGATGTCGCTAAGCCACACCTGGACCGTAAACATGTTCAGGAAAGCTAATGACCA
>305_TGTCCT_15-36-38-50-80-84
TGCAGATTCTTGAGTTCCAGTGGTTGGAGAATCAAAGATGTCGCTAAGCCCCACCTGGACCGTAAACATGTTCAGGAAAGCTAATGACCA
>315_AC_58-70
TGCAGAATTAGACACCAAACGCCGATGGCGCCTAAAACAATCAAGACTAGGGAGAGACAAATGGAGGAGACAATGCAGAGGCAGAGGTGC
>315_AT_58-70
TGCAGAATTAGACACCAAACGCCGATGGCGCCTAAAACAATCAAGACTAGGGAGAGACAAATGGAGGAGATAATGCAGAGGCAGAGGTGC
>315_TC_58-70
TGCAGAATTAGACACCAAACGCCGATGGCGCCTAAAACAATCAAGACTAGGGAGAGACTAATGGAGGAGACAATGCAGAGGCAGAGGTGC
>315_TT_58-70
TGCAGAATTAGACACCAAACGCCGATGGCGCCTAAAACAATCAAGACTAGGGAGAGACTAATGGAGGAGATAATGCAGAGGCAGAGGTGC
>316_CACG_32-41-57-74
TGCAGCTAAAACCCCCTTGTTGAAGGATCTAGCTCCAATAAACTTCAAGTTGCACAACGAGGAATTGAACTCTTGTCCTTCCTCGCACTT
>316_CGCG_32-41-57-74
TGCAGCTAAAACCCCCTTGTTGAAGGATCTAGCTCCAATAAGCTTCAAGTTGCACAACGAGGAATTGAACTCTTGTCCTTCCTCGCACTT
>316_CGTC_32-41-57-74
TGCAGCTAAAACCCCCTTGTTGAAGGATCTAGCTCCAATAAGCTTCAAGTTGCACAATGAGGAATTGAACTCTTCTCCTTCCTCGCACTT
>316_TGCG_32-41-57-74
TGCAGCTAAAACCCCCTTGTTGAAGGATCTAGTTCCAATAAGCTTCAAGTTGCACAACGAGGAATTGAACTCTTGTCCTTCCTCGCACTT
>323_A_63
TGCAGATCCTTTTGACCAGGATATTCCCCGTGGGGTGACTGAGTCAGGTTTTGTTGCTGTGTCATATGGATGCCACAAACTCCGCTATGT
>323_G_63
TGCAGATCCTTTTGACCAGGATATTCCCCGTGGGGTGACTGAGTCAGGTTTTGTTGCTGTGTCGTATGGATGCCACAAACTCCGCTATGT
>324_AG_48-53
TGCAGTATCTAATGAAACTGTAAGAATAGTCCCAACAAAAGATTTTCAAAGTTGATCATATTGACTAGGTCATGCTGCTAAGGTGTGTGT
>324_AT_48-53
TGCAGTATCTAATGAAACTGTAAGAATAGTCCCAACAAAAGATTTTCAAAGTTTATCATATTGACTAGGTCATGCTGCTAAGGTGTGTGT
>324_CG_48-53
TGCAGTATCTAATGAAACTGTAAGAATAGTCCCAACAAAAGATTTTCACAGTTGATCATATTGACTAGGTCATGCTGCTAAGGTGTGTGT
>328_A_52
TGCAGTCATAAGCAACCACCAAAACTTTAGGAACCCAAAAGCTTTAAAAACAAAAATGAAAATCAAGGACTTTCAAATGTCATAGAAGCT
>328_C_52
TGCAGTCATAAGCAACCACCAAAACTTTAGGAACCCAAAAGCTTTAAAAACACAAATGAAAATCAAGGACTTTCAAATGTCATAGAAGCT
>330_GTC_11-41-81
TGCAGCAATAGGATTGGACAAAAACAACCTGGTAAAGTATGTTAGAAAAAGTGGATATTTCCAGGTCACTGACTTGGGTCGCATTGCTAG
>330_TAC_11-41-81
TGCAGCAATAGTATTGGACAAAAACAACCTGGTAAAGTATGATAGAAAAAGTGGATATTTCCAGGTCACTGACTTGGGTCGCATTGCTAG
>330_TAG_11-41-81
TGCAGCAATAGTATTGGACAAAAACAACCTGGTAAAGTATGATAGAAAAAGTGGATATTTCCAGGTCACTGACTTGGGTCGGATTGCTAG
>330_TTC_11-41-81
TGCAGCAATAGTATTGGACAAAAACAACCTGGTAAAGTATGTTAGAAAAAGTGGATATTTCCAGGTCACTGACTTGGGTCGCATTGCTAG
>337_A_75
TGCAGGAAAGAAACCAAAGAGCAGAGAAGCCCCAGCCTCGAAGAAGATCGCATAGGGGAGGCAGAGAGAGAGCGTAATGGTGTGGATCCC
>337_G_75
TGCAGGAAAGAAACCAAAGAGCAGAGAAGCCCCAGCCTCGAAGAAGATCGCATAGGGGAGGCAGAGAGAGAGCGTGATGGTGTGGATCCC
>348_CAA_38-47-72
TGCAGCTGACAGGTGAGCCATATAAATATATCTATATACACACATATATATAGTTGTCTATCAATATATATTACTGATTACTGAATGTGG
>348_CTA_38-47-72
TGCAGCTGACAGGTGAGCCATATAAATATATCTATATACACACATATTTATAGTTGTCTATCAATATATATTACTGATTACTGAATGTGG
>348_TAA_38-47-72
TGCAGCTGACAGGTGAGCCATATAAATATATCTATATATACACATATATATAGTTGTCTATCAATATATATTACTGATTACTGAATGTGG
>348_TAG_38-47-72
TGCAGCTGACAGGTGAGCCATATAAATATATCTATATATACACATATATATAGTTGTCTATCAATATATATTGCTGATTACTGAATGTGG
>349_G_42
TGCAGAGCAACTGAGTAAGGAATAAGTGCATGCAGTTTTGTGGGGATCATGTGTATTTGCATGAGTTTCTGAATATTCAATCTTTAAAGA
>349_T_42
TGCAGAGCAACTGAGTAAGGAATAAGTGCATGCAGTTTTGTGTGGATCATGTGTATTTGCATGAGTTTCTGAATATTCAATCTTTAAAGA
>353_AAA_45-76-88
TGCAGACTCCAGTGCAGAAGCAAATGGTTGAGAATGAAAGCAATAATAAAGTGGTTGTTCAAGGGTTTGAAAACAAAACCAGCAATGGAA
>353_AAC_45-76-88
TGCAGACTCCAGTGCAGAAGCAAATGGTTGAGAATGAAAGCAATAATAAAGTGGTTGTTCAAGGGTTTGAAAACAAAACCAGCAATGGCA
>353_AGC_45-76-88
TGCAGACTCCAGTGCAGAAGCAAATGGTTGAGAATGAAAGCAATAATAAAGTGGTTGTTCAAGGGTTTGAAAACAAGACCAGCAATGGCA
>353_GAA_45-76-88
TGCAGACTCCAGTGCAGAAGCAAATGGTTGAGAATGAAAGCAATAGTAAAGTGGTTGTTCAAGGGTTTGAAAACAAAACCAGCAATGGAA
>359_AA_22-71
TGCAGCCGCAGGGCAACTTACAATCCTTTTATCCTCATGAAACTTATTAAACTCTTTTTGCAAGGACATAAAATTTCAAACCAATTCATC
>359_CA_22-71
TGCAGCCGCAGGGCAACTTACACTCCTTTTATCCTCATGAAACTTATTAAACTCTTTTTGCAAGGACATAAAATTTCAAACCAATTCATC
>359_CC_22-71
TGCAGCCGCAGGGCAACTTACACTCCTTTTATCCTCATGAAACTTATTAAACTCTTTTTGCAAGGACATAACATTTCAAACCAATTCATC
>363_C_72
TGCAGAGGAGAAAATAGAAAAAGAAGATGGTAATTCCTATCTTGTTTTTTCTTCTTCTCTCTGCTTTGCATACAACATTAGCTCAACAAA
>363_T_72
TGCAGAGGAGAAAATAGAAAAAGAAGATGGTAATTCCTATCTTGTTTTTTCTTCTTCTCTCTGCTTTGCATATAACATTAGCTCAACAAA
>364_CG_7-41
TGCAGATCCTGGCTTGGTCTATGACTTGAAAGTAAAGGATTGCAAGGACTTCCTTTGTGCACTTGGCTATGAAAAAACCATAATTTAGAT
>364_CT_7-41
TGCAGATCCTGGCTTGGTCTATGACTTGAAAGTAAAGGATTTCAAGGACTTCCTTTGTGCACTTGGCTATGAAAAAACCATAATTTAGAT
>364_GG_7-41
TGCAGATGCTGGCTTGGTCTATGACTTGAAAGTAAAGGATTGCAAGGACTTCCTTTGTGCACTTGGCTATGAAAAAACCATAATTTAGAT
>369_GA_32-62
TGCAGTTCTTCTGCTTGGAAAAATGACTGAAAGAGGTACTTTCTTTCCAAACCAGGTTTCATACACCTGCTTAATTGATGGACTTTTCAA
>369_GG_32-62
TGCAGTTCTTCTGCTTGGAAAAATGACTGAAAGAGGTACTTTCTTTCCAAACCAGGTTTCATGCACCTGCTTAATTGATGGACTTTTCAA
>369_TA_32-62
TGCAGTTCTTCTGCTTGGAAAAATGACTGAAATAGGTACTTTCTTTCCAAACCAGGTTTCATACACCTGCTTAATTGATGGACTTTTCAA
>370_A_54
TGCAGAAGCAATCCAAAGAACAATCTCCATAACCTCGACCCATGACCGAGGCCCAGGAAAGGATGGTGATTGAGGGGCTAATCTTGAACA
>370_T_54
TGCAGAAGCAATCCAAAGAACAATCTCCATAACCTCGACCCATGACCGAGGCCCTGGAAAGGATGGTGATTGAGGGGCTAATCTTGAACA
>371_C_74
TGCAGAACAATTTTCAGTTCAACACTGCAAACTAAAAGCCAGTTTTCAACAGAGACGGTTGAAAATTCTTTGAACTACATCATAAGAAGA
>371_G_74
TGCAGAACAATTTTCAGTTCAACACTGCAAACTAAAAGCCAGTTTTCAACAGAGACGGTTGAAAATTCTTTGAAGTACATCATAAGAAGA
>374_AAC_21-43-81
TGCAGGTACTCATCTTAGGAGACTCCACACATCTGTTACCTTGACATGGCGCTTGTCTATCTTATTGAACAATAATCACACCCCCTGGGT
>374_GAC_21-43-81
TGCAGGTACTCATCTTAGGAGGCTCCACACATCTGTTACCTTGACATGGCGCTTGTCTATCTTATTGAACAATAATCACACCCCCTGGGT
>374_GAT_21-43-81
TGCAGGTACTCATCTTAGGAGGCTCCACACATCTGTTACCTTGACATGGCGCTTGTCTATCTTATTGAACAATAATCACACTCCCTGGGT
>374_GGT_21-43-81
TGCAGGTACTCATCTTAGGAGGCTCCACACATCTGTTACCTTGGCATGGCGCTTGTCTATCTTATTGAACAATAATCACACTCCCTGGGT
>375_CCTTGG_16-38-46-50-77-78
TGCAGTGGCACGGTTGCTGGAGGCGATGGTTGCTGGTGCTAATACATAGGTTGTTGGGGTGGTTGTTGTGGGGGTGGGGGCTGATTCTGA
>375_CGATGG_16-38-46-50-77-78
TGCAGTGGCACGGTTGCTGGAGGCGATGGTTGCTGGTGGTAATACAAAGGTTGTTGGGGTGGTTGTTGTGGGGGTGGGGGCTGATTCTGA
>375_CGTTAA_16-38-46-50-77-78
TGCAGTGGCACGGTTGCTGGAGGCGATGGTTGCTGGTGGTAATACATAGGTTGTTGGGGTGGTTGTTGTGGGGGTGGAAGCTGATTCTGA
>375_CGTTGG_16-38-46-50-77-78
TGCAGTGGCACGGTTGCTGGAGGCGATGGTTGCTGGTGGTAATACATAGGTTGTTGGGGTGGTTGTTGTGGGGGTGGGGGCTGATTCTGA
>375_TGTCGG_16-38-46-50-77-78
TGCAGTGGCACGGTTGTTGGAGGCGATGGTTGCTGGTGGTAATACATAGGCTGTTGGGGTGGTTGTTGTGGGGGTGGGGGCTGATTCTGA
>392_A_23
TGCAGTCATAGACATCGTATATGATGTTTTCTTCCAAATTGAAAAGCAGATTTAAGTATGCCCAATAACACTCACTGTAGGCGTTAAAAA
>392_T_23
TGCAGTCATAGACATCGTATATGTTGTTTTCTTCCAAATTGAAAAGCAGATTTAAGTATGCCCAATAACACTCACTGTAGGCGTTAAAAA
>402_C_42
TGCAGTACTATCGCCTGTCACAACAAGCTCATCACACGCCTCCTCCTTCATTGCGTCGAGTCTTATCTTAGCACTCTCATCCATGTCCTA
>402_T_42
TGCAGTACTATCGCCTGTCACAACAAGCTCATCACACGCCTCTTCCTTCATTGCGTCGAGTCTTATCTTAGCACTCTCATCCATGTCCTA
>403_GGG_31-68-70
TGCAGGTGCCTGTCCTCGTTAGCAAATGTATGGGCAGGACCTGATAAGGATTTTAGAATAAATAAATTGTGGCCGTTAATGTTGAATCCT
>403_GGT_31-68-70
TGCAGGTGCCTGTCCTCGTTAGCAAATGTATGGGCAGGACCTGATAAGGATTTTAGAATAAATAAATTGTTGCCGTTAATGTTGAATCCT
>403_GTT_31-68-70
TGCAGGTGCCTGTCCTCGTTAGCAAATGTATGGGCAGGACCTGATAAGGATTTTAGAATAAATAAATTTTTGCCGTTAATGTTGAATCCT
>403_TGT_31-68-70
TGCAGGTGCCTGTCCTCGTTAGCAAATGTATTGGCAGGACCTGATAAGGATTTTAGAATAAATAAATTGTTGCCGTTAATGTTGAATCCT
>404_A_65
TGCAGGTGGCTCTTTACATGATAGATGGTTAACCCTTCAACCTTCATTTGCTTCAGTACACCCTTAGGAGTAGCTCCTGTAGTTTAAAAT
>404_T_65
TGCAGGTGGCTCTTTACATGATAGATGGTTAACCCTTCAACCTTCATTTGCTTCAGTACACCCTTTGGAGTAGCTCCTGTAGTTTAAAAT
>406_CCCA_38-39-53-62
TGCAGCTGCATTGCACTAACTGAAGGTTGCAGAGGCCGCCGATGAATGGCTGTCGGTGCTGGAACTTGCACCCGCGGCTGCTGTGGCATT
>406_CCCT_38-39-53-62
TGCAGCTGCATTGCACTAACTGAAGGTTGCAGAGGCCGCCGATGAATGGCTGTCGGTGCTGGTACTTGCACCCGCGGCTGCTGTGGCATT
>406_CTCA_38-39-53-62
TGCAGCTGCATTGCACTAACTGAAGGTTGCAGAGGCCGCTGATGAATGGCTGTCGGTGCTGGAACTTGCACCCGCGGCTGCTGTGGCATT
>406_CTCT_38-39-53-62
TGCAGCTGCATTGCACTAACTGAAGGTTGCAGAGGCCGCTGATGAATGGCTGTCGGTGCTGGTACTTGCACCCGCGGCTGCTGTGGCATT
>406_CTTT_38-39-53-62
TGCAGCTGCATTGCACTAACTGAAGGTTGCAGAGGCCGCTGATGAATGGCTGTTGGTGCTGGTACTTGCACCCGCGGCTGCTGTGGCATT
>406_TCCT_38-39-53-62
TGCAGCTGCATTGCACTAACTGAAGGTTGCAGAGGCCGTCGATGAATGGCTGTCGGTGCTGGTACTTGCACCCGCGGCTGCTGTGGCATT
>407_AG_61-79
TGCAGTGGCACTGTTGCTGGAGGCGATGGTTGCTGGTGGTAATACATAGGCTGATGGGGTGATTGTTGTGGGGGTGGGGGCTGATTTTGA
>407_GA_61-79
TGCAGTGGCACTGTTGCTGGAGGCGATGGTTGCTGGTGGTAATACATAGGCTGATGGGGTGGTTGTTGTGGGGGTGGGGACTGATTTTGA
>407_GG_61-79
TGCAGTGGCACTGTTGCTGGAGGCGATGGTTGCTGGTGGTAATACATAGGCTGATGGGGTGGTTGTTGTGGGGGTGGGGGCTGATTTTGA
>412_A_27
TGCAGCAGGTTGGGCTTGTATAGGAATACAACTTGCTTGGACACAGATTAGATGCTTACCATATGTTTCCATATGATGAAATTGAGTTTT
>412_T_27
TGCAGCAGGTTGGGCTTGTATAGGAATTCAACTTGCTTGGACACAGATTAGATGCTTACCATATGTTTCCATATGATGAAATTGAGTTTT
>415_CGTT_14-20-33-36
TGCAGCAGATGTTGCTGAAGGGAAAGCTGCCTGTGATAGATGATCTCGGATAATAGACCCAATTTGTGTATGCAACTGACGCATATCAAT
>415_TTCC_14-20-33-36
TGCAGCAGATGTTGTTGAAGTGAAAGCTGCCTGCGACAGATGATCTCGGATAATAGACCCAATTTGTGTATGCAACTGACGCATATCAAT
>415_TTTC_14-20-33-36
TGCAGCAGATGTTGTTGAAGTGAAAGCTGCCTGTGACAGATGATCTCGGATAATAGACCCAATTTGTGTATGCAACTGACGCATATCAAT
>415_TTTT_14-20-33-36
TGCAGCAGATGTTGTTGAAGTGAAAGCTGCCTGTGATAGATGATCTCGGATAATAGACCCAATTTGTGTATGCAACTGACGCATATCAAT
>417_A_22
TGCAGGTGATGTTGAAACCACCAAGTGATGAACCACTTTGTGGCACAGCAGGGGAAACCAATCCAATTGATCTGACAGAAGTTGACATTC
>417_T_22
TGCAGGTGATGTTGAAACCACCTAGTGATGAACCACTTTGTGGCACAGCAGGGGAAACCAATCCAATTGATCTGACAGAAGTTGACATTC
>418_CC_11-48
TGCAGACACCGCGTATAAATATCGCTAATATTGTAGACTTTCTCAAGACGATACATTTCCTATCTAGCGCATCTGACCCAATTCCAACTA
>418_CT_11-48
TGCAGACACCGCGTATAAATATCGCTAATATTGTAGACTTTCTCAAGATGATACATTTCCTATCTAGCGCATCTGACCCAATTCCAACTA
>418_TC_11-48
TGCAGACACCGTGTATAAATATCGCTAATATTGTAGACTTTCTCAAGACGATACATTTCCTATCTAGCGCATCTGACCCAATTCCAACTA
>421_ACA_46-48-67
TGCAGGATCAACAGGTCTCTTGTCCTTTTACACGTATGTGGAGTAAATCTCAGGACAAGATGGTTAAAGTTGAAGATGTTGATACCTTCG
>421_TCA_46-48-67
TGCAGGATCAACAGGTCTCTTGTCCTTTTACACGTATGTGGAGTAATTCTCAGGACAAGATGGTTAAAGTTGAAGATGTTGATACCTTCG
>421_TTA_46-48-67
TGCAGGATCAACAGGTCTCTTGTCCTTTTACACGTATGTGGAGTAATTTTCAGGACAAGATGGTTAAAGTTGAAGATGTTGATACCTTCG
>421_TTC_46-48-67
TGCAGGATCAACAGGTCTCTTGTCCTTTTACACGTATGTGGAGTAATTTTCAGGACAAGATGGTTAACGTTGAAGATGTTGATACCTTCG
>422_AT_31-74
TGCAGACCAAGAACAACCTAAGATGCCTCCTATACGCCGTGAGTCTCTCTCTCCCTTTCATTTGAATATAACTTTTTGAGGTACTACAAG
>422_GG_31-74
TGCAGACCAAGAACAACCTAAGATGCCTCCTGTACGCCGTGAGTCTCTCTCTCCCTTTCATTTGAATATAACTTGTTGAGGTACTACAAG
>422_GT_31-74
TGCAGACCAAGAACAACCTAAGATGCCTCCTGTACGCCGTGAGTCTCTCTCTCCCTTTCATTTGAATATAACTTTTTGAGGTACTACAAG
>426_CGT_6-84-87
TGCAGACGTTGGAATGGCAATTGGTGCGGGCACAGACATTGCCATTGAAGCAGCTGACATTGTTCTCATGAAGAGCAATTTGGAGGATGT
>426_TAC_6-84-87
TGCAGATGTTGGAATGGCAATTGGTGCGGGCACAGACATTGCCATTGAAGCAGCTGACATTGTTCTCATGAAGAGCAATTTGGAAGACGT
>426_TAT_6-84-87
TGCAGATGTTGGAATGGCAATTGGTGCGGGCACAGACATTGCCATTGAAGCAGCTGACATTGTTCTCATGAAGAGCAATTTGGAAGATGT
>426_TGT_6-84-87
TGCAGATGTTGGAATGGCAATTGGTGCGGGCACAGACATTGCCATTGAAGCAGCTGACATTGTTCTCATGAAGAGCAATTTGGAGGATGT
>430_CA_31-44
TGCAGCTCGGCAAATCAAAATGGAGAAAATGCGAGGTTCGCGGAAATGATGCTTATTGATGGTTGCTTTATGATTGACCTTTTTTACAGG
>430_TA_31-44
TGCAGCTCGGCAAATCAAAATGGAGAAAATGTGAGGTTCGCGGAAATGATGCTTATTGATGGTTGCTTTATGATTGACCTTTTTTACAGG
>430_TC_31-44
TGCAGCTCGGCAAATCAAAATGGAGAAAATGTGAGGTTCGCGGACATGATGCTTATTGATGGTTGCTTTATGATTGACCTTTTTTACAGG
>446_ACA_7-9-23
TGCAGCTACCAGGCTGACTCTTCACACATGTTTTTGTTTTTTTATTAGGAAGACTTCACTCTTTTGTCTTTAATTTTTGTAAGCAAATAA
>446_ACT_7-9-23
TGCAGCTACCAGGCTGACTCTTCTCACATGTTTTTGTTTTTTTATTAGGAAGACTTCACTCTTTTGTCTTTAATTTTTGTAAGCAAATAA
>446_TCA_7-9-23
TGCAGCTTCCAGGCTGACTCTTCACACATGTTTTTGTTTTTTTATTAGGAAGACTTCACTCTTTTGTCTTTAATTTTTGTAAGCAAATAA
>446_TTA_7-9-23
TGCAGCTTCTAGGCTGACTCTTCACACATGTTTTTGTTTTTTTATTAGGAAGACTTCACTCTTTTGTCTTTAATTTTTGTAAGCAAATAA
>451_ACATA_9-19-44-83-84
TGCAGCGGCAAGCTCGGATCACAGCAATTACAAACCCAGCCATCACCAATTCCAAACCCACTTGCCGCAAATATGTGTGTATATATTTAG
>451_ATACA_9-19-44-83-84
TGCAGCGGCAAGCTCGGATTACAGCAATTACAAACCCAGCCATCACCAATTCCAAACCCACTTGCCGCAAATATGTGTGTATACATTTAG
>451_ATATA_9-19-44-83-84
TGCAGCGGCAAGCTCGGATTACAGCAATTACAAACCCAGCCATCACCAATTCCAAACCCACTTGCCGCAAATATGTGTGTATATATTTAG
>451_GCATA_9-19-44-83-84
TGCAGCGGCGAGCTCGGATCACAGCAATTACAAACCCAGCCATCACCAATTCCAAACCCACTTGCCGCAAATATGTGTGTATATATTTAG
>451_GCATT_9-19-44-83-84
TGCAGCGGCGAGCTCGGATCACAGCAATTACAAACCCAGCCATCACCAATTCCAAACCCACTTGCCGCAAATATGTGTGTATATTTTTAG
>451_GCGTA_9-19-44-83-84
TGCAGCGGCGAGCTCGGATCACAGCAATTACAAACCCAGCCATCGCCAATTCCAAACCCACTTGCCGCAAATATGTGTGTATATATTTAG
>452_AAATC_17-53-65-67-68
TGCAGTCACTGCCATCAATGGAAGAAAACACCCCGCCATTGGCATTACTAGTGATGCAAAGACGAACTCAAACCATCCTTTATAACAGAC
>452_AAGAT_17-53-65-67-68
TGCAGTCACTGCCATCAATGGAAGAAAACACCCCGCCATTGGCATTACTAGTGATGCAAAGACGAGCATAAACCATCCTTTATAACAGAC
>452_AAGTC_17-53-65-67-68
TGCAGTCACTGCCATCAATGGAAGAAAACACCCCGCCATTGGCATTACTAGTGATGCAAAGACGAGCTCAAACCATCCTTTATAACAGAC
>452_ATGTC_17-53-65-67-68
TGCAGTCACTGCCATCAATGGAAGAAAACACCCCGCCATTGGCATTACTAGTGTTGCAAAGACGAGCTCAAACCATCCTTTATAACAGAC
>452_TAGTC_17-53-65-67-68
TGCAGTCACTGCCATCATTGGAAGAAAACACCCCGCCATTGGCATTACTAGTGATGCAAAGACGAGCTCAAACCATCCTTTATAACAGAC
>465_CCC_58-62-75
TGCAGGTTCAAGAGAACCTAGGATTTGTCCAGCATGTGAAGACCTTCTTCACTGATGACAGCCTGACGCAGCCTCCAAAACCTGCCCTCT
>465_CTC_58-62-75
TGCAGGTTCAAGAGAACCTAGGATTTGTCCAGCATGTGAAGACCTTCTTCACTGATGACAGCTTGACGCAGCCTCCAAAACCTGCCCTCT
>465_GCC_58-62-75
TGCAGGTTCAAGAGAACCTAGGATTTGTCCAGCATGTGAAGACCTTCTTCACTGATGAGAGCCTGACGCAGCCTCCAAAACCTGCCCTCT
>465_GCT_58-62-75
TGCAGGTTCAAGAGAACCTAGGATTTGTCCAGCATGTGAAGACCTTCTTCACTGATGAGAGCCTGACGCAGCCTCTAAAACCTGCCCTCT
>465_GTC_58-62-75
TGCAGGTTCAAGAGAACCTAGGATTTGTCCAGCATGTGAAGACCTTCTTCACTGATGAGAGCTTGACGCAGCCTCCAAAACCTGCCCTCT
>469_AGG_38-78-79
TGCAGCTAATGCGAACCCTGCTTGTTGGCCTTGTCCAGAGATTTATTTGCTGAAGGACTCCAGTGATGAATATAAAGCGGTGAAGTTGTA
>469_ATA_38-78-79
TGCAGCTAATGCGAACCCTGCTTGTTGGCCTTGTCCAGAGATTTATTTGCTGAAGGACTCCAGTGATGAATATAAAGCTATGAAGTTGTA
>469_ATG_38-78-79
TGCAGCTAATGCGAACCCTGCTTGTTGGCCTTGTCCAGAGATTTATTTGCTGAAGGACTCCAGTGATGAATATAAAGCTGTGAAGTTGTA
>469_TTG_38-78-79
TGCAGCTAATGCGAACCCTGCTTGTTGGCCTTGTCCAGTGATTTATTTGCTGAAGGACTCCAGTGATGAATATAAAGCTGTGAAGTTGTA
>470_CA_13-73
TGCAGAATCAATACAATGACAACAGGCAACAACATCGCAGAATTTCACTTAACATTTGCATGGGCACAATGCCAAAAGGCACAAAATTCA
>470_TA_13-73
TGCAGAATCAATATAATGACAACAGGCAACAACATCGCAGAATTTCACTTAACATTTGCATGGGCACAATGCCAAAAGGCACAAAATTCA
>470_TT_13-73
TGCAGAATCAATATAATGACAACAGGCAACAACATCGCAGAATTTCACTTAACATTTGCATGGGCACAATGCCTAAAGGCACAAAATTCA
>472_AC_38-68
TGCAGACTTTATGCAATGTTGTTTTTCTTCTTCTTCTCAAGCAGATTTAGTTGACATAGTATCTTCTTCGCCTGTACCTTCTCCTAAATC
>472_AT_38-68
TGCAGACTTTATGCAATGTTGTTTTTCTTCTTCTTCTCAAGCAGATTTAGTTGACATAGTATCTTCTTTGCCTGTACCTTCTCCTAAATC
>472_CC_38-68
TGCAGACTTTATGCAATGTTGTTTTTCTTCTTCTTCTCCAGCAGATTTAGTTGACATAGTATCTTCTTCGCCTGTACCTTCTCCTAAATC
>475_C_80
TGCAGTGTCCCTCGCCGAGTTCATACTAATGGTAGTGTTAGGATTTGCTGCTATGACACCCTTATTGAAGTATTTAACTCCAATGAGCTT
>475_T_80
TGCAGTGTCCCTCGCCGAGTTCATACTAATGGTAGTGTTAGGATTTGCTGCTATGACACCCTTATTGAAGTATTTAACTCTAATGAGCTT
>476_GTCGTA_6-13-22-53-61-66
TGCAGCGGACACATCGAGCCAACGATTATGCAGTTACAGCAAAGAGAAATTATGAGAATACTCTTTACCAAAGCAATCGCAAAGATTTTA
>476_TACGTA_6-13-22-53-61-66
TGCAGCTGACACAACGAGCCAACGATTATGCAGTTACAGCAAAGAGAAATTATGAGAATACTCTTTACCAAAGCAATCGCAAAGATTTTA
>476_TTCGCA_6-13-22-53-61-66
TGCAGCTGACACATCGAGCCAACGATTATGCAGTTACAGCAAAGAGAAATTATGAGAATACCCTTTACCAAAGCAATCGCAAAGATTTTA
>476_TTCGTA_6-13-22-53-61-66
TGCAGCTGACACATCGAGCCAACGATTATGCAGTTACAGCAAAGAGAAATTATGAGAATACTCTTTACCAAAGCAATCGCAAAGATTTTA
>476_TTCGTG_6-13-22-53-61-66
TGCAGCTGACACATCGAGCCAACGATTATGCAGTTACAGCAAAGAGAAATTATGAGAATACTCTTTGCCAAAGCAATCGCAAAGATTTTA
>476_TTCTTA_6-13-22-53-61-66
TGCAGCTGACACATCGAGCCAACGATTATGCAGTTACAGCAAAGAGAAATTATTAGAATACTCTTTACCAAAGCAATCGCAAAGATTTTA
>476_TTGGTA_6-13-22-53-61-66
TGCAGCTGACACATCGAGCCAAGGATTATGCAGTTACAGCAAAGAGAAATTATGAGAATACTCTTTACCAAAGCAATCGCAAAGATTTTA
>482_AC_13-52
TGCAGGTGATAAAAATCTTAGTAGGCCTTGTAGTAGACCCAGTGATGATATACTATTGTCCCTAACACGTACTACTGGGCTAGGTCCAGG
>482_AT_13-52
TGCAGGTGATAAAAATCTTAGTAGGCCTTGTAGTAGACCCAGTGATGATATATTATTGTCCCTAACACGTACTACTGGGCTAGGTCCAGG
>482_TC_13-52
TGCAGGTGATAAATATCTTAGTAGGCCTTGTAGTAGACCCAGTGATGATATACTATTGTCCCTAACACGTACTACTGGGCTAGGTCCAGG
>505_GCA_23-68-78
TGCAGAATTATAAGCATAGGCTCGCACAAAATAAGTAGCAGTGGGCACTTCTTTCGCTATGCTCCATTCAATGCTTTGATTTCTTTCATA
>505_TCA_23-68-78
TGCAGAATTATAAGCATAGGCTCTCACAAAATAAGTAGCAGTGGGCACTTCTTTCGCTATGCTCCATTCAATGCTTTGATTTCTTTCATA
>505_TCT_23-68-78
TGCAGAATTATAAGCATAGGCTCTCACAAAATAAGTAGCAGTGGGCACTTCTTTCGCTATGCTCCATTCAATGCTTTGTTTTCTTTCATA
>505_TGA_23-68-78
TGCAGAATTATAAGCATAGGCTCTCACAAAATAAGTAGCAGTGGGCACTTCTTTCGCTATGCTCCATTGAATGCTTTGATTTCTTTCATA
>512_A_43
TGCAGAGAGAGGGCTTGAGAGTTGAAATACAGCGGACCAGAGGATGAAGCTTGCGAAAGGCGAACCCGAACTGGAACAGCGGGCGATGGA
>512_C_43
TGCAGAGAGAGGGCTTGAGAGTTGAAATACAGCGGACCAGAGGCTGAAGCTTGCGAAAGGCGAACCCGAACTGGAACAGCGGGCGATGGA
>514_CCC_32-34-47
TGCAGAATGTCACCAAAATGAGTTCAAGCCCACACAACAGACATGTACAAGTGCTAACTTATGAATTGTACAAATATTGTAGTTACCTGT
>514_CTC_32-34-47
TGCAGAATGTCACCAAAATGAGTTCAAGCCCACATAACAGACATGTACAAGTGCTAACTTATGAATTGTACAAATATTGTAGTTACCTGT
>514_CTT_32-34-47
TGCAGAATGTCACCAAAATGAGTTCAAGCCCACATAACAGACATGTATAAGTGCTAACTTATGAATTGTACAAATATTGTAGTTACCTGT
>514_GTC_32-34-47
TGCAGAATGTCACCAAAATGAGTTCAAGCCCAGATAACAGACATGTACAAGTGCTAACTTATGAATTGTACAAATATTGTAGTTACCTGT
>515_AT_53-88
TGCAGAAACCATACTCGTTTAAGTCCTTGAAGCCTGTATATGGTAAGACATTAAAAAAAGAAGAATTCTGTCTCCGTGTCCTTAGCACTA
>515_GA_53-88
TGCAGAAACCATACTCGTTTAAGTCCTTGAAGCCTGTATATGGTAAGACATTAGAAAAAGAAGAATTCTGTCTCCGTGTCCTTAGCACAA
>515_GT_53-88
TGCAGAAACCATACTCGTTTAAGTCCTTGAAGCCTGTATATGGTAAGACATTAGAAAAAGAAGAATTCTGTCTCCGTGTCCTTAGCACTA
>517_ACCA_32-34-71-81
TGCAGCTCATCAAATAGATCCTGGATTTTCTTATCCTTCTCTCCCTGCAAAAACAATGTGATTCCAGAAATCAACTGCTAGAAACGAGTT
>517_ACCG_32-34-71-81
TGCAGCTCATCAAATAGATCCTGGATTTTCTTATCCTTCTCTCCCTGCAAAAACAATGTGATTCCAGAAATCAACTGCTAGGAACGAGTT
>517_ACGA_32-34-71-81
TGCAGCTCATCAAATAGATCCTGGATTTTCTTATCCTTCTCTCCCTGCAAAAACAATGTGATTCCAGAAATGAACTGCTAGAAACGAGTT
>517_ATCG_32-34-71-81
TGCAGCTCATCAAATAGATCCTGGATTTTCTTATTCTTCTCTCCCTGCAAAAACAATGTGATTCCAGAAATCAACTGCTAGGAACGAGTT
>517_TCCG_32-34-71-81
TGCAGCTCATCAAATAGATCCTGGATTTTCTTTTCCTTCTCTCCCTGCAAAAACAATGTGATTCCAGAAATCAACTGCTAGGAACGAGTT
>519_GAG_26-36-52
TGCAGAATAGAGGTGGTCTTTGTCTAGAAGGATGAGACATTAGTCATGCAAAGGAAGTCAGAATATACGATAACTTAACAAACTTATAAA
>519_GAT_26-36-52
TGCAGAATAGAGGTGGTCTTTGTCTAGAAGGATGAGACATTAGTCATGCAAATGAAGTCAGAATATACGATAACTTAACAAACTTATAAA
>519_GCT_26-36-52
TGCAGAATAGAGGTGGTCTTTGTCTAGAAGGATGAGCCATTAGTCATGCAAATGAAGTCAGAATATACGATAACTTAACAAACTTATAAA
>519_TAG_26-36-52
TGCAGAATAGAGGTGGTCTTTGTCTATAAGGATGAGACATTAGTCATGCAAAGGAAGTCAGAATATACGATAACTTAACAAACTTATAAA
>520_C_89
TGCAGGTTCAGGGTCTGATTGAAGTTCTCTTGTTGAGTTCTGAAACCCTACTTTTGTCAATGGATTCTTACTTAGAATAGTTCCTATTGC
>520_T_89
TGCAGGTTCAGGGTCTGATTGAAGTTCTCTTGTTGAGTTCTGAAACCCTACTTTTGTCAATGGATTCTTACTTAGAATAGTTCCTATTGT
>522_A_23
TGCAGCTAATCACAATCCATCAAACGATCAGTCAAGAACAGTGCAGCATCGATCACTCTCTACACAATTGCAAGAATTCTTCAAGTACGA
>522_G_23
TGCAGCTAATCACAATCCATCAAGCGATCAGTCAAGAACAGTGCAGCATCGATCACTCTCTACACAATTGCAAGAATTCTTCAAGTACGA
>527_ACC_5-24-62
TGCAGATTGAAAGCAAAATGCTATCACCATTAACTGCAAGTGATTCAATTGATTGGGGTGGGCATGATCATGATCATGATCCAGAGCTAC
>527_ATC_5-24-62
TGCAGATTGAAAGCAAAATGCTATTACCATTAACTGCAAGTGATTCAATTGATTGGGGTGGGCATGATCATGATCATGATCCAGAGCTAC
>527_ATT_5-24-62
TGCAGATTGAAAGCAAAATGCTATTACCATTAACTGCAAGTGATTCAATTGATTGGGGTGGGTATGATCATGATCATGATCCAGAGCTAC
>527_GTC_5-24-62
TGCAGGTTGAAAGCAAAATGCTATTACCATTAACTGCAAGTGATTCAATTGATTGGGGTGGGCATGATCATGATCATGATCCAGAGCTAC
>528_CTGATA_14-29-33-53-73-75
TGCAGTATAGAAGTCAGTAATTACTGTCTTAATGATCCCAAATTATAAATACTAGTTATTAGAATTTACACTTTGATATATAAGGGCTCA
>528_GCGATA_14-29-33-53-73-75
TGCAGTATAGAAGTGAGTAATTACTGTCTCAATGATCCCAAATTATAAATACTAGTTATTAGAATTTACACTTTGATATATAAGGGCTCA
>528_GTGACA_14-29-33-53-73-75
TGCAGTATAGAAGTGAGTAATTACTGTCTTAATGATCCCAAATTATAAATACTAGTTATTAGAATTTACACTTCGATATATAAGGGCTCA
>528_GTGATA_14-29-33-53-73-75
TGCAGTATAGAAGTGAGTAATTACTGTCTTAATGATCCCAAATTATAAATACTAGTTATTAGAATTTACACTTTGATATATAAGGGCTCA
>528_GTGATT_14-29-33-53-73-75
TGCAGTATAGAAGTGAGTAATTACTGTCTTAATGATCCCAAATTATAAATACTAGTTATTAGAATTTACACTTTGTTATATAAGGGCTCA
>528_GTGCTA_14-29-33-53-73-75
TGCAGTATAGAAGTGAGTAATTACTGTCTTAATGATCCCAAATTATAAATACTCGTTATTAGAATTTACACTTTGATATATAAGGGCTCA
>528_GTTATA_14-29-33-53-73-75
TGCAGTATAGAAGTGAGTAATTACTGTCTTAATTATCCCAAATTATAAATACTAGTTATTAGAATTTACACTTTGATATATAAGGGCTCA
>537_ACAC_6-8-55-79
TGCAGCAGCCATGTGATCTTGAAACATTGCCAATTCTTCTCTACCCCTCTCCTTCAGGGGAGACAAAAGAATTGCAACACTATATGAGAA
>537_ACAG_6-8-55-79
TGCAGCAGCCATGTGATCTTGAAACATTGCCAATTCTTCTCTACCCCTCTCCTTCAGGGGAGACAAAAGAATTGCAACAGTATATGAGAA
>537_ACGC_6-8-55-79
TGCAGCAGCCATGTGATCTTGAAACATTGCCAATTCTTCTCTACCCCTCTCCTTCGGGGGAGACAAAAGAATTGCAACACTATATGAGAA
>537_AGAC_6-8-55-79
TGCAGCAGGCATGTGATCTTGAAACATTGCCAATTCTTCTCTACCCCTCTCCTTCAGGGGAGACAAAAGAATTGCAACACTATATGAGAA
>537_GCAC_6-8-55-79
TGCAGCGGCCATGTGATCTTGAAACATTGCCAATTCTTCTCTACCCCTCTCCTTCAGGGGAGACAAAAGAATTGCAACACTATATGAGAA
>539_CAAG_26-52-61-87
TGCAGCTTCAATTGACAGGCCTATGACAGGTGAATCAAGTTCTATTGGGCAAATAGGAAATACAAGAAACCGTATGGCTGACAAATTGAG
>539_GAAA_26-52-61-87
TGCAGCTTCAATTGACAGGCCTATGAGAGGTGAATCAAGTTCTATTGGGCAAATAGGAAATACAAGAAACCGTATGGCTGACAAATTAAG
>539_GAAG_26-52-61-87
TGCAGCTTCAATTGACAGGCCTATGAGAGGTGAATCAAGTTCTATTGGGCAAATAGGAAATACAAGAAACCGTATGGCTGACAAATTGAG
>539_GAGG_26-52-61-87
TGCAGCTTCAATTGACAGGCCTATGAGAGGTGAATCAAGTTCTATTGGGCAAATAGGAAATGCAAGAAACCGTATGGCTGACAAATTGAG
>539_GGAG_26-52-61-87
TGCAGCTTCAATTGACAGGCCTATGAGAGGTGAATCAAGTTCTATTGGGCAAGTAGGAAATACAAGAAACCGTATGGCTGACAAATTGAG
>541_AACG_7-12-34-44
TGCAGATAGTTTAACAGATTAAAACTGTAAATATCAGAATGAAAGATGTATTTTGGAGCTCTGCACAATGACATACATATTCATAAGAAA
>541_AAGG_7-12-34-44
TGCAGATAGTTTAACAGATTAAAACTGTAAATATGAGAATGAAAGATGTATTTTGGAGCTCTGCACAATGACATACATATTCATAAGAAA
>541_AGGG_7-12-34-44
TGCAGATAGTTTGACAGATTAAAACTGTAAATATGAGAATGAAAGATGTATTTTGGAGCTCTGCACAATGACATACATATTCATAAGAAA
>541_AGGT_7-12-34-44
TGCAGATAGTTTGACAGATTAAAACTGTAAATATGAGAATGAAATATGTATTTTGGAGCTCTGCACAATGACATACATATTCATAAGAAA
>541_GACG_7-12-34-44
TGCAGATGGTTTAACAGATTAAAACTGTAAATATCAGAATGAAAGATGTATTTTGGAGCTCTGCACAATGACATACATATTCATAAGAAA
>545_CCT_40-53-54
TGCAGTTTCCTATACGATCTTTCTACAATATTCCTAAGCACTTAAATTATGGACTAAGTCTTTTGTGCATTGTCAAGTGAGTTATGGGCA
>545_CGT_40-53-54
TGCAGTTTCCTATACGATCTTTCTACAATATTCCTAAGCACTTAAATTATGGAGTAAGTCTTTTGTGCATTGTCAAGTGAGTTATGGGCA
>545_GCC_40-53-54
TGCAGTTTCCTATACGATCTTTCTACAATATTCCTAAGCAGTTAAATTATGGACCAAGTCTTTTGTGCATTGTCAAGTGAGTTATGGGCA
>545_GCT_40-53-54
TGCAGTTTCCTATACGATCTTTCTACAATATTCCTAAGCAGTTAAATTATGGACTAAGTCTTTTGTGCATTGTCAAGTGAGTTATGGGCA
>545_GGT_40-53-54
TGCAGTTTCCTATACGATCTTTCTACAATATTCCTAAGCAGTTAAATTATGGAGTAAGTCTTTTGTGCATTGTCAAGTGAGTTATGGGCA
>550_CTAT_31-57-87-88
TGCAGCCTTTGTTCCCACGAGTTCTTGGACACGAAGGTGTTGGGTAATTTCTCTCTCTATATTCTTTCTATGACCAAGTGAAAGCTAATC
>550_TCAT_31-57-87-88
TGCAGCCTTTGTTCCCACGAGTTCTTGGACATGAAGGTGTTGGGTAATTTCTCTCTCCATATTCTTTCTATGACCAAGTGAAAGCTAATC
>550_TTAT_31-57-87-88
TGCAGCCTTTGTTCCCACGAGTTCTTGGACATGAAGGTGTTGGGTAATTTCTCTCTCTATATTCTTTCTATGACCAAGTGAAAGCTAATC
>550_TTCG_31-57-87-88
TGCAGCCTTTGTTCCCACGAGTTCTTGGACATGAAGGTGTTGGGTAATTTCTCTCTCTATATTCTTTCTATGACCAAGTGAAAGCTACGC
>555_GA_47-71
TGCAGATAGTTTGGTCCAAGACGGTGCCTCTGAGTATTAGCATAAGAGAATATCCGAGTTTGGAGCATCTTATCATCAGAATAGCAGATA
>555_GG_47-71
TGCAGATAGTTTGGTCCAAGACGGTGCCTCTGAGTATTAGCATAAGAGAATATCCGAGTTTGGAGCATCTTGTCATCAGAATAGCAGATA
>555_TA_47-71
TGCAGATAGTTTGGTCCAAGACGGTGCCTCTGAGTATTAGCATAAGATAATATCCGAGTTTGGAGCATCTTATCATCAGAATAGCAGATA
>562_AAG_15-64-83
TGCAGGATTGGGTTCAGAGCGAAATCCTAGATCATTTGATGGGAACTCAATGCCAGTCAATTCAAGCCATAACAAGTTGAATAGTAGCAT
>562_AGG_15-64-83
TGCAGGATTGGGTTCAGAGCGAAATCCTAGATCATTTGATGGGAACTCAATGCCAGTCAATTCAGGCCATAACAAGTTGAATAGTAGCAT
>562_GAG_15-64-83
TGCAGGATTGGGTTCGGAGCGAAATCCTAGATCATTTGATGGGAACTCAATGCCAGTCAATTCAAGCCATAACAAGTTGAATAGTAGCAT
>562_GAT_15-64-83
TGCAGGATTGGGTTCGGAGCGAAATCCTAGATCATTTGATGGGAACTCAATGCCAGTCAATTCAAGCCATAACAAGTTGAATATTAGCAT
>564_C_49
TGCAGTTGTTGCTTTGGTCGTCGCAAAAAACGTGCAACTGTTGCTTCTGCCCCTGAAGAGAGCAGATCACTTAGAATGGGTGATTCTGAT
>564_G_49
TGCAGTTGTTGCTTTGGTCGTCGCAAAAAACGTGCAACTGTTGCTTCTGGCCCTGAAGAGAGCAGATCACTTAGAATGGGTGATTCTGAT
>573_CACC_13-67-70-83
TGCAGCACTTATGCACTATAGCCTTTAACCAAAGGGATAGTTTATGGGCCAGATGGGTGAATGTTCAACTCATCAGAGATAGACGTCTAT
>573_CACT_13-67-70-83
TGCAGCACTTATGCACTATAGCCTTTAACCAAAGGGATAGTTTATGGGCCAGATGGGTGAATGTTCAACTCATCAGAGATAGATGTCTAT
>573_CATT_13-67-70-83
TGCAGCACTTATGCACTATAGCCTTTAACCAAAGGGATAGTTTATGGGCCAGATGGGTGAATGTTCAACTTATCAGAGATAGATGTCTAT
>573_GACT_13-67-70-83
TGCAGCACTTATGGACTATAGCCTTTAACCAAAGGGATAGTTTATGGGCCAGATGGGTGAATGTTCAACTCATCAGAGATAGATGTCTAT
>573_GGCT_13-67-70-83
TGCAGCACTTATGGACTATAGCCTTTAACCAAAGGGATAGTTTATGGGCCAGATGGGTGAATGTTCAGCTCATCAGAGATAGATGTCTAT
>577_CTA_8-37-43
TGCAGTGACGAGGGCTGTCTCGCTTGGATAGTTATGTTTAGCAAGTGCCTCCCATGGCATTAGTTCTACCAACTTCTCCACAAAATGAAT
>577_TAA_8-37-43
TGCAGTGATGAGGGCTGTCTCGCTTGGATAGTTATGTATAGCAAGTGCCTCCCATGGCATTAGTTCTACCAACTTCTCCACAAAATGAAT
>577_TTA_8-37-43
TGCAGTGATGAGGGCTGTCTCGCTTGGATAGTTATGTTTAGCAAGTGCCTCCCATGGCATTAGTTCTACCAACTTCTCCACAAAATGAAT
>577_TTG_8-37-43
TGCAGTGATGAGGGCTGTCTCGCTTGGATAGTTATGTTTAGCAGGTGCCTCCCATGGCATTAGTTCTACCAACTTCTCCACAAAATGAAT
>581_AC_69-70
TGCAGCATCATATTTTAAAACACTGAACTGAATTGATAGGTTTAAAAAATCAGCGTTGGAGTATTTTATACAGGCCAGCTAGGCTTAAAG
>581_GC_69-70
TGCAGCATCATATTTTAAAACACTGAACTGAATTGATAGGTTTAAAAAATCAGCGTTGGAGTATTTTATGCAGGCCAGCTAGGCTTAAAG
>581_GT_69-70
TGCAGCATCATATTTTAAAACACTGAACTGAATTGATAGGTTTAAAAAATCAGCGTTGGAGTATTTTATGTAGGCCAGCTAGGCTTAAAG
>584_ACTC_7-21-29-50
TGCAGTTAGTACCTGTTGATGCGTCACAGTGTGCTGAAAAACCCAAGAAGCAAGTTCCCAAAGTATGTCTGAAGGCATCAGTAACCGTTT
>584_ATCC_7-21-29-50
TGCAGTTAGTACCTGTTGATGTGTCACAGCGTGCTGAAAAACCCAAGAAGCAAGTTCCCAAAGTATGTCTGAAGGCATCAGTAACCGTTT
>584_ATTC_7-21-29-50
TGCAGTTAGTACCTGTTGATGTGTCACAGTGTGCTGAAAAACCCAAGAAGCAAGTTCCCAAAGTATGTCTGAAGGCATCAGTAACCGTTT
>584_ATTG_7-21-29-50
TGCAGTTAGTACCTGTTGATGTGTCACAGTGTGCTGAAAAACCCAAGAAGGAAGTTCCCAAAGTATGTCTGAAGGCATCAGTAACCGTTT
>584_GTTC_7-21-29-50
TGCAGTTGGTACCTGTTGATGTGTCACAGTGTGCTGAAAAACCCAAGAAGCAAGTTCCCAAAGTATGTCTGAAGGCATCAGTAACCGTTT
>589_CC_16-41
TGCAGTTGTTCTCTCTCAGGCTCAATGGCAAGGAAAAGAGACTAGCTCTTATTACAGCCCCCAAAAGAAAAGGGCATTCCTCATGGATTA
>589_TA_16-41
TGCAGTTGTTCTCTCTTAGGCTCAATGGCAAGGAAAAGAGAATAGCTCTTATTACAGCCCCCAAAAGAAAAGGGCATTCCTCATGGATTA
>590_CA_70-83
TGCAGCATCCAGCAAGTGGAGGAAGTGAAATGCCTGATGCGAGTGATTCCCATATGGGTTTCCCTAATTTCCTACAACATTGCAGTAATC
>590_TA_70-83
TGCAGCATCCAGCAAGTGGAGGAAGTGAAATGCCTGATGCGAGTGATTCCCATATGGGTTTCCCTAATTTTCTACAACATTGCAGTAATC
>590_TG_70-83
TGCAGCATCCAGCAAGTGGAGGAAGTGAAATGCCTGATGCGAGTGATTCCCATATGGGTTTCCCTAATTTTCTACAACATTGCGGTAATC
>598_ATGT_8-32-43-79
TGCAGGGAATGTGATTGTGTTGTTCTTACTTGTTGGTCTTGCCGTTGGTTCAGTTGTATCTTGGTTTTGGGTAATATAGTACTTCTGCTT
>598_TCGT_8-32-43-79
TGCAGGGATTGTGATTGTGTTGTTCTTACTTGCTGGTCTTGCCGTTGGTTCAGTTGTATCTTGGTTTTGGGTAATATAGTACTTCTGCTT
>598_TTGG_8-32-43-79
TGCAGGGATTGTGATTGTGTTGTTCTTACTTGTTGGTCTTGCCGTTGGTTCAGTTGTATCTTGGTTTTGGGTAATATAGGACTTCTGCTT
>598_TTGT_8-32-43-79
TGCAGGGATTGTGATTGTGTTGTTCTTACTTGTTGGTCTTGCCGTTGGTTCAGTTGTATCTTGGTTTTGGGTAATATAGTACTTCTGCTT
>598_TTTT_8-32-43-79
TGCAGGGATTGTGATTGTGTTGTTCTTACTTGTTGGTCTTGCCTTTGGTTCAGTTGTATCTTGGTTTTGGGTAATATAGTACTTCTGCTT
>599_CA_31-46
TGCAGACGACAGATCCACGTGGATTTGAGTGCTGTGATTGGGCAGTAGTAGTGGGCCCTCTTTTAGGGCATCATGTGCTTGTTTCACCAG
>599_CG_31-46
TGCAGACGACAGATCCACGTGGATTTGAGTGCTGTGATTGGGCAGTGGTAGTGGGCCCTCTTTTAGGGCATCATGTGCTTGTTTCACCAG
>599_TG_31-46
TGCAGACGACAGATCCACGTGGATTTGAGTGTTGTGATTGGGCAGTGGTAGTGGGCCCTCTTTTAGGGCATCATGTGCTTGTTTCACCAG
>614_ACGC_32-54-61-68
TGCAGACAACAAATTGGATACGTAATTCCATAAAACACCCTTTACATTTTTAACCATATATGGAGGTACAACTCGAGCGAGTTGGGTGGG
>614_GCGC_32-54-61-68
TGCAGACAACAAATTGGATACGTAATTCCATAGAACACCCTTTACATTTTTAACCATATATGGAGGTACAACTCGAGCGAGTTGGGTGGG
>614_GCGT_32-54-61-68
TGCAGACAACAAATTGGATACGTAATTCCATAGAACACCCTTTACATTTTTAACCATATATGGAGGTATAACTCGAGCGAGTTGGGTGGG
>614_GTAC_32-54-61-68
TGCAGACAACAAATTGGATACGTAATTCCATAGAACACCCTTTACATTTTTAACTATATATAGAGGTACAACTCGAGCGAGTTGGGTGGG
>617_CAA_78-87-89
TGCAGGACGTTCTATAGTCTCTATTATCGTGGATCACATATTTCTCCGCATCAAGGATGCTGGTTTGTCTTTGATTCCCTTTCAAATATA
>617_CAG_78-87-89
TGCAGGACGTTCTATAGTCTCTATTATCGTGGATCACATATTTCTCCGCATCAAGGATGCTGGTTTGTCTTTGATTCCCTTTCAAATATG
>617_CGG_78-87-89
TGCAGGACGTTCTATAGTCTCTATTATCGTGGATCACATATTTCTCCGCATCAAGGATGCTGGTTTGTCTTTGATTCCCTTTCAAATGTG
>617_TAG_78-87-89
TGCAGGACGTTCTATAGTCTCTATTATCGTGGATCACATATTTCTCCGCATCAAGGATGCTGGTTTGTCTTTGATTCCTTTTCAAATATG
>618_C_48
TGCAGAATGTTCAAACTTCAGCAAAACGTTTCCAATGCAATAATTGCCCCTAGTGTCAGTTCTTTTTTTATTTTTTCCTTCAAAAAATCA
>618_T_48
TGCAGAATGTTCAAACTTCAGCAAAACGTTTCCAATGCAATAATTGCCTCTAGTGTCAGTTCTTTTTTTATTTTTTCCTTCAAAAAATCA
>623_CCCCATG_20-22-25-37-58-81-85
TGCAGTCCACATGGCAGCATCACATCATCAATAAAGGCTCACATATTTTGGTCAAAAAATCAACAGGCGCTACTTCAGCAATAACGGCCC
>623_CCTCAAG_20-22-25-37-58-81-85
TGCAGTCCACATGGCAGCATCACATTATCAATAAAGGCTCACATATTTTGGTCAAAAAATCAACAGGCGCTACTTCAGCAAAAACGGCCC
>623_CCTCATG_20-22-25-37-58-81-85
TGCAGTCCACATGGCAGCATCACATTATCAATAAAGGCTCACATATTTTGGTCAAAAAATCAACAGGCGCTACTTCAGCAATAACGGCCC
>623_CCTCATT_20-22-25-37-58-81-85
TGCAGTCCACATGGCAGCATCACATTATCAATAAAGGCTCACATATTTTGGTCAAAAAATCAACAGGCGCTACTTCAGCAATAACTGCCC
>623_CCTCTTT_20-22-25-37-58-81-85
TGCAGTCCACATGGCAGCATCACATTATCAATAAAGGCTCACATATTTTGGTCAAAAATTCAACAGGCGCTACTTCAGCAATAACTGCCC
>623_CCTTATG_20-22-25-37-58-81-85
TGCAGTCCACATGGCAGCATCACATTATCAATAAAGGTTCACATATTTTGGTCAAAAAATCAACAGGCGCTACTTCAGCAATAACGGCCC
>623_CTTCATG_20-22-25-37-58-81-85
TGCAGTCCACATGGCAGCATCATATTATCAATAAAGGCTCACATATTTTGGTCAAAAAATCAACAGGCGCTACTTCAGCAATAACGGCCC
>623_TCTCATG_20-22-25-37-58-81-85
TGCAGTCCACATGGCAGCATTACATTATCAATAAAGGCTCACATATTTTGGTCAAAAAATCAACAGGCGCTACTTCAGCAATAACGGCCC
>634_AA_12-64
TGCAGATACAACAGAAGATGAAAGAGCTTCAAGATCTGCTCTAAATTCTGTATAGTCTAATCTAAAAACTGATGCCATTTTTGTTTTATG
>634_AT_12-64
TGCAGATACAACAGAAGATGAAAGAGCTTCAAGATCTGCTCTAAATTCTGTATAGTCTAATCTATAAACTGATGCCATTTTTGTTTTATG
>634_GA_12-64
TGCAGATACAACGGAAGATGAAAGAGCTTCAAGATCTGCTCTAAATTCTGTATAGTCTAATCTAAAAACTGATGCCATTTTTGTTTTATG
>634_GT_12-64
TGCAGATACAACGGAAGATGAAAGAGCTTCAAGATCTGCTCTAAATTCTGTATAGTCTAATCTATAAACTGATGCCATTTTTGTTTTATG
>639_AC_33-46
TGCAGGGATGGTTCCATCATAGCATCTTGATGGATCTTCTAGGCGACGGGATTCACACGGTGGATGGAGGAAAGTGGCAACACCAGAGGA
>639_AT_33-46
TGCAGGGATGGTTCCATCATAGCATCTTGATGGATCTTCTAGGCGATGGGATTCACACGGTGGATGGAGGAAAGTGGCAACACCAGAGGA
>639_CT_33-46
TGCAGGGATGGTTCCATCATAGCATCTTGATGGCTCTTCTAGGCGATGGGATTCACACGGTGGATGGAGGAAAGTGGCAACACCAGAGGA
>653_CC_9-89
TGCAGGATCCACTAAAGTACTATCTTCTGATGATTTGGCCAACATTTTCTTTTCCAACTTAGGACTAAAGGTTTCATTCAAAGTGCACTC
>653_CT_9-89
TGCAGGATCCACTAAAGTACTATCTTCTGATGATTTGGCCAACATTTTCTTTTCCAACTTAGGACTAAAGGTTTCATTCAAAGTGCACTT
>653_TT_9-89
TGCAGGATCTACTAAAGTACTATCTTCTGATGATTTGGCCAACATTTTCTTTTCCAACTTAGGACTAAAGGTTTCATTCAAAGTGCACTT
>657_ACT_22-35-74
TGCAGCACGAGCCGACGAGTTCATTGATGGAGGCTCTGGACTTCTTCATCAACCATTGGATTGTCATACTAGCTTTATCGAATCCCAGCA
>657_GCG_22-35-74
TGCAGCACGAGCCGACGAGTTCGTTGATGGAGGCTCTGGACTTCTTCATCAACCATTGGATTGTCATACTAGCTGTATCGAATCCCAGCA
>657_GCT_22-35-74
TGCAGCACGAGCCGACGAGTTCGTTGATGGAGGCTCTGGACTTCTTCATCAACCATTGGATTGTCATACTAGCTTTATCGAATCCCAGCA
>657_GGG_22-35-74
TGCAGCACGAGCCGACGAGTTCGTTGATGGAGGCTGTGGACTTCTTCATCAACCATTGGATTGTCATACTAGCTGTATCGAATCCCAGCA
>658_AA_11-52
TGCAGATTTCAAGCTAACCACTAGCAGAGCAACCACAAGGACTAAGCCAATAACAGAATGGTTCTTAGTAGCCATGGAGAAGAAGCTGTG
>658_GA_11-52
TGCAGATTTCAGGCTAACCACTAGCAGAGCAACCACAAGGACTAAGCCAATAACAGAATGGTTCTTAGTAGCCATGGAGAAGAAGCTGTG
>658_GG_11-52
TGCAGATTTCAGGCTAACCACTAGCAGAGCAACCACAAGGACTAAGCCAATAGCAGAATGGTTCTTAGTAGCCATGGAGAAGAAGCTGTG
>660_AAAGA_7-10-20-27-60
TGCAGAGAACACTACTTTCCATGTCCTGTATCAATATATCATAGTGTGATTAATTCTGTCAACTGTCCATGACCGAAAATGGGACGAATC
>660_AAATA_7-10-20-27-60
TGCAGAGAACACTACTTTCCATGTCCTTTATCAATATATCATAGTGTGATTAATTCTGTCAACTGTCCATGACCGAAAATGGGACGAATC
>660_AATGA_7-10-20-27-60
TGCAGAGAACACTACTTTCCTTGTCCTGTATCAATATATCATAGTGTGATTAATTCTGTCAACTGTCCATGACCGAAAATGGGACGAATC
>660_AATGG_7-10-20-27-60
TGCAGAGAACACTACTTTCCTTGTCCTGTATCAATATATCATAGTGTGATTAATTCTGTCGACTGTCCATGACCGAAAATGGGACGAATC
>660_ATTGA_7-10-20-27-60
TGCAGAGAACTCTACTTTCCTTGTCCTGTATCAATATATCATAGTGTGATTAATTCTGTCAACTGTCCATGACCGAAAATGGGACGAATC
>660_GATGG_7-10-20-27-60
TGCAGAGGACACTACTTTCCTTGTCCTGTATCAATATATCATAGTGTGATTAATTCTGTCGACTGTCCATGACCGAAAATGGGACGAATC
>664_AAATGC_5-13-24-55-75-77
TGCAGAGGCTGTAATTGAAGACTCAATCTCAAGGACAGACAACGGAGAAGTTGTCTGCGACATTGTACTATAAGAGTCCTCAGAAAAAGT
>664_AACCCC_5-13-24-55-75-77
TGCAGAGGCTGTAATTGAAGACTCCATCTCAAGGACAGACAACGGAGAAGTTGTCCGCGACATTGTACTATAAGACTCCTCAGAAAAAGT
>664_AACTCC_5-13-24-55-75-77
TGCAGAGGCTGTAATTGAAGACTCCATCTCAAGGACAGACAACGGAGAAGTTGTCTGCGACATTGTACTATAAGACTCCTCAGAAAAAGT
>664_GACTCC_5-13-24-55-75-77
TGCAGGGGCTGTAATTGAAGACTCCATCTCAAGGACAGACAACGGAGAAGTTGTCTGCGACATTGTACTATAAGACTCCTCAGAAAAAGT
>664_GCCTCC_5-13-24-55-75-77
TGCAGGGGCTGTACTTGAAGACTCCATCTCAAGGACAGACAACGGAGAAGTTGTCTGCGACATTGTACTATAAGACTCCTCAGAAAAAGT
>664_GCCTCG_5-13-24-55-75-77
TGCAGGGGCTGTACTTGAAGACTCCATCTCAAGGACAGACAACGGAGAAGTTGTCTGCGACATTGTACTATAAGACTGCTCAGAAAAAGT
>673_AC_40-61
TGCAGCCTTCAAGGACATTTGGTGATTTTACAGGAACCAGATCTTCTTGAACAAACTGCATCTTCCTTTCTCTTGATTCACTAACTTTCT
>673_AG_40-61
TGCAGCCTTCAAGGACATTTGGTGATTTTACAGGAACCAGATCTTCTTGAACAAACTGCATGTTCCTTTCTCTTGATTCACTAACTTTCT
>673_CC_40-61
TGCAGCCTTCAAGGACATTTGGTGATTTTACAGGAACCAGCTCTTCTTGAACAAACTGCATCTTCCTTTCTCTTGATTCACTAACTTTCT
>674_CC_24-73
TGCAGAAATTATCAAGGCTGTACACTGCTGTGTTTATTAAGCTGAAATTGAATATGTTCTGAACTTGTATTGTCGATATTTGTTCAAACT
>674_GC_24-73
TGCAGAAATTATCAAGGCTGTACAGTGCTGTGTTTATTAAGCTGAAATTGAATATGTTCTGAACTTGTATTGTCGATATTTGTTCAAACT
>674_GT_24-73
TGCAGAAATTATCAAGGCTGTACAGTGCTGTGTTTATTAAGCTGAAATTGAATATGTTCTGAACTTGTATTGTTGATATTTGTTCAAACT
>679_CA_64-65
TGCAGGTATCAATGAAAATGCCAAACTTCAGCCATTCATTGGCAGCTCATCATGGTCTTTCCCTCAGACCATCACTGCTCAAATCCCAGA
>679_CG_64-65
TGCAGGTATCAATGAAAATGCCAAACTTCAGCCATTCATTGGCAGCTCATCATGGTCTTTCCCTCGGACCATCACTGCTCAAATCCCAGA
>679_TA_64-65
TGCAGGTATCAATGAAAATGCCAAACTTCAGCCATTCATTGGCAGCTCATCATGGTCTTTCCCTTAGACCATCACTGCTCAAATCCCAGA
>680_AAAC_19-22-28-45
TGCAGAAAAAAATACAACCACCAAAAAAAATTACATTACAATCCACTACCAAAATACCCACTCAACACCTATAGTGTGTGTATATGTAGG
>680_AAAT_19-22-28-45
TGCAGAAAAAAATACAACCACCAAAAAAAATTACATTACAATCCATTACCAAAATACCCACTCAACACCTATAGTGTGTGTATATGTAGG
>680_ACAC_19-22-28-45
TGCAGAAAAAAATACAACCACCCAAAAAAATTACATTACAATCCACTACCAAAATACCCACTCAACACCTATAGTGTGTGTATATGTAGG
>680_ACGC_19-22-28-45
TGCAGAAAAAAATACAACCACCCAAAAAGATTACATTACAATCCACTACCAAAATACCCACTCAACACCTATAGTGTGTGTATATGTAGG
>680_GAAT_19-22-28-45
TGCAGAAAAAAATACAACCGCCAAAAAAAATTACATTACAATCCATTACCAAAATACCCACTCAACACCTATAGTGTGTGTATATGTAGG
>695_A_16
TGCAGATTTTGTTCTCAATAGAATTTAAGTCTGACATGCTATCTTTTTAGTGTTTTACTCTGTCTATGCTGAATTAGAAGTGCAGTGCTA
>695_G_16
TGCAGATTTTGTTCTCGATAGAATTTAAGTCTGACATGCTATCTTTTTAGTGTTTTACTCTGTCTATGCTGAATTAGAAGTGCAGTGCTA
>697_GTA_5-6-50
TGCAGGTGACGTCGTCTCGCTGTCCCGCCGTCCTTCGACGTCGAGACCTCACATCGATCTGGTCCCGTTATCGTCCCGCCATCCTTCGTC
>697_TCA_5-6-50
TGCAGTCGACGTCGTCTCGCTGTCCCGCCGTCCTTCGACGTCGAGACCTCACATCGATCTGGTCCCGTTATCGTCCCGCCATCCTTCGTC
>697_TCG_5-6-50
TGCAGTCGACGTCGTCTCGCTGTCCCGCCGTCCTTCGACGTCGAGACCTCGCATCGATCTGGTCCCGTTATCGTCCCGCCATCCTTCGTC
>711_C_67
TGCAGCAAATTTTGGAGGAAGGGAGGGCTGTAAGAGTCACAGATGTTTCTAAAGCCATGCCTGAGTCCATTACTGCGAGGGAATCAGGAT
>711_T_67
TGCAGCAAATTTTGGAGGAAGGGAGGGCTGTAAGAGTCACAGATGTTTCTAAAGCCATGCCTGAGTCTATTACTGCGAGGGAATCAGGAT
>713_A_44
TGCAGTTTGTATGCTCATGCATTGCAATTCATATAAAATGCCCTAACCTGGTTATAATAATCATGAGCATCCATTATTTTCAAAATTGTC
>713_C_44
TGCAGTTTGTATGCTCATGCATTGCAATTCATATAAAATGCCCTCACCTGGTTATAATAATCATGAGCATCCATTATTTTCAAAATTGTC
>715_ATA_24-29-32
TGCAGAACCAGGAGGATCCAGGTTATATATATACATATATATAAACTTAGGATTCTTTGTTTAATTCAAATATATGTCATTTTGAATTTT
>715_GCA_24-29-32
TGCAGAACCAGGAGGATCCAGGTTGTATACATACATATATATAAACTTAGGATTCTTTGTTTAATTCAAATATATGTCATTTTGAATTTT
>715_GTA_24-29-32
TGCAGAACCAGGAGGATCCAGGTTGTATATATACATATATATAAACTTAGGATTCTTTGTTTAATTCAAATATATGTCATTTTGAATTTT
>715_GTG_24-29-32
TGCAGAACCAGGAGGATCCAGGTTGTATATATGCATATATATAAACTTAGGATTCTTTGTTTAATTCAAATATATGTCATTTTGAATTTT
>720_AGG_47-51-58
TGCAGAAATCCATGCTCCCGTAAGCTACACATTTATCCACGTATACCAAATGCAGTACGCACTAAGCATTCATATATTTTAGCATAGTGT
>720_GAG_47-51-58
TGCAGAAATCCATGCTCCCGTAAGCTACACATTTATCCACGTATACCGAATACAGTACGCACTAAGCATTCATATATTTTAGCATAGTGT
>720_GGC_47-51-58
TGCAGAAATCCATGCTCCCGTAAGCTACACATTTATCCACGTATACCGAATGCAGTACCCACTAAGCATTCATATATTTTAGCATAGTGT
>720_GGG_47-51-58
TGCAGAAATCCATGCTCCCGTAAGCTACACATTTATCCACGTATACCGAATGCAGTACGCACTAAGCATTCATATATTTTAGCATAGTGT
>721_C_22
TGCAGAGTCTCTATTTAGATTGCTGTTTTAAAATCACCAATAATGGACTCTCCTCGGTTGCTACTGGCTGCCCTTTGTTGACATCTATCA
>721_T_22
TGCAGAGTCTCTATTTAGATTGTTGTTTTAAAATCACCAATAATGGACTCTCCTCGGTTGCTACTGGCTGCCCTTTGTTGACATCTATCA
>723_AAA_33-51-58
TGCAGTTTAAATTTTAGCTTACTTATATTTGTTAATTTCGTAACTTGTGAAATCTCTTATGTCCATATGTGATTCAAAGTGAAACTTTGA
>723_AAC_33-51-58
TGCAGTTTAAATTTTAGCTTACTTATATTTGTTAATTTCGTAACTTGTGAAATCTCTTCTGTCCATATGTGATTCAAAGTGAAACTTTGA
>723_ATA_33-51-58
TGCAGTTTAAATTTTAGCTTACTTATATTTGTTAATTTCGTAACTTGTGAATTCTCTTATGTCCATATGTGATTCAAAGTGAAACTTTGA
>723_CAA_33-51-58
TGCAGTTTAAATTTTAGCTTACTTATATTTGTTCATTTCGTAACTTGTGAAATCTCTTATGTCCATATGTGATTCAAAGTGAAACTTTGA
>725_CTG_25-80-82
TGCAGCTACGACGATATGGTTAATTCTGTTGCTAAAAAGGTAATAAACCCATCTCCAACTTCTTGTTTATGAAGTCTTTATTGAGCCTTA
>725_TAG_25-80-82
TGCAGCTACGACGATATGGTTAATTTTGTTGCTAAAAAGGTAATAAACCCATCTCCAACTTCTTGTTTATGAAGTCTTTAATGAGCCTTA
>725_TTA_25-80-82
TGCAGCTACGACGATATGGTTAATTTTGTTGCTAAAAAGGTAATAAACCCATCTCCAACTTCTTGTTTATGAAGTCTTTATTAAGCCTTA
>725_TTG_25-80-82
TGCAGCTACGACGATATGGTTAATTTTGTTGCTAAAAAGGTAATAAACCCATCTCCAACTTCTTGTTTATGAAGTCTTTATTGAGCCTTA
>733_CCG_24-48-59
TGCAGTCGGTAACTACTCGGCGTGCTTGCTCGGGAAAGCCCTAACCTGCAACTATCACAGAGGTTCGAATTACCTCGAAATCGACGTCGA
>733_CTG_24-48-59
TGCAGTCGGTAACTACTCGGCGTGCTTGCTCGGGAAAGCCCTAACCTGTAACTATCACAGAGGTTCGAATTACCTCGAAATCGACGTCGA
>733_CTT_24-48-59
TGCAGTCGGTAACTACTCGGCGTGCTTGCTCGGGAAAGCCCTAACCTGTAACTATCACATAGGTTCGAATTACCTCGAAATCGACGTCGA
>733_TTG_24-48-59
TGCAGTCGGTAACTACTCGGCGTGTTTGCTCGGGAAAGCCCTAACCTGTAACTATCACAGAGGTTCGAATTACCTCGAAATCGACGTCGA
>736_AGTA_6-11-31-73
TGCAGTAGCTTGTATGACATGCTGGTGAGGGTGGTAAATTTGTGGACATGTCCTACCCAAAAGAAAGAAAAAAATGTAGAGACCTAACAG
>736_ATTA_6-11-31-73
TGCAGTAGCTTTTATGACATGCTGGTGAGGGTGGTAAATTTGTGGACATGTCCTACCCAAAAGAAAGAAAAAAATGTAGAGACCTAACAG
>736_ATTC_6-11-31-73
TGCAGTAGCTTTTATGACATGCTGGTGAGGGTGGTAAATTTGTGGACATGTCCTACCCAAAAGAAAGAAAAAACTGTAGAGACCTAACAG
>736_GGGA_6-11-31-73
TGCAGTGGCTTGTATGACATGCTGGTGAGGGGGGTAAATTTGTGGACATGTCCTACCCAAAAGAAAGAAAAAAATGTAGAGACCTAACAG
>741_CTG_36-44-86
TGCAGAATGAGTTGACAAGGTATGTTGGACAGCCATCACTTTGGTTGCTTGAAGTTGAGTCGGCAAAGATGACAGAAAAGTATGCTGAGG
>741_GCG_36-44-86
TGCAGAATGAGTTGACAAGGTATGTTGGACAGCCATGACTTTGGCTGCTTGAAGTTGAGTCGGCAAAGATGACAGAAAAGTATGCTGAGG
>741_GTC_36-44-86
TGCAGAATGAGTTGACAAGGTATGTTGGACAGCCATGACTTTGGTTGCTTGAAGTTGAGTCGGCAAAGATGACAGAAAAGTATGCTCAGG
>741_GTG_36-44-86
TGCAGAATGAGTTGACAAGGTATGTTGGACAGCCATGACTTTGGTTGCTTGAAGTTGAGTCGGCAAAGATGACAGAAAAGTATGCTGAGG
>742_CGTTAG_35-39-53-84-88-89
TGCAGCTAGTAAATGTTGAATTCCATTCCGACTCGCGTTGGCTTCCATAGCTGTTCAAAGTCGTTACACAAAAATATAAGATTTTAAAAG
>742_TATTAG_35-39-53-84-88-89
TGCAGCTAGTAAATGTTGAATTCCATTCCGACTCGTGTTAGCTTCCATAGCTGTTCAAAGTCGTTACACAAAAATATAAGATTTTAAAAG
>742_TGCTAG_35-39-53-84-88-89
TGCAGCTAGTAAATGTTGAATTCCATTCCGACTCGTGTTGGCTTCCATAGCTGCTCAAAGTCGTTACACAAAAATATAAGATTTTAAAAG
>742_TGTCAG_35-39-53-84-88-89
TGCAGCTAGTAAATGTTGAATTCCATTCCGACTCGTGTTGGCTTCCATAGCTGTTCAAAGTCGTTACACAAAAATATAAGATTTCAAAAG
>742_TGTTAA_35-39-53-84-88-89
TGCAGCTAGTAAATGTTGAATTCCATTCCGACTCGTGTTGGCTTCCATAGCTGTTCAAAGTCGTTACACAAAAATATAAGATTTTAAAAA
>742_TGTTAG_35-39-53-84-88-89
TGCAGCTAGTAAATGTTGAATTCCATTCCGACTCGTGTTGGCTTCCATAGCTGTTCAAAGTCGTTACACAAAAATATAAGATTTTAAAAG
>742_TGTTGA_35-39-53-84-88-89
TGCAGCTAGTAAATGTTGAATTCCATTCCGACTCGTGTTGGCTTCCATAGCTGTTCAAAGTCGTTACACAAAAATATAAGATTTTAAAGA
>752_AACCC_15-20-50-57-58
TGCAGGATCTGGGCAACAAGAATCTTGATTCTGCATGTGAAGAAGAGATACATTAGACCACTTTTAACTCTGATCAAATTAATCAACTTT
>752_AACCG_15-20-50-57-58
TGCAGGATCTGGGCAACAAGAATCTTGATTCTGCATGTGAAGAAGAGATACATTAGACGACTTTTAACTCTGATCAAATTAATCAACTTT
>752_AACTG_15-20-50-57-58
TGCAGGATCTGGGCAACAAGAATCTTGATTCTGCATGTGAAGAAGAGATACATTAGATGACTTTTAACTCTGATCAAATTAATCAACTTT
>752_AATCG_15-20-50-57-58
TGCAGGATCTGGGCAACAAGAATCTTGATTCTGCATGTGAAGAAGAGATATATTAGACGACTTTTAACTCTGATCAAATTAATCAACTTT
>752_AGCCG_15-20-50-57-58
TGCAGGATCTGGGCAACAAGGATCTTGATTCTGCATGTGAAGAAGAGATACATTAGACGACTTTTAACTCTGATCAAATTAATCAACTTT
>752_TACCG_15-20-50-57-58
TGCAGGATCTGGGCATCAAGAATCTTGATTCTGCATGTGAAGAAGAGATACATTAGACGACTTTTAACTCTGATCAAATTAATCAACTTT
>753_AACG_7-19-51-84
TGCAGCAATTGATGCTATCAAACAATTTGTCATCAAAATGAAGAACTGTTTCGGTTCTGCAATGGCGAAAGTGGTTGGCTTTCTGTGTTC
>753_GACA_7-19-51-84
TGCAGCAGTTGATGCTATCAAACAATTTGTCATCAAAATGAAGAACTGTTTCGGTTCTGCAATGGCGAAAGTGGTTGGCTTTCTATGTTC
>753_GACG_7-19-51-84
TGCAGCAGTTGATGCTATCAAACAATTTGTCATCAAAATGAAGAACTGTTTCGGTTCTGCAATGGCGAAAGTGGTTGGCTTTCTGTGTTC
>753_GATG_7-19-51-84
TGCAGCAGTTGATGCTATCAAACAATTTGTCATCAAAATGAAGAACTGTTTTGGTTCTGCAATGGCGAAAGTGGTTGGCTTTCTGTGTTC
>753_GGCG_7-19-51-84
TGCAGCAGTTGATGCTATCGAACAATTTGTCATCAAAATGAAGAACTGTTTCGGTTCTGCAATGGCGAAAGTGGTTGGCTTTCTGTGTTC
>763_AA_37-62
TGCAGAGTTCCACTTATGTGCAAGGTTTCTTCATTGCATGTTGTGTAAAGAATTTAGATTTGACAACTACCATGAAGATCAATTTCTGAA
>763_AG_37-62
TGCAGAGTTCCACTTATGTGCAAGGTTTCTTCATTGCATGTTGTGTAAAGAATTTAGATTTGGCAACTACCATGAAGATCAATTTCTGAA
>763_GA_37-62
TGCAGAGTTCCACTTATGTGCAAGGTTTCTTCATTGCGTGTTGTGTAAAGAATTTAGATTTGACAACTACCATGAAGATCAATTTCTGAA
>766_AA_9-83
TGCAGCTTTACAGAATAGAGTTTTATATGTCTTGGAGTTGCATACAGCTTATCAATGATTTCTTAGAGGAATCTCCAAAGGGTAGAACAG
>766_GA_9-83
TGCAGCTTTGCAGAATAGAGTTTTATATGTCTTGGAGTTGCATACAGCTTATCAATGATTTCTTAGAGGAATCTCCAAAGGGTAGAACAG
>766_GG_9-83
TGCAGCTTTGCAGAATAGAGTTTTATATGTCTTGGAGTTGCATACAGCTTATCAATGATTTCTTAGAGGAATCTCCAAAGGGTGGAACAG
>777_A_7
TGCAGTGAGGTCATCGTATTCTTAGTCAAGCTGTGTATTGGGCTCTCATTTCCAGACTTCAGTAGTTTTATTGGGTTTTTATAGAGTCGA
>777_T_7
TGCAGTGTGGTCATCGTATTCTTAGTCAAGCTGTGTATTGGGCTCTCATTTCCAGACTTCAGTAGTTTTATTGGGTTTTTATAGAGTCGA
>779_CCGATG_9-15-16-19-67-68
TGCAGCCCTCGGTGACGAGAATGGCTGTTGAGATTGAAGCATGTATGGGTAAATTGATGAATGAGTTTGCTGAATCCTGATAGAAATAGT
>779_CCGGGA_9-15-16-19-67-68
TGCAGCCCTCGGTGACGAGGATGGCTGTTGAGATTGAAGCATGTATGGGTAAATTGATGAATGAGTTGACTGAATCCTGATAGAAATAGT
>779_CCGGTA_9-15-16-19-67-68
TGCAGCCCTCGGTGACGAGGATGGCTGTTGAGATTGAAGCATGTATGGGTAAATTGATGAATGAGTTTACTGAATCCTGATAGAAATAGT
>779_CCGGTG_9-15-16-19-67-68
TGCAGCCCTCGGTGACGAGGATGGCTGTTGAGATTGAAGCATGTATGGGTAAATTGATGAATGAGTTTGCTGAATCCTGATAGAAATAGT
>779_CTGGTG_9-15-16-19-67-68
TGCAGCCCTCGGTGATGAGGATGGCTGTTGAGATTGAAGCATGTATGGGTAAATTGATGAATGAGTTTGCTGAATCCTGATAGAAATAGT
>779_TCGGTG_9-15-16-19-67-68
TGCAGCCCTTGGTGACGAGGATGGCTGTTGAGATTGAAGCATGTATGGGTAAATTGATGAATGAGTTTGCTGAATCCTGATAGAAATAGT
>779_TTCGTG_9-15-16-19-67-68
TGCAGCCCTTGGTGATCAGGATGGCTGTTGAGATTGAAGCATGTATGGGTAAATTGATGAATGAGTTTGCTGAATCCTGATAGAAATAGT
>779_TTGGTG_9-15-16-19-67-68
TGCAGCCCTTGGTGATGAGGATGGCTGTTGAGATTGAAGCATGTATGGGTAAATTGATGAATGAGTTTGCTGAATCCTGATAGAAATAGT
>781_AT_38-64
TGCAGTTCCTGTGGTAATGTTTTGCACACCACAAAGTAATTGCCTGTATTCCTTTGACCTTCATTCATTTGTTACAATGACGAATTTGGA
>781_TG_38-64
TGCAGTTCCTGTGGTAATGTTTTGCACACCACAAAGTATTTGCCTGTATTCCTTTGACCTTCATGCATTTGTTACAATGACGAATTTGGA
>781_TT_38-64
TGCAGTTCCTGTGGTAATGTTTTGCACACCACAAAGTATTTGCCTGTATTCCTTTGACCTTCATTCATTTGTTACAATGACGAATTTGGA
>785_AAACA_38-61-67-73-80
TGCAGCTGCTTTCGCTGCATCAGCAATAGCTTTTAGGAAATCAAGCCCTCAATATTCTGCTAAGCTCATCATCCATGCAAAACAGGTCTC
>785_AATCA_38-61-67-73-80
TGCAGCTGCTTTCGCTGCATCAGCAATAGCTTTTAGGAAATCAAGCCCTCAATATTCTGCTAAGCTCTTCATCCATGCAAAACAGGTCTC
>785_ACACA_38-61-67-73-80
TGCAGCTGCTTTCGCTGCATCAGCAATAGCTTTTAGGAAATCAAGCCCTCAATATTCTGCTCAGCTCATCATCCATGCAAAACAGGTCTC
>785_ACACG_38-61-67-73-80
TGCAGCTGCTTTCGCTGCATCAGCAATAGCTTTTAGGAAATCAAGCCCTCAATATTCTGCTCAGCTCATCATCCATGCAAGACAGGTCTC
>785_ACATA_38-61-67-73-80
TGCAGCTGCTTTCGCTGCATCAGCAATAGCTTTTAGGAAATCAAGCCCTCAATATTCTGCTCAGCTCATCATCTATGCAAAACAGGTCTC
>785_ACTCA_38-61-67-73-80
TGCAGCTGCTTTCGCTGCATCAGCAATAGCTTTTAGGAAATCAAGCCCTCAATATTCTGCTCAGCTCTTCATCCATGCAAAACAGGTCTC
>785_GCACA_38-61-67-73-80
TGCAGCTGCTTTCGCTGCATCAGCAATAGCTTTTAGGAGATCAAGCCCTCAATATTCTGCTCAGCTCATCATCCATGCAAAACAGGTCTC
>789_C_74
TGCAGTCTTTCTTCTGGACATAAAATGAGATAAAATTGATTAAGATGGTTTGGATGAAACAGTGACATGGTTCACATTGAGGGTAATGGT
>789_T_74
TGCAGTCTTTCTTCTGGACATAAAATGAGATAAAATTGATTAAGATGGTTTGGATGAAACAGTGACATGGTTCATATTGAGGGTAATGGT
>790_CC_26-57
TGCAGTCGACAACTTGGGTCAGATTGCGGAATCACTGGGATATCCAGCTAAAACCATCAAGTCCTTTGTGTCACTCTTAAGCATATGGAA
>790_CT_26-57
TGCAGTCGACAACTTGGGTCAGATTGCGGAATCACTGGGATATCCAGCTAAAACCATTAAGTCCTTTGTGTCACTCTTAAGCATATGGAA
>790_GC_26-57
TGCAGTCGACAACTTGGGTCAGATTGGGGAATCACTGGGATATCCAGCTAAAACCATCAAGTCCTTTGTGTCACTCTTAAGCATATGGAA
>790_GT_26-57
TGCAGTCGACAACTTGGGTCAGATTGGGGAATCACTGGGATATCCAGCTAAAACCATTAAGTCCTTTGTGTCACTCTTAAGCATATGGAA
>791_CA_5-74
TGCAGCGGAGAGTTCTAAGAATGAGAGTGAGATTAGTGAGTACAAGAGGAAAGAAAGGAAAGGTCTCCATTGGCAATTTTTCTCGGAAAC
>791_TA_5-74
TGCAGTGGAGAGTTCTAAGAATGAGAGTGAGATTAGTGAGTACAAGAGGAAAGAAAGGAAAGGTCTCCATTGGCAATTTTTCTCGGAAAC
>791_TT_5-74
TGCAGTGGAGAGTTCTAAGAATGAGAGTGAGATTAGTGAGTACAAGAGGAAAGAAAGGAAAGGTCTCCATTGGCTATTTTTCTCGGAAAC
>807_CGGC_34-72-73-82
TGCAGGATATACGAACAGTACTGATAAAATTTATCTGCAATTACATCACAGGAACTGGAAATTTAACATGCAGGGATGTCAACGAGCATG
>807_GAAA_34-72-73-82
TGCAGGATATACGAACAGTACTGATAAAATTTATGTGCAATTACATCACAGGAACTGGAAATTTAACATGCAAAGATGTCAAAGAGCATG
>807_GAAC_34-72-73-82
TGCAGGATATACGAACAGTACTGATAAAATTTATGTGCAATTACATCACAGGAACTGGAAATTTAACATGCAAAGATGTCAACGAGCATG
>807_GAGC_34-72-73-82
TGCAGGATATACGAACAGTACTGATAAAATTTATGTGCAATTACATCACAGGAACTGGAAATTTAACATGCAAGGATGTCAACGAGCATG
>807_GGGC_34-72-73-82
TGCAGGATATACGAACAGTACTGATAAAATTTATGTGCAATTACATCACAGGAACTGGAAATTTAACATGCAGGGATGTCAACGAGCATG
>808_CA_61-70
TGCAGAACAATGTAGTGGTTTGTAGTCCATGGTATTGGCTGCTGAACTGTGTACAGGTATTCGATCCCTAACACACACACACACACACAC
>808_CC_61-70
TGCAGAACAATGTAGTGGTTTGTAGTCCATGGTATTGGCTGCTGAACTGTGTACAGGTATTCGATCCCTACCACACACACACACACACAC
>808_GC_61-70
TGCAGAACAATGTAGTGGTTTGTAGTCCATGGTATTGGCTGCTGAACTGTGTACAGGTATTGGATCCCTACCACACACACACACACACAC
>809_A_73
TGCAGGAGTTGCAGAGTAGAAGAAAATCTCGGCAACTAGAGGGACATAATAGGGAAGTTGCTCTGCATCAGCCACTTTGGGCTATTGAAG
>809_G_73
TGCAGGAGTTGCAGAGTAGAAGAAAATCTCGGCAACTAGAGGGACATAATAGGGAAGTTGCTCTGCATCAGCCGCTTTGGGCTATTGAAG
>810_GGA_37-84-86
TGCAGAGAGGTACTGACGAGTTACTAAAAGCAGACATGCAAGTTAGTTCTTTACAGTTTGATAATTTGTATCTAATGGTAATGTGTATAT
>810_TAA_37-84-86
TGCAGAGAGGTACTGACGAGTTACTAAAAGCAGACATTCAAGTTAGTTCTTTACAGTTTGATAATTTGTATCTAATGGTAATGTATATAT
>810_TGA_37-84-86
TGCAGAGAGGTACTGACGAGTTACTAAAAGCAGACATTCAAGTTAGTTCTTTACAGTTTGATAATTTGTATCTAATGGTAATGTGTATAT
>810_TGT_37-84-86
TGCAGAGAGGTACTGACGAGTTACTAAAAGCAGACATTCAAGTTAGTTCTTTACAGTTTGATAATTTGTATCTAATGGTAATGTGTTTAT
>812_CGC_35-54-80
TGCAGGGTTGTTCCACAGGTTGTGGACGGTTCTGGCTATTATCCTAATAGTATTGGCTGGATGGTAGTCAAATTGAATGCCATTGAATGT
>812_CGT_35-54-80
TGCAGGGTTGTTCCACAGGTTGTGGACGGTTCTGGCTATTATCCTAATAGTATTGGCTGGATGGTAGTCAAATTGAATGCTATTGAATGT
>812_TGT_35-54-80
TGCAGGGTTGTTCCACAGGTTGTGGACGGTTCTGGTTATTATCCTAATAGTATTGGCTGGATGGTAGTCAAATTGAATGCTATTGAATGT
>812_TTT_35-54-80
TGCAGGGTTGTTCCACAGGTTGTGGACGGTTCTGGTTATTATCCTAATAGTATTTGCTGGATGGTAGTCAAATTGAATGCTATTGAATGT
>819_CGCTGCG_26-30-44-62-68-72-82
TGCAGCATTATTTGCTATTTCTGTTTCATTGTGTTCTACCTTGACTGGTCCTGTCTGATTTTTCTTCGGAGCCTTCACGTCAGAATTCAT
>819_CGTCATG_26-30-44-62-68-72-82
TGCAGCATTATTTGCTATTTCTGTTTCATTGTGTTCTACCTTGATTGGTCCTGTCTGATTTTCCTTCGAAGCTTTCACGTCAGAATTCAT
>819_CGTTACG_26-30-44-62-68-72-82
TGCAGCATTATTTGCTATTTCTGTTTCATTGTGTTCTACCTTGATTGGTCCTGTCTGATTTTTCTTCGAAGCCTTCACGTCAGAATTCAT
>819_CGTTATG_26-30-44-62-68-72-82
TGCAGCATTATTTGCTATTTCTGTTTCATTGTGTTCTACCTTGATTGGTCCTGTCTGATTTTTCTTCGAAGCTTTCACGTCAGAATTCAT
>819_CGTTGCG_26-30-44-62-68-72-82
TGCAGCATTATTTGCTATTTCTGTTTCATTGTGTTCTACCTTGATTGGTCCTGTCTGATTTTTCTTCGGAGCCTTCACGTCAGAATTCAT
>819_CTTCACT_26-30-44-62-68-72-82
TGCAGCATTATTTGCTATTTCTGTTTCATTTTGTTCTACCTTGATTGGTCCTGTCTGATTTTCCTTCGAAGCCTTCACGTCATAATTCAT
>819_CTTCATG_26-30-44-62-68-72-82
TGCAGCATTATTTGCTATTTCTGTTTCATTTTGTTCTACCTTGATTGGTCCTGTCTGATTTTCCTTCGAAGCTTTCACGTCAGAATTCAT
>819_CTTTACG_26-30-44-62-68-72-82
TGCAGCATTATTTGCTATTTCTGTTTCATTTTGTTCTACCTTGATTGGTCCTGTCTGATTTTTCTTCGAAGCCTTCACGTCAGAATTCAT
>819_CTTTATG_26-30-44-62-68-72-82
TGCAGCATTATTTGCTATTTCTGTTTCATTTTGTTCTACCTTGATTGGTCCTGTCTGATTTTTCTTCGAAGCTTTCACGTCAGAATTCAT
>819_CTTTGCG_26-30-44-62-68-72-82
TGCAGCATTATTTGCTATTTCTGTTTCATTTTGTTCTACCTTGATTGGTCCTGTCTGATTTTTCTTCGGAGCCTTCACGTCAGAATTCAT
>819_TTTTGCG_26-30-44-62-68-72-82
TGCAGCATTATTTGCTATTTCTGTTTTATTTTGTTCTACCTTGATTGGTCCTGTCTGATTTTTCTTCGGAGCCTTCACGTCAGAATTCAT
>822_CC_39-79
TGCAGCACCTCCAGGTTTGTTATCGTTGATTTTTTATTCCCGTGCTGGTTTTGTCGGACTGGTGACCTGAAATTTTCGTCCTGGTTTCGT
>822_CG_39-79
TGCAGCACCTCCAGGTTTGTTATCGTTGATTTTTTATTCCCGTGCTGGTTTTGTCGGACTGGTGACCTGAAATTTTCGTGCTGGTTTCGT
>822_TG_39-79
TGCAGCACCTCCAGGTTTGTTATCGTTGATTTTTTATTCTCGTGCTGGTTTTGTCGGACTGGTGACCTGAAATTTTCGTGCTGGTTTCGT
>823_AAT_47-59-76
TGCAGAACCTTCGTGTCCTTGACCTCATATGCAAACATGTAACACCCATATCTGCATGCATAAATAATCAGAATTGTGTATATCCTAATA
>823_GAG_47-59-76
TGCAGAACCTTCGTGTCCTTGACCTCATATGCAAACATGTAACACCCGTATCTGCATGCATAAATAATCAGAATTGGGTATATCCTAATA
>823_GAT_47-59-76
TGCAGAACCTTCGTGTCCTTGACCTCATATGCAAACATGTAACACCCGTATCTGCATGCATAAATAATCAGAATTGTGTATATCCTAATA
>823_GCT_47-59-76
TGCAGAACCTTCGTGTCCTTGACCTCATATGCAAACATGTAACACCCGTATCTGCATGCCTAAATAATCAGAATTGTGTATATCCTAATA
>826_AAC_34-40-67
TGCAGCAAACTTCCATTTTGAGAGTGTTATATATAGAAGAAGATTTGGTACTGTTTCAACAAGACAACAAAGAAGAATCATCCTGGTGCC
>826_ACA_34-40-67
TGCAGCAAACTTCCATTTTGAGAGTGTTATATATAGAAGACGATTTGGTACTGTTTCAACAAGACAAAAAAGAAGAATCATCCTGGTGCC
>826_ACC_34-40-67
TGCAGCAAACTTCCATTTTGAGAGTGTTATATATAGAAGACGATTTGGTACTGTTTCAACAAGACAACAAAGAAGAATCATCCTGGTGCC
>826_CCC_34-40-67
TGCAGCAAACTTCCATTTTGAGAGTGTTATATATCGAAGACGATTTGGTACTGTTTCAACAAGACAACAAAGAAGAATCATCCTGGTGCC
>830_AGA_22-39-80
TGCAGACAAATTACAATTTACCATAAGACATAGAAACTCGTATACAACACCCACATACACACAAAAATAAGAAAAAAGGGAGAATGAATC
>830_AGT_22-39-80
TGCAGACAAATTACAATTTACCATAAGACATAGAAACTCGTATACAACACCCACATACACACAAAAATAAGAAAAAAGGGTGAATGAATC
>830_GAA_22-39-80
TGCAGACAAATTACAATTTACCGTAAGACATAGAAACTCATATACAACACCCACATACACACAAAAATAAGAAAAAAGGGAGAATGAATC
>830_GGA_22-39-80
TGCAGACAAATTACAATTTACCGTAAGACATAGAAACTCGTATACAACACCCACATACACACAAAAATAAGAAAAAAGGGAGAATGAATC
>832_CA_21-51
TGCAGATCAGAAAAATTGTAACACAGGCACTAGATTTTTCCACTGAATACAAAACTCCCATCTCAATGTGACCATCACTTCCATTCATTT
>832_GA_21-51
TGCAGATCAGAAAAATTGTAAGACAGGCACTAGATTTTTCCACTGAATACAAAACTCCCATCTCAATGTGACCATCACTTCCATTCATTT
>832_GG_21-51
TGCAGATCAGAAAAATTGTAAGACAGGCACTAGATTTTTCCACTGAATACAGAACTCCCATCTCAATGTGACCATCACTTCCATTCATTT
>834_C_68
TGCAGCATTTTCTTTGGCAGACCTAGAAACTGTGACTCTGATTTAACAGACAGATCTGGACCTCTAAACTCTCCATGGCAGGGAGCACGG
>834_T_68
TGCAGCATTTTCTTTGGCAGACCTAGAAACTGTGACTCTGATTTAACAGACAGATCTGGACCTCTAAATTCTCCATGGCAGGGAGCACGG
>835_CGGTT_14-39-50-57-66
TGCAGCTTCAAATCCCTATTGGGCATGGCAGGTACAAAAGTATCTTCAAAGCAGGACTCTCCATCATAAACTCCAAAGCCTCTGGTGTGC
>835_CGTCT_14-39-50-57-66
TGCAGCTTCAAATCCCTATTGGGCATGGCAGGTACAAAAGTATCTTCAAATCAGGACCCTCCATCATAAACTCCAAAGCCTCTGGTGTGC
>835_CGTTA_14-39-50-57-66
TGCAGCTTCAAATCCCTATTGGGCATGGCAGGTACAAAAGTATCTTCAAATCAGGACTCTCCATCAAAAACTCCAAAGCCTCTGGTGTGC
>835_CGTTT_14-39-50-57-66
TGCAGCTTCAAATCCCTATTGGGCATGGCAGGTACAAAAGTATCTTCAAATCAGGACTCTCCATCATAAACTCCAAAGCCTCTGGTGTGC
>835_CTGTT_14-39-50-57-66
TGCAGCTTCAAATCCCTATTGGGCATGGCAGGTACAAAATTATCTTCAAAGCAGGACTCTCCATCATAAACTCCAAAGCCTCTGGTGTGC
>835_TGTTT_14-39-50-57-66
TGCAGCTTCAAATCTCTATTGGGCATGGCAGGTACAAAAGTATCTTCAAATCAGGACTCTCCATCATAAACTCCAAAGCCTCTGGTGTGC
>837_ACT_22-57-71
TGCAGAAATAGTTTGAAAAGAAAATATTAAATTAAAGTGACATTTGCAAATTCGACTCGAGTGACCATTGCTTGGCACAGTGATAGGTCC
>837_AGA_22-57-71
TGCAGAAATAGTTTGAAAAGAAAATATTAAATTAAAGTGACATTTGCAAATTCGACTGGAGTGACCATTGCATGGCACAGTGATAGGTCC
>837_AGT_22-57-71
TGCAGAAATAGTTTGAAAAGAAAATATTAAATTAAAGTGACATTTGCAAATTCGACTGGAGTGACCATTGCTTGGCACAGTGATAGGTCC
>837_CCT_22-57-71
TGCAGAAATAGTTTGAAAAGAACATATTAAATTAAAGTGACATTTGCAAATTCGACTCGAGTGACCATTGCTTGGCACAGTGATAGGTCC
>841_GCCGG_7-24-48-51-73
TGCAGAAGAAGAGGTGTTTATTGACGATGATGAAGAAAATGCTCAAACCGAGACCATTGATGTTCCTCTGCCAGAAAGTGACGAAGTACT
>841_GTCCG_7-24-48-51-73
TGCAGAAGAAGAGGTGTTTATTGATGATGATGAAGAAAATGCTCAAACCGACACCATTGATGTTCCTCTGCCAGAAAGTGACGAAGTACT
>841_GTCGA_7-24-48-51-73
TGCAGAAGAAGAGGTGTTTATTGATGATGATGAAGAAAATGCTCAAACCGAGACCATTGATGTTCCTCTGCCAAAAAGTGACGAAGTACT
>841_GTCGG_7-24-48-51-73
TGCAGAAGAAGAGGTGTTTATTGATGATGATGAAGAAAATGCTCAAACCGAGACCATTGATGTTCCTCTGCCAGAAAGTGACGAAGTACT
>841_GTGGG_7-24-48-51-73
TGCAGAAGAAGAGGTGTTTATTGATGATGATGAAGAAAATGCTCAAACGGAGACCATTGATGTTCCTCTGCCAGAAAGTGACGAAGTACT
>841_TCCGG_7-24-48-51-73
TGCAGAATAAGAGGTGTTTATTGACGATGATGAAGAAAATGCTCAAACCGAGACCATTGATGTTCCTCTGCCAGAAAGTGACGAAGTACT
>843_AA_40-53
TGCAGATGTTGTTAGTATTACAAGTATTTTGTAAAGAACTATACACGTCACTTATATAGTTAGTCTAGAGGTATATATGACTGACAATCC
>843_AG_40-53
TGCAGATGTTGTTAGTATTACAAGTATTTTGTAAAGAACTATACACGTCACTTGTATAGTTAGTCTAGAGGTATATATGACTGACAATCC
>843_CA_40-53
TGCAGATGTTGTTAGTATTACAAGTATTTTGTAAAGAACTCTACACGTCACTTATATAGTTAGTCTAGAGGTATATATGACTGACAATCC
>843_CG_40-53
TGCAGATGTTGTTAGTATTACAAGTATTTTGTAAAGAACTCTACACGTCACTTGTATAGTTAGTCTAGAGGTATATATGACTGACAATCC
>849_A_30
TGCAGAAAGAAGAAGTGATTCATGATTATTATTATTATTATTATTTTCTCTCTTCAATCACATATAACACACGAGTACATGACTAGTATA
>849_C_30
TGCAGAAAGAAGAAGTGATTCATGATTATTCTTATTATTATTATTTTCTCTCTTCAATCACATATAACACACGAGTACATGACTAGTATA
>857_AAACGGCCT_7-10-26-27-42-46-50-67-73
TGCAGCCACGAGGACAAAACAATTTTACGCAACATCTTCCTTGGGCGAAACCCCAACCAACGACGACCACCGATCACGATCAACTGTGCA
>857_AAGCGGCCT_7-10-26-27-42-46-50-67-73
TGCAGCCACGAGGACAAAACAATTTTGCGCAACATCTTCCTTGGGCGAAACCCCAACCAACGACGACCACCGATCACGATCAACTGTGCA
>857_AAGCGGGCT_7-10-26-27-42-46-50-67-73
TGCAGCCACGAGGACAAAACAATTTTGCGCAACATCTTCCTTGGGCGAAAGCCCAACCAACGACGACCACCGATCACGATCAACTGTGCA
>857_AAGCTGCCT_7-10-26-27-42-46-50-67-73
TGCAGCCACGAGGACAAAACAATTTTGCGCAACATCTTCCTTTGGCGAAACCCCAACCAACGACGACCACCGATCACGATCAACTGTGCA
>857_AAGTGGCCC_7-10-26-27-42-46-50-67-73
TGCAGCCACGAGGACAAAACAATTTTGTGCAACATCTTCCTTGGGCGAAACCCCAACCAACGACGACCACCGACCACGATCAACTGTGCA
>857_AAGTGGCCT_7-10-26-27-42-46-50-67-73
TGCAGCCACGAGGACAAAACAATTTTGTGCAACATCTTCCTTGGGCGAAACCCCAACCAACGACGACCACCGATCACGATCAACTGTGCA
>857_AGACGGCCT_7-10-26-27-42-46-50-67-73
TGCAGCCACGGGGACAAAACAATTTTACGCAACATCTTCCTTGGGCGAAACCCCAACCAACGACGACCACCGATCACGATCAACTGTGCA
>857_AGGCGGCTT_7-10-26-27-42-46-50-67-73
TGCAGCCACGGGGACAAAACAATTTTGCGCAACATCTTCCTTGGGCGAAACCCCAACCAACGACGACTACCGATCACGATCAACTGTGCA
>857_GAGCGGCCT_7-10-26-27-42-46-50-67-73
TGCAGCCGCGAGGACAAAACAATTTTGCGCAACATCTTCCTTGGGCGAAACCCCAACCAACGACGACCACCGATCACGATCAACTGTGCA
>857_GAGTGGCCT_7-10-26-27-42-46-50-67-73
TGCAGCCGCGAGGACAAAACAATTTTGTGCAACATCTTCCTTGGGCGAAACCCCAACCAACGACGACCACCGATCACGATCAACTGTGCA
>857_GAGTGTCCT_7-10-26-27-42-46-50-67-73
TGCAGCCGCGAGGACAAAACAATTTTGTGCAACATCTTCCTTGGGCTAAACCCCAACCAACGACGACCACCGATCACGATCAACTGTGCA
>868_A_73
TGCAGATTCTTGGTCTTCAGCAAGAACCCAATGGCTTCCTCATCAAATTCGAGAAGGTAGCCCAACTTCATCAACTCAGCCAGCTGAGAT
>868_G_73
TGCAGATTCTTGGTCTTCAGCAAGAACCCAATGGCTTCCTCATCAAATTCGAGAAGGTAGCCCAACTTCATCAGCTCAGCCAGCTGAGAT
>874_AAAAG_39-57-78-82-83
TGCAGATTTGTGAAATTCACCATGTCAAACTCCACTTTGAATTGTAACCACATTTTTAAAATATTTATAAAAAAAAACATTAAGAGTTCA
>874_CAAAA_39-57-78-82-83
TGCAGATTTGTGAAATTCACCATGTCAAACTCCACTTTGCATTGTAACCACATTTTTAAAATATTTATAAAAAAAAACATTAAAAGTTCA
>874_CAAAG_39-57-78-82-83
TGCAGATTTGTGAAATTCACCATGTCAAACTCCACTTTGCATTGTAACCACATTTTTAAAATATTTATAAAAAAAAACATTAAGAGTTCA
>874_CAACG_39-57-78-82-83
TGCAGATTTGTGAAATTCACCATGTCAAACTCCACTTTGCATTGTAACCACATTTTTAAAATATTTATAAAAAAAAACATTACGAGTTCA
>874_CAATG_39-57-78-82-83
TGCAGATTTGTGAAATTCACCATGTCAAACTCCACTTTGCATTGTAACCACATTTTTAAAATATTTATAAAAAAAAACATTATGAGTTCA
>874_CATAG_39-57-78-82-83
TGCAGATTTGTGAAATTCACCATGTCAAACTCCACTTTGCATTGTAACCACATTTTTAAAATATTTATAAAAAAAAACTTTAAGAGTTCA
>874_CTAAG_39-57-78-82-83
TGCAGATTTGTGAAATTCACCATGTCAAACTCCACTTTGCATTGTAACCACATTTTTTAAATATTTATAAAAAAAAACATTAAGAGTTCA
>885_C_50
TGCAGCTTGCCATCAACCCCCACTCGGGCTGTGACCCAACCTGGAATCGGCTACCTTGATCTCTGGGATAAGGAGTGCTGTGAGGAGGAG
>885_G_50
TGCAGCTTGCCATCAACCCCCACTCGGGCTGTGACCCAACCTGGAATCGGGTACCTTGATCTCTGGGATAAGGAGTGCTGTGAGGAGGAG
>888_A_48
TGCAGTGCAAACTCTTGCATCAACCGCCATTTGTGGTGTCATACACTCAATTGTTGGAGGACAGCCACTGCTTATACTTGGAGTTGCAGA
>888_G_48
TGCAGTGCAAACTCTTGCATCAACCGCCATTTGTGGTGTCATACACTCGATTGTTGGAGGACAGCCACTGCTTATACTTGGAGTTGCAGA
>891_A_44
TGCAGTAGTTGTGTATCTTTGATAAAGCATTGTAGTTAAAAAAAAATCCCAAGATTAGATGTGGATGAAGACGTCTTCTGACACTCGAAA
>891_T_44
TGCAGTAGTTGTGTATCTTTGATAAAGCATTGTAGTTAAAAAAATATCCCAAGATTAGATGTGGATGAAGACGTCTTCTGACACTCGAAA
>899_CGAA_15-19-60-72
TGCAGTTATTCTACTCAGTGAAGCCAAAAAAGTTAAAATTGTTCTTATGGATGTAATCTCACATTCTAACTTATTACTTTGGTTCTAAAT
>899_CGAC_15-19-60-72
TGCAGTTATTCTACTCAGTGAAGCCAAAAAAGTTAAAATTGTTCTTATGGATGTAATCTCACATTCTAACTTCTTACTTTGGTTCTAAAT
>899_CGAG_15-19-60-72
TGCAGTTATTCTACTCAGTGAAGCCAAAAAAGTTAAAATTGTTCTTATGGATGTAATCTCACATTCTAACTTGTTACTTTGGTTCTAAAT
>899_CGTC_15-19-60-72
TGCAGTTATTCTACTCAGTGAAGCCAAAAAAGTTAAAATTGTTCTTATGGATGTAATCTCTCATTCTAACTTCTTACTTTGGTTCTAAAT
>899_CTAA_15-19-60-72
TGCAGTTATTCTACTCAGTTAAGCCAAAAAAGTTAAAATTGTTCTTATGGATGTAATCTCACATTCTAACTTATTACTTTGGTTCTAAAT
>899_GGAA_15-19-60-72
TGCAGTTATTCTACTGAGTGAAGCCAAAAAAGTTAAAATTGTTCTTATGGATGTAATCTCACATTCTAACTTATTACTTTGGTTCTAAAT
>906_AAT_24-52-83
TGCAGATTTGGGCACAGGGCCTAAAAGAAGATTGACTGTTGATGTTGATGGCAACATTAGATTGTATAGTCTAAATGAGAAGTTGAGAGC
>906_GAC_24-52-83
TGCAGATTTGGGCACAGGGCCTAAGAGAAGATTGACTGTTGATGTTGATGGCAACATTAGATTGTATAGTCTAAATGAGAAGTCGAGAGC
>906_GAT_24-52-83
TGCAGATTTGGGCACAGGGCCTAAGAGAAGATTGACTGTTGATGTTGATGGCAACATTAGATTGTATAGTCTAAATGAGAAGTTGAGAGC
>906_GGT_24-52-83
TGCAGATTTGGGCACAGGGCCTAAGAGAAGATTGACTGTTGATGTTGATGGCGACATTAGATTGTATAGTCTAAATGAGAAGTTGAGAGC
>915_AA_18-20
TGCAGTTCAAGATCAAACAAATCAATATTAGACATGAAAAGCAAAAAACCAAAAATATCATCCATATATCAATCTGTGAATATAAATTTG
>915_AG_18-20
TGCAGTTCAAGATCAAACAAGTCAATATTAGACATGAAAAGCAAAAAACCAAAAATATCATCCATATATCAATCTGTGAATATAAATTTG
>915_GG_18-20
TGCAGTTCAAGATCAAACGAGTCAATATTAGACATGAAAAGCAAAAAACCAAAAATATCATCCATATATCAATCTGTGAATATAAATTTG
>917_AA_12-23
TGCAGATTGGACAAGAGAGCGTCAATTTTAGACTTAAGAATGGAAAATCAGGAGCTGGAGAAGTTTTCTTTCTTCAACCGTCTTGCGAAG
>917_AT_12-23
TGCAGATTGGACAAGAGAGCGTCTATTTTAGACTTAAGAATGGAAAATCAGGAGCTGGAGAAGTTTTCTTTCTTCAACCGTCTTGCGAAG
>917_GA_12-23
TGCAGATTGGACGAGAGAGCGTCAATTTTAGACTTAAGAATGGAAAATCAGGAGCTGGAGAAGTTTTCTTTCTTCAACCGTCTTGCGAAG
>924_CACA_7-39-48-79
TGCAGTACAAGGAAAACACACCGTGTCAAGTAACTAACCAATAAACTACAAGTCAAAAAGAAAATACCTAAAATAAAAAATAAATAAAAA
>924_CACG_7-39-48-79
TGCAGTACAAGGAAAACACACCGTGTCAAGTAACTAACCAATAAACTACAAGTCAAAAAGAAAATACCTAAAATAAAAAGTAAATAAAAA
>924_CCAG_7-39-48-79
TGCAGTACAAGGAAAACACACCGTGTCAAGTAACTAACCCATAAACTAAAAGTCAAAAAGAAAATACCTAAAATAAAAAGTAAATAAAAA
>924_CCCG_7-39-48-79
TGCAGTACAAGGAAAACACACCGTGTCAAGTAACTAACCCATAAACTACAAGTCAAAAAGAAAATACCTAAAATAAAAAGTAAATAAAAA
>924_GACA_7-39-48-79
TGCAGTAGAAGGAAAACACACCGTGTCAAGTAACTAACCAATAAACTACAAGTCAAAAAGAAAATACCTAAAATAAAAAATAAATAAAAA
>929_CACGCGT_21-37-54-66-84-86-89
TGCAGATTCAGTGCTGATTAACAGTTTGCCCAATTCCAACGAGGTTGTCTTAGACAAGGAAGCATAGGTTTGAATCCCATAACTCAGGGT
>929_CGCGCAG_21-37-54-66-84-86-89
TGCAGATTCAGTGCTGATTAACAGTTTGCCCAATTCCGACGAGGTTGTCTTAGACAAGGAAGCATAGGTTTGAATCCCATAACTCAAGGG
>929_CGCGCAT_21-37-54-66-84-86-89
TGCAGATTCAGTGCTGATTAACAGTTTGCCCAATTCCGACGAGGTTGTCTTAGACAAGGAAGCATAGGTTTGAATCCCATAACTCAAGGT
>929_CGCGCGT_21-37-54-66-84-86-89
TGCAGATTCAGTGCTGATTAACAGTTTGCCCAATTCCGACGAGGTTGTCTTAGACAAGGAAGCATAGGTTTGAATCCCATAACTCAGGGT
>929_CGCGTGT_21-37-54-66-84-86-89
TGCAGATTCAGTGCTGATTAACAGTTTGCCCAATTCCGACGAGGTTGTCTTAGACAAGGAAGCATAGGTTTGAATCCCATAACTTAGGGT
>929_CGCTTGT_21-37-54-66-84-86-89
TGCAGATTCAGTGCTGATTAACAGTTTGCCCAATTCCGACGAGGTTGTCTTAGACAAGGAAGCATATGTTTGAATCCCATAACTTAGGGT
>929_GGCGTGT_21-37-54-66-84-86-89
TGCAGATTCAGTGCTGATTAAGAGTTTGCCCAATTCCGACGAGGTTGTCTTAGACAAGGAAGCATAGGTTTGAATCCCATAACTTAGGGT
>929_GGTGTGT_21-37-54-66-84-86-89
TGCAGATTCAGTGCTGATTAAGAGTTTGCCCAATTCCGACGAGGTTGTCTTAGATAAGGAAGCATAGGTTTGAATCCCATAACTTAGGGT
>933_C_30
TGCAGGCAACAACATCATTAGTATCATCGGCTCTTCTCCAATTTCTTCATCATCATCGCCATCAGCTTCCACCACACCTAGCCGATACGA
>933_T_30
TGCAGGCAACAACATCATTAGTATCATCGGTTCTTCTCCAATTTCTTCATCATCATCGCCATCAGCTTCCACCACACCTAGCCGATACGA
>936_A_33
TGCAGCAGCAATAGCTACTTCACTCACAGCAGGAGCCTGAGAAGCCACAACTTCAACGGTCTTATCCGTGAGAACTTCCGCAACATCAGT
>936_G_33
TGCAGCAGCAATAGCTACTTCACTCACAGCAGGGGCCTGAGAAGCCACAACTTCAACGGTCTTATCCGTGAGAACTTCCGCAACATCAGT
>939_CAT_48-79-87
TGCAGGCGGAGGCGTTGGGGTTGCTGCTGGAGCCTACACTGAAGCGGTCGGAATGGTACCTCAACCTCCAGGGGGAGGCATTGGGGTTGC
>939_CGC_48-79-87
TGCAGGCGGAGGCGTTGGGGTTGCTGCTGGAGCCTACACTGAAGCGGTCGGAATGGTACCTCAACCTCCAGGGGGAGGCGTTGGGGTCGC
>939_CGT_48-79-87
TGCAGGCGGAGGCGTTGGGGTTGCTGCTGGAGCCTACACTGAAGCGGTCGGAATGGTACCTCAACCTCCAGGGGGAGGCGTTGGGGTTGC
>939_GGT_48-79-87
TGCAGGCGGAGGCGTTGGGGTTGCTGCTGGAGCCTACACTGAAGCGGTGGGAATGGTACCTCAACCTCCAGGGGGAGGCGTTGGGGTTGC
>942_AC_63-76
TGCAGTTCAAAATGAAATGTCATCTAACAGCACAATTAAGAGGAAAAAAAAAACCCACCCCATAGGAAATATACACCGCATGAACTTATT
>942_GC_63-76
TGCAGTTCAAAATGAAATGTCATCTAACAGCACAATTAAGAGGAAAAAAAAAACCCACCCCATGGGAAATATACACCGCATGAACTTATT
>942_GT_63-76
TGCAGTTCAAAATGAAATGTCATCTAACAGCACAATTAAGAGGAAAAAAAAAACCCACCCCATGGGAAATATACACTGCATGAACTTATT
>944_CG_33-40
TGCAGAGCTCTATCCCATAAACCAAGCCTCTGGCAAGACAGTAAAATGGTATTGTACAAATGTATATTTAATTGAGAGCTCTGTTCTTTT
>944_CT_33-40
TGCAGAGCTCTATCCCATAAACCAAGCCTCTGGCAAGACATTAAAATGGTATTGTACAAATGTATATTTAATTGAGAGCTCTGTTCTTTT
>944_TT_33-40
TGCAGAGCTCTATCCCATAAACCAAGCCTCTGGTAAGACATTAAAATGGTATTGTACAAATGTATATTTAATTGAGAGCTCTGTTCTTTT
>951_C_55
TGCAGCTGCTTGGTGTGTTAGTCAGCTTCAATCAAAATTACCAGCTTGTTGCTGACCATCTAAAATCTTCAGCATGCTTTCTGTCAGCAG
>951_T_55
TGCAGCTGCTTGGTGTGTTAGTCAGCTTCAATCAAAATTACCAGCTTGTTGCTGATCATCTAAAATCTTCAGCATGCTTTCTGTCAGCAG
>965_CGC_66-78-83
TGCAGTGTTGGAATGGCATCTCCCAACACATCAGAAGAAACTGTCGTGACAGTTAAAAAGGGAGATCCAATCCCAGTGGAAATCGGAGTA
>965_CGG_66-78-83
TGCAGTGTTGGAATGGCATCTCCCAACACATCAGAAGAAACTGTCGTGACAGTTAAAAAGGGAGATCCAATCCCAGTGGAAATGGGAGTA
>965_GCC_66-78-83
TGCAGTGTTGGAATGGCATCTCCCAACACATCAGAAGAAACTGTCGTGACAGTTAAAAAGGGAGATGCAATCCCAGTGCAAATCGGAGTA
>965_GGC_66-78-83
TGCAGTGTTGGAATGGCATCTCCCAACACATCAGAAGAAACTGTCGTGACAGTTAAAAAGGGAGATGCAATCCCAGTGGAAATCGGAGTA
>969_CCA_11-38-55
TGCAGAAAGCTCAATCATGGTGGGAGAAATTTTCAAAGCGCGACGATACAGTGCAAAAGAGAGGAAAGAGAGGATTCACAAATACAGAGC
>969_CTA_11-38-55
TGCAGAAAGCTCAATCATGGTGGGAGAAATTTTCAAAGTGCGACGATACAGTGCAAAAGAGAGGAAAGAGAGGATTCACAAATACAGAGC
>969_CTG_11-38-55
TGCAGAAAGCTCAATCATGGTGGGAGAAATTTTCAAAGTGCGACGATACAGTGCAGAAGAGAGGAAAGAGAGGATTCACAAATACAGAGC
>969_GTA_11-38-55
TGCAGAAAGCTGAATCATGGTGGGAGAAATTTTCAAAGTGCGACGATACAGTGCAAAAGAGAGGAAAGAGAGGATTCACAAATACAGAGC
>973_CT_43-79
TGCAGTTGGTCTCTCTCTCTCTCTCTCTCATCGATCAATGAAGCTCACCGCAAATGATCATGGTACATTTGAAGCGGCATTATAAACTCC
>973_TG_43-79
TGCAGTTGGTCTCTCTCTCTCTCTCTCTCATCGATCAATGAAGTTCACCGCAAATGATCATGGTACATTTGAAGCGGCAGTATAAACTCC
>973_TT_43-79
TGCAGTTGGTCTCTCTCTCTCTCTCTCTCATCGATCAATGAAGTTCACCGCAAATGATCATGGTACATTTGAAGCGGCATTATAAACTCC
>978_ATCAA_15-57-63-80-88
TGCAGAAAGCGTATTAGAGGAATTCATCGAGAATTTCGTTGTCCAAGTTTACATAGATAACAACGCAACGTGGAGAAAACAAACTTACAA
>978_GCTAA_15-57-63-80-88
TGCAGAAAGCGTATTGGAGGAATTCATCGAGAATTTCGTTGTCCAAGTTTACATAGACAACAATGCAACGTGGAGAAAACAAACTTACAA
>978_GTCAA_15-57-63-80-88
TGCAGAAAGCGTATTGGAGGAATTCATCGAGAATTTCGTTGTCCAAGTTTACATAGATAACAACGCAACGTGGAGAAAACAAACTTACAA
>978_GTCTC_15-57-63-80-88
TGCAGAAAGCGTATTGGAGGAATTCATCGAGAATTTCGTTGTCCAAGTTTACATAGATAACAACGCAACGTGGAGAAAACTAACTTACCA
>978_GTTAA_15-57-63-80-88
TGCAGAAAGCGTATTGGAGGAATTCATCGAGAATTTCGTTGTCCAAGTTTACATAGATAACAATGCAACGTGGAGAAAACAAACTTACAA
>981_CAC_18-73-79
TGCAGCACCAAAATTTCTCCACAGATTGGTAGTATCTGCTCAGACACTGTTTACTTAAATCAAGAACACAATCAGAAAACAACAGAAAAA
>981_CCT_18-73-79
TGCAGCACCAAAATTTCTCCACAGATTGGTAGTATCTGCTCAGACACTGTTTACTTAAATCAAGAACACAATCCGAAAATAACAGAAAAA
>981_GAC_18-73-79
TGCAGCACCAAAATTTCTGCACAGATTGGTAGTATCTGCTCAGACACTGTTTACTTAAATCAAGAACACAATCAGAAAACAACAGAAAAA
>984_GC_30-41
TGCAGAATCCATTGACACACTGTTGTGTGAGACTCAGAAAGCTTACAAATCCTTGAACATGTCGTACATGGATTTTTACAGGCCTGTTTG
>984_GT_30-41
TGCAGAATCCATTGACACACTGTTGTGTGAGACTCAGAAAGTTTACAAATCCTTGAACATGTCGTACATGGATTTTTACAGGCCTGTTTG
>984_TC_30-41
TGCAGAATCCATTGACACACTGTTGTGTGATACTCAGAAAGCTTACAAATCCTTGAACATGTCGTACATGGATTTTTACAGGCCTGTTTG
>985_CC_47-86
TGCAGCACTAGACTTCTGCGTTGCAAACTTAACATTGCCTACTGGACCAGCAGGCTACCCGTGCAAGAAGGCTGCCAATGTGACCGCGGA
>985_CT_47-86
TGCAGCACTAGACTTCTGCGTTGCAAACTTAACATTGCCTACTGGACCAGCAGGCTACCCGTGCAAGAAGGCTGCCAATGTGACCGTGGA
>985_TT_47-86
TGCAGCACTAGACTTCTGCGTTGCAAACTTAACATTGCCTACTGGACTAGCAGGCTACCCGTGCAAGAAGGCTGCCAATGTGACCGTGGA
>995_A_81
TGCAGCTTGTGTGATGCTCACAATGCATTTTACAGTACAACTCCTGTCACAGCATCTCTTTTACTGGAAGAACCCAAAGGAACAAAAGGC
>995_G_81
TGCAGCTTGTGTGATGCTCACAATGCATTTTACAGTACAACTCCTGTCACAGCATCTCTTTTACTGGAAGAACCCAAAGGAGCAAAAGGC
>997_ACC_45-53-77
TGCAGCACTCCTGAACATCCCCACATCAACCGCACCAGACACCATATGATATCCCCTCATCCTCATCTCATCTGGACCGTCGTGCGGCAT
>997_ACT_45-53-77
TGCAGCACTCCTGAACATCCCCACATCAACCGCACCAGACACCATATGATATCCCCTCATCCTCATCTCATCTGGACTGTCGTGCGGCAT
>997_ATT_45-53-77
TGCAGCACTCCTGAACATCCCCACATCAACCGCACCAGACACCATATGATATCTCCTCATCCTCATCTCATCTGGACTGTCGTGCGGCAT
>997_GCT_45-53-77
TGCAGCACTCCTGAACATCCCCACATCAACCGCACCAGACACCATGTGATATCCCCTCATCCTCATCTCATCTGGACTGTCGTGCGGCAT
>998_AGC_9-10-18
TGCAGAAAAAGACTGGTTCAAAAGTCAACAAGGCTCACATCCTATCTGCCACATCTTACTTTTTATCCCCAACTTAGCGTTTAAAGTAAA
>998_TAC_9-10-18
TGCAGAAAATAACTGGTTCAAAAGTCAACAAGGCTCACATCCTATCTGCCACATCTTACTTTTTATCCCCAACTTAGCGTTTAAAGTAAA
>998_TGC_9-10-18
TGCAGAAAATGACTGGTTCAAAAGTCAACAAGGCTCACATCCTATCTGCCACATCTTACTTTTTATCCCCAACTTAGCGTTTAAAGTAAA
>998_TGT_9-10-18
TGCAGAAAATGACTGGTTTAAAAGTCAACAAGGCTCACATCCTATCTGCCACATCTTACTTTTTATCCCCAACTTAGCGTTTAAAGTAAA
>1005_A_5
TGCAGATGCCAACACCTAGTTCTATTCTACATTTGACCACAGGAGTATAGAGCAGAAAGCACACCATTTTTAAGCGGAGCCCTCAACGCA
>1005_T_5
TGCAGTTGCCAACACCTAGTTCTATTCTACATTTGACCACAGGAGTATAGAGCAGAAAGCACACCATTTTTAAGCGGAGCCCTCAACGCA
>1008_ACTCGGG_6-12-23-55-56-75-84
TGCAGCACACTACTGTTTGTGTTTTATATATATACATGCATCTTGTGGCAGAGGACGATGCCTTTGGACAAAGGTGATCAAAATGAGGAA
>1008_CCATGGA_6-12-23-55-56-75-84
TGCAGCCCACTACTGTTTGTGTTATATATATATACATGCATCTTGTGGCAGAGGATGATGCCTTTGGACAAAGGTGATCAAAATAAGGAA
>1008_CCTTAGA_6-12-23-55-56-75-84
TGCAGCCCACTACTGTTTGTGTTTTATATATATACATGCATCTTGTGGCAGAGGATAATGCCTTTGGACAAAGGTGATCAAAATAAGGAA
>1008_CCTTGCA_6-12-23-55-56-75-84
TGCAGCCCACTACTGTTTGTGTTTTATATATATACATGCATCTTGTGGCAGAGGATGATGCCTTTGGACAAAGGTCATCAAAATAAGGAA
>1008_CCTTGGA_6-12-23-55-56-75-84
TGCAGCCCACTACTGTTTGTGTTTTATATATATACATGCATCTTGTGGCAGAGGATGATGCCTTTGGACAAAGGTGATCAAAATAAGGAA
>1008_CCTTGGG_6-12-23-55-56-75-84
TGCAGCCCACTACTGTTTGTGTTTTATATATATACATGCATCTTGTGGCAGAGGATGATGCCTTTGGACAAAGGTGATCAAAATGAGGAA
>1008_CGTTGGG_6-12-23-55-56-75-84
TGCAGCCCACTAGTGTTTGTGTTTTATATATATACATGCATCTTGTGGCAGAGGATGATGCCTTTGGACAAAGGTGATCAAAATGAGGAA
>1013_AAAA_35-36-37-84
TGCAGTATGTGGCCACAGTTGTCTGTCAATAAAAAAAAATATATGTAAGCCAAATATAAGATATAAATTCTCTTTGTATATGCAACCACC
>1013_AATA_35-36-37-84
TGCAGTATGTGGCCACAGTTGTCTGTCAATAAAAAAATATATATGTAAGCCAAATATAAGATATAAATTCTCTTTGTATATGCAACCACC
>1013_AATG_35-36-37-84
TGCAGTATGTGGCCACAGTTGTCTGTCAATAAAAAAATATATATGTAAGCCAAATATAAGATATAAATTCTCTTTGTATATGCAGCCACC
>1013_ACAA_35-36-37-84
TGCAGTATGTGGCCACAGTTGTCTGTCAATAAAAAACAATATATGTAAGCCAAATATAAGATATAAATTCTCTTTGTATATGCAACCACC
>1013_TATA_35-36-37-84
TGCAGTATGTGGCCACAGTTGTCTGTCAATAAAAATATATATATGTAAGCCAAATATAAGATATAAATTCTCTTTGTATATGCAACCACC
>1016_A_26
TGCAGCACACGTCATGTATTTGAAAAACACCCTCACAAACGCATGAGAGCGCGTGACTTATCTCCTAACCAATAAAAACTTAAACGATGC
>1016_G_26
TGCAGCACACGTCATGTATTTGAAAAGCACCCTCACAAACGCATGAGAGCGCGTGACTTATCTCCTAACCAATAAAAACTTAAACGATGC
>1017_A_59
TGCAGGGGCGATAACTTGATGATTGTGACATAGTTCCACTTTCTGTATTCAAATGGCTAAACCATGATCTATAACATTCTGAAATGGTAT
>1017_G_59
TGCAGGGGCGATAACTTGATGATTGTGACATAGTTCCACTTTCTGTATTCAAATGGCTAGACCATGATCTATAACATTCTGAAATGGTAT
>1020_C_58
TGCAGGTGATATGACCATGTGTCATTCCATTAACATACCATGATATTTTGAAAATATCCGCACAATTTTGAGGCATATAACCTAAACCCC
>1020_T_58
TGCAGGTGATATGACCATGTGTCATTCCATTAACATACCATGATATTTTGAAAATATCTGCACAATTTTGAGGCATATAACCTAAACCCC
>1028_GTA_46-76-88
TGCAGGTGAAACTGTTTAGCGGAGTTCGTGAAGAAGTTGAATACATGAGAGCTGAATTCGAGCGCATGACTGCATTTCTTAGAGTTGCAG
>1028_GTG_46-76-88
TGCAGGTGAAACTGTTTAGCGGAGTTCGTGAAGAAGTTGAATACATGAGAGCTGAATTCGAGCGCATGACTGCATTTCTTAGAGTTGCGG
>1028_TCG_46-76-88
TGCAGGTGAAACTGTTTAGCGGAGTTCGTGAAGAAGTTGAATACATTAGAGCTGAATTCGAGCGCATGACTGCATTCCTTAGAGTTGCGG
>1028_TTA_46-76-88
TGCAGGTGAAACTGTTTAGCGGAGTTCGTGAAGAAGTTGAATACATTAGAGCTGAATTCGAGCGCATGACTGCATTTCTTAGAGTTGCAG
>1028_TTG_46-76-88
TGCAGGTGAAACTGTTTAGCGGAGTTCGTGAAGAAGTTGAATACATTAGAGCTGAATTCGAGCGCATGACTGCATTTCTTAGAGTTGCGG
>1029_C_81
TGCAGTAGCTAATGTATATTGTGGATAGCTTGAGGCTATAGTTTTTGTGCAGTTGTTTTGGGCCGCGCCCCCCCTTTTGGGCGCTCTTCA
>1029_T_81
TGCAGTAGCTAATGTATATTGTGGATAGCTTGAGGCTATAGTTTTTGTGCAGTTGTTTTGGGCCGCGCCCCCCCTTTTGGGTGCTCTTCA
>1032_ACGC_49-63-64-81
TGCAGAGAAAGTCAGTTTTTTAATAAAACTTGCAGATGGAATATTAAGGAAAATGCAGCATGTCGTTTCTGTCAGTCACCGCGGGAAGGA
>1032_AGAC_49-63-64-81
TGCAGAGAAAGTCAGTTTTTTAATAAAACTTGCAGATGGAATATTAAGGAAAATGCAGCATGTGATTTCTGTCAGTCACCGCGGGAAGGA
>1032_AGAT_49-63-64-81
TGCAGAGAAAGTCAGTTTTTTAATAAAACTTGCAGATGGAATATTAAGGAAAATGCAGCATGTGATTTCTGTCAGTCACCGTGGGAAGGA
>1032_AGGC_49-63-64-81
TGCAGAGAAAGTCAGTTTTTTAATAAAACTTGCAGATGGAATATTAAGGAAAATGCAGCATGTGGTTTCTGTCAGTCACCGCGGGAAGGA
>1032_GGGC_49-63-64-81
TGCAGAGAAAGTCAGTTTTTTAATAAAACTTGCAGATGGAATATTAAGGGAAATGCAGCATGTGGTTTCTGTCAGTCACCGCGGGAAGGA
>1034_G_77
TGCAGTAGCATTGCACCAGTCTAGAATAACATAACTGCATAGTGTTACCCATCCTATTTAATGTTTGAATCTGACTTGGAATTGACCAGG
>1034_T_77
TGCAGTAGCATTGCACCAGTCTAGAATAACATAACTGCATAGTGTTACCCATCCTATTTAATGTTTGAATCTGACTTTGAATTGACCAGG
>1050_AAG_61-69-85
TGCAGGGATAGAACAATAAGCACATATCATATTCTTATGTTTCTTTCCTTCCAAATTGTGTAGTTGTCGACTTCGAATAAGAGAAGATCC
>1050_AGG_61-69-85
TGCAGGGATAGAACAATAAGCACATATCATATTCTTATGTTTCTTTCCTTCCAAATTGTGTAGTTGTCGGCTTCGAATAAGAGAAGATCC
>1050_AGT_61-69-85
TGCAGGGATAGAACAATAAGCACATATCATATTCTTATGTTTCTTTCCTTCCAAATTGTGTAGTTGTCGGCTTCGAATAAGAGAATATCC
>1050_GGG_61-69-85
TGCAGGGATAGAACAATAAGCACATATCATATTCTTATGTTTCTTTCCTTCCAAATTGTGTGGTTGTCGGCTTCGAATAAGAGAAGATCC
>1062_CAAA_19-27-54-74
TGCAGACTTTCAAGCATAACACTCATTAAGATAAAAATAGAGTTTGAAAGAGTTATTTTTTCCCAAAATTTCTAATAAGTCTATCCGTTG
>1062_CAGT_19-27-54-74
TGCAGACTTTCAAGCATAACACTCATTAAGATAAAAATAGAGTTTGAAAGAGTTGTTTTTTCCCAAAATTTCTATTAAGTCTATCCGTTG
>1062_CGAA_19-27-54-74
TGCAGACTTTCAAGCATAACACTCATTGAGATAAAAATAGAGTTTGAAAGAGTTATTTTTTCCCAAAATTTCTAATAAGTCTATCCGTTG
>1062_TAAA_19-27-54-74
TGCAGACTTTCAAGCATAATACTCATTAAGATAAAAATAGAGTTTGAAAGAGTTATTTTTTCCCAAAATTTCTAATAAGTCTATCCGTTG
>1064_G_55
TGCAGACGTATAAGCCCATCAAAGAAAGACAAAAGATGCAAACGCTGGGAGGCTTGGAGCTTCTTGTATGAGTAATTATTACATTACATG
>1064_T_55
TGCAGACGTATAAGCCCATCAAAGAAAGACAAAAGATGCAAACGCTGGGAGGCTTTGAGCTTCTTGTATGAGTAATTATTACATTACATG
>1067_CAC_13-41-69
TGCAGTCAAGCCACGACAAAAACAGAGAATTTCACGGAATAAACCGTCACTGATGGAGGTGATTCCGACCGTAGAGAGGAATTGAGAGAA
>1067_TGA_13-41-69
TGCAGTCAAGCCATGACAAAAACAGAGAATTTCACGGAATAGACCGTCACTGATGGAGGTGATTCCGACAGTAGAGAGGAATTGAGAGAA
>1067_TGC_13-41-69
TGCAGTCAAGCCATGACAAAAACAGAGAATTTCACGGAATAGACCGTCACTGATGGAGGTGATTCCGACCGTAGAGAGGAATTGAGAGAA
>1069_CT_32-87
TGCAGCTTCAAAGGCTACCAAGACACACTGTACGTACACTCTCAGAGACAATTCTATCGCGATTGTCACATCTATGGCACTGTGGACTTC
>1069_TG_32-87
TGCAGCTTCAAAGGCTACCAAGACACACTGTATGTACACTCTCAGAGACAATTCTATCGCGATTGTCACATCTATGGCACTGTGGACGTC
>1069_TT_32-87
TGCAGCTTCAAAGGCTACCAAGACACACTGTATGTACACTCTCAGAGACAATTCTATCGCGATTGTCACATCTATGGCACTGTGGACTTC
>1084_C_88
TGCAGTCATCTTTGAACGGATCATCTTCAAATCTTCCTGACAGCACTGGGCGATCTTTTGCTACATCTTTCTCTGCTCAATCTGGTGCCG
>1084_G_88
TGCAGTCATCTTTGAACGGATCATCTTCAAATCTTCCTGACAGCACTGGGCGATCTTTTGCTACATCTTTCTCTGCTCAATCTGGTGCGG
>1085_ACCATG_13-24-54-63-77-81
TGCAGACATAAAAAAGAAAATTTTCTTTTAGGAAGATTAACATAAAATAATTAACGTGGGAATATCACTGTATACATTCAAGAAGGCGTA
>1085_ACCGTG_13-24-54-63-77-81
TGCAGACATAAAAAAGAAAATTTTCTTTTAGGAAGATTAACATAAAATAATTAACGTGGGAATGTCACTGTATACATTCAAGAAGGCGTA
>1085_ACTAAA_13-24-54-63-77-81
TGCAGACATAAAAAAGAAAATTTTCTTTTAGGAAGATTAACATAAAATAATTAATGTGGGAATATCACTGTATACATACAAAAAGGCGTA
>1085_ACTAAG_13-24-54-63-77-81
TGCAGACATAAAAAAGAAAATTTTCTTTTAGGAAGATTAACATAAAATAATTAATGTGGGAATATCACTGTATACATACAAGAAGGCGTA
>1085_ACTATG_13-24-54-63-77-81
TGCAGACATAAAAAAGAAAATTTTCTTTTAGGAAGATTAACATAAAATAATTAATGTGGGAATATCACTGTATACATTCAAGAAGGCGTA
>1085_AGTAAG_13-24-54-63-77-81
TGCAGACATAAAAAAGAAAATTTTGTTTTAGGAAGATTAACATAAAATAATTAATGTGGGAATATCACTGTATACATACAAGAAGGCGTA
>1085_GCCATG_13-24-54-63-77-81
TGCAGACATAAAAGAGAAAATTTTCTTTTAGGAAGATTAACATAAAATAATTAACGTGGGAATATCACTGTATACATTCAAGAAGGCGTA
>1086_CGACCT_27-55-63-72-79-86
TGCAGAGGTTTAGTTAGTGAGTACCTGCTAGCAAGAAACTCCTGAGAGATGCGCAGCATTGTCAGCCGAGACCTAGGTTCAGAATGTAAG
>1086_CGGCCA_27-55-63-72-79-86
TGCAGAGGTTTAGTTAGTGAGTACCTGCTAGCAAGAAACTCCTGAGAGATGCGCAGCATTGTCGGCCGAGACCTAGGTTCAGAATGAAAG
>1086_CGGCCT_27-55-63-72-79-86
TGCAGAGGTTTAGTTAGTGAGTACCTGCTAGCAAGAAACTCCTGAGAGATGCGCAGCATTGTCGGCCGAGACCTAGGTTCAGAATGTAAG
>1086_CGGCTT_27-55-63-72-79-86
TGCAGAGGTTTAGTTAGTGAGTACCTGCTAGCAAGAAACTCCTGAGAGATGCGCAGCATTGTCGGCCGAGACCTAGGTTTAGAATGTAAG
>1086_CGGTCT_27-55-63-72-79-86
TGCAGAGGTTTAGTTAGTGAGTACCTGCTAGCAAGAAACTCCTGAGAGATGCGCAGCATTGTCGGCCGAGACTTAGGTTCAGAATGTAAG
>1086_CGGTTT_27-55-63-72-79-86
TGCAGAGGTTTAGTTAGTGAGTACCTGCTAGCAAGAAACTCCTGAGAGATGCGCAGCATTGTCGGCCGAGACTTAGGTTTAGAATGTAAG
>1086_TAGCCT_27-55-63-72-79-86
TGCAGAGGTTTAGTTAGTGAGTACCTGTTAGCAAGAAACTCCTGAGAGATGCGCAACATTGTCGGCCGAGACCTAGGTTCAGAATGTAAG
>1090_A_43
TGCAGGCTTACAGTGCCAATAAAGCAATTGAATTTCTATCTTTATGGCGTGGTTAATGAGAAGCCTGCAATATAAGGATCTGTAGACCAA
>1090_T_43
TGCAGGCTTACAGTGCCAATAAAGCAATTGAATTTCTATCTTTTTGGCGTGGTTAATGAGAAGCCTGCAATATAAGGATCTGTAGACCAA
>1101_C_59
TGCAGATCAAGTCATTCAGTTTGTTGCCAGCCAGGTTAGTGTCTGGCTGTCAGCTCACACATATGTGTGTTATATTCTTCTAAAATCTAT
>1101_T_59
TGCAGATCAAGTCATTCAGTTTGTTGCCAGCCAGGTTAGTGTCTGGCTGTCAGCTCACATATATGTGTGTTATATTCTTCTAAAATCTAT
>1107_ACAAG_8-9-35-43-68
TGCAGCTAACAATGGTGATTCAAGAAACGTTGCGTATGTATCCACCTGGACCGTCATTGTCTAGGGAGGCCTTGAAGGACATGAAGATTG
>1107_ACAGG_8-9-35-43-68
TGCAGCTAACAATGGTGATTCAAGAAACGTTGCGTATGTATCCGCCTGGACCGTCATTGTCTAGGGAGGCCTTGAAGGACATGAAGATTG
>1107_ACTAG_8-9-35-43-68
TGCAGCTAACAATGGTGATTCAAGAAACGTTGCGTTTGTATCCACCTGGACCGTCATTGTCTAGGGAGGCCTTGAAGGACATGAAGATTG
>1107_ACTAT_8-9-35-43-68
TGCAGCTAACAATGGTGATTCAAGAAACGTTGCGTTTGTATCCACCTGGACCGTCATTGTCTAGGGAGTCCTTGAAGGACATGAAGATTG
>1107_ACTGG_8-9-35-43-68
TGCAGCTAACAATGGTGATTCAAGAAACGTTGCGTTTGTATCCGCCTGGACCGTCATTGTCTAGGGAGGCCTTGAAGGACATGAAGATTG
>1107_CATAG_8-9-35-43-68
TGCAGCTACAAATGGTGATTCAAGAAACGTTGCGTTTGTATCCACCTGGACCGTCATTGTCTAGGGAGGCCTTGAAGGACATGAAGATTG
>1110_GAAAA_14-18-38-56-79
TGCAGCAGAATGGAGAATAAAAAACAAGCTGCAATCCGAGTGAGCTAATTGCTCTTATCAAGTTCAAGGAATCGCTGATAGATAATTCAA
>1110_GCAAA_14-18-38-56-79
TGCAGCAGAATGGAGAATCAAAAACAAGCTGCAATCCGAGTGAGCTAATTGCTCTTATCAAGTTCAAGGAATCGCTGATAGATAATTCAA
>1110_GCAAT_14-18-38-56-79
TGCAGCAGAATGGAGAATCAAAAACAAGCTGCAATCCGAGTGAGCTAATTGCTCTTATCAAGTTCAAGGAATCGCTGATTGATAATTCAA
>1110_GCAGA_14-18-38-56-79
TGCAGCAGAATGGAGAATCAAAAACAAGCTGCAATCCGAGTGAGCTAATTGCTCTTGTCAAGTTCAAGGAATCGCTGATAGATAATTCAA
>1110_GCCAA_14-18-38-56-79
TGCAGCAGAATGGAGAATCAAAAACAAGCTGCAATCCGCGTGAGCTAATTGCTCTTATCAAGTTCAAGGAATCGCTGATAGATAATTCAA
>1110_GCCAT_14-18-38-56-79
TGCAGCAGAATGGAGAATCAAAAACAAGCTGCAATCCGCGTGAGCTAATTGCTCTTATCAAGTTCAAGGAATCGCTGATTGATAATTCAA
>1110_TCAAA_14-18-38-56-79
TGCAGCAGAATGGATAATCAAAAACAAGCTGCAATCCGAGTGAGCTAATTGCTCTTATCAAGTTCAAGGAATCGCTGATAGATAATTCAA
>1111_AA_47-87
TGCAGAGTCTCTTCTCTGCAATCATTTGAAGCCCGAATATGACAACTATTGCCAACAAAATCCAATTGGTTCATCCCACAAAAAAAAAAA
>1111_AG_47-87
TGCAGAGTCTCTTCTCTGCAATCATTTGAAGCCCGAATATGACAACTATTGCCAACAAAATCCAATTGGTTCATCCCACAAAAAAAAGAA
>1111_TA_47-87
TGCAGAGTCTCTTCTCTGCAATCATTTGAAGCCCGAATATGACAACTTTTGCCAACAAAATCCAATTGGTTCATCCCACAAAAAAAAAAA
>1118_CCTT_17-25-39-44
TGCAGCTAATTTTGGAGCAGCTCAGCTTATACTAAATAATTAGCTGAAACACAGATTGTTGTAATCCTCGTTTCGGAGACAGCGTGAAAT
>1118_GCGT_17-25-39-44
TGCAGCTAATTTTGGAGGAGCTCAGCTTATACTAAATAAGTAGCTGAAACACAGATTGTTGTAATCCTCGTTTCGGAGACAGCGTGAAAT
>1118_GCTC_17-25-39-44
TGCAGCTAATTTTGGAGGAGCTCAGCTTATACTAAATAATTAGCCGAAACACAGATTGTTGTAATCCTCGTTTCGGAGACAGCGTGAAAT
>1118_GCTT_17-25-39-44
TGCAGCTAATTTTGGAGGAGCTCAGCTTATACTAAATAATTAGCTGAAACACAGATTGTTGTAATCCTCGTTTCGGAGACAGCGTGAAAT
>1118_GTTT_17-25-39-44
TGCAGCTAATTTTGGAGGAGCTCAGTTTATACTAAATAATTAGCTGAAACACAGATTGTTGTAATCCTCGTTTCGGAGACAGCGTGAAAT
>1119_A_22
TGCAGATCTTATTTCCAGCATCAACCTTTTCGTCTCTGCATTCATTAACGCATGGTTTCATCATGGAGTCAACCACCTCCACCTGCCAAC
>1119_C_22
TGCAGATCTTATTTCCAGCATCCACCTTTTCGTCTCTGCATTCATTAACGCATGGTTTCATCATGGAGTCAACCACCTCCACCTGCCAAC
>1124_AAAC_25-54-70-89
TGCAGAATCTAAGTACTAAAATACAATATATATGATAAAAAGAAGGAAAAATCCACCAGATTCTGAAAGCAAGAACATAATAAGAACTAC
>1124_ACAA_25-54-70-89
TGCAGAATCTAAGTACTAAAATACAATATATATGATAAAAAGAAGGAAAAATCCCCCAGATTCTGAAAGCAAGAACATAATAAGAACTAA
>1124_ACAC_25-54-70-89
TGCAGAATCTAAGTACTAAAATACAATATATATGATAAAAAGAAGGAAAAATCCCCCAGATTCTGAAAGCAAGAACATAATAAGAACTAC
>1124_ACGC_25-54-70-89
TGCAGAATCTAAGTACTAAAATACAATATATATGATAAAAAGAAGGAAAAATCCCCCAGATTCTGAAAGCGAGAACATAATAAGAACTAC
>1124_TCAC_25-54-70-89
TGCAGAATCTAAGTACTAAAATACATTATATATGATAAAAAGAAGGAAAAATCCCCCAGATTCTGAAAGCAAGAACATAATAAGAACTAC
>1126_A_16
TGCAGGTGGGGAGGGAACAGGAACAATCTCAGGTGGAGGTTGGGGATTAGAAACAGGTCCCGCCCTATTTAATGGAGGATAGAAGGGAAC
>1126_G_16
TGCAGGTGGGGAGGGAGCAGGAACAATCTCAGGTGGAGGTTGGGGATTAGAAACAGGTCCCGCCCTATTTAATGGAGGATAGAAGGGAAC
>1131_AGGA_13-14-67-71
TGCAGAAAGTTAGAGCTCTTGAAGCTGTATGTGTTTCTCTTGAGAAGAAGGTAAGAAAAAAGTACAAGTCAACTCAATTGCTGGTTTAAC
>1131_ATGA_13-14-67-71
TGCAGAAAGTTAGATCTCTTGAAGCTGTATGTGTTTCTCTTGAGAAGAAGGTAAGAAAAAAGTACAAGTCAACTCAATTGCTGGTTTAAC
>1131_ATGG_13-14-67-71
TGCAGAAAGTTAGATCTCTTGAAGCTGTATGTGTTTCTCTTGAGAAGAAGGTAAGAAAAAAGTACAAGTCAGCTCAATTGCTGGTTTAAC
>1131_ATTA_13-14-67-71
TGCAGAAAGTTAGATCTCTTGAAGCTGTATGTGTTTCTCTTGAGAAGAAGGTAAGAAAAAAGTACAATTCAACTCAATTGCTGGTTTAAC
>1131_CTGG_13-14-67-71
TGCAGAAAGTTAGCTCTCTTGAAGCTGTATGTGTTTCTCTTGAGAAGAAGGTAAGAAAAAAGTACAAGTCAGCTCAATTGCTGGTTTAAC
>1134_AC_6-39
TGCAGCAACTTCATCATCATGAATCCATCATTGCGTCTTCAAAAGTCTACGCACGTTTGCCATCAACTGTTCATCCTTGCCCATCGCTGG
>1134_AG_6-39
TGCAGCAACTTCATCATCATGAATCCATCATTGCGTCTTGAAAAGTCTACGCACGTTTGCCATCAACTGTTCATCCTTGCCCATCGCTGG
>1134_CC_6-39
TGCAGCCACTTCATCATCATGAATCCATCATTGCGTCTTCAAAAGTCTACGCACGTTTGCCATCAACTGTTCATCCTTGCCCATCGCTGG
>1134_CG_6-39
TGCAGCCACTTCATCATCATGAATCCATCATTGCGTCTTGAAAAGTCTACGCACGTTTGCCATCAACTGTTCATCCTTGCCCATCGCTGG
>1141_C_49
TGCAGACCCAACCCATTAACTAAACTCATCACTTACAGACCCAACCCATCAACCAAACTTCTTCATCTAACCAACAACGCCTACAGACCT
>1141_T_49
TGCAGACCCAACCCATTAACTAAACTCATCACTTACAGACCCAACCCATTAACCAAACTTCTTCATCTAACCAACAACGCCTACAGACCT
>1143_CATACGGC_8-9-16-37-43-58-80-89
TGCAGGGGCAGCCACATTTGCTTTGTAAGTGGACACCATTGAACCAACATTTGTGACAGTCCTGTGAAAGACACGGGTGAGGGGATGCTC
>1143_CTAGCGGC_8-9-16-37-43-58-80-89
TGCAGGGGCTGCCACAATTGCTTTGTAAGTGGACACCGTTGAACCAACATTTGTGACAGTCCTGTGAAAGACACGGGTGAGGGGATGCTC
>1143_CTAGCGGT_8-9-16-37-43-58-80-89
TGCAGGGGCTGCCACAATTGCTTTGTAAGTGGACACCGTTGAACCAACATTTGTGACAGTCCTGTGAAAGACACGGGTGAGGGGATGCTT
>1143_CTTGCGGC_8-9-16-37-43-58-80-89
TGCAGGGGCTGCCACATTTGCTTTGTAAGTGGACACCGTTGAACCAACATTTGTGACAGTCCTGTGAAAGACACGGGTGAGGGGATGCTC
>1143_CTTGTAGC_8-9-16-37-43-58-80-89
TGCAGGGGCTGCCACATTTGCTTTGTAAGTGGACACCGTTGAATCAACATTTGTGACAATCCTGTGAAAGACACGGGTGAGGGGATGCTC
>1143_CTTGTGAC_8-9-16-37-43-58-80-89
TGCAGGGGCTGCCACATTTGCTTTGTAAGTGGACACCGTTGAATCAACATTTGTGACAGTCCTGTGAAAGACACGGGTGAAGGGATGCTC
>1143_CTTGTGGC_8-9-16-37-43-58-80-89
TGCAGGGGCTGCCACATTTGCTTTGTAAGTGGACACCGTTGAATCAACATTTGTGACAGTCCTGTGAAAGACACGGGTGAGGGGATGCTC
>1143_TTTGCGGC_8-9-16-37-43-58-80-89
TGCAGGGGTTGCCACATTTGCTTTGTAAGTGGACACCGTTGAACCAACATTTGTGACAGTCCTGTGAAAGACACGGGTGAGGGGATGCTC
>1150_CA_7-15
TGCAGCGCATACCATATGGCTCTATCTATCCTCTTTCCCCAGTCCAACCGTTCTCCTGCTGAAAGTTGCAGTTTTGACAATGTTAAAGGA
>1150_CG_7-15
TGCAGCGCATACCATGTGGCTCTATCTATCCTCTTTCCCCAGTCCAACCGTTCTCCTGCTGAAAGTTGCAGTTTTGACAATGTTAAAGGA
>1150_TA_7-15
TGCAGCGTATACCATATGGCTCTATCTATCCTCTTTCCCCAGTCCAACCGTTCTCCTGCTGAAAGTTGCAGTTTTGACAATGTTAAAGGA
>1152_ATACG_64-70-77-78-85
TGCAGTCCAAAATTCAGTCCATTAATGTTTAATACAAATTAATTAACTCTATATATAAACATACACAATATACACACACGTGTGTGTATA
>1152_GCACA_64-70-77-78-85
TGCAGTCCAAAATTCAGTCCATTAATGTTTAATACAAATTAATTAACTCTATATATAAACATACGCAATACACACACACGTGTGTATATA
>1152_GCACG_64-70-77-78-85
TGCAGTCCAAAATTCAGTCCATTAATGTTTAATACAAATTAATTAACTCTATATATAAACATACGCAATACACACACACGTGTGTGTATA
>1152_GCGTG_64-70-77-78-85
TGCAGTCCAAAATTCAGTCCATTAATGTTTAATACAAATTAATTAACTCTATATATAAACATACGCAATACACACACGTGTGTGTGTATA
>1152_GTACA_64-70-77-78-85
TGCAGTCCAAAATTCAGTCCATTAATGTTTAATACAAATTAATTAACTCTATATATAAACATACGCAATATACACACACGTGTGTATATA
>1152_GTACG_64-70-77-78-85
TGCAGTCCAAAATTCAGTCCATTAATGTTTAATACAAATTAATTAACTCTATATATAAACATACGCAATATACACACACGTGTGTGTATA
>1153_CAT_6-35-76
TGCAGGCTTGTGTGGCACTTCTCTATTGGATATCTATTTGCTGACATGTGGTACTTCTATTAGAGGGGAAATTTCATTCCATAATCACCG
>1153_CCC_6-35-76
TGCAGGCTTGTGTGGCACTTCTCTATTGGATATCTCTTTGCTGACATGTGGTACTTCTATTAGAGGGGAAATTTCACTCCATAATCACCG
>1153_CCT_6-35-76
TGCAGGCTTGTGTGGCACTTCTCTATTGGATATCTCTTTGCTGACATGTGGTACTTCTATTAGAGGGGAAATTTCATTCCATAATCACCG
>1153_GCC_6-35-76
TGCAGGGTTGTGTGGCACTTCTCTATTGGATATCTCTTTGCTGACATGTGGTACTTCTATTAGAGGGGAAATTTCACTCCATAATCACCG
>1162_AAATAT_13-28-29-60-76-78
TGCAGTTTTCCTTACCAACACAAAATATAAAAAGTATCCAAGTAATTAACTTTTTATACTTACTTGTAACTTTACCAATAACTGTCATGA
>1162_CAATAT_13-28-29-60-76-78
TGCAGTTTTCCTTCCCAACACAAAATATAAAAAGTATCCAAGTAATTAACTTTTTATACTTACTTGTAACTTTACCAATAACTGTCATGA
>1162_CAATGT_13-28-29-60-76-78
TGCAGTTTTCCTTCCCAACACAAAATATAAAAAGTATCCAAGTAATTAACTTTTTATACTTACTTGTAACTTTACCGATAACTGTCATGA
>1162_CAGGAT_13-28-29-60-76-78
TGCAGTTTTCCTTCCCAACACAAAATATAGAAAGTATCCAAGTAATTAACTTTTTATACTGACTTGTAACTTTACCAATAACTGTCATGA
>1162_CTATAA_13-28-29-60-76-78
TGCAGTTTTCCTTCCCAACACAAAATATTAAAAGTATCCAAGTAATTAACTTTTTATACTTACTTGTAACTTTACCAAAAACTGTCATGA
>1162_CTATAT_13-28-29-60-76-78
TGCAGTTTTCCTTCCCAACACAAAATATTAAAAGTATCCAAGTAATTAACTTTTTATACTTACTTGTAACTTTACCAATAACTGTCATGA
>1171_G_55
TGCAGAAGATGAGAGAACATTCGAAGCCAAAACGGAACTCTGGGACCGAGCCTCCGTAAACTTTCACAAGCTTGCAAGAGCTTTAGCCAC
>1171_T_55
TGCAGAAGATGAGAGAACATTCGAAGCCAAAACGGAACTCTGGGACCGAGCCTCCTTAAACTTTCACAAGCTTGCAAGAGCTTTAGCCAC
>1172_GAAG_7-27-45-59
TGCAGAGGAGTGCTTTTTTCTACAGGTAAAAGAAATAAGAAAGTTAAAATCAGTTGAGGGAAAAACAGAAAGAGGGAAGAAAAATTCAAC
>1172_GGAG_7-27-45-59
TGCAGAGGAGTGCTTTTTTCTACAGGTGAAAGAAATAAGAAAGTTAAAATCAGTTGAGGGAAAAACAGAAAGAGGGAAGAAAAATTCAAC
>1172_GGAT_7-27-45-59
TGCAGAGGAGTGCTTTTTTCTACAGGTGAAAGAAATAAGAAAGTTAAAATCAGTTGAGGTAAAAACAGAAAGAGGGAAGAAAAATTCAAC
>1172_GGGG_7-27-45-59
TGCAGAGGAGTGCTTTTTTCTACAGGTGAAAGAAATAAGAAAGTTGAAATCAGTTGAGGGAAAAACAGAAAGAGGGAAGAAAAATTCAAC
>1172_TGAG_7-27-45-59
TGCAGAGTAGTGCTTTTTTCTACAGGTGAAAGAAATAAGAAAGTTAAAATCAGTTGAGGGAAAAACAGAAAGAGGGAAGAAAAATTCAAC
>1172_TGGG_7-27-45-59
TGCAGAGTAGTGCTTTTTTCTACAGGTGAAAGAAATAAGAAAGTTGAAATCAGTTGAGGGAAAAACAGAAAGAGGGAAGAAAAATTCAAC
>1180_AA_47-61
TGCAGTAGTAAAATACTTGGGCTTTCAAGCATGAAAACACAGGTTCAAATGCCAAAGGTAAAGTTTGTATCTAATCTTCCGAGAGGAGGG
>1180_AG_47-61
TGCAGTAGTAAAATACTTGGGCTTTCAAGCATGAAAACACAGGTTCAAATGCCAAAGGTAAGGTTTGTATCTAATCTTCCGAGAGGAGGG
>1180_GG_47-61
TGCAGTAGTAAAATACTTGGGCTTTCAAGCATGAAAACACAGGTTCAGATGCCAAAGGTAAGGTTTGTATCTAATCTTCCGAGAGGAGGG
>1181_AGA_32-54-58
TGCAGATAGGACGAAGGCAATAATTTTCCTTCACCGCCATATCAATGAGGAATTGAAAATTGAATACCTCAAGGTAAAAGACCCACTTGT
>1181_AGG_32-54-58
TGCAGATAGGACGAAGGCAATAATTTTCCTTCACCGCCATATCAATGAGGAATTGAAAGTTGAATACCTCAAGGTAAAAGACCCACTTGT
>1181_GCA_32-54-58
TGCAGATAGGACGAAGGCAATAATTTTCCTTCGCCGCCATATCAATGAGGAATTCAAAATTGAATACCTCAAGGTAAAAGACCCACTTGT
>1181_GGA_32-54-58
TGCAGATAGGACGAAGGCAATAATTTTCCTTCGCCGCCATATCAATGAGGAATTGAAAATTGAATACCTCAAGGTAAAAGACCCACTTGT
>1181_GGG_32-54-58
TGCAGATAGGACGAAGGCAATAATTTTCCTTCGCCGCCATATCAATGAGGAATTGAAAGTTGAATACCTCAAGGTAAAAGACCCACTTGT
>1211_CAG_44-53-60
TGCAGCTGCCATGACTGAATCCTGGCTCCTCTTCAAATCCCTGGCAGCAAATTACCGATAGAGCTCAAGTACCGATGGAACTACAACCGT
>1211_CCA_44-53-60
TGCAGCTGCCATGACTGAATCCTGGCTCCTCTTCAAATCCCTGGCAGCAAATTCCCGATAAAGCTCAAGTACCGATGGAACTACAACCGT
>1211_CCG_44-53-60
TGCAGCTGCCATGACTGAATCCTGGCTCCTCTTCAAATCCCTGGCAGCAAATTCCCGATAGAGCTCAAGTACCGATGGAACTACAACCGT
>1211_GAG_44-53-60
TGCAGCTGCCATGACTGAATCCTGGCTCCTCTTCAAATCCCTGGGAGCAAATTACCGATAGAGCTCAAGTACCGATGGAACTACAACCGT
>1215_G_50
TGCAGGATGGGACTATGAAGTGTTCTTGAGTTTTAGAGGCAAAGACACTCGTACCACCTTCAGTGACTACCTCTACAATGACCTTGTGGA
>1215_T_50
TGCAGGATGGGACTATGAAGTGTTCTTGAGTTTTAGAGGCAAAGACACTCTTACCACCTTCAGTGACTACCTCTACAATGACCTTGTGGA
>1217_ACAAC_22-64-72-75-88
TGCAGGAACTTCCATACAAGGAAATACATCTCCCCTTATGCCTCCTAAATGGTAACGAAGGCGGCTGAAGCCACTACTTATAACTTTACC
>1217_CCAGT_22-64-72-75-88
TGCAGGAACTTCCATACAAGGACATACATCTCCCCTTATGCCTCCTAAATGGTAACGAAGGCGGCTGAAGCCACTGCTTATAACTTTATC
>1217_GCAAC_22-64-72-75-88
TGCAGGAACTTCCATACAAGGAGATACATCTCCCCTTATGCCTCCTAAATGGTAACGAAGGCGGCTGAAGCCACTACTTATAACTTTACC
>1217_GCAAT_22-64-72-75-88
TGCAGGAACTTCCATACAAGGAGATACATCTCCCCTTATGCCTCCTAAATGGTAACGAAGGCGGCTGAAGCCACTACTTATAACTTTATC
>1217_GCAGC_22-64-72-75-88
TGCAGGAACTTCCATACAAGGAGATACATCTCCCCTTATGCCTCCTAAATGGTAACGAAGGCGGCTGAAGCCACTGCTTATAACTTTACC
>1217_GCAGT_22-64-72-75-88
TGCAGGAACTTCCATACAAGGAGATACATCTCCCCTTATGCCTCCTAAATGGTAACGAAGGCGGCTGAAGCCACTGCTTATAACTTTATC
>1217_GCTAC_22-64-72-75-88
TGCAGGAACTTCCATACAAGGAGATACATCTCCCCTTATGCCTCCTAAATGGTAACGAAGGCGGCTGAAGCCTCTACTTATAACTTTACC
>1217_GTAAC_22-64-72-75-88
TGCAGGAACTTCCATACAAGGAGATACATCTCCCCTTATGCCTCCTAAATGGTAACGAAGGCGGTTGAAGCCACTACTTATAACTTTACC
>1218_AGA_12-70-75
TGCAGGCTATATATAACCACACACGTATATACACTCACATATAAGGTATTCTATATGTGCAGAGCATAACGCTTAAGTCATTAAACATTA
>1218_AGC_12-70-75
TGCAGGCTATATATAACCACACACGTATATACACTCACATATAAGGTATTCTATATGTGCAGAGCATAACGCTTACGTCATTAAACATTA
>1218_GAA_12-70-75
TGCAGGCTATATGTAACCACACACGTATATACACTCACATATAAGGTATTCTATATGTGCAGAGCATAACACTTAAGTCATTAAACATTA
>1218_GGA_12-70-75
TGCAGGCTATATGTAACCACACACGTATATACACTCACATATAAGGTATTCTATATGTGCAGAGCATAACGCTTAAGTCATTAAACATTA
>1222_CC_33-61
TGCAGAGAAAATTGGTAGCGGCCTCTACTTTTACGAACTGGTTTAATATTAAAATAAACCTCCTTATGTGCATCAGTGGAAATGATAAGA
>1222_CT_33-61
TGCAGAGAAAATTGGTAGCGGCCTCTACTTTTACGAACTGGTTTAATATTAAAATAAACCTTCTTATGTGCATCAGTGGAAATGATAAGA
>1222_TT_33-61
TGCAGAGAAAATTGGTAGCGGCCTCTACTTTTATGAACTGGTTTAATATTAAAATAAACCTTCTTATGTGCATCAGTGGAAATGATAAGA
>1229_AC_16-42
TGCAGACTCACCAGGTAGCCGAACATGCCTCAACCGCTTCACCGCCCTGTGCAACCTTTCTAACCGAAAGGTCTCTCCATCAAAGAACAA
>1229_AT_16-42
TGCAGACTCACCAGGTAGCCGAACATGCCTCAACCGCTTCACTGCCCTGTGCAACCTTTCTAACCGAAAGGTCTCTCCATCAAAGAACAA
>1229_TC_16-42
TGCAGACTCACCAGGTTGCCGAACATGCCTCAACCGCTTCACCGCCCTGTGCAACCTTTCTAACCGAAAGGTCTCTCCATCAAAGAACAA
>1241_CA_23-37
TGCAGTTTTAGAAAAAAGCTTTTCATAATATTGAACAAACCATTCTCTAATAACCCCTACATCAGTAGAAATTACCCCTTCAACTCCTTC
>1241_GA_23-37
TGCAGTTTTAGAAAAAAGCTTTTGATAATATTGAACAAACCATTCTCTAATAACCCCTACATCAGTAGAAATTACCCCTTCAACTCCTTC
>1241_GG_23-37
TGCAGTTTTAGAAAAAAGCTTTTGATAATATTGAACAGACCATTCTCTAATAACCCCTACATCAGTAGAAATTACCCCTTCAACTCCTTC
>1242_CA_87-88
TGCAGCAGAAAATTAAGGTTCTTACGAATGGTTACCAGGTATGCTACAAAATTCTTGTTTAATTTTATTTAATTAGACCCATTTACCCAT
>1242_GT_87-88
TGCAGCAGAAAATTAAGGTTCTTACGAATGGTTACCAGGTATGCTACAAAATTCTTGTTTAATTTTATTTAATTAGACCCATTTACCGTT
>1260_A_63
TGCAGCTACAACACACGCGTCACGAAACTCTTGCTTAGCTTGCAACATGCTGTTCACATTACTAGTGTGAAAATTCAAACTCGAACTCTC
>1260_G_63
TGCAGCTACAACACACGCGTCACGAAACTCTTGCTTAGCTTGCAACATGCTGTTCACATTACTGGTGTGAAAATTCAAACTCGAACTCTC
>1261_CA_70-71
TGCAGTGCATGAGCTCGAGATCTATGAAAACTAGCTCAGAAATTAGGAGGAACCCACTGGAGGTAGAAAGCAGTAGTACTGTTTTAGTGC
>1261_TA_70-71
TGCAGTGCATGAGCTCGAGATCTATGAAAACTAGCTCAGAAATTAGGAGGAACCCACTGGAGGTAGAAAGTAGTAGTACTGTTTTAGTGC
>1261_TT_70-71
TGCAGTGCATGAGCTCGAGATCTATGAAAACTAGCTCAGAAATTAGGAGGAACCCACTGGAGGTAGAAAGTTGTAGTACTGTTTTAGTGC
>1265_ACAGCAT_11-39-45-46-54-55-60
TGCAGTATATAACCTACGTGCTGATTCTTGGAGATTTTTCGAGGTAGATTTGCCCATAACTAGTGAGGAGCGTTATTCTTTAACCAACAC
>1265_ACCGCAT_11-39-45-46-54-55-60
TGCAGTATATAACCTACGTGCTGATTCTTGGAGATTTTTCGAGGTCGATTTGCCCATAACTAGTGAGGAGCGTTATTCTTTAACCAACAC
>1265_ACTACAT_11-39-45-46-54-55-60
TGCAGTATATAACCTACGTGCTGATTCTTGGAGATTTTTCGAGGTTAATTTGCCCATAACTAGTGAGGAGCGTTATTCTTTAACCAACAC
>1265_ACTGAAT_11-39-45-46-54-55-60
TGCAGTATATAACCTACGTGCTGATTCTTGGAGATTTTTCGAGGTTGATTTGCCAATAACTAGTGAGGAGCGTTATTCTTTAACCAACAC
>1265_ACTGCAC_11-39-45-46-54-55-60
TGCAGTATATAACCTACGTGCTGATTCTTGGAGATTTTTCGAGGTTGATTTGCCCATAACCAGTGAGGAGCGTTATTCTTTAACCAACAC
>1265_ACTGCAT_11-39-45-46-54-55-60
TGCAGTATATAACCTACGTGCTGATTCTTGGAGATTTTTCGAGGTTGATTTGCCCATAACTAGTGAGGAGCGTTATTCTTTAACCAACAC
>1265_ACTGCCT_11-39-45-46-54-55-60
TGCAGTATATAACCTACGTGCTGATTCTTGGAGATTTTTCGAGGTTGATTTGCCCCTAACTAGTGAGGAGCGTTATTCTTTAACCAACAC
>1265_ATTACAT_11-39-45-46-54-55-60
TGCAGTATATAACCTACGTGCTGATTCTTGGAGATTTTTTGAGGTTAATTTGCCCATAACTAGTGAGGAGCGTTATTCTTTAACCAACAC
>1265_GCTGCAC_11-39-45-46-54-55-60
TGCAGTATATAGCCTACGTGCTGATTCTTGGAGATTTTTCGAGGTTGATTTGCCCATAACCAGTGAGGAGCGTTATTCTTTAACCAACAC
>1266_C_19
TGCAGGAGATATTTAAGGCCGTGAAATTAGACTCACAGAGTGCGAGATTCTCAGGCTTTGGTCTATTAACTGCTATGCCAATTGCAGAAC
>1266_T_19
TGCAGGAGATATTTAAGGCTGTGAAATTAGACTCACAGAGTGCGAGATTCTCAGGCTTTGGTCTATTAACTGCTATGCCAATTGCAGAAC
>1275_A_72
TGCAGTAGGTATGAACACGGCGTGGGGCCAGATGATGAGCTCCATCAGCGGTGACTTGGATGAGCAGACACCATTGCAAGCCCGCCTCAA
>1275_G_72
TGCAGTAGGTATGAACACGGCGTGGGGCCAGATGATGAGCTCCATCAGCGGTGACTTGGATGAGCAGACACCGTTGCAAGCCCGCCTCAA
>1282_A_88
TGCAGCTCAAATTCTATATAAGATTTGACACTGCTCCTTTGATGGGATAGGGGAATGACCATTTCCTGTCACTGAAAGAAGGAAACTCAA
>1282_C_88
TGCAGCTCAAATTCTATATAAGATTTGACACTGCTCCTTTGATGGGATAGGGGAATGACCATTTCCTGTCACTGAAAGAAGGAAACTCCA
>1287_AAGCGC_15-21-41-49-54-67
TGCAGTAACAAGAAGACCACTATGAATCGCCTCAGTTGTCTGGAGAGAACCCTAGAACAAGATGGACCGATTCTTTAAATTGTGTTCTCA
>1287_AGACGA_15-21-41-49-54-67
TGCAGTAACAAGAAGACCACTGTGAATCGCCTCAGTTGTCTAGAGAGAACCCTAGAACAAGATGGACAGATTCTTTAAATTGTGTTCTCA
>1287_AGATGA_15-21-41-49-54-67
TGCAGTAACAAGAAGACCACTGTGAATCGCCTCAGTTGTCTAGAGAGAATCCTAGAACAAGATGGACAGATTCTTTAAATTGTGTTCTCA
>1287_AGGCAC_15-21-41-49-54-67
TGCAGTAACAAGAAGACCACTGTGAATCGCCTCAGTTGTCTGGAGAGAACCCTAAAACAAGATGGACCGATTCTTTAAATTGTGTTCTCA
>1287_AGGCGC_15-21-41-49-54-67
TGCAGTAACAAGAAGACCACTGTGAATCGCCTCAGTTGTCTGGAGAGAACCCTAGAACAAGATGGACCGATTCTTTAAATTGTGTTCTCA
>1287_AGGCGT_15-21-41-49-54-67
TGCAGTAACAAGAAGACCACTGTGAATCGCCTCAGTTGTCTGGAGAGAACCCTAGAACAAGATGGACTGATTCTTTAAATTGTGTTCTCA
>1287_GGGCGC_15-21-41-49-54-67
TGCAGTAACAAGAAGGCCACTGTGAATCGCCTCAGTTGTCTGGAGAGAACCCTAGAACAAGATGGACCGATTCTTTAAATTGTGTTCTCA
>1288_AAA_11-35-37
TGCAGAGGTTAAAAGATGTCATATCCCAGTGTATCACATTGCAAAATAGAAAGTGTACAAGGAACTGTTAAGGGACAATGTATGACGTCA
>1288_AAT_11-35-37
TGCAGAGGTTAAAAGATGTCATATCCCAGTGTATCACTTTGCAAAATAGAAAGTGTACAAGGAACTGTTAAGGGACAATGTATGACGTCA
>1288_TAA_11-35-37
TGCAGAGGTTATAAGATGTCATATCCCAGTGTATCACATTGCAAAATAGAAAGTGTACAAGGAACTGTTAAGGGACAATGTATGACGTCA
>1288_TAT_11-35-37
TGCAGAGGTTATAAGATGTCATATCCCAGTGTATCACTTTGCAAAATAGAAAGTGTACAAGGAACTGTTAAGGGACAATGTATGACGTCA
>1288_TGA_11-35-37
TGCAGAGGTTATAAGATGTCATATCCCAGTGTATCGCATTGCAAAATAGAAAGTGTACAAGGAACTGTTAAGGGACAATGTATGACGTCA
>1293_CCAC_10-19-67-69
TGCAGGATCACGATATGTTCTGTGTTTCCTCTTTTGGTTCACGTTTCTGCTTGAATGGTTGGTCATGATCCCTTCCACACTATTATATGT
>1293_TCAA_10-19-67-69
TGCAGGATCATGATATGTTCTGTGTTTCCTCTTTTGGTTCACGTTTCTGCTTGAATGGTTGGTCATGATACCTTCCACACTATTATATGT
>1293_TCAC_10-19-67-69
TGCAGGATCATGATATGTTCTGTGTTTCCTCTTTTGGTTCACGTTTCTGCTTGAATGGTTGGTCATGATCCCTTCCACACTATTATATGT
>1293_TCTA_10-19-67-69
TGCAGGATCATGATATGTTCTGTGTTTCCTCTTTTGGTTCACGTTTCTGCTTGAATGGTTGGTCATGTTACCTTCCACACTATTATATGT
>1293_TCTC_10-19-67-69
TGCAGGATCATGATATGTTCTGTGTTTCCTCTTTTGGTTCACGTTTCTGCTTGAATGGTTGGTCATGTTCCCTTCCACACTATTATATGT
>1293_TGTC_10-19-67-69
TGCAGGATCATGATATGTTGTGTGTTTCCTCTTTTGGTTCACGTTTCTGCTTGAATGGTTGGTCATGTTCCCTTCCACACTATTATATGT
>1294_AAT_67-74-76
TGCAGAATACCAACCAAATCTAAATGCACAAGTCAATTGTAGGGAATTTTATCTTGAAAAAGTTCTCATCATCAACTTCTCTATGCATGA
>1294_AGC_67-74-76
TGCAGAATACCAACCAAATCTAAATGCACAAGTCAATTGTAGGGAATTTTATCTTGAAAAAGTTCTCATCATCAGCCTCTCTATGCATGA
>1294_AGT_67-74-76
TGCAGAATACCAACCAAATCTAAATGCACAAGTCAATTGTAGGGAATTTTATCTTGAAAAAGTTCTCATCATCAGCTTCTCTATGCATGA
>1294_GAT_67-74-76
TGCAGAATACCAACCAAATCTAAATGCACAAGTCAATTGTAGGGAATTTTATCTTGAAAAAGTTCTCGTCATCAACTTCTCTATGCATGA
>1296_C_88
TGCAGAAAACGATGAACATATATTTGTTCCATCAATGTGGGTAGACAAAAATCATATGGAATGTCTTGTAGCATGAGTGTGGGTTTTACA
>1296_T_88
TGCAGAAAACGATGAACATATATTTGTTCCATCAATGTGGGTAGACAAAAATCATATGGAATGTCTTGTAGCATGAGTGTGGGTTTTATA
>1300_AAG_8-68-89
TGCAGTTTATTAAAGACCAAAGTTCGTCACACTTTCAAATTTCAGCTCATTCTAGATAAGCTGTTTTAATTCTAAAATCTGATTTAGTTG
>1300_ACG_8-68-89
TGCAGTTTATTAAAGACCAAAGTTCGTCACACTTTCAAATTTCAGCTCATTCTAGATAAGCTGTTTTACTTCTAAAATCTGATTTAGTTG
>1300_TCC_8-68-89
TGCAGTTTTTTAAAGACCAAAGTTCGTCACACTTTCAAATTTCAGCTCATTCTAGATAAGCTGTTTTACTTCTAAAATCTGATTTAGTTC
>1300_TCG_8-68-89
TGCAGTTTTTTAAAGACCAAAGTTCGTCACACTTTCAAATTTCAGCTCATTCTAGATAAGCTGTTTTACTTCTAAAATCTGATTTAGTTG
>1301_AAATC_12-16-18-74-83
TGCAGCTGACCCACTCACACCAGATTAGTTCGATAATGATGTTCTGTTTGCTTTTTTAGGCATCTGTGCAGATATTGCAGTGTCGAAGCA
>1301_TAAGC_12-16-18-74-83
TGCAGCTGACCCTCTCACACCAGATTAGTTCGATAATGATGTTCTGTTTGCTTTTTTAGGCATCTGTGCAGATAGTGCAGTGTCGAAGCA
>1301_TAATA_12-16-18-74-83
TGCAGCTGACCCTCTCACACCAGATTAGTTCGATAATGATGTTCTGTTTGCTTTTTTAGGCATCTGTGCAGATATTGCAGTGTAGAAGCA
>1301_TAATC_12-16-18-74-83
TGCAGCTGACCCTCTCACACCAGATTAGTTCGATAATGATGTTCTGTTTGCTTTTTTAGGCATCTGTGCAGATATTGCAGTGTCGAAGCA
>1301_TAGTC_12-16-18-74-83
TGCAGCTGACCCTCTCACGCCAGATTAGTTCGATAATGATGTTCTGTTTGCTTTTTTAGGCATCTGTGCAGATATTGCAGTGTCGAAGCA
>1301_TGATC_12-16-18-74-83
TGCAGCTGACCCTCTCGCACCAGATTAGTTCGATAATGATGTTCTGTTTGCTTTTTTAGGCATCTGTGCAGATATTGCAGTGTCGAAGCA
>1316_GAA_22-32-80
TGCAGCACTTTCTGATAGTTGGGCACTATTACATGACATGACATATCAGAAGGTCTTAATCCTTAAATCTGTTAGCAGATAATGATTATC
>1316_GAG_22-32-80
TGCAGCACTTTCTGATAGTTGGGCACTATTACATGACATGACATATCAGAAGGTCTTAATCCTTAAATCTGTTAGCAGATGATGATTATC
>1316_GTG_22-32-80
TGCAGCACTTTCTGATAGTTGGGCACTATTACTTGACATGACATATCAGAAGGTCTTAATCCTTAAATCTGTTAGCAGATGATGATTATC
>1316_TAG_22-32-80
TGCAGCACTTTCTGATAGTTGGTCACTATTACATGACATGACATATCAGAAGGTCTTAATCCTTAAATCTGTTAGCAGATGATGATTATC
>1318_C_6
TGCAGTCGGAAATCGGCCGTTGTTTTGTTATTCTTTGCAGGATTTTGGTTCCGATGACCTGCCGTCGCCGAAGCTAGGGTTTCTGAAGTT
>1318_G_6
TGCAGTGGGAAATCGGCCGTTGTTTTGTTATTCTTTGCAGGATTTTGGTTCCGATGACCTGCCGTCGCCGAAGCTAGGGTTTCTGAAGTT
>1321_C_85
TGCAGTAGAGGCAAGGTTACAAGAAGAATGTATTAGAGGCATGGTGTTGATGTTCTTGATGTATTTATTCTTTATTAAATGGCAGCTCAG
>1321_G_85
TGCAGTAGAGGCAAGGTTACAAGAAGAATGTATTAGAGGCATGGTGTTGATGTTCTTGATGTATTTATTCTTTATTAAATGGCAGGTCAG
>1325_A_77
TGCAGTCTCAGATTTCTTCAAGGGTCATCCAGTATCCAAGCAATTGAGGACATCTCAATCAAAATGGTGGAAATGTGAAATAATTCCATG
>1325_G_77
TGCAGTCTCAGATTTCTTCAAGGGTCATCCAGTATCCAAGCAATTGAGGACATCTCAATCAAAATGGTGGAAATGTGGAATAATTCCATG
>1329_AA_81-88
TGCAGTCAGGGAGAAATACAGTCAGCATAAAGTAAGCAAAATTCCACAATCCAGTTTAGATTTTTGTGAGGGTGCAAGAGTACAAAATAA
>1329_AG_81-88
TGCAGTCAGGGAGAAATACAGTCAGCATAAAGTAAGCAAAATTCCACAATCCAGTTTAGATTTTTGTGAGGGTGCAAGAGTACAAAATGA
>1329_TA_81-88
TGCAGTCAGGGAGAAATACAGTCAGCATAAAGTAAGCAAAATTCCACAATCCAGTTTAGATTTTTGTGAGGGTGCAAGAGTTCAAAATAA
>1329_TG_81-88
TGCAGTCAGGGAGAAATACAGTCAGCATAAAGTAAGCAAAATTCCACAATCCAGTTTAGATTTTTGTGAGGGTGCAAGAGTTCAAAATGA
>1330_ATAAACTC_5-14-20-24-39-66-68-73
TGCAGAAGTTCACATTGTGAAGCAAGTGCTAGATAAGACAAAATATATATAGTTCTTTTTCCTTTACATTCTCCAGTTTTTGTTCCTTAT
>1330_CCAAACTA_5-14-20-24-39-66-68-73
TGCAGCAGTTCACACTGTGAAGCAAGTGCTAGATAAGACAAAATATATATAGTTCTTTTTCCTTTACATTCTCAAGTTTTTGTTCCTTAT
>1330_CTAAAATC_5-14-20-24-39-66-68-73
TGCAGCAGTTCACATTGTGAAGCAAGTGCTAGATAAGACAAAATATATATAGTTCTTTTTCCTTTAAATTCTCCAGTTTTTGTTCCTTAT
>1330_CTAAACGC_5-14-20-24-39-66-68-73
TGCAGCAGTTCACATTGTGAAGCAAGTGCTAGATAAGACAAAATATATATAGTTCTTTTTCCTTTACAGTCTCCAGTTTTTGTTCCTTAT
>1330_CTAAACTC_5-14-20-24-39-66-68-73
TGCAGCAGTTCACATTGTGAAGCAAGTGCTAGATAAGACAAAATATATATAGTTCTTTTTCCTTTACATTCTCCAGTTTTTGTTCCTTAT
>1330_CTAAGCTC_5-14-20-24-39-66-68-73
TGCAGCAGTTCACATTGTGAAGCAAGTGCTAGATAAGACGAAATATATATAGTTCTTTTTCCTTTACATTCTCCAGTTTTTGTTCCTTAT
>1330_CTCAACTC_5-14-20-24-39-66-68-73
TGCAGCAGTTCACATTGTGACGCAAGTGCTAGATAAGACAAAATATATATAGTTCTTTTTCCTTTACATTCTCCAGTTTTTGTTCCTTAT
>1330_CTCGACTC_5-14-20-24-39-66-68-73
TGCAGCAGTTCACATTGTGACGCAGGTGCTAGATAAGACAAAATATATATAGTTCTTTTTCCTTTACATTCTCCAGTTTTTGTTCCTTAT
>1347_CAAC_9-29-44-49
TGCAGTTCTCATGGGAGGTTAACAGTCCCACTGTCCAGTTTTATATGTACTTGTACTTTAGCGAAGTTGAAGTGTTGCGAGCAAATGAAA
>1347_CAAT_9-29-44-49
TGCAGTTCTCATGGGAGGTTAACAGTCCCACTGTCCAGTTTTATATGTATTTGTACTTTAGCGAAGTTGAAGTGTTGCGAGCAAATGAAA
>1347_CACC_9-29-44-49
TGCAGTTCTCATGGGAGGTTAACAGTCCCACTGTCCAGTTTTATCTGTACTTGTACTTTAGCGAAGTTGAAGTGTTGCGAGCAAATGAAA
>1347_CCAC_9-29-44-49
TGCAGTTCTCATGGGAGGTTAACAGTCCCCCTGTCCAGTTTTATATGTACTTGTACTTTAGCGAAGTTGAAGTGTTGCGAGCAAATGAAA
>1347_GAAC_9-29-44-49
TGCAGTTCTGATGGGAGGTTAACAGTCCCACTGTCCAGTTTTATATGTACTTGTACTTTAGCGAAGTTGAAGTGTTGCGAGCAAATGAAA
>1350_CGG_36-54-81
TGCAGGGTTCCATTTTCCAATCCATCTCAGTAACCCCAACATATTATTTTTGACGGCTATATCTAGAAAAGCGTTCAAAGGGAAAAGAGA
>1350_TCA_36-54-81
TGCAGGGTTCCATTTTCCAATCCATCTCAGTAACCCTAACATATTATTTTTGACCGCTATATCTAGAAAAGCGTTCAAAGGAAAAAGAGA
>1350_TGA_36-54-81
TGCAGGGTTCCATTTTCCAATCCATCTCAGTAACCCTAACATATTATTTTTGACGGCTATATCTAGAAAAGCGTTCAAAGGAAAAAGAGA
>1350_TGG_36-54-81
TGCAGGGTTCCATTTTCCAATCCATCTCAGTAACCCTAACATATTATTTTTGACGGCTATATCTAGAAAAGCGTTCAAAGGGAAAAGAGA
>1357_CCCACCAG_33-38-49-62-63-83-84-85
TGCAGGTCCCGCCTCCCTCTGAAAAGATTAAAACGGTCCGTTTGAGCTCCAGAAAGTCACAAACGACTCAACATAGTGCAAAACAGATAA
>1357_CCCACCGG_33-38-49-62-63-83-84-85
TGCAGGTCCCGCCTCCCTCTGAAAAGATTAAAACGGTCCGTTTGAGCTCCAGAAAGTCACAAACGACTCAACATAGTGCAAAACGGATAA
>1357_CCCACTGA_33-38-49-62-63-83-84-85
TGCAGGTCCCGCCTCCCTCTGAAAAGATTAAAACGGTCCGTTTGAGCTCCAGAAAGTCACAAACGACTCAACATAGTGCAAAATGAATAA
>1357_CCCACTGG_33-38-49-62-63-83-84-85
TGCAGGTCCCGCCTCCCTCTGAAAAGATTAAAACGGTCCGTTTGAGCTCCAGAAAGTCACAAACGACTCAACATAGTGCAAAATGGATAA
>1357_CCCTCCAG_33-38-49-62-63-83-84-85
TGCAGGTCCCGCCTCCCTCTGAAAAGATTAAAACGGTCCGTTTGAGCTCCAGAAAGTCACAATCGACTCAACATAGTGCAAAACAGATAA
>1357_CTCACCGG_33-38-49-62-63-83-84-85
TGCAGGTCCCGCCTCCCTCTGAAAAGATTAAAACGGTCTGTTTGAGCTCCAGAAAGTCACAAACGACTCAACATAGTGCAAAACGGATAA
>1357_CTTATCGG_33-38-49-62-63-83-84-85
TGCAGGTCCCGCCTCCCTCTGAAAAGATTAAAACGGTCTGTTTGAGCTCTAGAAAGTCACAAATGACTCAACATAGTGCAAAACGGATAA
>1357_TCCACCGG_33-38-49-62-63-83-84-85
TGCAGGTCCCGCCTCCCTCTGAAAAGATTAAAATGGTCCGTTTGAGCTCCAGAAAGTCACAAACGACTCAACATAGTGCAAAACGGATAA
>1361_A_45
TGCAGGAGTTGGAGGAGGAAGTGTCCAAGAGGTTGAAGTTAAATGATGGAACTTATAAATATACACAGATGATGGTGGTGATCCAATTTT
>1361_T_45
TGCAGGAGTTGGAGGAGGAAGTGTCCAAGAGGTTGAAGTTAAATGTTGGAACTTATAAATATACACAGATGATGGTGGTGATCCAATTTT
>1370_ATAATGT_33-62-66-68-69-70-86
TGCAGGAGTGCCAATGGTCACATGGCCACACTTAGCAGATCAGTTTTCCAATGAAAAATTTGTGACAGATGTTTTGAGGGTAGGAGTGAG
>1370_TAAATGG_33-62-66-68-69-70-86
TGCAGGAGTGCCAATGGTCACATGGCCACACTTTGCAGATCAGTTTTCCAATGAAAAATTTGAGACAGATGTTTTGAGGGTAGGAGGGAG
>1370_TAAATGT_33-62-66-68-69-70-86
TGCAGGAGTGCCAATGGTCACATGGCCACACTTTGCAGATCAGTTTTCCAATGAAAAATTTGAGACAGATGTTTTGAGGGTAGGAGTGAG
>1370_TAAGTGT_33-62-66-68-69-70-86
TGCAGGAGTGCCAATGGTCACATGGCCACACTTTGCAGATCAGTTTTCCAATGAAAAATTTGAGACAGGTGTTTTGAGGGTAGGAGTGAG
>1370_TAGATGT_33-62-66-68-69-70-86
TGCAGGAGTGCCAATGGTCACATGGCCACACTTTGCAGATCAGTTTTCCAATGAAAAATTTGAGACGGATGTTTTGAGGGTAGGAGTGAG
>1370_TTAACGT_33-62-66-68-69-70-86
TGCAGGAGTGCCAATGGTCACATGGCCACACTTTGCAGATCAGTTTTCCAATGAAAAATTTGTGACAGACGTTTTGAGGGTAGGAGTGAG
>1370_TTAATAT_33-62-66-68-69-70-86
TGCAGGAGTGCCAATGGTCACATGGCCACACTTTGCAGATCAGTTTTCCAATGAAAAATTTGTGACAGATATTTTGAGGGTAGGAGTGAG
>1370_TTAATGT_33-62-66-68-69-70-86
TGCAGGAGTGCCAATGGTCACATGGCCACACTTTGCAGATCAGTTTTCCAATGAAAAATTTGTGACAGATGTTTTGAGGGTAGGAGTGAG
>1370_TTGATGT_33-62-66-68-69-70-86
TGCAGGAGTGCCAATGGTCACATGGCCACACTTTGCAGATCAGTTTTCCAATGAAAAATTTGTGACGGATGTTTTGAGGGTAGGAGTGAG
>1371_A_8
TGCAGTCCAAGGCTCAATCAAGACCTAAAGGGTGAATCCCAGCCTAGAATAGAGAGAGGGTGAAAGTTGGGGTTCACGATTGTACTTATA
>1371_T_8
TGCAGTCCTAGGCTCAATCAAGACCTAAAGGGTGAATCCCAGCCTAGAATAGAGAGAGGGTGAAAGTTGGGGTTCACGATTGTACTTATA
>1379_CGAA_11-43-55-73
TGCAGCTTCATCGCTGAACTAAGGCACTATGAATGTGTAGTGTGTATATATGTATATAGTGGTCGAAGTCCTCAGTCTTGACTTCAAATC
>1379_CGAC_11-43-55-73
TGCAGCTTCATCGCTGAACTAAGGCACTATGAATGTGTAGTGTGTATATATGTATATAGTGGTCGAAGTCCTCCGTCTTGACTTCAAATC
>1379_CGGC_11-43-55-73
TGCAGCTTCATCGCTGAACTAAGGCACTATGAATGTGTAGTGTGTATATATGTATGTAGTGGTCGAAGTCCTCCGTCTTGACTTCAAATC
>1379_TGAA_11-43-55-73
TGCAGCTTCATTGCTGAACTAAGGCACTATGAATGTGTAGTGTGTATATATGTATATAGTGGTCGAAGTCCTCAGTCTTGACTTCAAATC
>1379_TGGC_11-43-55-73
TGCAGCTTCATTGCTGAACTAAGGCACTATGAATGTGTAGTGTGTATATATGTATGTAGTGGTCGAAGTCCTCCGTCTTGACTTCAAATC
>1379_TTAA_11-43-55-73
TGCAGCTTCATTGCTGAACTAAGGCACTATGAATGTGTAGTGTTTATATATGTATATAGTGGTCGAAGTCCTCAGTCTTGACTTCAAATC
>1392_AA_35-36
TGCAGTGTAGTGAAACTGGTGAAGAAAAAAGAGGAAATCCAAGATGTGTATCATTTGAGTTAGTTCTACAGTGAAGTAAATGTGAGGGAA
>1392_AG_35-36
TGCAGTGTAGTGAAACTGGTGAAGAAAAAAGAGGAAGTCCAAGATGTGTATCATTTGAGTTAGTTCTACAGTGAAGTAAATGTGAGGGAA
>1392_CA_35-36
TGCAGTGTAGTGAAACTGGTGAAGAAAAAAGAGGACATCCAAGATGTGTATCATTTGAGTTAGTTCTACAGTGAAGTAAATGTGAGGGAA
>1394_AA_7-11
TGCAGTGAGTCATTTCACATTGCATGATTAATTATTTTCTGCTTGTGAAGAAGATCACAGAAGAGTGAGTGGGCTTGTTGCTGCTTCAAA
>1394_GA_7-11
TGCAGTGGGTCATTTCACATTGCATGATTAATTATTTTCTGCTTGTGAAGAAGATCACAGAAGAGTGAGTGGGCTTGTTGCTGCTTCAAA
>1394_GG_7-11
TGCAGTGGGTCGTTTCACATTGCATGATTAATTATTTTCTGCTTGTGAAGAAGATCACAGAAGAGTGAGTGGGCTTGTTGCTGCTTCAAA
>1397_CTTG_35-51-73-88
TGCAGAAAAAAGGAAGAGTCCCCAAATTTCCTTCTCCCAGTTGGCTCTATATATACCATCATCCTCTTTTCAGTGGCTGATTAGAAACGT
>1397_TCTG_35-51-73-88
TGCAGAAAAAAGGAAGAGTCCCCAAATTTCCTTCTTCCAGTTGGCTCTATACATACCATCATCCTCTTTTCAGTGGCTGATTAGAAACGT
>1397_TTCA_35-51-73-88
TGCAGAAAAAAGGAAGAGTCCCCAAATTTCCTTCTTCCAGTTGGCTCTATATATACCATCATCCTCTTTTCAGCGGCTGATTAGAAACAT
>1397_TTCG_35-51-73-88
TGCAGAAAAAAGGAAGAGTCCCCAAATTTCCTTCTTCCAGTTGGCTCTATATATACCATCATCCTCTTTTCAGCGGCTGATTAGAAACGT
>1397_TTTG_35-51-73-88
TGCAGAAAAAAGGAAGAGTCCCCAAATTTCCTTCTTCCAGTTGGCTCTATATATACCATCATCCTCTTTTCAGTGGCTGATTAGAAACGT
>1401_GAA_24-54-86
TGCAGCTGTAGTAGAGTTAAAGATGTGATTAACTGATAGTTACAAATTAAGATGAGGAAATTTTATAGTTGGTCTGTGATGCACATAATC
>1401_GAT_24-54-86
TGCAGCTGTAGTAGAGTTAAAGATGTGATTAACTGATAGTTACAAATTAAGATGAGGAAATTTTATAGTTGGTCTGTGATGCACATTATC
>1401_GGA_24-54-86
TGCAGCTGTAGTAGAGTTAAAGATGTGATTAACTGATAGTTACAAATTAAGATGGGGAAATTTTATAGTTGGTCTGTGATGCACATAATC
>1401_GGT_24-54-86
TGCAGCTGTAGTAGAGTTAAAGATGTGATTAACTGATAGTTACAAATTAAGATGGGGAAATTTTATAGTTGGTCTGTGATGCACATTATC
>1401_TGT_24-54-86
TGCAGCTGTAGTAGAGTTAAAGATTTGATTAACTGATAGTTACAAATTAAGATGGGGAAATTTTATAGTTGGTCTGTGATGCACATTATC
>1407_C_53
TGCAGCTGAGAACGCTGCTGCTGGCTCTTCTGCTAATAATGTGAGTGGTGAAACCACCAAGGCTCCTGCCCGATCAACATATGTTCCTCC
>1407_G_53
TGCAGCTGAGAACGCTGCTGCTGGCTCTTCTGCTAATAATGTGAGTGGTGAAAGCACCAAGGCTCCTGCCCGATCAACATATGTTCCTCC
>1413_A_23
TGCAGTACTCGATACCTATGGCCATTTCAAGTCATCCGATGATTTTCAGTTCTCATCTGTGGATTTGGGCATGGGGCCTAAAAGAAGGAT
>1413_G_23
TGCAGTACTCGATACCTATGGCCGTTTCAAGTCATCCGATGATTTTCAGTTCTCATCTGTGGATTTGGGCATGGGGCCTAAAAGAAGGAT
>1439_AAC_22-23-28
TGCAGATTTGACTACCCTTTCCAATACTCACTAGAGTGAGATTAATTATTTAATAGTTGGAAAAAAAAAAACAAGCAAATAATTATTTAA
>1439_AAG_22-23-28
TGCAGATTTGACTACCCTTTCCAATACTGACTAGAGTGAGATTAATTATTTAATAGTTGGAAAAAAAAAAACAAGCAAATAATTATTTAA
>1439_AGG_22-23-28
TGCAGATTTGACTACCCTTTCCAGTACTGACTAGAGTGAGATTAATTATTTAATAGTTGGAAAAAAAAAAACAAGCAAATAATTATTTAA
>1439_TAG_22-23-28
TGCAGATTTGACTACCCTTTCCTATACTGACTAGAGTGAGATTAATTATTTAATAGTTGGAAAAAAAAAAACAAGCAAATAATTATTTAA
>1440_AATT_27-30-62-88
TGCAGGACACGGGCCACCCATGCCTAGAGAATGGGAGCATGGTGGGTGGTAAGTAGGCATCATATTAAATTTGTCCATATGGTAATAGTT
>1440_CATT_27-30-62-88
TGCAGGACACGGGCCACCCATGCCTAGCGAATGGGAGCATGGTGGGTGGTAAGTAGGCATCATATTAAATTTGTCCATATGGTAATAGTT
>1440_TAAT_27-30-62-88
TGCAGGACACGGGCCACCCATGCCTAGTGAATGGGAGCATGGTGGGTGGTAAGTAGGCATCAAATTAAATTTGTCCATATGGTAATAGTT
>1440_TATC_27-30-62-88
TGCAGGACACGGGCCACCCATGCCTAGTGAATGGGAGCATGGTGGGTGGTAAGTAGGCATCATATTAAATTTGTCCATATGGTAATAGCT
>1440_TATT_27-30-62-88
TGCAGGACACGGGCCACCCATGCCTAGTGAATGGGAGCATGGTGGGTGGTAAGTAGGCATCATATTAAATTTGTCCATATGGTAATAGTT
>1440_TGTT_27-30-62-88
TGCAGGACACGGGCCACCCATGCCTAGTGAGTGGGAGCATGGTGGGTGGTAAGTAGGCATCATATTAAATTTGTCCATATGGTAATAGTT
>1452_CAA_24-56-61
TGCAGTTGTTGCAGTTACTATCTCCATACTTTCCTCCAAACTTGATATGCTTATACAACTTAGCGCATATAATGTAGACCACAAAATCTG
>1452_CCA_24-56-61
TGCAGTTGTTGCAGTTACTATCTCCATACTTTCCTCCAAACTTGATATGCTTATACCACTTAGCGCATATAATGTAGACCACAAAATCTG
>1452_CCG_24-56-61
TGCAGTTGTTGCAGTTACTATCTCCATACTTTCCTCCAAACTTGATATGCTTATACCACTTGGCGCATATAATGTAGACCACAAAATCTG
>1452_TAA_24-56-61
TGCAGTTGTTGCAGTTACTATCTCTATACTTTCCTCCAAACTTGATATGCTTATACAACTTAGCGCATATAATGTAGACCACAAAATCTG
>1456_A_69
TGCAGTTCGGACTCTCTGTCCTCTCTTTTCAAACTTCCCCACTCGCAGCAAATGCAAAAATGGAGCACCAAACACTTCGTAGCATCCTTC
>1456_C_69
TGCAGTTCGGACTCTCTGTCCTCTCTTTTCAAACTTCCCCACTCGCAGCAAATGCAAAAATGGAGCACCCAACACTTCGTAGCATCCTTC
>1457_CG_6-60
TGCAGACGGTTGCCCATAACAATTACAATAATGACAAGTTTGCAAATGAATTTGGGCTTCGAGTAAGGCCTGAACTTACTTCTATTGATG
>1457_TA_6-60
TGCAGATGGTTGCCCATAACAATTACAATAATGACAAGTTTGCAAATGAATTTGGGCTTCAAGTAAGGCCTGAACTTACTTCTATTGATG
>1457_TG_6-60
TGCAGATGGTTGCCCATAACAATTACAATAATGACAAGTTTGCAAATGAATTTGGGCTTCGAGTAAGGCCTGAACTTACTTCTATTGATG
>1459_CA_5-82
TGCAGCAAATCGACATTGTCAGCAATATGTTTATAGTTACTTTGTTATCTATTTATTCATTCATTTTCTGAGAAAGAAGAGAATATTTTA
>1459_CG_5-82
TGCAGCAAATCGACATTGTCAGCAATATGTTTATAGTTACTTTGTTATCTATTTATTCATTCATTTTCTGAGAAAGAAGAGAGTATTTTA
>1459_TG_5-82
TGCAGTAAATCGACATTGTCAGCAATATGTTTATAGTTACTTTGTTATCTATTTATTCATTCATTTTCTGAGAAAGAAGAGAGTATTTTA
>1461_AC_44-78
TGCAGACCCTTGCCTTCCCTAGGTTGTGGCCCAAGCAGTAGCAAAAGTACAATCTTTTGAAATCCGTTTTGTAACTAACAATCCAAACAA
>1461_AT_44-78
TGCAGACCCTTGCCTTCCCTAGGTTGTGGCCCAAGCAGTAGCAAAAGTACAATCTTTTGAAATCCGTTTTGTAACTAATAATCCAAACAA
>1461_CT_44-78
TGCAGACCCTTGCCTTCCCTAGGTTGTGGCCCAAGCAGTAGCAACAGTACAATCTTTTGAAATCCGTTTTGTAACTAATAATCCAAACAA
>1470_ATTTA_33-77-82-84-86
TGCAGAGGTTCCTCCAGAAGCGAAAGTGTCGGAACCAAGCAATGTCGCCTTACAGCCGTTAGATTTGTATTCCAATTTGAAATTTTAATT
>1470_GGTAT_33-77-82-84-86
TGCAGAGGTTCCTCCAGAAGCGAAAGTGTCGGAGCCAAGCAATGTCGCCTTACAGCCGTTAGATTTGTATTCCAATTGGAAATTATTATT
>1470_GGTTA_33-77-82-84-86
TGCAGAGGTTCCTCCAGAAGCGAAAGTGTCGGAGCCAAGCAATGTCGCCTTACAGCCGTTAGATTTGTATTCCAATTGGAAATTTTAATT
>1470_GTATA_33-77-82-84-86
TGCAGAGGTTCCTCCAGAAGCGAAAGTGTCGGAGCCAAGCAATGTCGCCTTACAGCCGTTAGATTTGTATTCCAATTTGAAAATTTAATT
>1470_GTTTA_33-77-82-84-86
TGCAGAGGTTCCTCCAGAAGCGAAAGTGTCGGAGCCAAGCAATGTCGCCTTACAGCCGTTAGATTTGTATTCCAATTTGAAATTTTAATT
>1483_AACT_7-42-62-66
TGCAGGAATAAATATGGTTCAAAAGAACAAGAAATCCAAGGGATCCAAAGATCAAATGAAACCCAATATGTAATCAACCTAGTCTAGGTC
>1483_GAAT_7-42-62-66
TGCAGGAGTAAATATGGTTCAAAAGAACAAGAAATCCAAGGGATCCAAAGATCAAATGAAACACAATATGTAATCAACCTAGTCTAGGTC
>1483_GACC_7-42-62-66
TGCAGGAGTAAATATGGTTCAAAAGAACAAGAAATCCAAGGGATCCAAAGATCAAATGAAACCCAACATGTAATCAACCTAGTCTAGGTC
>1483_GACT_7-42-62-66
TGCAGGAGTAAATATGGTTCAAAAGAACAAGAAATCCAAGGGATCCAAAGATCAAATGAAACCCAATATGTAATCAACCTAGTCTAGGTC
>1483_GTCC_7-42-62-66
TGCAGGAGTAAATATGGTTCAAAAGAACAAGAAATCCAAGGGTTCCAAAGATCAAATGAAACCCAACATGTAATCAACCTAGTCTAGGTC
>1483_GTCT_7-42-62-66
TGCAGGAGTAAATATGGTTCAAAAGAACAAGAAATCCAAGGGTTCCAAAGATCAAATGAAACCCAATATGTAATCAACCTAGTCTAGGTC
>1486_ACG_19-62-84
TGCAGCGGTAGTGACAGAGATGCTCGGCGACGGCGAGCTTACCAGAGAACACAATGACTGTTCGCGATGGCGGCGCTGAACCACGGGCAG
>1486_GAG_19-62-84
TGCAGCGGTAGTGACAGAGGTGCTCGGCGACGGCGAGCTTACCAGAGAACACAATGACTGTTAGCGATGGCGGCGCTGAACCACGGGCAG
>1486_GCG_19-62-84
TGCAGCGGTAGTGACAGAGGTGCTCGGCGACGGCGAGCTTACCAGAGAACACAATGACTGTTCGCGATGGCGGCGCTGAACCACGGGCAG
>1486_GCT_19-62-84
TGCAGCGGTAGTGACAGAGGTGCTCGGCGACGGCGAGCTTACCAGAGAACACAATGACTGTTCGCGATGGCGGCGCTGAACCACTGGCAG
>1488_CCC_22-47-88
TGCAGTTAGATAAATTTGAATCCTATCGCAACAATACTACAAACTCACTTGGTGAATAAGTTGAGCACATCGGGTTCAAACTTCTTTACG
>1488_TAC_22-47-88
TGCAGTTAGATAAATTTGAATCTTATCGCAACAATACTACAAACTCAATTGGTGAATAAGTTGAGCACATCGGGTTCAAACTTCTTTACG
>1488_TCA_22-47-88
TGCAGTTAGATAAATTTGAATCTTATCGCAACAATACTACAAACTCACTTGGTGAATAAGTTGAGCACATCGGGTTCAAACTTCTTTAAG
>1488_TCC_22-47-88
TGCAGTTAGATAAATTTGAATCTTATCGCAACAATACTACAAACTCACTTGGTGAATAAGTTGAGCACATCGGGTTCAAACTTCTTTACG
>1489_AGA_37-40-43
TGCAGGTTTTATCTTGGGGGTCTTTGGCATTGATCCCAGTGGCAGGAGAAGACCTTCCTACTCTAGTGGCATGTGTTCTTCTCACTAATC
>1489_ATA_37-40-43
TGCAGGTTTTATCTTGGGGGTCTTTGGCATTGATCCCAGTTGCAGGAGAAGACCTTCCTACTCTAGTGGCATGTGTTCTTCTCACTAATC
>1489_ATG_37-40-43
TGCAGGTTTTATCTTGGGGGTCTTTGGCATTGATCCCAGTTGCGGGAGAAGACCTTCCTACTCTAGTGGCATGTGTTCTTCTCACTAATC
>1489_TTA_37-40-43
TGCAGGTTTTATCTTGGGGGTCTTTGGCATTGATCCCTGTTGCAGGAGAAGACCTTCCTACTCTAGTGGCATGTGTTCTTCTCACTAATC
>1490_A_27
TGCAGACCTAATCAACCATGAACAGTCAAATCGATCCATCAGCATTTTCTACATTCAGTCTTCATATGAAACCACCCATTTAACAAATTG
>1490_G_27
TGCAGACCTAATCAACCATGAACAGTCGAATCGATCCATCAGCATTTTCTACATTCAGTCTTCATATGAAACCACCCATTTAACAAATTG
>1493_C_65
TGCAGCAGATCCGATAACCAACTCTGTCGAGCCTTTCCTAGGCATCCAATTGCCTCAGACCACTCCACTGAATGCACCTGATTACTTTCT
>1493_T_65
TGCAGCAGATCCGATAACCAACTCTGTCGAGCCTTTCCTAGGCATCCAATTGCCTCAGACCACTCTACTGAATGCACCTGATTACTTTCT
>1497_C_89
TGCAGAAACAGGTGTCACAATTGGTGTGCGAGAATGGGTATATGCGGCAACAACTGCAAGGGGTATACTAATTTTTCCCTATCAATCATC
>1497_T_89
TGCAGAAACAGGTGTCACAATTGGTGTGCGAGAATGGGTATATGCGGCAACAACTGCAAGGGGTATACTAATTTTTCCCTATCAATCATT
>1503_AA_12-62
TGCAGCATTTCCATTTTGACAAAACCCAGAAATCATGGCATTCCAAGAACCCCTATCTCGAAATGGCATATTATTAAATATTTTATTGGC
>1503_AT_12-62
TGCAGCATTTCCATTTTGACAAAACCCAGAAATCATGGCATTCCAAGAACCCCTATCTCGAATTGGCATATTATTAAATATTTTATTGGC
>1503_GA_12-62
TGCAGCATTTCCGTTTTGACAAAACCCAGAAATCATGGCATTCCAAGAACCCCTATCTCGAAATGGCATATTATTAAATATTTTATTGGC
>1511_AC_15-45
TGCAGTAAAAATTTTAAAAATGAAAAAAATAAATAAAATAAATCACATATAAAAGGCATTTCAACCTGAAAATATTATCACAAAATTTGT
>1511_AT_15-45
TGCAGTAAAAATTTTAAAAATGAAAAAAATAAATAAAATAAATCATATATAAAAGGCATTTCAACCTGAAAATATTATCACAAAATTTGT
>1511_TT_15-45
TGCAGTAAAAATTTTTAAAATGAAAAAAATAAATAAAATAAATCATATATAAAAGGCATTTCAACCTGAAAATATTATCACAAAATTTGT
>1514_AC_32-66
TGCAGAGAATTTACGCCCTGGGCCCATACAACAACTTCCATTTCGGCTAAAAACAGAATCGGAAAACTAAAACGGCACCAAAAAGGACCA
>1514_TC_32-66
TGCAGAGAATTTACGCCCTGGGCCCATACAACTACTTCCATTTCGGCTAAAAACAGAATCGGAAAACTAAAACGGCACCAAAAAGGACCA
>1514_TG_32-66
TGCAGAGAATTTACGCCCTGGGCCCATACAACTACTTCCATTTCGGCTAAAAACAGAATCGGAAAAGTAAAACGGCACCAAAAAGGACCA
>1517_G_49
TGCAGTGTATGAAATAGGAAGACCCGTGTGATAGATCATTGTCCTTTGGGACATGCAAACATTGTCAGAGTAAATTTCAATATCAGTAAC
>1517_T_49
TGCAGTGTATGAAATAGGAAGACCCGTGTGATAGATCATTGTCCTTTGGTACATGCAAACATTGTCAGAGTAAATTTCAATATCAGTAAC
>1523_CAAGAG_35-36-41-80-85-87
TGCAGAAGAAGAATTTCAATTGTTGAATAAATCAGCACTTCAATGCAACAAATACAATATTCTTCAAAGTAAACAATAATGTCTTACGAG
>1523_CGAAAG_35-36-41-80-85-87
TGCAGAAGAAGAATTTCAATTGTTGAATAAATCAGCGCTTCAATGCAACAAATACAATATTCTTCAAAGTAAACAATAATATCTTACGAG
>1523_CGAGAA_35-36-41-80-85-87
TGCAGAAGAAGAATTTCAATTGTTGAATAAATCAGCGCTTCAATGCAACAAATACAATATTCTTCAAAGTAAACAATAATGTCTTACAAG
>1523_CGAGAG_35-36-41-80-85-87
TGCAGAAGAAGAATTTCAATTGTTGAATAAATCAGCGCTTCAATGCAACAAATACAATATTCTTCAAAGTAAACAATAATGTCTTACGAG
>1523_CGGGAG_35-36-41-80-85-87
TGCAGAAGAAGAATTTCAATTGTTGAATAAATCAGCGCTTCGATGCAACAAATACAATATTCTTCAAAGTAAACAATAATGTCTTACGAG
>1523_CGGGGG_35-36-41-80-85-87
TGCAGAAGAAGAATTTCAATTGTTGAATAAATCAGCGCTTCGATGCAACAAATACAATATTCTTCAAAGTAAACAATAATGTCTTGCGAG
>1523_TGAGAG_35-36-41-80-85-87
TGCAGAAGAAGAATTTCAATTGTTGAATAAATCAGTGCTTCAATGCAACAAATACAATATTCTTCAAAGTAAACAATAATGTCTTACGAG
>1524_ATAG_22-28-35-74
TGCAGTTGTGCATGAGGTAAAGAAATATTGATTTCATGAGCATAAAATTGTGGGTAGCTTGATAGAGAAACCATGTATGAAGTATGTTTA
>1524_TCAG_22-28-35-74
TGCAGTTGTGCATGAGGTAAAGTAATATCGATTTCATGAGCATAAAATTGTGGGTAGCTTGATAGAGAAACCATGTATGAAGTATGTTTA
>1524_TTAG_22-28-35-74
TGCAGTTGTGCATGAGGTAAAGTAATATTGATTTCATGAGCATAAAATTGTGGGTAGCTTGATAGAGAAACCATGTATGAAGTATGTTTA
>1524_TTAT_22-28-35-74
TGCAGTTGTGCATGAGGTAAAGTAATATTGATTTCATGAGCATAAAATTGTGGGTAGCTTGATAGAGAAACCATTTATGAAGTATGTTTA
>1524_TTGG_22-28-35-74
TGCAGTTGTGCATGAGGTAAAGTAATATTGATTTCGTGAGCATAAAATTGTGGGTAGCTTGATAGAGAAACCATGTATGAAGTATGTTTA
>1526_CCAA_22-23-70-81
TGCAGAGTAAGCGCTCATGCTTCCCAAAACTGGATGCTATAAAAAGTGCAACTGCTGATATTGTGAGTCAATTTTTTCCTTATCATGTTA
>1526_CCTA_22-23-70-81
TGCAGAGTAAGCGCTCATGCTTCCCAAAACTGGATGCTATAAAAAGTGCAACTGCTGATATTGTGAGTCATTTTTTTCCTTATCATGTTA
>1526_CCTT_22-23-70-81
TGCAGAGTAAGCGCTCATGCTTCCCAAAACTGGATGCTATAAAAAGTGCAACTGCTGATATTGTGAGTCATTTTTTTCCTTTTCATGTTA
>1526_TTAA_22-23-70-81
TGCAGAGTAAGCGCTCATGCTTTTCAAAACTGGATGCTATAAAAAGTGCAACTGCTGATATTGTGAGTCAATTTTTTCCTTATCATGTTA
>1536_AAT_19-41-45
TGCAGATAGATTAATGGGGATATAAGTCCTTACTCTCCACCAATATATATATAATGGTGACTAGATGGGGTAATCCTATACCTATATTCT
>1536_ATC_19-41-45
TGCAGATAGATTAATGGGGATATAAGTCCTTACTCTCCACCTATACATATATAATGGTGACTAGATGGGGTAATCCTATACCTATATTCT
>1536_ATT_19-41-45
TGCAGATAGATTAATGGGGATATAAGTCCTTACTCTCCACCTATATATATATAATGGTGACTAGATGGGGTAATCCTATACCTATATTCT
>1536_CTC_19-41-45
TGCAGATAGATTAATGGGGCTATAAGTCCTTACTCTCCACCTATACATATATAATGGTGACTAGATGGGGTAATCCTATACCTATATTCT
>1539_CA_29-61
TGCAGCTGAGCTGGCGCGATCTTCACCATCCGATGGAGCAGCAGATCCAGCTCAACAACATAGGGGGGATCGGTATGCATTACTATATCA
>1539_CG_29-61
TGCAGCTGAGCTGGCGCGATCTTCACCATCCGATGGAGCAGCAGATCCAGCTCAACAACATGGGGGGGATCGGTATGCATTACTATATCA
>1539_TA_29-61
TGCAGCTGAGCTGGCGCGATCTTCACCATTCGATGGAGCAGCAGATCCAGCTCAACAACATAGGGGGGATCGGTATGCATTACTATATCA
>1540_ATC_8-55-67
TGCAGAATAATGCAATTTTTGTAGCCAAACAAGGCTATATGTATATATGTATATATATATATCACTGCGTTATAAACCAATTTAATGGGT
>1540_CAC_8-55-67
TGCAGAATCATGCAATTTTTGTAGCCAAACAAGGCTATATGTATATATGTATATAAATATATCACTGCGTTATAAACCAATTTAATGGGT
>1540_CGC_8-55-67
TGCAGAATCATGCAATTTTTGTAGCCAAACAAGGCTATATGTATATATGTATATAGATATATCACTGCGTTATAAACCAATTTAATGGGT
>1540_CTC_8-55-67
TGCAGAATCATGCAATTTTTGTAGCCAAACAAGGCTATATGTATATATGTATATATATATATCACTGCGTTATAAACCAATTTAATGGGT
>1540_CTT_8-55-67
TGCAGAATCATGCAATTTTTGTAGCCAAACAAGGCTATATGTATATATGTATATATATATATCACTGTGTTATAAACCAATTTAATGGGT
>1557_C_21
TGCAGTGGGAAGTCCTGAGGCCACAAGAATGTCTACATCAAGTATGCCTGAAGAGTTCGATGATTTGTCACCTAAGCAAGCCAGCTTGCC
>1557_T_21
TGCAGTGGGAAGTCCTGAGGCTACAAGAATGTCTACATCAAGTATGCCTGAAGAGTTCGATGATTTGTCACCTAAGCAAGCCAGCTTGCC
>1561_CAA_40-46-64
TGCAGTCCTTTGTCAATCTTTTTACTTGTCATCATATATCCACTATATATTCACAACCATGATGAGCTTCTGCAAGAAAAGTGTTCACTC
>1561_CAG_40-46-64
TGCAGTCCTTTGTCAATCTTTTTACTTGTCATCATATATCCACTATATATTCACAACCATGATGGGCTTCTGCAAGAAAAGTGTTCACTC
>1561_TAA_40-46-64
TGCAGTCCTTTGTCAATCTTTTTACTTGTCATCATATATCTACTATATATTCACAACCATGATGAGCTTCTGCAAGAAAAGTGTTCACTC
>1561_TGA_40-46-64
TGCAGTCCTTTGTCAATCTTTTTACTTGTCATCATATATCTACTATGTATTCACAACCATGATGAGCTTCTGCAAGAAAAGTGTTCACTC
>1565_GCCAG_14-22-23-56-59
TGCAGAAGAAAAAAGTGAATGTCCCCATAGTCTTCTGCCCATGAGAAAGGCTTTCAATGGTACCTTTATCGTCGCGGGGGGTTATGAGAG
>1565_GCCGG_14-22-23-56-59
TGCAGAAGAAAAAAGTGAATGTCCCCATAGTCTTCTGCCCATGAGAAAGGCTTTCAGTGGTACCTTTATCGTCGCGGGGGGTTATGAGAG
>1565_GCTAG_14-22-23-56-59
TGCAGAAGAAAAAAGTGAATGTCTCCATAGTCTTCTGCCCATGAGAAAGGCTTTCAATGGTACCTTTATCGTCGCGGGGGGTTATGAGAG
>1565_GCTAT_14-22-23-56-59
TGCAGAAGAAAAAAGTGAATGTCTCCATAGTCTTCTGCCCATGAGAAAGGCTTTCAATGTTACCTTTATCGTCGCGGGGGGTTATGAGAG
>1565_GTCGG_14-22-23-56-59
TGCAGAAGAAAAAAGTGAATGTTCCCATAGTCTTCTGCCCATGAGAAAGGCTTTCAGTGGTACCTTTATCGTCGCGGGGGGTTATGAGAG
>1565_TCCAG_14-22-23-56-59
TGCAGAAGAAAAAATTGAATGTCCCCATAGTCTTCTGCCCATGAGAAAGGCTTTCAATGGTACCTTTATCGTCGCGGGGGGTTATGAGAG
>1565_TCTAG_14-22-23-56-59
TGCAGAAGAAAAAATTGAATGTCTCCATAGTCTTCTGCCCATGAGAAAGGCTTTCAATGGTACCTTTATCGTCGCGGGGGGTTATGAGAG
>1571_C_39
TGCAGCGTCCTATGTATTTACATTATTTATGCCAAAAATCACATCATTTATATAATAATTGTATTACATTATTATTTTATAGTATTACAT
>1571_T_39
TGCAGCGTCCTATGTATTTACATTATTTATGCCAAAAATTACATCATTTATATAATAATTGTATTACATTATTATTTTATAGTATTACAT
>1578_AA_55-74
TGCAGAAACTTGATACCCATTGAGATTGCACTTAAAGTGGCAAGCAAAATCAAAGAAAAGGAGAGGTTTGCAGTATATATTGTAATGCCA
>1578_CA_55-74
TGCAGAAACTTGATACCCATTGAGATTGCACTTAAAGTGGCAAGCAAAATCAAAGCAAAGGAGAGGTTTGCAGTATATATTGTAATGCCA
>1578_CG_55-74
TGCAGAAACTTGATACCCATTGAGATTGCACTTAAAGTGGCAAGCAAAATCAAAGCAAAGGAGAGGTTTGCAGTGTATATTGTAATGCCA
>1579_ACA_27-32-87
TGCAGAAACCACTGCATTAATATTTGGATGAACTACACTCACATTCCATGTTGTACAAGGTTAAGATTGACTAAAATTCTTACAAAAAAA
>1579_ATA_27-32-87
TGCAGAAACCACTGCATTAATATTTGGATGAATTACACTCACATTCCATGTTGTACAAGGTTAAGATTGACTAAAATTCTTACAAAAAAA
>1579_TCA_27-32-87
TGCAGAAACCACTGCATTAATATTTGGTTGAACTACACTCACATTCCATGTTGTACAAGGTTAAGATTGACTAAAATTCTTACAAAAAAA
>1579_TCT_27-32-87
TGCAGAAACCACTGCATTAATATTTGGTTGAACTACACTCACATTCCATGTTGTACAAGGTTAAGATTGACTAAAATTCTTACAAAATAA
>1581_A_7
TGCAGTCATTTTTTTCGAGCAACCTTCTTTGCCTTTCTGTTTTACCATGCAGACTAAAGTTTACAGCAAACCCTGTCTTTTACTATTGAC
>1581_G_7
TGCAGTCGTTTTTTTCGAGCAACCTTCTTTGCCTTTCTGTTTTACCATGCAGACTAAAGTTTACAGCAAACCCTGTCTTTTACTATTGAC
>1588_AAT_28-54-86
TGCAGTGGAGACCCATTTCAGATTTTGGAGTGAGACTGGAGGGAAAGGGATTGAAAGGCGAAGGAATGAGTTGGGTCTGAGAGCAATGTT
>1588_GAC_28-54-86
TGCAGTGGAGACCCATTTCAGATTTTGGGGTGAGACTGGAGGGAAAGGGATTGAAAGGCGAAGGAATGAGTTGGGTCTGAGAGCAACGTT
>1588_GAT_28-54-86
TGCAGTGGAGACCCATTTCAGATTTTGGGGTGAGACTGGAGGGAAAGGGATTGAAAGGCGAAGGAATGAGTTGGGTCTGAGAGCAATGTT
>1588_GTT_28-54-86
TGCAGTGGAGACCCATTTCAGATTTTGGGGTGAGACTGGAGGGAAAGGGATTGATAGGCGAAGGAATGAGTTGGGTCTGAGAGCAATGTT
>1596_CATC_14-24-32-83
TGCAGAAGGCATGACCAGGGAGTTATTGCCCATCTAGAAGTCAACAAGATGAGAAAAAGCTACAATTGGGTTAGCCAAATGCACGGTTGG
>1596_GATC_14-24-32-83
TGCAGAAGGCATGAGCAGGGAGTTATTGCCCATCTAGAAGTCAACAAGATGAGAAAAAGCTACAATTGGGTTAGCCAAATGCACGGTTGG
>1596_GATT_14-24-32-83
TGCAGAAGGCATGAGCAGGGAGTTATTGCCCATCTAGAAGTCAACAAGATGAGAAAAAGCTACAATTGGGTTAGCCAAATGCATGGTTGG
>1596_GTCT_14-24-32-83
TGCAGAAGGCATGAGCAGGGAGTTTTTGCCCACCTAGAAGTCAACAAGATGAGAAAAAGCTACAATTGGGTTAGCCAAATGCATGGTTGG
>1598_ACAG_11-49-63-82
TGCAGCGATTTATCTGACAAGTTCAGCAGGGGTCGAGCAGCAATAAAACCACATTTTATGTGCATATAACCTCATAAAATTTGATATCTA
>1598_ACAT_11-49-63-82
TGCAGCGATTTATCTGACAAGTTCAGCAGGGGTCGAGCAGCAATAAAACCACATTTTATGTGCATATAACCTCATAAAATTTTATATCTA
>1598_ACCG_11-49-63-82
TGCAGCGATTTATCTGACAAGTTCAGCAGGGGTCGAGCAGCAATAAAACCACATTTTATGTGCCTATAACCTCATAAAATTTGATATCTA
>1598_AGAG_11-49-63-82
TGCAGCGATTTATCTGACAAGTTCAGCAGGGGTCGAGCAGCAATAAAACGACATTTTATGTGCATATAACCTCATAAAATTTGATATCTA
>1598_GCAG_11-49-63-82
TGCAGCGATTTGTCTGACAAGTTCAGCAGGGGTCGAGCAGCAATAAAACCACATTTTATGTGCATATAACCTCATAAAATTTGATATCTA
>1601_A_34
TGCAGTGAAAGAATACATTTGAAAAGAAAATTGCATTAATTTAAAATAGTGGCATTTCAGGAAAGTATAGGGTAATGAAAACAATTGCTG
>1601_T_34
TGCAGTGAAAGAATACATTTGAAAAGAAAATTGCTTTAATTTAAAATAGTGGCATTTCAGGAAAGTATAGGGTAATGAAAACAATTGCTG
>1606_CAT_25-26-84
TGCAGGTACTTCTCAAGTTATTTAACAGTGTGCAAAATTCGAACACTGCTGAATCACAAGAAGCACGCTATCAGTATGCCACAGTATCCA
>1606_CGA_25-26-84
TGCAGGTACTTCTCAAGTTATTTAACGGTGTGCAAAATTCGAACACTGCTGAATCACAAGAAGCACGCTATCAGTATGCCACAGAATCCA
>1606_CGT_25-26-84
TGCAGGTACTTCTCAAGTTATTTAACGGTGTGCAAAATTCGAACACTGCTGAATCACAAGAAGCACGCTATCAGTATGCCACAGTATCCA
>1606_TGT_25-26-84
TGCAGGTACTTCTCAAGTTATTTAATGGTGTGCAAAATTCGAACACTGCTGAATCACAAGAAGCACGCTATCAGTATGCCACAGTATCCA
>1610_AAT_20-40-75
TGCAGAATGTGAAGGGAGTTAGTGCGATCCATGAAGATATAAAAATGAAGAAGCTTACAACACACACACCTGAATTTCTTGGCATTCCTA
>1610_ATA_20-40-75
TGCAGAATGTGAAGGGAGTTAGTGCGATCCATGAAGATATTAAAATGAAGAAGCTTACAACACACACACCTGAATATCTTGGCATTCCTA
>1610_ATT_20-40-75
TGCAGAATGTGAAGGGAGTTAGTGCGATCCATGAAGATATTAAAATGAAGAAGCTTACAACACACACACCTGAATTTCTTGGCATTCCTA
>1610_GTT_20-40-75
TGCAGAATGTGAAGGGAGTTGGTGCGATCCATGAAGATATTAAAATGAAGAAGCTTACAACACACACACCTGAATTTCTTGGCATTCCTA
>1619_C_25
TGCAGATTTTATTTTTTGGGGTTAACGGGTGTAATTGTAAATCTTTGGGGGATCTTTTGGATTTTGTGGATAACTTAAAACTTTAGTTGT
>1619_T_25
TGCAGATTTTATTTTTTGGGGTTAATGGGTGTAATTGTAAATCTTTGGGGGATCTTTTGGATTTTGTGGATAACTTAAAACTTTAGTTGT
>1639_ACC_35-60-76
TGCAGTTGTAAATCATAATCATCTTCACTTCCTTGACTCACCACCTTTATAAACCCATTTCCTATCTGCCCAAATACGAGAAACCAGCTT
>1639_ACT_35-60-76
TGCAGTTGTAAATCATAATCATCTTCACTTCCTTGACTCACCACCTTTATAAACCCATTTCCTATCTGCCCAAATATGAGAAACCAGCTT
>1639_AGC_35-60-76
TGCAGTTGTAAATCATAATCATCTTCACTTCCTTGACTCACCACCTTTATAAACCCATTTGCTATCTGCCCAAATACGAGAAACCAGCTT
>1639_GGC_35-60-76
TGCAGTTGTAAATCATAATCATCTTCACTTCCTTGGCTCACCACCTTTATAAACCCATTTGCTATCTGCCCAAATACGAGAAACCAGCTT
>1644_AC_25-52
TGCAGAAACAATTCTTGCCCTTAATAAGGGCTTATATATACTCACCATAAAGCTTGGTACTAGTATTTGTTGTATCTCCATTTTGCATAA
>1644_TC_25-52
TGCAGAAACAATTCTTGCCCTTAATTAGGGCTTATATATACTCACCATAAAGCTTGGTACTAGTATTTGTTGTATCTCCATTTTGCATAA
>1644_TT_25-52
TGCAGAAACAATTCTTGCCCTTAATTAGGGCTTATATATACTCACCATAAAGTTTGGTACTAGTATTTGTTGTATCTCCATTTTGCATAA
>1645_AAA_28-41-65
TGCAGAAACTCAAGAGTTGGGATGTGGAATTGAATGCAGAAACTTTTATAAGACTCAATTCTTTCACATGCGTGGCACATTTGGAAGCGA
>1645_AAG_28-41-65
TGCAGAAACTCAAGAGTTGGGATGTGGAATTGAATGCAGAAACTTTTATAAGACTCAATTCTTTCGCATGCGTGGCACATTTGGAAGCGA
>1645_ATA_28-41-65
TGCAGAAACTCAAGAGTTGGGATGTGGAATTGAATGCAGAATCTTTTATAAGACTCAATTCTTTCACATGCGTGGCACATTTGGAAGCGA
>1645_GAA_28-41-65
TGCAGAAACTCAAGAGTTGGGATGTGGAGTTGAATGCAGAAACTTTTATAAGACTCAATTCTTTCACATGCGTGGCACATTTGGAAGCGA
>1649_GCCTA_7-25-33-38-45
TGCAGAGGAGACGGAAGAGAAGGGTCGACTATTCTTTCTCTCCAAACTCGACCAAAACTACCAGGTCTCAGTTCCAACCATTTACTGCTT
>1649_GCCTC_7-25-33-38-45
TGCAGAGGAGACGGAAGAGAAGGGTCGACTATTCTTTCTCTCCAACCTCGACCAAAACTACCAGGTCTCAGTTCCAACCATTTACTGCTT
>1649_GGATA_7-25-33-38-45
TGCAGAGGAGACGGAAGAGAAGGGTGGACTATTATTTCTCTCCAAACTCGACCAAAACTACCAGGTCTCAGTTCCAACCATTTACTGCTT
>1649_GGCCA_7-25-33-38-45
TGCAGAGGAGACGGAAGAGAAGGGTGGACTATTCTTTCCCTCCAAACTCGACCAAAACTACCAGGTCTCAGTTCCAACCATTTACTGCTT
>1649_GGCTA_7-25-33-38-45
TGCAGAGGAGACGGAAGAGAAGGGTGGACTATTCTTTCTCTCCAAACTCGACCAAAACTACCAGGTCTCAGTTCCAACCATTTACTGCTT
>1649_GGCTC_7-25-33-38-45
TGCAGAGGAGACGGAAGAGAAGGGTGGACTATTCTTTCTCTCCAACCTCGACCAAAACTACCAGGTCTCAGTTCCAACCATTTACTGCTT
>1649_TGCTA_7-25-33-38-45
TGCAGAGTAGACGGAAGAGAAGGGTGGACTATTCTTTCTCTCCAAACTCGACCAAAACTACCAGGTCTCAGTTCCAACCATTTACTGCTT
>1654_CACC_14-51-62-63
TGCAGGTCCGTATTCGAATCCAAATCCAGTCACTCTTTCTGCCCACTTGAAAACAAGGTAAGCCGTATAGGTTGTGTCTGGCGATAGCAT
>1654_CACT_14-51-62-63
TGCAGGTCCGTATTCGAATCCAAATCCAGTCACTCTTTCTGCCCACTTGAAAACAAGGTAAGCTGTATAGGTTGTGTCTGGCGATAGCAT
>1654_CCCC_14-51-62-63
TGCAGGTCCGTATTCGAATCCAAATCCAGTCACTCTTTCTGCCCACTTGAACACAAGGTAAGCCGTATAGGTTGTGTCTGGCGATAGCAT
>1654_CCTC_14-51-62-63
TGCAGGTCCGTATTCGAATCCAAATCCAGTCACTCTTTCTGCCCACTTGAACACAAGGTAAGTCGTATAGGTTGTGTCTGGCGATAGCAT
>1654_GACT_14-51-62-63
TGCAGGTCCGTATTGGAATCCAAATCCAGTCACTCTTTCTGCCCACTTGAAAACAAGGTAAGCTGTATAGGTTGTGTCTGGCGATAGCAT
>1660_C_74
TGCAGTTAACTAGTAAAGGCATCCAACAGAAACTGAACACAATCCAGACTTCAAGAGGAACGAAAATGCAAGAACCAACAAAGAGATATA
>1660_G_74
TGCAGTTAACTAGTAAAGGCATCCAACAGAAACTGAACACAATCCAGACTTCAAGAGGAACGAAAATGCAAGAAGCAACAAAGAGATATA
>1662_AG_48-62
TGCAGAACTATATTCGAGCAAATATATGCTGCAAAGTGAGACGTTGCAATTGCACTAACAGCGGGTGAGTGAGAGGTAAGTCTGATGAAA
>1662_GA_48-62
TGCAGAACTATATTCGAGCAAATATATGCTGCAAAGTGAGACGTTGCAGTTGCACTAACAGCAGGTGAGTGAGAGGTAAGTCTGATGAAA
>1662_GG_48-62
TGCAGAACTATATTCGAGCAAATATATGCTGCAAAGTGAGACGTTGCAGTTGCACTAACAGCGGGTGAGTGAGAGGTAAGTCTGATGAAA
>1677_AT_15-49
TGCAGAATTCCCAAGAGGACGAATGAAAATTAATGATGTTGCAGCTGAATTGCATTCCATCAGGGACAATCTTCTTGGAACTTGTATACA
>1677_GC_15-49
TGCAGAATTCCCAAGGGGACGAATGAAAATTAATGATGTTGCAGCTGAACTGCATTCCATCAGGGACAATCTTCTTGGAACTTGTATACA
>1677_GT_15-49
TGCAGAATTCCCAAGGGGACGAATGAAAATTAATGATGTTGCAGCTGAATTGCATTCCATCAGGGACAATCTTCTTGGAACTTGTATACA
>1680_A_41
TGCAGGAAACCTCAGCTTAGAGTGTCCATTCTCTTGTACTTAATTGATTAAATTGTTGAAGTTAGATGTTGTGGGGATAGTTATCAAGCA
>1680_C_41
TGCAGGAAACCTCAGCTTAGAGTGTCCATTCTCTTGTACTTCATTGATTAAATTGTTGAAGTTAGATGTTGTGGGGATAGTTATCAAGCA
>1684_C_52
TGCAGGTTTCAGTGACTTGATGTTACTGCTATGCTAAAAAAAAGGATGTTACCGATATGCAAGGAATTAGAGTTCTGCTATAACTGAACA
>1684_T_52
TGCAGGTTTCAGTGACTTGATGTTACTGCTATGCTAAAAAAAAGGATGTTACTGATATGCAAGGAATTAGAGTTCTGCTATAACTGAACA
>1685_AAA_43-46-76
TGCAGCTGTAGTAAAAGAGATTGTATTATTTTCAATTGTATCTATGATATTTTTGGTGTTGGTTTTGCACATGACAACATTATAAATTTT
>1685_AAG_43-46-76
TGCAGCTGTAGTAAAAGAGATTGTATTATTTTCAATTGTATCTATGATATTTTTGGTGTTGGTTTTGCACATGACAGCATTATAAATTTT
>1685_AGA_43-46-76
TGCAGCTGTAGTAAAAGAGATTGTATTATTTTCAATTGTATCTATGGTATTTTTGGTGTTGGTTTTGCACATGACAACATTATAAATTTT
>1685_GAA_43-46-76
TGCAGCTGTAGTAAAAGAGATTGTATTATTTTCAATTGTATCTGTGATATTTTTGGTGTTGGTTTTGCACATGACAACATTATAAATTTT
>1695_CCCAA_6-7-22-30-79
TGCAGTCCTCATTAGCCTATCGCCAATAAAAGATGTCCATGAAGTTCTTACTGATCATAAAAATTTCAATATTTGTATTAACAGTTTACA
>1695_CCCAT_6-7-22-30-79
TGCAGTCCTCATTAGCCTATCGCCAATAAAAGATGTCCATGAAGTTCTTACTGATCATAAAAATTTCAATATTTGTATTTACAGTTTACA
>1695_CCCGT_6-7-22-30-79
TGCAGTCCTCATTAGCCTATCGCCAATAAAGGATGTCCATGAAGTTCTTACTGATCATAAAAATTTCAATATTTGTATTTACAGTTTACA
>1695_CCTAT_6-7-22-30-79
TGCAGTCCTCATTAGCCTATCGTCAATAAAAGATGTCCATGAAGTTCTTACTGATCATAAAAATTTCAATATTTGTATTTACAGTTTACA
>1695_TCCAT_6-7-22-30-79
TGCAGTTCTCATTAGCCTATCGCCAATAAAAGATGTCCATGAAGTTCTTACTGATCATAAAAATTTCAATATTTGTATTTACAGTTTACA
>1695_TTCAT_6-7-22-30-79
TGCAGTTTTCATTAGCCTATCGCCAATAAAAGATGTCCATGAAGTTCTTACTGATCATAAAAATTTCAATATTTGTATTTACAGTTTACA
>1697_CACATT_16-35-59-69-71-73
TGCAGAAAATGAATAACATACTCACTTGGTCTGTCAACATACTCACATCACGATCGAAGCTCGGAGCCTATTTTGCAATAGCCGAAGAAG
>1697_CACGAT_16-35-59-69-71-73
TGCAGAAAATGAATAACATACTCACTTGGTCTGTCAACATACTCACATCACGATCGAAGCTCGGAGCCTGTATTGCAATAGCCGAAGAAG
>1697_CACGTA_16-35-59-69-71-73
TGCAGAAAATGAATAACATACTCACTTGGTCTGTCAACATACTCACATCACGATCGAAGCTCGGAGCCTGTTTAGCAATAGCCGAAGAAG
>1697_CACGTT_16-35-59-69-71-73
TGCAGAAAATGAATAACATACTCACTTGGTCTGTCAACATACTCACATCACGATCGAAGCTCGGAGCCTGTTTTGCAATAGCCGAAGAAG
>1697_CAGGTT_16-35-59-69-71-73
TGCAGAAAATGAATAACATACTCACTTGGTCTGTCAACATACTCACATCACGATCGAAGGTCGGAGCCTGTTTTGCAATAGCCGAAGAAG
>1697_CCCATT_16-35-59-69-71-73
TGCAGAAAATGAATAACATACTCACTTGGTCTGTCCACATACTCACATCACGATCGAAGCTCGGAGCCTATTTTGCAATAGCCGAAGAAG
>1697_TACGTT_16-35-59-69-71-73
TGCAGAAAATGAATAATATACTCACTTGGTCTGTCAACATACTCACATCACGATCGAAGCTCGGAGCCTGTTTTGCAATAGCCGAAGAAG
>1698_CCG_53-80-87
TGCAGGTCCCTCCGACGGTCAATCTCAAAGATTGAGCAACTTCCATAAGCCTCCATTTAGATCAAAAGGCCAGAGATGGTCCCGAAAGCA
>1698_GCC_53-80-87
TGCAGGTCCCTCCGACGGTCAATCTCAAAGATTGAGCAACTTCCATAAGCCTCGATTTAGATCAAAAGGCCAGAGATGGTCCCGAAACCA
>1698_GCG_53-80-87
TGCAGGTCCCTCCGACGGTCAATCTCAAAGATTGAGCAACTTCCATAAGCCTCGATTTAGATCAAAAGGCCAGAGATGGTCCCGAAAGCA
>1698_GGG_53-80-87
TGCAGGTCCCTCCGACGGTCAATCTCAAAGATTGAGCAACTTCCATAAGCCTCGATTTAGATCAAAAGGCCAGAGATGGTGCCGAAAGCA
>1705_CG_43-79
TGCAGCTGCCAGATCTGAGAGGGGATCCCATCATCCTCGCCCCCACCTGCTCCTACGACACCCTCCCCTTCCCTTTCTGGTACCTCTTTC
>1705_CT_43-79
TGCAGCTGCCAGATCTGAGAGGGGATCCCATCATCCTCGCCCCCACCTGCTCCTACGACACCCTCCCCTTCCCTTTCTGTTACCTCTTTC
>1705_TT_43-79
TGCAGCTGCCAGATCTGAGAGGGGATCCCATCATCCTCGCCCCTACCTGCTCCTACGACACCCTCCCCTTCCCTTTCTGTTACCTCTTTC
>1707_AT_6-15
TGCAGAATGCTATTATTTCCTATGCAGATCTGCTTAAGCCAACTTTGATTGTAATCAACGGTTCATAAGCACTCCGTATTTGCAAAATAC
>1707_CC_6-15
TGCAGACTGCTATTACTTCCTATGCAGATCTGCTTAAGCCAACTTTGATTGTAATCAACGGTTCATAAGCACTCCGTATTTGCAAAATAC
>1707_CT_6-15
TGCAGACTGCTATTATTTCCTATGCAGATCTGCTTAAGCCAACTTTGATTGTAATCAACGGTTCATAAGCACTCCGTATTTGCAAAATAC
>1712_A_22
TGCAGTTTACAATGAGAATATCAATGTCTTTCGGCTTAAGTCCCGTCTTCTTGAAAAGTGAATCCATGGCAGAGAATATAACCAGTTCAG
>1712_G_22
TGCAGTTTACAATGAGAATATCGATGTCTTTCGGCTTAAGTCCCGTCTTCTTGAAAAGTGAATCCATGGCAGAGAATATAACCAGTTCAG
>1714_ATC_53-66-88
TGCAGGCTCTTCTGCTCTTCTGCTGTATGGGACTGTATGAAATGTTTGAAGGCAACATCTCCAGATTGTGGCTTCTGTGCTGCATCGACC
>1714_TCC_53-66-88
TGCAGGCTCTTCTGCTCTTCTGCTGTATGGGACTGTATGAAATGTTTGAAGGCTACATCTCCAGATCGTGGCTTCTGTGCTGCATCGACC
>1714_TTC_53-66-88
TGCAGGCTCTTCTGCTCTTCTGCTGTATGGGACTGTATGAAATGTTTGAAGGCTACATCTCCAGATTGTGGCTTCTGTGCTGCATCGACC
>1714_TTG_53-66-88
TGCAGGCTCTTCTGCTCTTCTGCTGTATGGGACTGTATGAAATGTTTGAAGGCTACATCTCCAGATTGTGGCTTCTGTGCTGCATCGAGC
>1721_CAGT_7-46-74-80
TGCAGAGCAGCCGTCTGTTCAAGAATCTCAAGCAGATATAAATCATATGCCAAAACCCATGTCCACTTTGGAGGGTCTCATAGCACAAGA
>1721_CGGG_7-46-74-80
TGCAGAGCAGCCGTCTGTTCAAGAATCTCAAGCAGATATAAATCATGTGCCAAAACCCATGTCCACTTTGGAGGGTCTCAGAGCACAAGA
>1721_CGGT_7-46-74-80
TGCAGAGCAGCCGTCTGTTCAAGAATCTCAAGCAGATATAAATCATGTGCCAAAACCCATGTCCACTTTGGAGGGTCTCATAGCACAAGA
>1721_CGTT_7-46-74-80
TGCAGAGCAGCCGTCTGTTCAAGAATCTCAAGCAGATATAAATCATGTGCCAAAACCCATGTCCACTTTGGAGGTTCTCATAGCACAAGA
>1721_GGTT_7-46-74-80
TGCAGAGGAGCCGTCTGTTCAAGAATCTCAAGCAGATATAAATCATGTGCCAAAACCCATGTCCACTTTGGAGGTTCTCATAGCACAAGA
>1741_ACA_39-67-69
TGCAGTGAAAATGATTTGCACCAGTATCATATACCCAACAAAAAACTTAGCTGCAAGGCCATCACAACTATTCAAAACAACAATTGATTG
>1741_ATA_39-67-69
TGCAGTGAAAATGATTTGCACCAGTATCATATACCCAACAAAAAACTTAGCTGCAAGGCCATCACAATTATTCAAAACAACAATTGATTG
>1741_ATG_39-67-69
TGCAGTGAAAATGATTTGCACCAGTATCATATACCCAACAAAAAACTTAGCTGCAAGGCCATCACAATTGTTCAAAACAACAATTGATTG
>1741_TTA_39-67-69
TGCAGTGAAAATGATTTGCACCAGTATCATATACCCAACTAAAAACTTAGCTGCAAGGCCATCACAATTATTCAAAACAACAATTGATTG
>1745_G_5
TGCAGGTACTTCACTTAGTCACAATCGCAACCAAAATCACACACACAGCAAACATTTTCAATGTACAAAATGAAGAAATCAATGACAAAG
>1745_T_5
TGCAGTTACTTCACTTAGTCACAATCGCAACCAAAATCACACACACAGCAAACATTTTCAATGTACAAAATGAAGAAATCAATGACAAAG
>1749_A_49
TGCAGGATGCATTGGTGAAAAGCAATGAGGTCTTTGAAACGTTTAAGCAAGAGATAGAAAAGGTGCATCTTCATTTGCTATATGTTAGAG
>1749_G_49
TGCAGGATGCATTGGTGAAAAGCAATGAGGTCTTTGAAACGTTTAAGCAGGAGATAGAAAAGGTGCATCTTCATTTGCTATATGTTAGAG
>1760_CG_14-45
TGCAGTTAATCTATCACCATTTGATACTGCCTCTGCACAGGCAACGAGCACTTGTTTCAAGTCTGAGCTACGGTTCATTTCCAACATTTG
>1760_TA_14-45
TGCAGTTAATCTATTACCATTTGATACTGCCTCTGCACAGGCAACAAGCACTTGTTTCAAGTCTGAGCTACGGTTCATTTCCAACATTTG
>1760_TG_14-45
TGCAGTTAATCTATTACCATTTGATACTGCCTCTGCACAGGCAACGAGCACTTGTTTCAAGTCTGAGCTACGGTTCATTTCCAACATTTG
>1764_CC_16-74
TGCAGGTGTTACAAAACTTGGGCCTCATTAACTATTGGGAGTACTTGAGAAAATTGAAAAGGAGGTGGGTAGAACTAATGGGATTAGGTA
>1764_GC_16-74
TGCAGGTGTTACAAAAGTTGGGCCTCATTAACTATTGGGAGTACTTGAGAAAATTGAAAAGGAGGTGGGTAGAACTAATGGGATTAGGTA
>1764_GG_16-74
TGCAGGTGTTACAAAAGTTGGGCCTCATTAACTATTGGGAGTACTTGAGAAAATTGAAAAGGAGGTGGGTAGAAGTAATGGGATTAGGTA
>1771_C_67
TGCAGGGCCGACCCTGAGAGGTCCAATATTTTATGAGGCTCTAGGTGAATGTGAAGCCCAAAATTTTCAGAGGCCCTAGTAATACAAATT
>1771_G_67
TGCAGGGCCGACCCTGAGAGGTCCAATATTTTATGAGGCTCTAGGTGAATGTGAAGCCCAAAATTTTGAGAGGCCCTAGTAATACAAATT
>1779_C_56
TGCAGCCCTGGTAAATGGCCAAATGATGGCTGAAATTGGTGATGCAGTCTATGTTGCTGTGTTTGTTGTTGCAGCATTAACTGCGGAGGC
>1779_T_56
TGCAGCCCTGGTAAATGGCCAAATGATGGCTGAAATTGGTGATGCAGTCTATGTTGTTGTGTTTGTTGTTGCAGCATTAACTGCGGAGGC
>1786_A_34
TGCAGATCCCAAAATTAGTAGATTATAAAGCCTCATTACTACCTATGCTCCCCTTTGAATTATTGGTAATAAAACTTATTTCTCGGTTTT
>1786_G_34
TGCAGATCCCAAAATTAGTAGATTATAAAGCCTCGTTACTACCTATGCTCCCCTTTGAATTATTGGTAATAAAACTTATTTCTCGGTTTT
>1790_A_8
TGCAGAGGACATGATAAAAGGTAAACGGATTGTACAAATTTTAAAATGCTGGAGACAAATAAAAAATCAATATTTTAACTTGATAAAATA
>1790_G_8
TGCAGAGGGCATGATAAAAGGTAAACGGATTGTACAAATTTTAAAATGCTGGAGACAAATAAAAAATCAATATTTTAACTTGATAAAATA
>1805_G_10
TGCAGATAATGTCAATCAATGACATGTTTCAATGGACTTCGCTACTTCAAACAAAATTATCAAAAATGGAATACCACCTTCCATACCTTT
>1805_T_10
TGCAGATAATTTCAATCAATGACATGTTTCAATGGACTTCGCTACTTCAAACAAAATTATCAAAAATGGAATACCACCTTCCATACCTTT
>1816_CG_11-77
TGCAGGCTGCCCTCACCAAGAGTAAGTGAAGCATTTTGTTGTTTTAGACCTTCACATGCACCCCTCCCCTTTTTAACGTTTTATTTGCAA
>1816_TA_11-77
TGCAGGCTGCCTTCACCAAGAGTAAGTGAAGCATTTTGTTGTTTTAGACCTTCACATGCACCCCTCCCCTTTTTAACATTTTATTTGCAA
>1816_TG_11-77
TGCAGGCTGCCTTCACCAAGAGTAAGTGAAGCATTTTGTTGTTTTAGACCTTCACATGCACCCCTCCCCTTTTTAACGTTTTATTTGCAA
>1822_CCA_51-65-76
TGCAGCAAGACAAAATTGTTCAGACAGACAGATTGGCTGGGACGATAAACGCGGCACTTCAAAGCCTTGTCAATTAAACAGGCGAGCAAA
>1822_CCT_51-65-76
TGCAGCAAGACAAAATTGTTCAGACAGACAGATTGGCTGGGACGATAAACGCGGCACTTCAAAGCCTTGTCAATTATACAGGCGAGCAAA
>1822_CGA_51-65-76
TGCAGCAAGACAAAATTGTTCAGACAGACAGATTGGCTGGGACGATAAACGCGGCACTTCAAAGCGTTGTCAATTAAACAGGCGAGCAAA
>1822_TCA_51-65-76
TGCAGCAAGACAAAATTGTTCAGACAGACAGATTGGCTGGGACGATAAACGTGGCACTTCAAAGCCTTGTCAATTAAACAGGCGAGCAAA
>1824_A_42
TGCAGTCGATCTTGGACATGAATTTGAAAATTTGTTCGACCCATTCATCAGCTAATCCATGTTGTTCATTTTCAATAGCAATCTTCTTGT
>1824_G_42
TGCAGTCGATCTTGGACATGAATTTGAAAATTTGTTCGACCCGTTCATCAGCTAATCCATGTTGTTCATTTTCAATAGCAATCTTCTTGT
>1826_CA_57-65
TGCAGCGGATTACCATACAAAAATTTCTTATTAACTTACACAATAGTTTTGGCTGTCCTCATTGCAGTTTCTTGCTCTTTGCAAAGTCCC
>1826_TA_57-65
TGCAGCGGATTACCATACAAAAATTTCTTATTAACTTACACAATAGTTTTGGCTGTCTTCATTGCAGTTTCTTGCTCTTTGCAAAGTCCC
>1826_TG_57-65
TGCAGCGGATTACCATACAAAAATTTCTTATTAACTTACACAATAGTTTTGGCTGTCTTCATTGCGGTTTCTTGCTCTTTGCAAAGTCCC
>1836_A_79
TGCAGAGGGCTGGTGGAGAAAGTCACAAGAATAATATGCCACCAATCATCTAGCTAGTTTCCTTTCCTATGCAGGCAGAATTCACTTAAT
>1836_C_79
TGCAGAGGGCTGGTGGAGAAAGTCACAAGAATAATATGCCACCAATCATCTAGCTAGTTTCCTTTCCTATGCAGGCAGACTTCACTTAAT
>1847_C_5
TGCAGCGATGGTCCTCTAGTTTTGTTGTCCCGAAGCTTACAAGAGAGAAGACGATTACTGAATAGTACTGATTCAGCTACGGCCATGGTG
>1847_T_5
TGCAGTGATGGTCCTCTAGTTTTGTTGTCCCGAAGCTTACAAGAGAGAAGACGATTACTGAATAGTACTGATTCAGCTACGGCCATGGTG
>1849_CA_87-88
TGCAGGTGGCCATAGAGACAATCTACGTTGCAATTCAAACCTTTGTCTACACTCTTCTTCTGTACTCCATGATCGGGTTTGAGTGGACAG
>1849_CG_87-88
TGCAGGTGGCCATAGAGACAATCTACGTTGCAATTCAAACCTTTGTCTACACTCTTCTTCTGTACTCCATGATCGGGTTTGAGTGGACGG
>1849_TG_87-88
TGCAGGTGGCCATAGAGACAATCTACGTTGCAATTCAAACCTTTGTCTACACTCTTCTTCTGTACTCCATGATCGGGTTTGAGTGGATGG
>1876_AGC_37-53-74
TGCAGATCAGTACTGTTTGGGATTCGGTTAGGGATTTAATGCCTGAAATCGAAGTTCTGTTTTCAGATCAGTACCGTTTGGTTCTCAGAA
>1876_AGT_37-53-74
TGCAGATCAGTACTGTTTGGGATTCGGTTAGGGATTTAATGCCTGAAATCGAAGTTCTGTTTTCAGATCAGTACTGTTTGGTTCTCAGAA
>1876_ATT_37-53-74
TGCAGATCAGTACTGTTTGGGATTCGGTTAGGGATTTAATGCCTGAAATCGAATTTCTGTTTTCAGATCAGTACTGTTTGGTTCTCAGAA
>1876_GGC_37-53-74
TGCAGATCAGTACTGTTTGGGATTCGGTTAGGGATTTGATGCCTGAAATCGAAGTTCTGTTTTCAGATCAGTACCGTTTGGTTCTCAGAA
>1876_GGT_37-53-74
TGCAGATCAGTACTGTTTGGGATTCGGTTAGGGATTTGATGCCTGAAATCGAAGTTCTGTTTTCAGATCAGTACTGTTTGGTTCTCAGAA
>1889_AAC_12-18-33
TGCAGTATAGACAGGTGTATATGACTTCTTAAACGAAACAGTGTTTTGAAATCATCAAAGTGGGAGTTTAACAATGTGAGTTCCTATCTT
>1889_AAT_12-18-33
TGCAGTATAGACAGGTGTATATGACTTCTTAAATGAAACAGTGTTTTGAAATCATCAAAGTGGGAGTTTAACAATGTGAGTTCCTATCTT
>1889_ACC_12-18-33
TGCAGTATAGACAGGTGTCTATGACTTCTTAAACGAAACAGTGTTTTGAAATCATCAAAGTGGGAGTTTAACAATGTGAGTTCCTATCTT
>1889_GAC_12-18-33
TGCAGTATAGACGGGTGTATATGACTTCTTAAACGAAACAGTGTTTTGAAATCATCAAAGTGGGAGTTTAACAATGTGAGTTCCTATCTT
>1893_A_6
TGCAGCATTGAGAGATCTATCAATCACTAGTGAAGAAAAGGCAACTCATAAAGAGTAATTGCGTTGACAAGGAAAGCCAAGGGCTGGTGA
>1893_G_6
TGCAGCGTTGAGAGATCTATCAATCACTAGTGAAGAAAAGGCAACTCATAAAGAGTAATTGCGTTGACAAGGAAAGCCAAGGGCTGGTGA
>1898_GAG_58-61-84
TGCAGCTGAGACAAGAAAAGTTGTTCAACAGAGATCTATTACCAGGTGAGAGAAGTTGGTCAAGTAGTTTGTATATAATATATAGAGAGA
>1898_TAG_58-61-84
TGCAGCTGAGACAAGAAAAGTTGTTCAACAGAGATCTATTACCAGGTGAGAGAAGTTGTTCAAGTAGTTTGTATATAATATATAGAGAGA
>1898_TAT_58-61-84
TGCAGCTGAGACAAGAAAAGTTGTTCAACAGAGATCTATTACCAGGTGAGAGAAGTTGTTCAAGTAGTTTGTATATAATATATATAGAGA
>1898_TGG_58-61-84
TGCAGCTGAGACAAGAAAAGTTGTTCAACAGAGATCTATTACCAGGTGAGAGAAGTTGTTCGAGTAGTTTGTATATAATATATAGAGAGA
>1900_CC_31-37
TGCAGAAGCGCCAAGAGGATCGCAAGCTTGACCCACACGTTGAAGAGCAATTTGGTGGTGGCCGTTTGTTAGCTGCAATCTCGTCACGAC
>1900_CT_31-37
TGCAGAAGCGCCAAGAGGATCGCAAGCTTGACCCACATGTTGAAGAGCAATTTGGTGGTGGCCGTTTGTTAGCTGCAATCTCGTCACGAC
>1900_TT_31-37
TGCAGAAGCGCCAAGAGGATCGCAAGCTTGATCCACATGTTGAAGAGCAATTTGGTGGTGGCCGTTTGTTAGCTGCAATCTCGTCACGAC
>1911_C_18
TGCAGTTCCATCTAGCATCGATTGGAGAAAGAAAGGAGCCGTTACTGCCATTAAGGATCAAGGTCAATGTGGTAAGGCACAACACCTTCT
>1911_G_18
TGCAGTTCCATCTAGCATGGATTGGAGAAAGAAAGGAGCCGTTACTGCCATTAAGGATCAAGGTCAATGTGGTAAGGCACAACACCTTCT
>1930_CTA_60-61-64
TGCAGATCTATTTATTGATGACGATTTGGTAAACCCATGGCCGCCACCTGCAAATCAAGACTGGAGGTTGTAGTGATGTTGCAATCTTTG
>1930_CTT_60-61-64
TGCAGATCTATTTATTGATGACGATTTGGTAAACCCATGGCCGCCACCTGCAAATCAAGACTGGTGGTTGTAGTGATGTTGCAATCTTTG
>1930_TCT_60-61-64
TGCAGATCTATTTATTGATGACGATTTGGTAAACCCATGGCCGCCACCTGCAAATCAAGATCGGTGGTTGTAGTGATGTTGCAATCTTTG
>1933_C_70
TGCAGTTCTGGAGAACTCCCAAGTCATACTCAGAATGAAAACTTGACAAGGCTTAAGTCATTGCCAGCCACATAATCATGAAGTTTTTTT
>1933_T_70
TGCAGTTCTGGAGAACTCCCAAGTCATACTCAGAATGAAAACTTGACAAGGCTTAAGTCATTGCCAGCCATATAATCATGAAGTTTTTTT
>1937_CGGC_16-17-24-79
TGCAGTCAATGAAGTGCGTTCCATGTCGAAGGAAGTCCTTAGTAGATTTTTAGTCAGTAGTTCTTCTGCTTCATTCCTTCACTGAAAGAG
>1937_TAGC_16-17-24-79
TGCAGTCAATGAAGTGTATTCCATGTCGAAGGAAGTCCTTAGTAGATTTTTAGTCAGTAGTTCTTCTGCTTCATTCCTTCACTGAAAGAG
>1937_TGAC_16-17-24-79
TGCAGTCAATGAAGTGTGTTCCATATCGAAGGAAGTCCTTAGTAGATTTTTAGTCAGTAGTTCTTCTGCTTCATTCCTTCACTGAAAGAG
>1937_TGGA_16-17-24-79
TGCAGTCAATGAAGTGTGTTCCATGTCGAAGGAAGTCCTTAGTAGATTTTTAGTCAGTAGTTCTTCTGCTTCATTCCTTAACTGAAAGAG
>1937_TGGC_16-17-24-79
TGCAGTCAATGAAGTGTGTTCCATGTCGAAGGAAGTCCTTAGTAGATTTTTAGTCAGTAGTTCTTCTGCTTCATTCCTTCACTGAAAGAG
>1941_ACTTT_78-85-86-88-89
TGCAGGTAAGATACTTGATGGCAGTACTGGAGATGTTGCTGTCGATCAATATAATCTCTATACCGTAAGTCCTCACCCAATCTTTCTTTT
>1941_GCTCC_78-85-86-88-89
TGCAGGTAAGATACTTGATGGCAGTACTGGAGATGTTGCTGTCGATCAATATAATCTCTATACCGTAAGTCCTCACCCGATCTTTCTTCC
>1941_GCTCT_78-85-86-88-89
TGCAGGTAAGATACTTGATGGCAGTACTGGAGATGTTGCTGTCGATCAATATAATCTCTATACCGTAAGTCCTCACCCGATCTTTCTTCT
>1941_GCTTC_78-85-86-88-89
TGCAGGTAAGATACTTGATGGCAGTACTGGAGATGTTGCTGTCGATCAATATAATCTCTATACCGTAAGTCCTCACCCGATCTTTCTTTC
>1941_GCTTT_78-85-86-88-89
TGCAGGTAAGATACTTGATGGCAGTACTGGAGATGTTGCTGTCGATCAATATAATCTCTATACCGTAAGTCCTCACCCGATCTTTCTTTT
>1941_GTCTT_78-85-86-88-89
TGCAGGTAAGATACTTGATGGCAGTACTGGAGATGTTGCTGTCGATCAATATAATCTCTATACCGTAAGTCCTCACCCGATCTTTTCTTT
>1941_GTTTT_78-85-86-88-89
TGCAGGTAAGATACTTGATGGCAGTACTGGAGATGTTGCTGTCGATCAATATAATCTCTATACCGTAAGTCCTCACCCGATCTTTTTTTT
>1942_CAAAA_19-41-45-55-61
TGCAGACTTCAATATCTTGCCTTTATATAGGCAAGTCAAATATAAAATAAAAAAGAAAAGCATGCGTGAAATAATATTAAAAGATCACAC
>1942_CAAGA_19-41-45-55-61
TGCAGACTTCAATATCTTGCCTTTATATAGGCAAGTCAAATATAAAATAAAAAAGGAAAGCATGCGTGAAATAATATTAAAAGATCACAC
>1942_CAAGG_19-41-45-55-61
TGCAGACTTCAATATCTTGCCTTTATATAGGCAAGTCAAATATAAAATAAAAAAGGAAAGCGTGCGTGAAATAATATTAAAAGATCACAC
>1942_CACGA_19-41-45-55-61
TGCAGACTTCAATATCTTGCCTTTATATAGGCAAGTCAAATATAACATAAAAAAGGAAAGCATGCGTGAAATAATATTAAAAGATCACAC
>1942_CGAGA_19-41-45-55-61
TGCAGACTTCAATATCTTGCCTTTATATAGGCAAGTCAAATGTAAAATAAAAAAGGAAAGCATGCGTGAAATAATATTAAAAGATCACAC
>1942_TAAGA_19-41-45-55-61
TGCAGACTTCAATATCTTGTCTTTATATAGGCAAGTCAAATATAAAATAAAAAAGGAAAGCATGCGTGAAATAATATTAAAAGATCACAC
>1946_AATGG_9-40-70-84-89
TGCAGTGTTAAGTTCAATAACAAGATTATTTTCAGGTCCAATGATGCACAATTTCGGATTAAAAATATTGTGTAAAAGTGTAGAGAAAAG
>1946_TACGG_9-40-70-84-89
TGCAGTGTTTAGTTCAATAACAAGATTATTTTCAGGTCCAATGATGCACAATTTCGGATTAAAAATATTGCGTAAAAGTGTAGAGAAAAG
>1946_TATAG_9-40-70-84-89
TGCAGTGTTTAGTTCAATAACAAGATTATTTTCAGGTCCAATGATGCACAATTTCGGATTAAAAATATTGTGTAAAAGTGTAGAAAAAAG
>1946_TATGA_9-40-70-84-89
TGCAGTGTTTAGTTCAATAACAAGATTATTTTCAGGTCCAATGATGCACAATTTCGGATTAAAAATATTGTGTAAAAGTGTAGAGAAAAA
>1946_TATGG_9-40-70-84-89
TGCAGTGTTTAGTTCAATAACAAGATTATTTTCAGGTCCAATGATGCACAATTTCGGATTAAAAATATTGTGTAAAAGTGTAGAGAAAAG
>1946_TGTGG_9-40-70-84-89
TGCAGTGTTTAGTTCAATAACAAGATTATTTTCAGGTCCAGTGATGCACAATTTCGGATTAAAAATATTGTGTAAAAGTGTAGAGAAAAG
>1960_AAA_12-26-85
TGCAGAAAATCAATTGAGTTAGGAATAGGCTTCTCCGCTTGTCGGCTATCAATCAGTATGGAAGCTAAGTTCGAATTTCACATTCAACCA
>1960_AAG_12-26-85
TGCAGAAAATCAATTGAGTTAGGAATAGGCTTCTCCGCTTGTCGGCTATCAATCAGTATGGAAGCTAAGTTCGAATTTCACATTCGACCA
>1960_ATG_12-26-85
TGCAGAAAATCAATTGAGTTAGGAATTGGCTTCTCCGCTTGTCGGCTATCAATCAGTATGGAAGCTAAGTTCGAATTTCACATTCGACCA
>1960_TTG_12-26-85
TGCAGAAAATCATTTGAGTTAGGAATTGGCTTCTCCGCTTGTCGGCTATCAATCAGTATGGAAGCTAAGTTCGAATTTCACATTCGACCA
>1967_G_9
TGCAGTTCAGTCACACAATTGAGTAACAATTTGTCTACCTCTGATGAATGCCAGTGTGGAAGGCTAGTTACAGAGTTTACCTTGTGGGGA
>1967_T_9
TGCAGTTCATTCACACAATTGAGTAACAATTTGTCTACCTCTGATGAATGCCAGTGTGGAAGGCTAGTTACAGAGTTTACCTTGTGGGGA
>1968_CG_75-80
TGCAGATAATACCAGTTATGGATACAACCAACCACAGGCTTCTGGCTATAATCAACAAGGGCAAGGGTATCCTCACAACGGTTATGGTGG
>1968_GA_75-80
TGCAGATAATACCAGTTATGGATACAACCAACCACAGGCTTCTGGCTATAATCAACAAGGGCAAGGGTATCCTCAGAACGATTATGGTGG
>1968_GG_75-80
TGCAGATAATACCAGTTATGGATACAACCAACCACAGGCTTCTGGCTATAATCAACAAGGGCAAGGGTATCCTCAGAACGGTTATGGTGG
>1969_A_39
TGCAGCCTTTTTGGTGGCATCCACAGTCCTCCCACTCGTATACAACATATGTGAGTTGGAGAGATTCAGATGCAACCCTTTAGGCTGTGG
>1969_T_39
TGCAGCCTTTTTGGTGGCATCCACAGTCCTCCCACTCGTTTACAACATATGTGAGTTGGAGAGATTCAGATGCAACCCTTTAGGCTGTGG
>1983_AA_69-83
TGCAGATTTTAGGAGAGAGAGCAAAGGGAGCGATCTTCTGAAAGCAAAACAAAAAAAATAAAGTGTTCTATCGGGTCAAACCCATTTAAG
>1983_AG_69-83
TGCAGATTTTAGGAGAGAGAGCAAAGGGAGCGATCTTCTGAAAGCAAAACAAAAAAAATAAAGTGTTCTATCGGGTCAAACCCGTTTAAG
>1983_GA_69-83
TGCAGATTTTAGGAGAGAGAGCAAAGGGAGCGATCTTCTGAAAGCAAAACAAAAAAAATAAAGTGTTCTGTCGGGTCAAACCCATTTAAG
>1985_ACGCCTGC_12-15-19-23-56-67-69-77
TGCAGTTTGGAAATTCGTTGACACATGAGGCAAAGTAATGAGATGATTAACATAGGCTTCCCGAATGTAGTGACAATCGACCTCTATGTG
>1985_ATACCTTC_12-15-19-23-56-67-69-77
TGCAGTTTGGAAATTTGTTAACACATGAGGCAAAGTAATGAGATGATTAACATAGGCTTCCCGAATGTATTGACAATCGACCTCTATGTG
>1985_ATGACTGT_12-15-19-23-56-67-69-77
TGCAGTTTGGAAATTTGTTGACAAATGAGGCAAAGTAATGAGATGATTAACATAGGCTTCCCGAATGTAGTGACAATTGACCTCTATGTG
>1985_ATGCCTGC_12-15-19-23-56-67-69-77
TGCAGTTTGGAAATTTGTTGACACATGAGGCAAAGTAATGAGATGATTAACATAGGCTTCCCGAATGTAGTGACAATCGACCTCTATGTG
>1985_ATGCCTGT_12-15-19-23-56-67-69-77
TGCAGTTTGGAAATTTGTTGACACATGAGGCAAAGTAATGAGATGATTAACATAGGCTTCCCGAATGTAGTGACAATTGACCTCTATGTG
>1985_ATGCTCGC_12-15-19-23-56-67-69-77
TGCAGTTTGGAAATTTGTTGACACATGAGGCAAAGTAATGAGATGATTAACATAGGTTTCCCGAATGCAGTGACAATCGACCTCTATGTG
>1985_GTGCCTGT_12-15-19-23-56-67-69-77
TGCAGTTTGGAAGTTTGTTGACACATGAGGCAAAGTAATGAGATGATTAACATAGGCTTCCCGAATGTAGTGACAATTGACCTCTATGTG
>1994_AA_7-29
TGCAGAGACTCCATCGTCCATGCATTAAAACCAAACCCAACAAAAAAAACCTAAAAAAACCCAATTCGATTTCAATCGATCGATAAACGA
>1994_AC_7-29
TGCAGAGACTCCATCGTCCATGCATTAAACCCAAACCCAACAAAAAAAACCTAAAAAAACCCAATTCGATTTCAATCGATCGATAAACGA
>1994_TC_7-29
TGCAGAGTCTCCATCGTCCATGCATTAAACCCAAACCCAACAAAAAAAACCTAAAAAAACCCAATTCGATTTCAATCGATCGATAAACGA
>2001_ACTAA_17-29-63-80-86
TGCAGATCAGTTCTTGAAATATGTTGAATCAGTCTTTGTATACCTTCTCTTTATCTTTTGGGATAAATTATTTTTTTTTTATTTTTATTT
>2001_GCGAA_17-29-63-80-86
TGCAGATCAGTTCTTGAGATATGTTGAATCAGTCTTTGTATACCTTCTCTTTATCTTTTGGGAGAAATTATTTTTTTTTTATTTTTATTT
>2001_GCGTA_17-29-63-80-86
TGCAGATCAGTTCTTGAGATATGTTGAATCAGTCTTTGTATACCTTCTCTTTATCTTTTGGGAGAAATTATTTTTTTTTTTTTTTTATTT
>2001_GCGTT_17-29-63-80-86
TGCAGATCAGTTCTTGAGATATGTTGAATCAGTCTTTGTATACCTTCTCTTTATCTTTTGGGAGAAATTATTTTTTTTTTTTTTTTTTTT
>2001_GCTAA_17-29-63-80-86
TGCAGATCAGTTCTTGAGATATGTTGAATCAGTCTTTGTATACCTTCTCTTTATCTTTTGGGATAAATTATTTTTTTTTTATTTTTATTT
>2001_GGTAA_17-29-63-80-86
TGCAGATCAGTTCTTGAGATATGTTGAATGAGTCTTTGTATACCTTCTCTTTATCTTTTGGGATAAATTATTTTTTTTTTATTTTTATTT
>2003_C_16
TGCAGGTAGAGCACTTCGGTAAATTTTTCTGAAAAGAAGTTGAAGAAAAACGATACGCCTACCATATATATTTAAACAGACAAAGTTAGT
>2003_T_16
TGCAGGTAGAGCACTTTGGTAAATTTTTCTGAAAAGAAGTTGAAGAAAAACGATACGCCTACCATATATATTTAAACAGACAAAGTTAGT
>2004_A_84
TGCAGGTATAGAGGGTAATGGAGATGAAGGGGCAGACCCTCGGACTGATGAATTACTAGTAGGAGCAGGAGGAGAGGTAGAAGGAGGTGA
>2004_C_84
TGCAGGTATAGAGGGTAATGGAGATGAAGGGGCAGACCCTCGGACTGATGAATTACTAGTAGGAGCAGGAGGAGAGGTAGAAGGCGGTGA
>2014_CGG_45-74-77
TGCAGTTACCACTTACCTGTAATTTTATCTAATGCTACAGTTATCCTAGCTTAATGCACTTCCTGGTTTACTTGGTCGGTTGTCGTTTAC
>2014_TAA_45-74-77
TGCAGTTACCACTTACCTGTAATTTTATCTAATGCTACAGTTATCTTAGCTTAATGCACTTCCTGGTTTACTTGATCAGTTGTCGTTTAC
>2014_TAG_45-74-77
TGCAGTTACCACTTACCTGTAATTTTATCTAATGCTACAGTTATCTTAGCTTAATGCACTTCCTGGTTTACTTGATCGGTTGTCGTTTAC
>2014_TGA_45-74-77
TGCAGTTACCACTTACCTGTAATTTTATCTAATGCTACAGTTATCTTAGCTTAATGCACTTCCTGGTTTACTTGGTCAGTTGTCGTTTAC
>2014_TGG_45-74-77
TGCAGTTACCACTTACCTGTAATTTTATCTAATGCTACAGTTATCTTAGCTTAATGCACTTCCTGGTTTACTTGGTCGGTTGTCGTTTAC
>2017_CAA_15-66-86
TGCAGCACCAAATTTCGGATCTGGCACTTTCTTGCACTCGCTCGTTATGGGATTGAATATATATATAACATCTTCTGCCAAAAAGCATAA
>2017_CGA_15-66-86
TGCAGCACCAAATTTCGGATCTGGCACTTTCTTGCACTCGCTCGTTATGGGATTGAATATATATATGACATCTTCTGCCAAAAAGCATAA
>2017_CGT_15-66-86
TGCAGCACCAAATTTCGGATCTGGCACTTTCTTGCACTCGCTCGTTATGGGATTGAATATATATATGACATCTTCTGCCAAAAAGCTTAA
>2017_TGA_15-66-86
TGCAGCACCAAATTTTGGATCTGGCACTTTCTTGCACTCGCTCGTTATGGGATTGAATATATATATGACATCTTCTGCCAAAAAGCATAA
>2018_AAATC_11-20-52-57-79
TGCAGCTCAAAAGATCAAAAATGAATTCCTCAACATTGGTGCCTATGGTTTGAACTTTCAGATCCTTCACGATAGCTGACGGCGTAGATG
>2018_ACATC_11-20-52-57-79
TGCAGCTCAAAAGATCAAAACTGAATTCCTCAACATTGGTGCCTATGGTTTGAACTTTCAGATCCTTCACGATAGCTGACGGCGTAGATG
>2018_ACGCC_11-20-52-57-79
TGCAGCTCAAAAGATCAAAACTGAATTCCTCAACATTGGTGCCTATGGTTTGGACTTCCAGATCCTTCACGATAGCTGACGGCGTAGATG
>2018_ACGTC_11-20-52-57-79
TGCAGCTCAAAAGATCAAAACTGAATTCCTCAACATTGGTGCCTATGGTTTGGACTTTCAGATCCTTCACGATAGCTGACGGCGTAGATG
>2018_ACGTT_11-20-52-57-79
TGCAGCTCAAAAGATCAAAACTGAATTCCTCAACATTGGTGCCTATGGTTTGGACTTTCAGATCCTTCACGATAGCTGATGGCGTAGATG
>2018_CCGTC_11-20-52-57-79
TGCAGCTCAAACGATCAAAACTGAATTCCTCAACATTGGTGCCTATGGTTTGGACTTTCAGATCCTTCACGATAGCTGACGGCGTAGATG
>2020_A_38
TGCAGTCCACTTCTATATTTCCTTGCACTCACAAAGTCACAATGTGGAGGGCGTGATGCAAAAACTGAAGCACCCAAACTGATGATCAAC
>2020_G_38
TGCAGTCCACTTCTATATTTCCTTGCACTCACAAAGTCGCAATGTGGAGGGCGTGATGCAAAAACTGAAGCACCCAAACTGATGATCAAC
>2022_G_58
TGCAGATCTAGGTTCCAATAAAGACAAACCAAACATGGAATGCAGTTGAACACAAAATGTACATTCCATTAAACACTTGGTTGAGGTGTT
>2022_T_58
TGCAGATCTAGGTTCCAATAAAGACAAACCAAACATGGAATGCAGTTGAACACAAAATTTACATTCCATTAAACACTTGGTTGAGGTGTT
>2025_ACT_62-71-81
TGCAGTGAGGGCAGCTGCAACAGGCGGAGCAGCCATAGCCGCTGCCACAACAGAACAAATCAACACAGCAGCCAGCGTGGCTGCAAATAT
>2025_GCC_62-71-81
TGCAGTGAGGGCAGCTGCAACAGGCGGAGCAGCCATAGCCGCTGCCACAACAGAACAAATCAGCACAGCAGCCAGCGTGGCCGCAAATAT
>2025_GCT_62-71-81
TGCAGTGAGGGCAGCTGCAACAGGCGGAGCAGCCATAGCCGCTGCCACAACAGAACAAATCAGCACAGCAGCCAGCGTGGCTGCAAATAT
>2025_GTT_62-71-81
TGCAGTGAGGGCAGCTGCAACAGGCGGAGCAGCCATAGCCGCTGCCACAACAGAACAAATCAGCACAGCAGTCAGCGTGGCTGCAAATAT
>2033_CG_10-22
TGCAGATATTCGGGTCCGATCCGTCTTGTGCAAACTACTTAAAAATCTTGATTGAATCACTCTTTAGCCAGACAACATGTCTGCTTACTA
>2033_CT_10-22
TGCAGATATTCGGGTCCGATCCTTCTTGTGCAAACTACTTAAAAATCTTGATTGAATCACTCTTTAGCCAGACAACATGTCTGCTTACTA
>2033_TG_10-22
TGCAGATATTTGGGTCCGATCCGTCTTGTGCAAACTACTTAAAAATCTTGATTGAATCACTCTTTAGCCAGACAACATGTCTGCTTACTA
>2039_A_85
TGCAGATCAATGTTAAAGATGTCCCTTGGGCTTCACTCATCTCATTTCTAGCAATAGAGAATCTGTTGCATCTTTCTAAAAGAGAACCTG
>2039_G_85
TGCAGATCAATGTTAAAGATGTCCCTTGGGCTTCACTCATCTCATTTCTAGCAATAGAGAATCTGTTGCATCTTTCTAAAAGAGAGCCTG
>2051_C_9
TGCAGTCTGCCATTCGATATGTCCTGCCTAATAGAAAATATTACCCTGCTCTGGTCATGTCTATGTGGGAAGTTAGAAGTGTTAAGACTG
>2051_G_9
TGCAGTCTGGCATTCGATATGTCCTGCCTAATAGAAAATATTACCCTGCTCTGGTCATGTCTATGTGGGAAGTTAGAAGTGTTAAGACTG
>2054_CGCG_14-20-56-57
TGCAGTTTTATGTGCGAGAAGTTTCATTTAATTATCTTTAAAATATTATATGCAGTCGGATACATATAGGAAAATGAAAGATGTAACTGA
>2054_CTCA_14-20-56-57
TGCAGTTTTATGTGCGAGAATTTTCATTTAATTATCTTTAAAATATTATATGCAGTCAGATACATATAGGAAAATGAAAGATGTAACTGA
>2054_CTCG_14-20-56-57
TGCAGTTTTATGTGCGAGAATTTTCATTTAATTATCTTTAAAATATTATATGCAGTCGGATACATATAGGAAAATGAAAGATGTAACTGA
>2054_CTTG_14-20-56-57
TGCAGTTTTATGTGCGAGAATTTTCATTTAATTATCTTTAAAATATTATATGCAGTTGGATACATATAGGAAAATGAAAGATGTAACTGA
>2054_TTCG_14-20-56-57
TGCAGTTTTATGTGTGAGAATTTTCATTTAATTATCTTTAAAATATTATATGCAGTCGGATACATATAGGAAAATGAAAGATGTAACTGA
>2065_CC_18-21
TGCAGCTTTACTCTCTTCCCTCGTATCATCATCAACATCCAAACAAAACCCAAACTCAAAGACCTCATCATACAACTACAGATCAAAGTT
>2065_TC_18-21
TGCAGCTTTACTCTCTTCTCTCGTATCATCATCAACATCCAAACAAAACCCAAACTCAAAGACCTCATCATACAACTACAGATCAAAGTT
>2065_TT_18-21
TGCAGCTTTACTCTCTTCTCTTGTATCATCATCAACATCCAAACAAAACCCAAACTCAAAGACCTCATCATACAACTACAGATCAAAGTT
>2066_AA_14-82
TGCAGGAGTGCAGTATGAGCTAGCAGAGCAGAGTAGAGACTTAAACATATTACAACCATTTTTCAACATCAATTGAAGTTCAATTGTGCT
>2066_AG_14-82
TGCAGGAGTGCAGTATGAGCTAGCAGAGCAGAGTAGAGACTTAAACATATTACAACCATTTTTCAACATCAATTGAAGTTCAGTTGTGCT
>2066_GA_14-82
TGCAGGAGTGCAGTGTGAGCTAGCAGAGCAGAGTAGAGACTTAAACATATTACAACCATTTTTCAACATCAATTGAAGTTCAATTGTGCT
>2068_AA_16-71
TGCAGACAGGTATTTCACTGAACAGTTCCATTGGGTTTGTCATCTAAGCTAAATATAGAGGTGGTTCCAGTATGAGAAATAAACTGAAAC
>2068_AC_16-71
TGCAGACAGGTATTTCACTGAACAGTTCCATTGGGTTTGTCATCTAAGCTAAATATAGAGGTGGTTCCAGTCTGAGAAATAAACTGAAAC
>2068_GC_16-71
TGCAGACAGGTATTTCGCTGAACAGTTCCATTGGGTTTGTCATCTAAGCTAAATATAGAGGTGGTTCCAGTCTGAGAAATAAACTGAAAC
>2074_AA_15-54
TGCAGAAGCTACTGAACAAAGTCGCACCTTCTTCTACGCCATCCGAATTCCTCAATGTTCTTCCTCTACAGCAATACGAAAGCCCCCTCG
>2074_CA_15-54
TGCAGAAGCTACTGACCAAAGTCGCACCTTCTTCTACGCCATCCGAATTCCTCAATGTTCTTCCTCTACAGCAATACGAAAGCCCCCTCG
>2074_CG_15-54
TGCAGAAGCTACTGACCAAAGTCGCACCTTCTTCTACGCCATCCGAATTCCTCAGTGTTCTTCCTCTACAGCAATACGAAAGCCCCCTCG
>2081_AGAG_19-79-82-86
TGCAGATCAGTACTGTTTGAGATCGGTTAGGGATTTAATGCCTGAAATCGAAGTTCTGTTTTCAGATCAGTACTGTTTGGTTATCAGAAA
>2081_AGCG_19-79-82-86
TGCAGATCAGTACTGTTTGAGATCGGTTAGGGATTTAATGCCTGAAATCGAAGTTCTGTTTTCAGATCAGTACTGTTTGGTTCTCAGAAA
>2081_GGCG_19-79-82-86
TGCAGATCAGTACTGTTTGGGATCGGTTAGGGATTTAATGCCTGAAATCGAAGTTCTGTTTTCAGATCAGTACTGTTTGGTTCTCAGAAA
>2081_GGCT_19-79-82-86
TGCAGATCAGTACTGTTTGGGATCGGTTAGGGATTTAATGCCTGAAATCGAAGTTCTGTTTTCAGATCAGTACTGTTTGGTTCTCATAAA
>2081_GTCG_19-79-82-86
TGCAGATCAGTACTGTTTGGGATCGGTTAGGGATTTAATGCCTGAAATCGAAGTTCTGTTTTCAGATCAGTACTGTTTGTTTCTCAGAAA
>2084_A_47
TGCAGTCGTAAATATTATAGGATCAAGTGCAAGATGGAAAAGTGTCCATGGAAAATAACAGCTGGTTGTGAGGGGGGAACTGACATAGTG
>2084_T_47
TGCAGTCGTAAATATTATAGGATCAAGTGCAAGATGGAAAAGTGTCCTTGGAAAATAACAGCTGGTTGTGAGGGGGGAACTGACATAGTG
>2085_C_31
TGCAGCAGAAAAAACATTTCAATCACACAAACACAGAAAGAAGTCCTTTCTGTGTGGGTAACAGATAGTTCGAAGTTGTCAACCAACATC
>2085_T_31
TGCAGCAGAAAAAACATTTCAATCACACAAATACAGAAAGAAGTCCTTTCTGTGTGGGTAACAGATAGTTCGAAGTTGTCAACCAACATC
>2094_AA_7-13
TGCAGGTAAAGACAGATTACAGGTGCAATGCTTACTAATGTCAATACTCAATAATATTTTACCCATTTGAGGTGTTATGAGAAAGTCAAA
>2094_AG_7-13
TGCAGGTAAAGACGGATTACAGGTGCAATGCTTACTAATGTCAATACTCAATAATATTTTACCCATTTGAGGTGTTATGAGAAAGTCAAA
>2094_CA_7-13
TGCAGGTCAAGACAGATTACAGGTGCAATGCTTACTAATGTCAATACTCAATAATATTTTACCCATTTGAGGTGTTATGAGAAAGTCAAA
>2109_CT_81-84
TGCAGCAATAGTCTTGGACAAAAACAACCTGGTAAAGTATGATAGGAAAAGTGGATATTTCCAGGTCACTGACTTGGGTCGCATTGCTAG
>2109_TC_81-84
TGCAGCAATAGTCTTGGACAAAAACAACCTGGTAAAGTATGATAGGAAAAGTGGATATTTCCAGGTCACTGACTTGGGTCGTATCGCTAG
>2109_TT_81-84
TGCAGCAATAGTCTTGGACAAAAACAACCTGGTAAAGTATGATAGGAAAAGTGGATATTTCCAGGTCACTGACTTGGGTCGTATTGCTAG
>2117_AC_14-72
TGCAGTGCAGCCTCAATACCCTTTGCCAAAGAAATAATAACAGGCACTGTGATTCTCTCCTTCCAGTATTTGCTGATCTCTTCAAACAGT
>2117_GC_14-72
TGCAGTGCAGCCTCGATACCCTTTGCCAAAGAAATAATAACAGGCACTGTGATTCTCTCCTTCCAGTATTTGCTGATCTCTTCAAACAGT
>2117_GT_14-72
TGCAGTGCAGCCTCGATACCCTTTGCCAAAGAAATAATAACAGGCACTGTGATTCTCTCCTTCCAGTATTTGTTGATCTCTTCAAACAGT
>2122_CGGT_8-15-39-78
TGCAGAGTCTAAACCGAGTATATCGGTACTACAATCCATGCATGAATACACAGATCCTAAACGCATATGCATGTTACTTGTATGAAAAAT
>2122_TGGC_8-15-39-78
TGCAGAGTTTAAACCGAGTATATCGGTACTACAATCCATGCATGAATACACAGATCCTAAACGCATATGCATGTTACTCGTATGAAAAAT
>2122_TGGT_8-15-39-78
TGCAGAGTTTAAACCGAGTATATCGGTACTACAATCCATGCATGAATACACAGATCCTAAACGCATATGCATGTTACTTGTATGAAAAAT
>2122_TGTC_8-15-39-78
TGCAGAGTTTAAACCGAGTATATCGGTACTACAATCCATTCATGAATACACAGATCCTAAACGCATATGCATGTTACTCGTATGAAAAAT
>2122_TTGC_8-15-39-78
TGCAGAGTTTAAACCTAGTATATCGGTACTACAATCCATGCATGAATACACAGATCCTAAACGCATATGCATGTTACTCGTATGAAAAAT
>2123_AATA_23-87-88-89
TGCAGGGAGGAGATTATTTATAAATATATAGAATTGCTGATTCGAAGGTCTAGGCATTGTATTATGCAATTTGAACTCTCTTTTTTTATA
>2123_AATC_23-87-88-89
TGCAGGGAGGAGATTATTTATAAATATATAGAATTGCTGATTCGAAGGTCTAGGCATTGTATTATGCAATTTGAACTCTCTTTTTTTATC
>2123_ATAA_23-87-88-89
TGCAGGGAGGAGATTATTTATAAATATATAGAATTGCTGATTCGAAGGTCTAGGCATTGTATTATGCAATTTGAACTCTCTTTTTTTTAA
>2123_ATAT_23-87-88-89
TGCAGGGAGGAGATTATTTATAAATATATAGAATTGCTGATTCGAAGGTCTAGGCATTGTATTATGCAATTTGAACTCTCTTTTTTTTAT
>2123_ATTA_23-87-88-89
TGCAGGGAGGAGATTATTTATAAATATATAGAATTGCTGATTCGAAGGTCTAGGCATTGTATTATGCAATTTGAACTCTCTTTTTTTTTA
>2123_ATTT_23-87-88-89
TGCAGGGAGGAGATTATTTATAAATATATAGAATTGCTGATTCGAAGGTCTAGGCATTGTATTATGCAATTTGAACTCTCTTTTTTTTTT
>2123_CTTA_23-87-88-89
TGCAGGGAGGAGATTATTTATAACTATATAGAATTGCTGATTCGAAGGTCTAGGCATTGTATTATGCAATTTGAACTCTCTTTTTTTTTA
>2126_CCAA_5-13-82-86
TGCAGCCCTGGTTCTTCTTCTTGCCTGCACTCCAACAGGTCAACCTGGCGAATAACAGCTTGGCACGTGTCGAGATCTGGCAACCCACGA
>2126_CCGA_5-13-82-86
TGCAGCCCTGGTTCTTCTTCTTGCCTGCACTCCAACAGGTCAACCTGGCGAATAACAGCTTGGCACGTGTCGAGATCTGGCAGCCCACGA
>2126_CCGC_5-13-82-86
TGCAGCCCTGGTTCTTCTTCTTGCCTGCACTCCAACAGGTCAACCTGGCGAATAACAGCTTGGCACGTGTCGAGATCTGGCAGCCCCCGA
>2126_CTGA_5-13-82-86
TGCAGCCCTGGTTTTTCTTCTTGCCTGCACTCCAACAGGTCAACCTGGCGAATAACAGCTTGGCACGTGTCGAGATCTGGCAGCCCACGA
>2126_GCGA_5-13-82-86
TGCAGGCCTGGTTCTTCTTCTTGCCTGCACTCCAACAGGTCAACCTGGCGAATAACAGCTTGGCACGTGTCGAGATCTGGCAGCCCACGA
>2131_CG_36-88
TGCAGGTCTTGGGTGACTTCATAACGAGTTTTGAAACCCAGGAACGATTTATATTAGATGATTCATCTGACAACCAGCAGCATAGGCGGC
>2131_TA_36-88
TGCAGGTCTTGGGTGACTTCATAACGAGTTTTGAAATCCAGGAACGATTTATATTAGATGATTCATCTGACAACCAGCAGCATAGGCGAC
>2131_TG_36-88
TGCAGGTCTTGGGTGACTTCATAACGAGTTTTGAAATCCAGGAACGATTTATATTAGATGATTCATCTGACAACCAGCAGCATAGGCGGC
>2133_AA_52-70
TGCAGTGATCAAGGCTTGTTCGGACCTTGGGGAATTAAATCTCGGCCGTGGAATTCATGGAGTTGTTTTTAGGCGTGGGTTTGAATCGAA
>2133_TA_52-70
TGCAGTGATCAAGGCTTGTTCGGACCTTGGGGAATTAAATCTCGGCCGTGGATTTCATGGAGTTGTTTTTAGGCGTGGGTTTGAATCGAA
>2133_TG_52-70
TGCAGTGATCAAGGCTTGTTCGGACCTTGGGGAATTAAATCTCGGCCGTGGATTTCATGGAGTTGTTTTTGGGCGTGGGTTTGAATCGAA
>2139_A_40
TGCAGCTATCTTATTCTAAAATTATCACAGTATCTATTTCACGAATCTGGTTGGGGCACACTTGGATATGACTTGAAAATATTTCAGGAT
>2139_T_40
TGCAGCTATCTTATTCTAAAATTATCACAGTATCTATTTCTCGAATCTGGTTGGGGCACACTTGGATATGACTTGAAAATATTTCAGGAT
>2148_AGAAAT_11-21-28-35-61-81
TGCAGAAACCAAATTAATTTAGGACATCAAAATGCAAAGTGAAATGTTGACAAAATAGGTGAGTCCGTCTCAAAAATAAAATGGAATTAT
>2148_CAGAAT_11-21-28-35-61-81
TGCAGAAACCACATTAATTTAAGACATCGAAATGCAAAGTGAAATGTTGACAAAATAGGTGAGTCCGTCTCAAAAATAAAATGGAATTAT
>2148_CGAAAT_11-21-28-35-61-81
TGCAGAAACCACATTAATTTAGGACATCAAAATGCAAAGTGAAATGTTGACAAAATAGGTGAGTCCGTCTCAAAAATAAAATGGAATTAT
>2148_CGGAAC_11-21-28-35-61-81
TGCAGAAACCACATTAATTTAGGACATCGAAATGCAAAGTGAAATGTTGACAAAATAGGTGAGTCCGTCTCAAAAATAAAACGGAATTAT
>2148_CGGAAT_11-21-28-35-61-81
TGCAGAAACCACATTAATTTAGGACATCGAAATGCAAAGTGAAATGTTGACAAAATAGGTGAGTCCGTCTCAAAAATAAAATGGAATTAT
>2148_CGGAGT_11-21-28-35-61-81
TGCAGAAACCACATTAATTTAGGACATCGAAATGCAAAGTGAAATGTTGACAAAATAGGTGGGTCCGTCTCAAAAATAAAATGGAATTAT
>2148_CGGGAT_11-21-28-35-61-81
TGCAGAAACCACATTAATTTAGGACATCGAAATGCGAAGTGAAATGTTGACAAAATAGGTGAGTCCGTCTCAAAAATAAAATGGAATTAT
>2149_A_72
TGCAGGGTCTTATCTTTTTGTGTCACACACAGGCTTTGGAGGCGTTGCCTATGCAATGGCTATTATTTGTATAAGACTTTATGCAGAGGC
>2149_T_72
TGCAGGGTCTTATCTTTTTGTGTCACACACAGGCTTTGGAGGCGTTGCCTATGCAATGGCTATTATTTGTATTAGACTTTATGCAGAGGC
>2152_GA_57-85
TGCAGGGGCTACCACAGTTGCCTTGTAAGTGGACACCGATGAACCAACATTTGTGACGGTCCTGTGGAAGACACGGGTGATGGATATTTC
>2152_GT_57-85
TGCAGGGGCTACCACAGTTGCCTTGTAAGTGGACACCGATGAACCAACATTTGTGACGGTCCTGTGGAAGACACGGGTGATGGATTTTTC
>2152_TT_57-85
TGCAGGGGCTACCACAGTTGCCTTGTAAGTGGACACCGATGAACCAACATTTGTGACTGTCCTGTGGAAGACACGGGTGATGGATTTTTC
>2158_AA_19-73
TGCAGCATATCTCATTAATAGAATGCCTTCAAAAGTCCTTCAGTTTCAAAAACCTCTTCAGACATAATCCAAAACACACGATATTCCAAC
>2158_GA_19-73
TGCAGCATATCTCATTAATGGAATGCCTTCAAAAGTCCTTCAGTTTCAAAAACCTCTTCAGACATAATCCAAAACACACGATATTCCAAC
>2158_GG_19-73
TGCAGCATATCTCATTAATGGAATGCCTTCAAAAGTCCTTCAGTTTCAAAAACCTCTTCAGACATAATCCAAAGCACACGATATTCCAAC
>2159_CGC_45-56-67
TGCAGAGAAGACAAGATATTCAATGCACAAATGTGCGAATGATTGCCGTGACTAGCGGGGTCGTCACCATATATAATGTTATAATTAAGG
>2159_CGT_45-56-67
TGCAGAGAAGACAAGATATTCAATGCACAAATGTGCGAATGATTGCCGTGACTAGCGGGGTCGTCACTATATATAATGTTATAATTAAGG
>2159_CTC_45-56-67
TGCAGAGAAGACAAGATATTCAATGCACAAATGTGCGAATGATTGCCGTGACTAGCTGGGTCGTCACCATATATAATGTTATAATTAAGG
>2159_CTT_45-56-67
TGCAGAGAAGACAAGATATTCAATGCACAAATGTGCGAATGATTGCCGTGACTAGCTGGGTCGTCACTATATATAATGTTATAATTAAGG
>2159_GGC_45-56-67
TGCAGAGAAGACAAGATATTCAATGCACAAATGTGCGAATGATTGGCGTGACTAGCGGGGTCGTCACCATATATAATGTTATAATTAAGG
>2162_CACT_28-34-62-87
TGCAGGAATGGATTTGACTGATGTCACGCTGTTAATGTCAATGCCAACATGGTTATCATTGACATCACCAACCTCAAAGTCTTGAACTGT
>2162_CATA_28-34-62-87
TGCAGGAATGGATTTGACTGATGTCACGCTGTTAATGTCAATGCCAACATGGTTATCATTGATATCACCAACCTCAAAGTCTTGAACAGT
>2162_CATT_28-34-62-87
TGCAGGAATGGATTTGACTGATGTCACGCTGTTAATGTCAATGCCAACATGGTTATCATTGATATCACCAACCTCAAAGTCTTGAACTGT
>2162_CTCT_28-34-62-87
TGCAGGAATGGATTTGACTGATGTCACGCTGTTATTGTCAATGCCAACATGGTTATCATTGACATCACCAACCTCAAAGTCTTGAACTGT
>2162_TATT_28-34-62-87
TGCAGGAATGGATTTGACTGATGTCACGTTGTTAATGTCAATGCCAACATGGTTATCATTGATATCACCAACCTCAAAGTCTTGAACTGT
>2179_AAATCC_26-47-56-69-73-85
TGCAGTAAATAGCATGAATTCTACCCATAACCACCTCTTTCTCGGTCAGCCCCTTGATTGAATCCTCCATTTTCTTTCTCCCTTCCCCAC
>2179_AAGTCC_26-47-56-69-73-85
TGCAGTAAATAGCATGAATTCTACCCATAACCACCTCTTTCTCGGTCAGCCCCTTGGTTGAATCCTCCATTTTCTTTCTCCCTTCCCCAC
>2179_AAGTTC_26-47-56-69-73-85
TGCAGTAAATAGCATGAATTCTACCCATAACCACCTCTTTCTCGGTCAGCCCCTTGGTTGAATCCTCCATTTTTTTTCTCCCTTCCCCAC
>2179_AGGTCC_26-47-56-69-73-85
TGCAGTAAATAGCATGAATTCTACCCATAACCACCTCTTTCTCGGTCGGCCCCTTGGTTGAATCCTCCATTTTCTTTCTCCCTTCCCCAC
>2179_ATGGCC_26-47-56-69-73-85
TGCAGTAAATAGCATGAATTCTACCCATAACCACCTCTTTCTCGGTCTGCCCCTTGGTTGAATCCTCCAGTTTCTTTCTCCCTTCCCCAC
>2179_ATGGCT_26-47-56-69-73-85
TGCAGTAAATAGCATGAATTCTACCCATAACCACCTCTTTCTCGGTCTGCCCCTTGGTTGAATCCTCCAGTTTCTTTCTCCCTTCTCCAC
>2179_ATGTCC_26-47-56-69-73-85
TGCAGTAAATAGCATGAATTCTACCCATAACCACCTCTTTCTCGGTCTGCCCCTTGGTTGAATCCTCCATTTTCTTTCTCCCTTCCCCAC
>2179_TAGTCC_26-47-56-69-73-85
TGCAGTAAATAGCATGAATTCTACCCTTAACCACCTCTTTCTCGGTCAGCCCCTTGGTTGAATCCTCCATTTTCTTTCTCCCTTCCCCAC
>2185_AA_5-40
TGCAGAATTTTTCTCACGATCAGCATATTTAGTCGCCCCCATTCCGCTCTTTGTGATGTGGTTTGGTTTCTTAACCTTTGGGTTTTGGAT
>2185_GA_5-40
TGCAGGATTTTTCTCACGATCAGCATATTTAGTCGCCCCCATTCCGCTCTTTGTGATGTGGTTTGGTTTCTTAACCTTTGGGTTTTGGAT
>2185_GT_5-40
TGCAGGATTTTTCTCACGATCAGCATATTTAGTCGCCCCCTTTCCGCTCTTTGTGATGTGGTTTGGTTTCTTAACCTTTGGGTTTTGGAT
>2187_ATGT_27-67-81-87
TGCAGGATTTTCAACGTTGTAACTGATACCATAAAGAGTGCTATAGCATTCTTCAAAAAGTTGAGACTAACATCAGCAAGCGTCTGATTG
>2187_CCAT_27-67-81-87
TGCAGGATTTTCAACGTTGTAACTGATCCCATAAAGAGTGCTATAGCATTCTTCAAAAAGTTGAGACCAACATCAGCAAGCATCTGATTG
>2187_CTAG_27-67-81-87
TGCAGGATTTTCAACGTTGTAACTGATCCCATAAAGAGTGCTATAGCATTCTTCAAAAAGTTGAGACTAACATCAGCAAGCATCTGAGTG
>2187_CTAT_27-67-81-87
TGCAGGATTTTCAACGTTGTAACTGATCCCATAAAGAGTGCTATAGCATTCTTCAAAAAGTTGAGACTAACATCAGCAAGCATCTGATTG
>2187_CTGT_27-67-81-87
TGCAGGATTTTCAACGTTGTAACTGATCCCATAAAGAGTGCTATAGCATTCTTCAAAAAGTTGAGACTAACATCAGCAAGCGTCTGATTG
>2201_CA_21-50
TGCAGCAGTCAAGTTGCTTCCCTCAAAAATATGAAGAGTTAAAGCAAAACATGTGTAGAAGTATTATTGAAACTTGAAGGACATTAAAAA
>2201_CG_21-50
TGCAGCAGTCAAGTTGCTTCCCTCAAAAATATGAAGAGTTAAAGCAAAACGTGTGTAGAAGTATTATTGAAACTTGAAGGACATTAAAAA
>2201_GA_21-50
TGCAGCAGTCAAGTTGCTTCCGTCAAAAATATGAAGAGTTAAAGCAAAACATGTGTAGAAGTATTATTGAAACTTGAAGGACATTAAAAA
>2203_A_88
TGCAGTCCACCTTCATAAAGTTTATCTGGGGCACGATTTGAAGTAGAAACAAGAATCTATACTTGTCTCCCACCATAAATGCAGACATAA
>2203_T_88
TGCAGTCCACCTTCATAAAGTTTATCTGGGGCACGATTTGAAGTAGAAACAAGAATCTATACTTGTCTCCCACCATAAATGCAGACATTA
>2207_GC_74-86
TGCAGCACAGTTCTAAAAACACACATAAATGCCAAACAATAAAAATTCAACATCAATTTCCCAATTCTCACATAGTAAATCAACCACAAT
>2207_TA_74-86
TGCAGCACAGTTCTAAAAACACACATAAATGCCAAACAATAAAAATTCAACATCAATTTCCCAATTCTCACATATTAAATCAACCAAAAT
>2207_TC_74-86
TGCAGCACAGTTCTAAAAACACACATAAATGCCAAACAATAAAAATTCAACATCAATTTCCCAATTCTCACATATTAAATCAACCACAAT
>2210_AAA_24-32-59
TGCAGGAGAGAGAGGGAGAGAGAGAGAGAGTAAGATCTGGTTGCAAGTATAGAAAGATAAGAATGAGAGAAAAACACAATGTTGTTGTAG
>2210_ACA_24-32-59
TGCAGGAGAGAGAGGGAGAGAGAGAGAGAGTACGATCTGGTTGCAAGTATAGAAAGATAAGAATGAGAGAAAAACACAATGTTGTTGTAG
>2210_ACG_24-32-59
TGCAGGAGAGAGAGGGAGAGAGAGAGAGAGTACGATCTGGTTGCAAGTATAGAAAGATAGGAATGAGAGAAAAACACAATGTTGTTGTAG
>2210_GCG_24-32-59
TGCAGGAGAGAGAGGGAGAGAGAGGGAGAGTACGATCTGGTTGCAAGTATAGAAAGATAGGAATGAGAGAAAAACACAATGTTGTTGTAG
>2216_ATC_27-48-76
TGCAGAGACTAATAGTGCTGTTTATCCAACCGACGACCCCTCTGCTAATATCATTTTTCTTATATTTTTCATGTGCCGTCAGTTATTAAA
>2216_CCC_27-48-76
TGCAGAGACTAATAGTGCTGTTTATCCCACCGACGACCCCTCTGCTAACATCATTTTTCTTATATTTTTCATGTGCCGTCAGTTATTAAA
>2216_CTC_27-48-76
TGCAGAGACTAATAGTGCTGTTTATCCCACCGACGACCCCTCTGCTAATATCATTTTTCTTATATTTTTCATGTGCCGTCAGTTATTAAA
>2216_CTG_27-48-76
TGCAGAGACTAATAGTGCTGTTTATCCCACCGACGACCCCTCTGCTAATATCATTTTTCTTATATTTTTCATGTGCGGTCAGTTATTAAA
>2220_AC_7-24
TGCAGCTACTCACATTATTGGTAGCGGTGGTGGTGGCGGTGGGAGTAATAGCACTAACACTACATGTTATAGCACACCTTTGAATTCACC
>2220_TC_7-24
TGCAGCTTCTCACATTATTGGTAGCGGTGGTGGTGGCGGTGGGAGTAATAGCACTAACACTACATGTTATAGCACACCTTTGAATTCACC
>2220_TT_7-24
TGCAGCTTCTCACATTATTGGTAGTGGTGGTGGTGGCGGTGGGAGTAATAGCACTAACACTACATGTTATAGCACACCTTTGAATTCACC
>2222_CC_11-18
TGCAGCAGCAACTATCTGCTGATCTCCTCCAGTTTTCTCTTCTGATGATTGTGCGGTACTTGGCAGTTTGTATATTGCAGTGTTCCTGTC
>2222_CT_11-18
TGCAGCAGCAACTATCTGTTGATCTCCTCCAGTTTTCTCTTCTGATGATTGTGCGGTACTTGGCAGTTTGTATATTGCAGTGTTCCTGTC
>2222_TC_11-18
TGCAGCAGCAATTATCTGCTGATCTCCTCCAGTTTTCTCTTCTGATGATTGTGCGGTACTTGGCAGTTTGTATATTGCAGTGTTCCTGTC
>2231_CGG_5-71-87
TGCAGCTACTTAATCAACGCAGTGAACTATGGCTTAATTAACTTCTTTTATTTTCGTTTGTGGAAAAGATTGTAATCAACTCCTGTCGCT
>2231_CGT_5-71-87
TGCAGCTACTTAATCAACGCAGTGAACTATGGCTTAATTAACTTCTTTTATTTTCGTTTGTGGAAAAGATTGTAATCAACTCCTGTCTCT
>2231_CTT_5-71-87
TGCAGCTACTTAATCAACGCAGTGAACTATGGCTTAATTAACTTCTTTTATTTTCGTTTGTGGAAAAGATTTTAATCAACTCCTGTCTCT
>2231_TGT_5-71-87
TGCAGTTACTTAATCAACGCAGTGAACTATGGCTTAATTAACTTCTTTTATTTTCGTTTGTGGAAAAGATTGTAATCAACTCCTGTCTCT
>2240_AA_15-54
TGCAGACACTTTCAGACCAATTTATGGGTCTGCATTGCGCTCTCATGTCTTTCCATAATGTATAAAGTACTGACAAAAAGGGACTCAGAA
>2240_AG_15-54
TGCAGACACTTTCAGACCAATTTATGGGTCTGCATTGCGCTCTCATGTCTTTCCGTAATGTATAAAGTACTGACAAAAAGGGACTCAGAA
>2240_GG_15-54
TGCAGACACTTTCAGGCCAATTTATGGGTCTGCATTGCGCTCTCATGTCTTTCCGTAATGTATAAAGTACTGACAAAAAGGGACTCAGAA
>2243_GCAA_48-53-58-84
TGCAGATCAAGTCATTCAGTTTGTTGCCAGCCAGGTTAGTGTCAGGCTGTCAGCTCACATATATGTCTGTTATATTCTTCTAAAATCTAT
>2243_GCAG_48-53-58-84
TGCAGATCAAGTCATTCAGTTTGTTGCCAGCCAGGTTAGTGTCAGGCTGTCAGCTCACATATATGTCTGTTATATTCTTCTAAAGTCTAT
>2243_GCGG_48-53-58-84
TGCAGATCAAGTCATTCAGTTTGTTGCCAGCCAGGTTAGTGTCAGGCTGTCAGCTCACGTATATGTCTGTTATATTCTTCTAAAGTCTAT
>2243_GTAG_48-53-58-84
TGCAGATCAAGTCATTCAGTTTGTTGCCAGCCAGGTTAGTGTCAGGCTGTCAGTTCACATATATGTCTGTTATATTCTTCTAAAGTCTAT
>2243_TCAG_48-53-58-84
TGCAGATCAAGTCATTCAGTTTGTTGCCAGCCAGGTTAGTGTCAGGCTTTCAGCTCACATATATGTCTGTTATATTCTTCTAAAGTCTAT
>2246_C_63
TGCAGGGACTCTTGGCTATCTTGACCCTGAGTACTATAGACTCCACTATCTTACAACCAAATCCGACGTCTATAGCTTTGGTGTTTTGCT
>2246_G_63
TGCAGGGACTCTTGGCTATCTTGACCCTGAGTACTATAGACTCCACTATCTTACAACCAAATCGGACGTCTATAGCTTTGGTGTTTTGCT
>2250_AC_23-88
TGCAGATACAGAACAAATTAACAAAGCACAAAATAAAAAAACCAAAAATCAAACACCCAAGATTGATTGAACATCGAAATGTCAATCTCG
>2250_GC_23-88
TGCAGATACAGAACAAATTAACAGAGCACAAAATAAAAAAACCAAAAATCAAACACCCAAGATTGATTGAACATCGAAATGTCAATCTCG
>2250_GG_23-88
TGCAGATACAGAACAAATTAACAGAGCACAAAATAAAAAAACCAAAAATCAAACACCCAAGATTGATTGAACATCGAAATGTCAATCTGG
>2254_CCA_66-71-86
TGCAGCATAAGCTGCCGATTCAAAAGCAGCTTGTGCTGCATCAGCCACATCCTTGTACTTTTTCTTCCCCACCACAGAATCAGAAAACCT
>2254_CTA_66-71-86
TGCAGCATAAGCTGCCGATTCAAAAGCAGCTTGTGCTGCATCAGCCACATCCTTGTACTTTTTCTTCCCCATCACAGAATCAGAAAACCT
>2254_CTG_66-71-86
TGCAGCATAAGCTGCCGATTCAAAAGCAGCTTGTGCTGCATCAGCCACATCCTTGTACTTTTTCTTCCCCATCACAGAATCAGAAAGCCT
>2254_TTA_66-71-86
TGCAGCATAAGCTGCCGATTCAAAAGCAGCTTGTGCTGCATCAGCCACATCCTTGTACTTTTTCTTTCCCATCACAGAATCAGAAAACCT
>2255_CACG_15-41-71-89
TGCAGCTGTTCAGCACAAATTTTATTCAGTTGAATTTGTAAACAGAGACAAGTAGATAATTCGCATAAAGGCATAATGAACCGCTAATTG
>2255_CACT_15-41-71-89
TGCAGCTGTTCAGCACAAATTTTATTCAGTTGAATTTGTAAACAGAGACAAGTAGATAATTCGCATAAAGGCATAATGAACCGCTAATTT
>2255_CTAT_15-41-71-89
TGCAGCTGTTCAGCACAAATTTTATTCAGTTGAATTTGTAATCAGAGACAAGTAGATAATTCGCATAAAGGAATAATGAACCGCTAATTT
>2255_TACT_15-41-71-89
TGCAGCTGTTCAGCATAAATTTTATTCAGTTGAATTTGTAAACAGAGACAAGTAGATAATTCGCATAAAGGCATAATGAACCGCTAATTT
>2262_A_36
TGCAGATCAAACTGACATACCAGCAACAGGTTTGCTATGCATTAGTGATTGCGCGACGTGTCCTGTCATATGCTCACCACCTCCACCACC
>2262_G_36
TGCAGATCAAACTGACATACCAGCAACAGGTTTGCTGTGCATTAGTGATTGCGCGACGTGTCCTGTCATATGCTCACCACCTCCACCACC
>2263_C_22
TGCAGTGTAGGAGACGTAGAGGCTTATACATATAATGGATGTAGAAGTTTTGGGGGATGTGGCGTCTCTGGACCCCGAATTGTTGCAGCT
>2263_G_22
TGCAGTGTAGGAGACGTAGAGGGTTATACATATAATGGATGTAGAAGTTTTGGGGGATGTGGCGTCTCTGGACCCCGAATTGTTGCAGCT
>2267_CTTCTC_14-17-18-48-58-82
TGCAGGAGTAAAAACTATTAAAATTTCTGAAACTCAAGATCATAAATGCCAAAACAATTAACACTTACAATTCCGTTAAGTTCTTTAGCT
>2267_GACCTC_14-17-18-48-58-82
TGCAGGAGTAAAAAGTAACAAAATTTCTGAAACTCAAGATCATAAATGCCAAAACAATTAACACTTACAATTCCGTTAAGTTCTTTAGCT
>2267_GATCTC_14-17-18-48-58-82
TGCAGGAGTAAAAAGTAATAAAATTTCTGAAACTCAAGATCATAAATGCCAAAACAATTAACACTTACAATTCCGTTAAGTTCTTTAGCT
>2267_GTTCTC_14-17-18-48-58-82
TGCAGGAGTAAAAAGTATTAAAATTTCTGAAACTCAAGATCATAAATGCCAAAACAATTAACACTTACAATTCCGTTAAGTTCTTTAGCT
>2267_GTTCTT_14-17-18-48-58-82
TGCAGGAGTAAAAAGTATTAAAATTTCTGAAACTCAAGATCATAAATGCCAAAACAATTAACACTTACAATTCCGTTAAGTTTTTTAGCT
>2267_GTTTGC_14-17-18-48-58-82
TGCAGGAGTAAAAAGTATTAAAATTTCTGAAACTCAAGATCATAAATGTCAAAACAATGAACACTTACAATTCCGTTAAGTTCTTTAGCT
>2281_CAA_25-31-49
TGCAGACAGCCGATATTCGGGTCAGCAGACCATGAATGGCTAAAGCTTCAATTATTCCCCAACTCTCTGCCTGTTATATCATTTTATGGT
>2281_CGA_25-31-49
TGCAGACAGCCGATATTCGGGTCAGCAGACCGTGAATGGCTAAAGCTTCAATTATTCCCCAACTCTCTGCCTGTTATATCATTTTATGGT
>2281_CGG_25-31-49
TGCAGACAGCCGATATTCGGGTCAGCAGACCGTGAATGGCTAAAGCTTCGATTATTCCCCAACTCTCTGCCTGTTATATCATTTTATGGT
>2281_TAA_25-31-49
TGCAGACAGCCGATATTCGGGTCAGTAGACCATGAATGGCTAAAGCTTCAATTATTCCCCAACTCTCTGCCTGTTATATCATTTTATGGT
>2281_TGA_25-31-49
TGCAGACAGCCGATATTCGGGTCAGTAGACCGTGAATGGCTAAAGCTTCAATTATTCCCCAACTCTCTGCCTGTTATATCATTTTATGGT
>2293_AGTA_5-23-32-41
TGCAGACTTTTCCCATTTTCAGAGTCTCGTAGTAAGTTTATATATTTGGACATTTTGTTTTAATCATATGTTTTTTGCCTGTCCACTCTC
>2293_ATCA_5-23-32-41
TGCAGACTTTTCCCATTTTCAGATTCTCGTAGCAAGTTTATATATTTGGACATTTTGTTTTAATCATATGTTTTTTGCCTGTCCACTCTC
>2293_ATTA_5-23-32-41
TGCAGACTTTTCCCATTTTCAGATTCTCGTAGTAAGTTTATATATTTGGACATTTTGTTTTAATCATATGTTTTTTGCCTGTCCACTCTC
>2293_ATTG_5-23-32-41
TGCAGACTTTTCCCATTTTCAGATTCTCGTAGTAAGTTTATGTATTTGGACATTTTGTTTTAATCATATGTTTTTTGCCTGTCCACTCTC
>2293_GTTA_5-23-32-41
TGCAGGCTTTTCCCATTTTCAGATTCTCGTAGTAAGTTTATATATTTGGACATTTTGTTTTAATCATATGTTTTTTGCCTGTCCACTCTC
>2306_AA_13-53
TGCAGGTTTTACGATATCTCCTAGGAAAGACTCCATCACCACCGTTCTTGCATACTTCTCTACATGGGCGTCCAAGAAATGCTCTGGAAG
>2306_AG_13-53
TGCAGGTTTTACGATATCTCCTAGGAAAGACTCCATCACCACCGTTCTTGCATGCTTCTCTACATGGGCGTCCAAGAAATGCTCTGGAAG
>2306_GA_13-53
TGCAGGTTTTACGGTATCTCCTAGGAAAGACTCCATCACCACCGTTCTTGCATACTTCTCTACATGGGCGTCCAAGAAATGCTCTGGAAG
>2329_CACGA_55-58-76-79-84
TGCAGTTTGGGGCCTTTGACCCAATTTCGAATCACAACCCTATCTTCCCCCATCCCCTACTAACACACTAACATTGCCAGGTAAAAAATA
>2329_CACTA_55-58-76-79-84
TGCAGTTTGGGGCCTTTGACCCAATTTCGAATCACAACCCTATCTTCCCCCATCCCCTACTAACACACTAACATTGCCATGTAAAAAATA
>2329_CATGA_55-58-76-79-84
TGCAGTTTGGGGCCTTTGACCCAATTTCGAATCACAACCCTATCTTCCCCCATCCCCTACTAACACACTAACATTGTCAGGTAAAAAATA
>2329_CCCGT_55-58-76-79-84
TGCAGTTTGGGGCCTTTGACCCAATTTCGAATCACAACCCTATCTTCCCCCATCCCCTCCTAACACACTAACATTGCCAGGTAATAAATA
>2329_TACGA_55-58-76-79-84
TGCAGTTTGGGGCCTTTGACCCAATTTCGAATCACAACCCTATCTTCCCCCATCCTCTACTAACACACTAACATTGCCAGGTAAAAAATA
>2335_AA_42-66
TGCAGTATCCTGACCTTTTACGGCCATATGGAGTGCAGTCTGACCCTTCTTATCTTTGATGGAAACAATTCCTGGATCTCTGCCTATAAG
>2335_GA_42-66
TGCAGTATCCTGACCTTTTACGGCCATATGGAGTGCAGTCTGGCCCTTCTTATCTTTGATGGAAACAATTCCTGGATCTCTGCCTATAAG
>2335_GT_42-66
TGCAGTATCCTGACCTTTTACGGCCATATGGAGTGCAGTCTGGCCCTTCTTATCTTTGATGGAAACTATTCCTGGATCTCTGCCTATAAG
>2346_ACC_14-19-55
TGCAGTGACAATAAATTATCCTTTATTCACCACCATCATCTATTATGATATCGACCATCTTTCTCAGCCACTGTGTATCTTTCATTCTCT
>2346_GCA_14-19-55
TGCAGTGACAATAAGTTATCCTTTATTCACCACCATCATCTATTATGATATCGACAATCTTTCTCAGCCACTGTGTATCTTTCATTCTCT
>2346_GCC_14-19-55
TGCAGTGACAATAAGTTATCCTTTATTCACCACCATCATCTATTATGATATCGACCATCTTTCTCAGCCACTGTGTATCTTTCATTCTCT
>2346_GTC_14-19-55
TGCAGTGACAATAAGTTATTCTTTATTCACCACCATCATCTATTATGATATCGACCATCTTTCTCAGCCACTGTGTATCTTTCATTCTCT
>2353_G_35
TGCAGCAGTAAAATAATCAGCTGTGCATTTACTGGGAAAATAAAAATAAAAATCAGTTGTGCACAAGGTTAGAGCAACCTGAAATCATTT
>2353_T_35
TGCAGCAGTAAAATAATCAGCTGTGCATTTACTGGTAAAATAAAAATAAAAATCAGTTGTGCACAAGGTTAGAGCAACCTGAAATCATTT
>2358_CA_6-48
TGCAGGCAATTTTGCAGAGTGCAAAATTAGCCTGTTACCCATAATCACAAATACTCCAGCTAATGTTAATATCCAGGGATTAAACCTAAG
>2358_CT_6-48
TGCAGGCAATTTTGCAGAGTGCAAAATTAGCCTGTTACCCATAATCACTAATACTCCAGCTAATGTTAATATCCAGGGATTAAACCTAAG
>2358_TT_6-48
TGCAGGTAATTTTGCAGAGTGCAAAATTAGCCTGTTACCCATAATCACTAATACTCCAGCTAATGTTAATATCCAGGGATTAAACCTAAG
>2359_GAGG_20-27-61-76
TGCAGATAAGTCCGTTATAAGCAATTCATCAAAATTTTCATTTTATTTCCAATGCAATTGCGGTAAAGTAGAGAACGGAATCACAGTTTA
>2359_GTAG_20-27-61-76
TGCAGATAAGTCCGTTATAAGCAATTCTTCAAAATTTTCATTTTATTTCCAATGCAATTGCAGTAAAGTAGAGAACGGAATCACAGTTTA
>2359_GTGA_20-27-61-76
TGCAGATAAGTCCGTTATAAGCAATTCTTCAAAATTTTCATTTTATTTCCAATGCAATTGCGGTAAAGTAGAGAACAGAATCACAGTTTA
>2359_GTGG_20-27-61-76
TGCAGATAAGTCCGTTATAAGCAATTCTTCAAAATTTTCATTTTATTTCCAATGCAATTGCGGTAAAGTAGAGAACGGAATCACAGTTTA
>2359_TTGG_20-27-61-76
TGCAGATAAGTCCGTTATAATCAATTCTTCAAAATTTTCATTTTATTTCCAATGCAATTGCGGTAAAGTAGAGAACGGAATCACAGTTTA
>2363_ACGTC_6-28-40-75-78
TGCAGGAGAAGAAATTGGAGTATATTGTCGCCAGTAGTAAGCAAGATCATGAACCACTCTTCCATCTTTACGATTTACCACAGGTTCCCT
>2363_AGCTC_6-28-40-75-78
TGCAGGAGAAGAAATTGGAGTATATTGTGGCCAGTAGTAACCAAGATCATGAACCACTCTTCCATCTTTACGATTTACCACAGGTTCCCT
>2363_AGGGC_6-28-40-75-78
TGCAGGAGAAGAAATTGGAGTATATTGTGGCCAGTAGTAAGCAAGATCATGAACCACTCTTCCATCTTTACGATTGACCACAGGTTCCCT
>2363_AGGTC_6-28-40-75-78
TGCAGGAGAAGAAATTGGAGTATATTGTGGCCAGTAGTAAGCAAGATCATGAACCACTCTTCCATCTTTACGATTTACCACAGGTTCCCT
>2363_CGGTC_6-28-40-75-78
TGCAGGCGAAGAAATTGGAGTATATTGTGGCCAGTAGTAAGCAAGATCATGAACCACTCTTCCATCTTTACGATTTACCACAGGTTCCCT
>2363_CGGTG_6-28-40-75-78
TGCAGGCGAAGAAATTGGAGTATATTGTGGCCAGTAGTAAGCAAGATCATGAACCACTCTTCCATCTTTACGATTTACGACAGGTTCCCT
>2376_GAA_16-75-84
TGCAGACAAGGTAAAGGTTTGGAAGAAAATCTTATAGAAATCCTACTCTTTTGTGAACAAAATATGCATATGTAGATGTAGACAAATACG
>2376_TAA_16-75-84
TGCAGACAAGGTAAAGTTTTGGAAGAAAATCTTATAGAAATCCTACTCTTTTGTGAACAAAATATGCATATGTAGATGTAGACAAATACG
>2376_TAT_16-75-84
TGCAGACAAGGTAAAGTTTTGGAAGAAAATCTTATAGAAATCCTACTCTTTTGTGAACAAAATATGCATATGTAGATGTAGACATATACG
>2376_TCA_16-75-84
TGCAGACAAGGTAAAGTTTTGGAAGAAAATCTTATAGAAATCCTACTCTTTTGTGAACAAAATATGCATATGTAGCTGTAGACAAATACG
>2379_ATA_57-62-78
TGCAGAAAGAATAGCATATCTAGGAAATGAAAATAAAATTAAGAATAAGAAAAATGAAAAGCTAAATATTTTTGTACTATGACTAAATTG
>2379_GAA_57-62-78
TGCAGAAAGAATAGCATATCTAGGAAATGAAAATAAAATTAAGAATAAGAAAAATGAGAAGCAAAATATTTTTGTACTATGACTAAATTG
>2379_GTA_57-62-78
TGCAGAAAGAATAGCATATCTAGGAAATGAAAATAAAATTAAGAATAAGAAAAATGAGAAGCTAAATATTTTTGTACTATGACTAAATTG
>2379_GTG_57-62-78
TGCAGAAAGAATAGCATATCTAGGAAATGAAAATAAAATTAAGAATAAGAAAAATGAGAAGCTAAATATTTTTGTACTGTGACTAAATTG
>2382_CAG_19-21-42
TGCAGGATTGACTCCCTTTCCACGAGCCTCTCTAAGAATTTTGTGTTCATCTTCTAGCTGAGTAGATCTTTCCTTGGCAAAAGCCAAATC
>2382_TAG_19-21-42
TGCAGGATTGACTCCCTTTTCACGAGCCTCTCTAAGAATTTTGTGTTCATCTTCTAGCTGAGTAGATCTTTCCTTGGCAAAAGCCAAATC
>2382_TTA_19-21-42
TGCAGGATTGACTCCCTTTTCTCGAGCCTCTCTAAGAATTTTATGTTCATCTTCTAGCTGAGTAGATCTTTCCTTGGCAAAAGCCAAATC
>2386_CA_30-43
TGCAGGTTGTATATACTTCTTATTGAGAGACAGAAATCATCGTACCTTCAGAAGCTACTAAAAACCTGATTTTGAAATGAGAGAAAGTCA
>2386_GA_30-43
TGCAGGTTGTATATACTTCTTATTGAGAGAGAGAAATCATCGTACCTTCAGAAGCTACTAAAAACCTGATTTTGAAATGAGAGAAAGTCA
>2386_GC_30-43
TGCAGGTTGTATATACTTCTTATTGAGAGAGAGAAATCATCGTCCCTTCAGAAGCTACTAAAAACCTGATTTTGAAATGAGAGAAAGTCA
>2387_CCC_12-30-51
TGCAGCTGCGGCCCGAAATGTAAATGCATACGGGCAGAAGGAAGAAGGGCCCAGCAGATGGCAGGAGAGGAAGGAGGCGAAGCGACAGAT
>2387_CCT_12-30-51
TGCAGCTGCGGCCCGAAATGTAAATGCATACGGGCAGAAGGAAGAAGGGCCTAGCAGATGGCAGGAGAGGAAGGAGGCGAAGCGACAGAT
>2387_CTC_12-30-51
TGCAGCTGCGGCCCGAAATGTAAATGCATATGGGCAGAAGGAAGAAGGGCCCAGCAGATGGCAGGAGAGGAAGGAGGCGAAGCGACAGAT
>2387_TTC_12-30-51
TGCAGCTGCGGCTCGAAATGTAAATGCATATGGGCAGAAGGAAGAAGGGCCCAGCAGATGGCAGGAGAGGAAGGAGGCGAAGCGACAGAT
>2392_A_11
TGCAGAATGTCATCCATTCCTACAACTGAGGTAAGGGAAGGGGTGGGCTCAAAGGCAAAGGGTCACCCTCTTTTATCCGAGGGTGCTGGG
>2392_G_11
TGCAGAATGTCGTCCATTCCTACAACTGAGGTAAGGGAAGGGGTGGGCTCAAAGGCAAAGGGTCACCCTCTTTTATCCGAGGGTGCTGGG
>2394_AA_25-34
TGCAGGGACTCCAGGTGAGAGTGCGACTATGTTGAGCTAAATTTTGTTCAATTTCAAATTCAAGAAGCTGATTCAGTATTTCCAAACATA
>2394_GA_25-34
TGCAGGGACTCCAGGTGAGAGTGCGGCTATGTTGAGCTAAATTTTGTTCAATTTCAAATTCAAGAAGCTGATTCAGTATTTCCAAACATA
>2394_GC_25-34
TGCAGGGACTCCAGGTGAGAGTGCGGCTATGTTGCGCTAAATTTTGTTCAATTTCAAATTCAAGAAGCTGATTCAGTATTTCCAAACATA
>2396_CCG_31-63-65
TGCAGCACCAATTGGGCATATAGTATCCTCTCCCTTCAAATTATCAATTATGATCACCACCTCCAGAATAGCTGCCCGAGAGAGAGACAG
>2396_GAG_31-63-65
TGCAGCACCAATTGGGCATATAGTATCCTCTGCCTTCAAATTATCAATTATGATCACCACCTCAAGAATAGCTGCCCGAGAGAGAGACAG
>2396_GCA_31-63-65
TGCAGCACCAATTGGGCATATAGTATCCTCTGCCTTCAAATTATCAATTATGATCACCACCTCCAAAATAGCTGCCCGAGAGAGAGACAG
>2396_GCG_31-63-65
TGCAGCACCAATTGGGCATATAGTATCCTCTGCCTTCAAATTATCAATTATGATCACCACCTCCAGAATAGCTGCCCGAGAGAGAGACAG
>2415_ATAGG_11-13-51-68-79
TGCAGCAAGACATTCGACTCCATCTGCTCGTCCAGCACTATCGCGAACCTCAACTCCTTCTAAAGCCCGTCCAGCCCCCGCCAACTCTTC
>2415_CGAGG_11-13-51-68-79
TGCAGCAAGACCTGCGACTCCATCTGCTCGTCCAGCACTATCGCGAACCTCAACTCCTTCTAAAGCCCGTCCAGCCCCCGCCAACTCTTC
>2415_CTAAA_11-13-51-68-79
TGCAGCAAGACCTTCGACTCCATCTGCTCGTCCAGCACTATCGCGAACCTCAACTCCTTCTAAAGCCCATCCAGCCCCCACCAACTCTTC
>2415_CTAGA_11-13-51-68-79
TGCAGCAAGACCTTCGACTCCATCTGCTCGTCCAGCACTATCGCGAACCTCAACTCCTTCTAAAGCCCGTCCAGCCCCCACCAACTCTTC
>2415_CTAGG_11-13-51-68-79
TGCAGCAAGACCTTCGACTCCATCTGCTCGTCCAGCACTATCGCGAACCTCAACTCCTTCTAAAGCCCGTCCAGCCCCCGCCAACTCTTC
>2415_CTGGG_11-13-51-68-79
TGCAGCAAGACCTTCGACTCCATCTGCTCGTCCAGCACTATCGCGAACCTCGACTCCTTCTAAAGCCCGTCCAGCCCCCGCCAACTCTTC
>2416_ATC_20-74-89
TGCAGTGAAGTGAGGGTAGAAGGATTAGAAACGCTGGACTATCTAGATAACCTTTGCCAAAAAGAACGCTTTACTGAACAAGGAGATGCC
>2416_ATT_20-74-89
TGCAGTGAAGTGAGGGTAGAAGGATTAGAAACGCTGGACTATCTAGATAACCTTTGCCAAAAAGAACGCTTTACTGAACAAGGAGATGCT
>2416_GCC_20-74-89
TGCAGTGAAGTGAGGGTAGAGGGATTAGAAACGCTGGACTATCTAGATAACCTTTGCCAAAAAGAACGCTTTACCGAACAAGGAGATGCC
>2416_GTC_20-74-89
TGCAGTGAAGTGAGGGTAGAGGGATTAGAAACGCTGGACTATCTAGATAACCTTTGCCAAAAAGAACGCTTTACTGAACAAGGAGATGCC
>2421_C_25
TGCAGACCCTTCCATTTCTCCTTTACTTTTGTTTTTGTTACTATCATTTTTTTTGTAAGTAAAGTTATATTAAAGAAAGAACTATATAAG
>2421_T_25
TGCAGACCCTTCCATTTCTCCTTTATTTTTGTTTTTGTTACTATCATTTTTTTTGTAAGTAAAGTTATATTAAAGAAAGAACTATATAAG
>2432_AGTTA_37-41-42-54-68
TGCAGAATTTGGTGACTTCAATTTTATGCAAGAATGTAATAGTTGAAATACTTATTAAACAATTTGGAATATAGAATTGAAGCTAATGAA
>2432_GACTA_37-41-42-54-68
TGCAGAATTTGGTGACTTCAATTTTATGCAAGAATGTGATAACTGAAATACTTATTAAACAATTTGGAATATAGAATTGAAGCTAATGAA
>2432_GGCAA_37-41-42-54-68
TGCAGAATTTGGTGACTTCAATTTTATGCAAGAATGTGATAGCTGAAATACTTAATAAACAATTTGGAATATAGAATTGAAGCTAATGAA
>2432_GGCTA_37-41-42-54-68
TGCAGAATTTGGTGACTTCAATTTTATGCAAGAATGTGATAGCTGAAATACTTATTAAACAATTTGGAATATAGAATTGAAGCTAATGAA
>2432_GGCTC_37-41-42-54-68
TGCAGAATTTGGTGACTTCAATTTTATGCAAGAATGTGATAGCTGAAATACTTATTAAACAATTTGGACTATAGAATTGAAGCTAATGAA
>2436_CACA_53-54-64-69
TGCAGTTTTCTGGTTAGAATCCAACATTGCACACACTTGCAGCATCTTCTCTGCATGGTCTAATCTTGCAAGCTTCGTTTCCACATTGGA
>2436_CACG_53-54-64-69
TGCAGTTTTCTGGTTAGAATCCAACATTGCACACACTTGCAGCATCTTCTCTGCATGGTCTAATCTTGCGAGCTTCGTTTCCACATTGGA
>2436_CGCG_53-54-64-69
TGCAGTTTTCTGGTTAGAATCCAACATTGCACACACTTGCAGCATCTTCTCTGCGTGGTCTAATCTTGCGAGCTTCGTTTCCACATTGGA
>2436_TAAG_53-54-64-69
TGCAGTTTTCTGGTTAGAATCCAACATTGCACACACTTGCAGCATCTTCTCTGTATGGTCTAATATTGCGAGCTTCGTTTCCACATTGGA
>2436_TACG_53-54-64-69
TGCAGTTTTCTGGTTAGAATCCAACATTGCACACACTTGCAGCATCTTCTCTGTATGGTCTAATCTTGCGAGCTTCGTTTCCACATTGGA
>2437_CAG_32-33-74
TGCAGCATCTTTAGCTGCTCTAAATCGACGAGCACGCTGCTGATTCATTTTAGCTCTCGGAGCAACCCCATCTGGAATACTCAAAATTTA
>2437_TAA_32-33-74
TGCAGCATCTTTAGCTGCTCTAAATCGACGAGTACGCTGCTGATTCATTTTAGCTCTCGGAGCAACCCCATCTGAAATACTCAAAATTTA
>2437_TAG_32-33-74
TGCAGCATCTTTAGCTGCTCTAAATCGACGAGTACGCTGCTGATTCATTTTAGCTCTCGGAGCAACCCCATCTGGAATACTCAAAATTTA
>2437_TGA_32-33-74
TGCAGCATCTTTAGCTGCTCTAAATCGACGAGTGCGCTGCTGATTCATTTTAGCTCTCGGAGCAACCCCATCTGAAATACTCAAAATTTA
>2444_AA_22-69
TGCAGTTGTGCCACTAGGGACAAAAAGAGAGAATGCACTGAATATTTGCTCATCTGGTCTGGTTGGATAACTAAAATGGACATCTCTTAA
>2444_GA_22-69
TGCAGTTGTGCCACTAGGGACAGAAAGAGAGAATGCACTGAATATTTGCTCATCTGGTCTGGTTGGATAACTAAAATGGACATCTCTTAA
>2444_GT_22-69
TGCAGTTGTGCCACTAGGGACAGAAAGAGAGAATGCACTGAATATTTGCTCATCTGGTCTGGTTGGATATCTAAAATGGACATCTCTTAA
>2449_A_71
TGCAGTGTAATGTTTAAACTTTCGTCTCCCATATTGTGCATTCCCATAAATTAGACGATATTCATGTTTTAATTAGTTGTAATAATACTA
>2449_G_71
TGCAGTGTAATGTTTAAACTTTCGTCTCCCATATTGTGCATTCCCATAAATTAGACGATATTCATGTTTTAGTTAGTTGTAATAATACTA
>2455_CCAA_6-22-44-73
TGCAGACAAAATACATACTTAACATATACAAATACAATATACGAAAATTATACGCAGGCCAAAAGAAGGCAGAACCATGGCTTCCCCTTC
>2455_CCAC_6-22-44-73
TGCAGACAAAATACATACTTAACATATACAAATACAATATACGAAAATTATACGCAGGCCAAAAGAAGGCAGACCCATGGCTTCCCCTTC
>2455_CCTC_6-22-44-73
TGCAGACAAAATACATACTTAACATATACAAATACAATATACGATAATTATACGCAGGCCAAAAGAAGGCAGACCCATGGCTTCCCCTTC
>2455_CGAA_6-22-44-73
TGCAGACAAAATACATACTTAAGATATACAAATACAATATACGAAAATTATACGCAGGCCAAAAGAAGGCAGAACCATGGCTTCCCCTTC
>2455_TCAC_6-22-44-73
TGCAGATAAAATACATACTTAACATATACAAATACAATATACGAAAATTATACGCAGGCCAAAAGAAGGCAGACCCATGGCTTCCCCTTC
>2464_A_54
TGCAGACAAAACTCTTTAGTTTCGTGAGCTGAATATTTCTTTTGGCAATAGTATATTTCATTGCATTATGCCTTTATAGTCATGAAGTAG
>2464_C_54
TGCAGACAAAACTCTTTAGTTTCGTGAGCTGAATATTTCTTTTGGCAATAGTATCTTTCATTGCATTATGCCTTTATAGTCATGAAGTAG
>2470_AG_39-84
TGCAGTACACCCAAAAATTAAGAAGTATCAGAGATTCAAAATCTACAGATGAGGCAGACTTAAATGGCAACTATGAAGGCACAAGCAATT
>2470_TA_39-84
TGCAGTACACCCAAAAATTAAGAAGTATCAGAGATTCAATATCTACAGATGAGGCAGACTTAAATGGCAACTATGAAGGCACAAACAATT
>2470_TG_39-84
TGCAGTACACCCAAAAATTAAGAAGTATCAGAGATTCAATATCTACAGATGAGGCAGACTTAAATGGCAACTATGAAGGCACAAGCAATT
>2479_AAGTA_9-14-31-33-72
TGCAGCGACATTCTATTTGCCCACCATGTTCGATGGCCAAATCCACCTGATTGCGGTGTAAAGATTGAAGAAAAAGTTTTTCTTTCCAGT
>2479_ACATA_9-14-31-33-72
TGCAGCGACATTCTCTTTGCCCACCATGTTCAATGGCCAAATCCACCTGATTGCGGTGTAAAGATTGAAGAAAAAGTTTTTCTTTCCAGT
>2479_ACGGA_9-14-31-33-72
TGCAGCGACATTCTCTTTGCCCACCATGTTCGAGGGCCAAATCCACCTGATTGCGGTGTAAAGATTGAAGAAAAAGTTTTTCTTTCCAGT
>2479_ACGTA_9-14-31-33-72
TGCAGCGACATTCTCTTTGCCCACCATGTTCGATGGCCAAATCCACCTGATTGCGGTGTAAAGATTGAAGAAAAAGTTTTTCTTTCCAGT
>2479_ACGTG_9-14-31-33-72
TGCAGCGACATTCTCTTTGCCCACCATGTTCGATGGCCAAATCCACCTGATTGCGGTGTAAAGATTGAAGAAGAAGTTTTTCTTTCCAGT
>2479_GCGTA_9-14-31-33-72
TGCAGCGACGTTCTCTTTGCCCACCATGTTCGATGGCCAAATCCACCTGATTGCGGTGTAAAGATTGAAGAAAAAGTTTTTCTTTCCAGT
>2485_GAC_74-84-87
TGCAGGATCCTGTTATATAGCTTCATTTTGTCTAGGATTATATCTTTTTATTTTAAGTTTTCCTTCTTGCCCTCGTACCAAAATACTCCT
>2485_TGA_74-84-87
TGCAGGATCCTGTTATATAGCTTCATTTTGTCTAGGATTATATCTTTTTATTTTAAGTTTTCCTTCTTGCCCTCTTACCAAAATGCTACT
>2485_TGC_74-84-87
TGCAGGATCCTGTTATATAGCTTCATTTTGTCTAGGATTATATCTTTTTATTTTAAGTTTTCCTTCTTGCCCTCTTACCAAAATGCTCCT
>2488_CGT_66-67-84
TGCAGCCCAAGTGTCACTTGTATTAGTATTATCTGAGACAACAATTTGCGACAATAGCACCTTGTTCGGATCATAAAACCTCCATGAACC
>2488_CTC_66-67-84
TGCAGCCCAAGTGTCACTTGTATTAGTATTATCTGAGACAACAATTTGCGACAATAGCACCTTGTTCTGATCATAAAACCTCCACGAACC
>2488_CTT_66-67-84
TGCAGCCCAAGTGTCACTTGTATTAGTATTATCTGAGACAACAATTTGCGACAATAGCACCTTGTTCTGATCATAAAACCTCCATGAACC
>2488_GTT_66-67-84
TGCAGCCCAAGTGTCACTTGTATTAGTATTATCTGAGACAACAATTTGCGACAATAGCACCTTGTTGTGATCATAAAACCTCCATGAACC
>2489_ACA_8-36-53
TGCAGGAAAGAATATAAGGGCATCAGAGGACAACGCCGTCCACCTCATGAGCAACTTTCTGCACATAGCCATGGTTGAAAAGGTTGATTT
>2489_ATA_8-36-53
TGCAGGAAAGAATATAAGGGCATCAGAGGACAACGCTGTCCACCTCATGAGCAACTTTCTGCACATAGCCATGGTTGAAAAGGTTGATTT
>2489_ATT_8-36-53
TGCAGGAAAGAATATAAGGGCATCAGAGGACAACGCTGTCCACCTCATGAGCATCTTTCTGCACATAGCCATGGTTGAAAAGGTTGATTT
>2489_TTA_8-36-53
TGCAGGAATGAATATAAGGGCATCAGAGGACAACGCTGTCCACCTCATGAGCAACTTTCTGCACATAGCCATGGTTGAAAAGGTTGATTT
>2494_C_29
TGCAGCAGGACATGGATAATTGGGAGAGACAGAGAGAGAGAGCAGAGAGATCATTATTGTGTCTTATATTCTATAACTTAAACATCAATA
>2494_G_29
TGCAGCAGGACATGGATAATTGGGAGAGAGAGAGAGAGAGAGCAGAGAGATCATTATTGTGTCTTATATTCTATAACTTAAACATCAATA
>2506_AA_41-49
TGCAGAACTATATTGTGATCAGAAGGGGGAAAAAAAAAAAAACAAAGGTAACTTTTTACAAAAACATAATCTCCCTTCTCTAGGGTGTAT
>2506_AT_41-49
TGCAGAACTATATTGTGATCAGAAGGGGGAAAAAAAAAAAAACAAAGGTTACTTTTTACAAAAACATAATCTCCCTTCTCTAGGGTGTAT
>2506_CA_41-49
TGCAGAACTATATTGTGATCAGAAGGGGGAAAAAAAAAAAACCAAAGGTAACTTTTTACAAAAACATAATCTCCCTTCTCTAGGGTGTAT
>2516_A_25
TGCAGATCAGTAACAATGTCAGATGAGGTGGTTCTGTTGGATTTTTATGCTAGCATGTTTGGCATGAGGATCAGAATTGCACTAGCAGAG
>2516_T_25
TGCAGATCAGTAACAATGTCAGATGTGGTGGTTCTGTTGGATTTTTATGCTAGCATGTTTGGCATGAGGATCAGAATTGCACTAGCAGAG
>2530_AT_8-51
TGCAGGCCATCAGAGGATCCAATATAGAACTCATCCTGGGCGTTCCTAACTTGGATCTTCAAGCGCTTGCATCCGATGCTTCAGCCTACT
>2530_CC_8-51
TGCAGGCCCTCAGAGGATCCAATATAGAACTCATCCTGGGCGTTCCTAACTCGGATCTTCAAGCGCTTGCATCCGATGCTTCAGCCTACT
>2530_CT_8-51
TGCAGGCCCTCAGAGGATCCAATATAGAACTCATCCTGGGCGTTCCTAACTTGGATCTTCAAGCGCTTGCATCCGATGCTTCAGCCTACT
>2531_AGC_9-85-89
TGCAGCGATAGCCTCCTAGTCAAAAAACTTGACTTAATCTACAGTGCAAACGATGGGGAGGAGAGAAGGCATTGTATACATATGGGGGTC
>2531_CAC_9-85-89
TGCAGCGATCGCCTCCTAGTCAAAAAACTTGACTTAATCTACAGTGCAAACGATGGGGAGGAGAGAAGGCATTGTATACATATGGAGGTC
>2531_CGC_9-85-89
TGCAGCGATCGCCTCCTAGTCAAAAAACTTGACTTAATCTACAGTGCAAACGATGGGGAGGAGAGAAGGCATTGTATACATATGGGGGTC
>2531_CGG_9-85-89
TGCAGCGATCGCCTCCTAGTCAAAAAACTTGACTTAATCTACAGTGCAAACGATGGGGAGGAGAGAAGGCATTGTATACATATGGGGGTG
>2532_CA_80-83
TGCAGATTTCAGGACCTTAGTGTAGCTGAGAGTTTCGGTCGGCATGTAAGGATTTCACGTCAACTGGTATCTCATTTTTACTGAAGCACA
>2532_CT_80-83
TGCAGATTTCAGGACCTTAGTGTAGCTGAGAGTTTCGGTCGGCATGTAAGGATTTCACGTCAACTGGTATCTCATTTTTACTGTAGCACA
>2532_TT_80-83
TGCAGATTTCAGGACCTTAGTGTAGCTGAGAGTTTCGGTCGGCATGTAAGGATTTCACGTCAACTGGTATCTCATTTTTATTGTAGCACA
>2534_CACT_5-66-72-74
TGCAGCTTTCCTTGCGTCGGTCAGGGATTTCCTTGTTCTGTCTTTGTGGTCCTTTCATTAAATTTCATAAAACATTCACATAGAGGCTTC
>2534_TACA_5-66-72-74
TGCAGTTTTCCTTGCGTCGGTCAGGGATTTCCTTGTTCTGTCTTTGTGGTCCTTTCATTAAATTTCATAAAACAATCACATAGAGGCTTC
>2534_TACT_5-66-72-74
TGCAGTTTTCCTTGCGTCGGTCAGGGATTTCCTTGTTCTGTCTTTGTGGTCCTTTCATTAAATTTCATAAAACATTCACATAGAGGCTTC
>2534_TAGT_5-66-72-74
TGCAGTTTTCCTTGCGTCGGTCAGGGATTTCCTTGTTCTGTCTTTGTGGTCCTTTCATTAAATTTCATAAAAGATTCACATAGAGGCTTC
>2534_TTCT_5-66-72-74
TGCAGTTTTCCTTGCGTCGGTCAGGGATTTCCTTGTTCTGTCTTTGTGGTCCTTTCATTAAATTTCTTAAAACATTCACATAGAGGCTTC
>2537_CA_42-67
TGCAGTTTAACATTGCAAAGATGCTGAAATCATGCGTTACGTCGGCAATTGCTTGGGAAGGGGACAAAATGAATTTGATATTGCAACCTA
>2537_TA_42-67
TGCAGTTTAACATTGCAAAGATGCTGAAATCATGCGTTACGTTGGCAATTGCTTGGGAAGGGGACAAAATGAATTTGATATTGCAACCTA
>2537_TC_42-67
TGCAGTTTAACATTGCAAAGATGCTGAAATCATGCGTTACGTTGGCAATTGCTTGGGAAGGGGACAACATGAATTTGATATTGCAACCTA
>2558_CC_73-81
TGCAGTCATTAAAGCAAAGCCCAAACTGAATTTAGCTTCGGGTTTTGGGCAATTTGACATGAATACACCATACCAATTCGTCATGTATGG
>2558_CT_73-81
TGCAGTCATTAAAGCAAAGCCCAAACTGAATTTAGCTTCGGGTTTTGGGCAATTTGACATGAATACACCATACCAATTCGTTATGTATGG
>2558_TT_73-81
TGCAGTCATTAAAGCAAAGCCCAAACTGAATTTAGCTTCGGGTTTTGGGCAATTTGACATGAATACACCATACTAATTCGTTATGTATGG
>2562_ACT_29-67-86
TGCAGTCGAACAACTTCATGCATAGGAGAATGTGTTAAAAGGCTAGGGCTGATGGTTATAGCGCAACCGAGAATGAGATGAAGTACTGTG
>2562_GTC_29-67-86
TGCAGTCGAACAACTTCATGCATAGGAGAGTGTGTTAAAAGGCTAGGGCTGATGGTTATAGCGCAACTGAGAATGAGATGAAGTACCGTG
>2562_GTT_29-67-86
TGCAGTCGAACAACTTCATGCATAGGAGAGTGTGTTAAAAGGCTAGGGCTGATGGTTATAGCGCAACTGAGAATGAGATGAAGTACTGTG
>2563_CACCC_29-35-61-63-71
TGCAGATGGATTAGGGTTTGGAAGGGATGCTAATGAGGGGATGAGGTTTCTGTACATGAGCCGCTAAAGTCCAGGTCATGCCATTAATGA
>2563_TAAGC_29-35-61-63-71
TGCAGATGGATTAGGGTTTGGAAGGGATGTTAATGAGGGGATGAGGTTTCTGTACATGAGCAGGTAAAGTCCAGGTCATGCCATTAATGA
>2563_TACCC_29-35-61-63-71
TGCAGATGGATTAGGGTTTGGAAGGGATGTTAATGAGGGGATGAGGTTTCTGTACATGAGCCGCTAAAGTCCAGGTCATGCCATTAATGA
>2563_TACCG_29-35-61-63-71
TGCAGATGGATTAGGGTTTGGAAGGGATGTTAATGAGGGGATGAGGTTTCTGTACATGAGCCGCTAAAGTCGAGGTCATGCCATTAATGA
>2563_TCCCC_29-35-61-63-71
TGCAGATGGATTAGGGTTTGGAAGGGATGTTAATGCGGGGATGAGGTTTCTGTACATGAGCCGCTAAAGTCCAGGTCATGCCATTAATGA
>2573_A_49
TGCAGAGGTAATGTAAGTAGGTTAATGAAAGTTGTTTAGTCACATACTTAACGTTAGGGATGAATCTTTTTTGTGAGAGTAGATGATATA
>2573_G_49
TGCAGAGGTAATGTAAGTAGGTTAATGAAAGTTGTTTAGTCACATACTTGACGTTAGGGATGAATCTTTTTTGTGAGAGTAGATGATATA
>2593_C_81
TGCAGCAATCTTTACTGCTCAATGTACACTCTGTGGGTGTAAGCAATGGAGTACGACCAGCGAGAGGCATACTAAATACTCCCAAGATCA
>2593_T_81
TGCAGCAATCTTTACTGCTCAATGTACACTCTGTGGGTGTAAGCAATGGAGTACGACCAGCGAGAGGCATACTAAATACTCTCAAGATCA
>2603_A_23
TGCAGATCAGAAGGGTAAGCTTAAATAGATTTTTCCACCGAATAAAGAACTCCCATCTCAATGTGACCATCACTTCCATTCATTTCAAAA
>2603_C_23
TGCAGATCAGAAGGGTAAGCTTACATAGATTTTTCCACCGAATAAAGAACTCCCATCTCAATGTGACCATCACTTCCATTCATTTCAAAA
>2606_G_43
TGCAGGTTATACTTAAGGAAACCCTAACAGGAAAAAAGTTTCTGCTTGTTTTGGATGATTGTTGGAATGAGAATCGTGAACAGTGGGACC
>2606_T_43
TGCAGGTTATACTTAAGGAAACCCTAACAGGAAAAAAGTTTCTTCTTGTTTTGGATGATTGTTGGAATGAGAATCGTGAACAGTGGGACC
>2625_CGA_14-78-88
TGCAGTGTCAAAAACACCAAAATTTTTGTTCTTAAAACTTTTCTGGAAGGTTAATTTGTTTTGTTCCAATACAATATAGACCTTTACCAA
>2625_CTA_14-78-88
TGCAGTGTCAAAAACACCAAAATTTTTGTTCTTAAAACTTTTCTGGAAGGTTAATTTGTTTTGTTCCAATACAATATATACCTTTACCAA
>2625_CTG_14-78-88
TGCAGTGTCAAAAACACCAAAATTTTTGTTCTTAAAACTTTTCTGGAAGGTTAATTTGTTTTGTTCCAATACAATATATACCTTTACCGA
>2625_TTG_14-78-88
TGCAGTGTCAAAAATACCAAAATTTTTGTTCTTAAAACTTTTCTGGAAGGTTAATTTGTTTTGTTCCAATACAATATATACCTTTACCGA
>2641_GA_51-74
TGCAGCCTGGTAATATCTTATATGATTAGAATCTGAATATTATAATTTATTGAGTGCGGAATACGTTTTTTAAAACCAATGTTGAAGATT
>2641_GG_51-74
TGCAGCCTGGTAATATCTTATATGATTAGAATCTGAATATTATAATTTATTGAGTGCGGAATACGTTTTTTAAAGCCAATGTTGAAGATT
>2641_TA_51-74
TGCAGCCTGGTAATATCTTATATGATTAGAATCTGAATATTATAATTTATTTAGTGCGGAATACGTTTTTTAAAACCAATGTTGAAGATT
>2641_TG_51-74
TGCAGCCTGGTAATATCTTATATGATTAGAATCTGAATATTATAATTTATTTAGTGCGGAATACGTTTTTTAAAGCCAATGTTGAAGATT
>2646_A_50
TGCAGTGATCAGGGAAGGAAGAAAGTTGTGATCAGAAAAGACTATGCTACATTTGAACTAAATTGACACAACTATTCAATTAGCATACTT
>2646_T_50
TGCAGTGATCAGGGAAGGAAGAAAGTTGTGATCAGAAAAGACTATGCTACTTTTGAACTAAATTGACACAACTATTCAATTAGCATACTT
>2653_GCC_32-38-39
TGCAGGGCTTCAATATGTTACCACTCTGCAACGTCTATCCATTTCAAGGTGTCAAAATTTGATTAGTTTACCAGAGTGGATTTGCAACCT
>2653_GTT_32-38-39
TGCAGGGCTTCAATATGTTACCACTCTGCAACGTCTATTTATTTCAAGGTGTCAAAATTTGATTAGTTTACCAGAGTGGATTTGCAACCT
>2653_TCC_32-38-39
TGCAGGGCTTCAATATGTTACCACTCTGCAACTTCTATCCATTTCAAGGTGTCAAAATTTGATTAGTTTACCAGAGTGGATTTGCAACCT
>2669_G_47
TGCAGACCTTCCAATATAGGTTTAATGAGCTACCACTCTCGAACTTAGTTTTTAGAAAACAATGTATTAATTTCCACTCCTTGGCACGAT
>2669_T_47
TGCAGACCTTCCAATATAGGTTTAATGAGCTACCACTCTCGAACTTATTTTTTAGAAAACAATGTATTAATTTCCACTCCTTGGCACGAT
>2675_A_22
TGCAGGAAGCTTCTCATGCTATAAAAAGGTAGTGTGTGGCTGCATTGGGCATATCCTCAAAACACTGCAACGAGGAGTGAGCTCAACAGA
>2675_T_22
TGCAGGAAGCTTCTCATGCTATTAAAAGGTAGTGTGTGGCTGCATTGGGCATATCCTCAAAACACTGCAACGAGGAGTGAGCTCAACAGA
>2685_A_88
TGCAGTATCTCATCTCTAAGCTCCTCCCAATTCTGAGAGTTCCGGCCTGAATCTCCTCTGAGGTTCAAGAATTGTTTAGCCTATTAAAAT
>2685_G_88
TGCAGTATCTCATCTCTAAGCTCCTCCCAATTCTGAGAGTTCCGGCCTGAATCTCCTCTGAGGTTCAAGAATTGTTTAGCCTATTAAAGT
>2691_ACTGT_19-31-37-56-75
TGCAGTGCTCGAATCTTTGAACCATAGAGTCCAGTCTTGTCAGCATGTCGTTCGCTGTCAGTGTACTATCCTTGCTCTTCATAATTGCTA
>2691_GCGGT_19-31-37-56-75
TGCAGTGCTCGAATCTTTGGACCATAGAGTCCAGTCTGGTCAGCATGTCGTTCGCTGTCAGTGTACTATCCTTGCTCTTCATAATTGCTA
>2691_GCTCC_19-31-37-56-75
TGCAGTGCTCGAATCTTTGGACCATAGAGTCCAGTCTTGTCAGCATGTCGTTCGCTCTCAGTGTACTATCCTTGCCCTTCATAATTGCTA
>2691_GCTCT_19-31-37-56-75
TGCAGTGCTCGAATCTTTGGACCATAGAGTCCAGTCTTGTCAGCATGTCGTTCGCTCTCAGTGTACTATCCTTGCTCTTCATAATTGCTA
>2691_GCTGC_19-31-37-56-75
TGCAGTGCTCGAATCTTTGGACCATAGAGTCCAGTCTTGTCAGCATGTCGTTCGCTGTCAGTGTACTATCCTTGCCCTTCATAATTGCTA
>2691_GCTGT_19-31-37-56-75
TGCAGTGCTCGAATCTTTGGACCATAGAGTCCAGTCTTGTCAGCATGTCGTTCGCTGTCAGTGTACTATCCTTGCTCTTCATAATTGCTA
>2691_GTTGC_19-31-37-56-75
TGCAGTGCTCGAATCTTTGGACCATAGAGTCTAGTCTTGTCAGCATGTCGTTCGCTGTCAGTGTACTATCCTTGCCCTTCATAATTGCTA
>2694_CAA_24-64-85
TGCAGGACTTGTAGTCTGGATACACCACAGAGTGCATCATTATACATAAATGACTGAGCTGTAAAGTTCTTGAAACATCCTCCTGAAGGA
>2694_CAT_24-64-85
TGCAGGACTTGTAGTCTGGATACACCACAGAGTGCATCATTATACATAAATGACTGAGCTGTAAAGTTCTTGAAACATCCTCCTGTAGGA
>2694_CGT_24-64-85
TGCAGGACTTGTAGTCTGGATACACCACAGAGTGCATCATTATACATAAATGACTGAGCTGTAAGGTTCTTGAAACATCCTCCTGTAGGA
>2694_TAT_24-64-85
TGCAGGACTTGTAGTCTGGATACATCACAGAGTGCATCATTATACATAAATGACTGAGCTGTAAAGTTCTTGAAACATCCTCCTGTAGGA
>2695_AT_12-89
TGCAGATCCCAAAATCACAATCCGCATGAATTCTGCAAGGGACACTGATGGTCACGGCACGCACACCGCCTCCACAGCTGCTGGAAACAT
>2695_TC_12-89
TGCAGATCCCAATATCACAATCCGCATGAATTCTGCAAGGGACACTGATGGTCACGGCACGCACACCGCCTCCACAGCTGCTGGAAACAC
>2695_TT_12-89
TGCAGATCCCAATATCACAATCCGCATGAATTCTGCAAGGGACACTGATGGTCACGGCACGCACACCGCCTCCACAGCTGCTGGAAACAT
>2696_AAT_8-27-45
TGCAGAAAAGGAATATAGAGAAAAGAGAGAAATCTGACACAAATATTATATTATGCAGGGGACTTTCACTTCAAATGTTCTTTTACATTA
>2696_GAG_8-27-45
TGCAGAAAGGGAATATAGAGAAAAGAGAGAAATCTGACACAAATAGTATATTATGCAGGGGACTTTCACTTCAAATGTTCTTTTACATTA
>2696_GAT_8-27-45
TGCAGAAAGGGAATATAGAGAAAAGAGAGAAATCTGACACAAATATTATATTATGCAGGGGACTTTCACTTCAAATGTTCTTTTACATTA
>2696_GGT_8-27-45
TGCAGAAAGGGAATATAGAGAAAAGAGGGAAATCTGACACAAATATTATATTATGCAGGGGACTTTCACTTCAAATGTTCTTTTACATTA
>2707_ATAAA_13-51-54-65-69
TGCAGATTTCTTAATTAGTAATTTTAAAATTCATCTTTTTATTTTTATTTTTTTATCTTTTATTTATTTATTATTCAGCTTCCAATGGTC
>2707_ATTAA_13-51-54-65-69
TGCAGATTTCTTAATTAGTAATTTTAAAATTCATCTTTTTATTTTTATTTTTTTTTCTTTTATTTATTTATTATTCAGCTTCCAATGGTC
>2707_GCAAA_13-51-54-65-69
TGCAGATTTCTTAGTTAGTAATTTTAAAATTCATCTTTTTATTTTTATTTTCTTATCTTTTATTTATTTATTATTCAGCTTCCAATGGTC
>2707_GTAAA_13-51-54-65-69
TGCAGATTTCTTAGTTAGTAATTTTAAAATTCATCTTTTTATTTTTATTTTTTTATCTTTTATTTATTTATTATTCAGCTTCCAATGGTC
>2707_GTAAG_13-51-54-65-69
TGCAGATTTCTTAGTTAGTAATTTTAAAATTCATCTTTTTATTTTTATTTTTTTATCTTTTATTTATTTGTTATTCAGCTTCCAATGGTC
>2707_GTAGA_13-51-54-65-69
TGCAGATTTCTTAGTTAGTAATTTTAAAATTCATCTTTTTATTTTTATTTTTTTATCTTTTATTTGTTTATTATTCAGCTTCCAATGGTC
>2714_ACC_64-70-85
TGCAGTACATTCACCACAAGACGATTAGGTTCTGTCATGTTGACTTTGGATGAGAAACAATAAAATGACACGAAAAATTGTCCTTCAGAA
>2714_ATC_64-70-85
TGCAGTACATTCACCACAAGACGATTAGGTTCTGTCATGTTGACTTTGGATGAGAAACAATAAAATGACATGAAAAATTGTCCTTCAGAA
>2714_ATT_64-70-85
TGCAGTACATTCACCACAAGACGATTAGGTTCTGTCATGTTGACTTTGGATGAGAAACAATAAAATGACATGAAAAATTGTCCTTTAGAA
>2714_CTC_64-70-85
TGCAGTACATTCACCACAAGACGATTAGGTTCTGTCATGTTGACTTTGGATGAGAAACAATAAACTGACATGAAAAATTGTCCTTCAGAA
>2724_C_54
TGCAGGTCAACAGTGTCAAATGCCATCAACCAATCAAATGAAAATGAACATACACATGTATAATGATTTCTTATTCACCCATCACACCAA
>2724_T_54
TGCAGGTCAACAGTGTCAAATGCCATCAACCAATCAAATGAAAATGAACATACATATGTATAATGATTTCTTATTCACCCATCACACCAA
>2731_A_35
TGCAGCTACTTGTTCTTCAAAGTTGAGCACAGGGTAACCATGTCCATGATAGACTCGATCGGATACGATCAAACCAGACGGTAAGTGCAC
>2731_G_35
TGCAGCTACTTGTTCTTCAAAGTTGAGCACAGGGTGACCATGTCCATGATAGACTCGATCGGATACGATCAAACCAGACGGTAAGTGCAC
>2732_AC_18-86
TGCAGGGTGACCAGACAAAAATATTCTCTTGGATAGTGATATGGAGGACAACAGCCCTCTGAAGTTGACTTTTCTTGGGTCGACAACGGT
>2732_CC_18-86
TGCAGGGTGACCAGACAACAATATTCTCTTGGATAGTGATATGGAGGACAACAGCCCTCTGAAGTTGACTTTTCTTGGGTCGACAACGGT
>2732_CT_18-86
TGCAGGGTGACCAGACAACAATATTCTCTTGGATAGTGATATGGAGGACAACAGCCCTCTGAAGTTGACTTTTCTTGGGTCGACAATGGT
>2735_GA_25-45
TGCAGAGTTTGGCCTGTGTTAAGGGGAAGAATGTTCTGCGAAAAGAACCCATGAGCAAGAACATTGCTGAGAATGATACATTTTTAGTAA
>2735_GT_25-45
TGCAGAGTTTGGCCTGTGTTAAGGGGAAGAATGTTCTGCGAAAAGTACCCATGAGCAAGAACATTGCTGAGAATGATACATTTTTAGTAA
>2735_TA_25-45
TGCAGAGTTTGGCCTGTGTTAAGGGTAAGAATGTTCTGCGAAAAGAACCCATGAGCAAGAACATTGCTGAGAATGATACATTTTTAGTAA
>2746_AC_44-68
TGCAGGTGGCTTAGTCTTGCCACGAATGTATGATATTTTGTCCCATTTAGCAATTTCCATTTCCATCACTTGAGATCATATGTCATAATT
>2746_AG_44-68
TGCAGGTGGCTTAGTCTTGCCACGAATGTATGATATTTTGTCCCATTTAGCAATTTCCATTTCCATCAGTTGAGATCATATGTCATAATT
>2746_TG_44-68
TGCAGGTGGCTTAGTCTTGCCACGAATGTATGATATTTTGTCCCTTTTAGCAATTTCCATTTCCATCAGTTGAGATCATATGTCATAATT
>2757_C_57
TGCAGTGACGAACACCATACTATATATATTTGTGATTGTTATAGTAGGGTATGTCCACTCCTCAATTCTTTTTTTCTTCTATCAGTATTA
>2757_T_57
TGCAGTGACGAACACCATACTATATATATTTGTGATTGTTATAGTAGGGTATGTCCATTCCTCAATTCTTTTTTTCTTCTATCAGTATTA
>2765_A_20
TGCAGCTTCTAAAAACACTGAAGGTACAATGAATGATGAGGATGGTAGCTGAAGACCAATTCCAGACCGTCTAGGGAATCATAAGCCCCA
>2765_G_20
TGCAGCTTCTAAAAACACTGGAGGTACAATGAATGATGAGGATGGTAGCTGAAGACCAATTCCAGACCGTCTAGGGAATCATAAGCCCCA
>2770_C_55
TGCAGTGTCCGTACAGGGAAGGGTTGTTGCTGGATGTTATGCAGATGCTGTGGGGCCTTCTTCTTGAGATCACAACCGTCCAGTCATCGT
>2770_G_55
TGCAGTGTCCGTACAGGGAAGGGTTGTTGCTGGATGTTATGCAGATGCTGTGGGGGCTTCTTCTTGAGATCACAACCGTCCAGTCATCGT
>2773_AATGTACC_6-26-27-40-49-61-68-85
TGCAGTAGTGTAAAAACAAAGTCGCTATAAAAATTATTTTGCAAAGTGATCCAAAAACTACATCAGTTCTGGCTTGCTCCTAAAACAGAC
>2773_ACCGTACC_6-26-27-40-49-61-68-85
TGCAGTAGTGTAAAAACAAAGTCGCTCCAAAAATTATTTTGCAAAGTGATCCAAAAACTACATCAGTTCTGGCTTGCTCCTAAAACAGAC
>2773_ACTATATG_6-26-27-40-49-61-68-85
TGCAGTAGTGTAAAAACAAAGTCGCTCTAAAAATTATTTTACAAAGTGATCCAAAAACTACATCAGTTTTGGCTTGCTCCTAAAAGAGAC
>2773_ACTGCACG_6-26-27-40-49-61-68-85
TGCAGTAGTGTAAAAACAAAGTCGCTCTAAAAATTATTTTGCAAAGTGACCCAAAAACTACATCAGTTCTGGCTTGCTCCTAAAAGAGAC
>2773_ACTGTACC_6-26-27-40-49-61-68-85
TGCAGTAGTGTAAAAACAAAGTCGCTCTAAAAATTATTTTGCAAAGTGATCCAAAAACTACATCAGTTCTGGCTTGCTCCTAAAACAGAC
>2773_ACTGTACG_6-26-27-40-49-61-68-85
TGCAGTAGTGTAAAAACAAAGTCGCTCTAAAAATTATTTTGCAAAGTGATCCAAAAACTACATCAGTTCTGGCTTGCTCCTAAAAGAGAC
>2773_ACTGTATG_6-26-27-40-49-61-68-85
TGCAGTAGTGTAAAAACAAAGTCGCTCTAAAAATTATTTTGCAAAGTGATCCAAAAACTACATCAGTTTTGGCTTGCTCCTAAAAGAGAC
>2773_ACTGTGTG_6-26-27-40-49-61-68-85
TGCAGTAGTGTAAAAACAAAGTCGCTCTAAAAATTATTTTGCAAAGTGATCCAAAAACTACGTCAGTTTTGGCTTGCTCCTAAAAGAGAC
>2773_CCTGTACC_6-26-27-40-49-61-68-85
TGCAGTCGTGTAAAAACAAAGTCGCTCTAAAAATTATTTTGCAAAGTGATCCAAAAACTACATCAGTTCTGGCTTGCTCCTAAAACAGAC
>2776_AGAA_10-20-81-88
TGCAGAAAGAACACGGGCGTGAAGGCATGTTTGAAATGATTTGCATTCACAGGGGGCATGATATTTTTATATGTTTTCAAAAAAAGATAG
>2776_GGTA_10-20-81-88
TGCAGAAAGAGCACGGGCGTGAAGGCATGTTTGAAATGATTTGCATTCACAGGGGGCATGATATTTTTATATGTTTTCAAATAAAGATAG
>2776_GGTG_10-20-81-88
TGCAGAAAGAGCACGGGCGTGAAGGCATGTTTGAAATGATTTGCATTCACAGGGGGCATGATATTTTTATATGTTTTCAAATAAAGATGG
>2776_GTTA_10-20-81-88
TGCAGAAAGAGCACGGGCGTTAAGGCATGTTTGAAATGATTTGCATTCACAGGGGGCATGATATTTTTATATGTTTTCAAATAAAGATAG
>2779_CCC_23-41-65
TGCAGACTCAGAAACTAAAATTTCCTTGCAGCAGCAGCAACCACCACCAAGCCCTTTCCCAATTACATGGGCTCCGCTACGTGAATCCCA
>2779_TAC_23-41-65
TGCAGACTCAGAAACTAAAATTTTCTTGCAGCAGCAGCAACAACCACCAAGCCCTTTCCCAATTACATGGGCTCCGCTACGTGAATCCCA
>2779_TCC_23-41-65
TGCAGACTCAGAAACTAAAATTTTCTTGCAGCAGCAGCAACCACCACCAAGCCCTTTCCCAATTACATGGGCTCCGCTACGTGAATCCCA
>2779_TCT_23-41-65
TGCAGACTCAGAAACTAAAATTTTCTTGCAGCAGCAGCAACCACCACCAAGCCCTTTCCCAATTATATGGGCTCCGCTACGTGAATCCCA
>2790_CCTA_41-57-63-88
TGCAGACCTTTCTCCTACTTCAATTCTGGCAACACCAACGCCGCCAATTCCCAGTTGCAATGCTGCTGATTCCCACCAAGGACAACACAA
>2790_CGCA_41-57-63-88
TGCAGACCTTTCTCCTACTTCAATTCTGGCAACACCAACGCCGCCAATTCCCAGTTGGAATGCCGCTGATTCCCACCAAGGACAACACAA
>2790_CGTA_41-57-63-88
TGCAGACCTTTCTCCTACTTCAATTCTGGCAACACCAACGCCGCCAATTCCCAGTTGGAATGCTGCTGATTCCCACCAAGGACAACACAA
>2790_CGTT_41-57-63-88
TGCAGACCTTTCTCCTACTTCAATTCTGGCAACACCAACGCCGCCAATTCCCAGTTGGAATGCTGCTGATTCCCACCAAGGACAACACTA
>2790_TGTA_41-57-63-88
TGCAGACCTTTCTCCTACTTCAATTCTGGCAACACCAACGCTGCCAATTCCCAGTTGGAATGCTGCTGATTCCCACCAAGGACAACACAA
>2800_CT_11-67
TGCAGAAAGTTCTCTCTCTACCCCTGTTCGATCATTTTCTTCTCCCCTGTCCCTCTCATTTCACCATTGTTTCTCCAATTTCTTCTTCCA
>2800_TC_11-67
TGCAGAAAGTTTTCTCTCTACCCCTGTTCGATCATTTTCTTCTCCCCTGTCCCTCTCATTTCACCATCGTTTCTCCAATTTCTTCTTCCA
>2800_TT_11-67
TGCAGAAAGTTTTCTCTCTACCCCTGTTCGATCATTTTCTTCTCCCCTGTCCCTCTCATTTCACCATTGTTTCTCCAATTTCTTCTTCCA
>2812_CA_32-51
TGCAGAAGTTACTTTTGAAATCACTGTGGTTTCTGCTCTTTTATGATTCTAAGTATTCATATATTAATTAGTATCGCTATATGCTTACAG
>2812_CC_32-51
TGCAGAAGTTACTTTTGAAATCACTGTGGTTTCTGCTCTTTTATGATTCTACGTATTCATATATTAATTAGTATCGCTATATGCTTACAG
>2812_GC_32-51
TGCAGAAGTTACTTTTGAAATCACTGTGGTTTGTGCTCTTTTATGATTCTACGTATTCATATATTAATTAGTATCGCTATATGCTTACAG
>2817_CAA_21-23-89
TGCAGAATAAACATTGAGGTACTAGCAGTTGAGTGACATGGGGAGAGATAAGGGATATGTATGTCTTGTAAGAGTGTTAGAATGGCGGGA
>2817_GAA_21-23-89
TGCAGAATAAACATTGAGGTAGTAGCAGTTGAGTGACATGGGGAGAGATAAGGGATATGTATGTCTTGTAAGAGTGTTAGAATGGCGGGA
>2817_GAG_21-23-89
TGCAGAATAAACATTGAGGTAGTAGCAGTTGAGTGACATGGGGAGAGATAAGGGATATGTATGTCTTGTAAGAGTGTTAGAATGGCGGGG
>2817_GTA_21-23-89
TGCAGAATAAACATTGAGGTAGTTGCAGTTGAGTGACATGGGGAGAGATAAGGGATATGTATGTCTTGTAAGAGTGTTAGAATGGCGGGA
>2825_CAATA_21-32-66-74-84
TGCAGTTGACTCTAAACTATTCGGTTCCTCAGACTTAAGCTTTTCATCATCGGAGTGATCAGCCTCAGACACCATAGTTTGGGAATGCAG
>2825_CAATT_21-32-66-74-84
TGCAGTTGACTCTAAACTATTCGGTTCCTCAGACTTAAGCTTTTCATCATCGGAGTGATCAGCCTCAGACACCATAGTTTGGGATTGCAG
>2825_CACTT_21-32-66-74-84
TGCAGTTGACTCTAAACTATTCGGTTCCTCAGACTTAAGCTTTTCATCATCGGAGTGATCAGCCTCCGACACCATAGTTTGGGATTGCAG
>2825_CGATT_21-32-66-74-84
TGCAGTTGACTCTAAACTATTCGGTTCCTCAGGCTTAAGCTTTTCATCATCGGAGTGATCAGCCTCAGACACCATAGTTTGGGATTGCAG
>2825_TAACT_21-32-66-74-84
TGCAGTTGACTCTAAACTATTTGGTTCCTCAGACTTAAGCTTTTCATCATCGGAGTGATCAGCCTCAGACACCACAGTTTGGGATTGCAG
>2826_AT_40-76
TGCAGTCATTCTGATTGGGGATAGTTTTTAATTAAAAAATAATTTTTTTCAGACCTCCACAATAGCAAATACCATTTAGGAAGTTCATCA
>2826_TA_40-76
TGCAGTCATTCTGATTGGGGATAGTTTTTAATTAAAAAATTATTTTTTTCAGACCTCCACAATAGCAAATACCATTAAGGAAGTTCATCA
>2826_TT_40-76
TGCAGTCATTCTGATTGGGGATAGTTTTTAATTAAAAAATTATTTTTTTCAGACCTCCACAATAGCAAATACCATTTAGGAAGTTCATCA
>2829_GTG_24-31-42
TGCAGTCCAAACTGAAAAACCAGTGGCCTTCTGCCAGGTAGAGTTTGATCTTGCACGTTGTACAAGTTACTTTAGATTCATCAATATTCG
>2829_GTT_24-31-42
TGCAGTCCAAACTGAAAAACCAGTGGCCTTCTGCCAGGTAGATTTTGATCTTGCACGTTGTACAAGTTACTTTAGATTCATCAATATTCG
>2829_TGT_24-31-42
TGCAGTCCAAACTGAAAAACCAGTTGCCTTCGGCCAGGTAGATTTTGATCTTGCACGTTGTACAAGTTACTTTAGATTCATCAATATTCG
>2829_TTT_24-31-42
TGCAGTCCAAACTGAAAAACCAGTTGCCTTCTGCCAGGTAGATTTTGATCTTGCACGTTGTACAAGTTACTTTAGATTCATCAATATTCG
>2833_CAAG_39-66-88-89
TGCAGCTTGGCATGATTTATTTTTTATCACTAGCCACACCGAACCGAACCTCCATGAGCTGCGGGTACGCAGGAGGAGGAGGAGGAGGAG
>2833_CACA_39-66-88-89
TGCAGCTTGGCATGATTTATTTTTTATCACTAGCCACACCGAACCGAACCTCCATGAGCTGCGGGTACGCAGGAGGAGGAGGAGGAGGCA
>2833_CTCA_39-66-88-89
TGCAGCTTGGCATGATTTATTTTTTATCACTAGCCACACCGAACCGAACCTCCATGAGCTGCGGGTTCGCAGGAGGAGGAGGAGGAGGCA
>2833_TAAG_39-66-88-89
TGCAGCTTGGCATGATTTATTTTTTATCACTAGCCACACTGAACCGAACCTCCATGAGCTGCGGGTACGCAGGAGGAGGAGGAGGAGGAG
>2839_CT_6-89
TGCAGCCAAAACCCCCTTGTTGAAGGATCTAGCTCCAATGAGCTTCAAGTTGCACAATGAGGAATTGAACTCTTCTCCTTCTTCGCACTT
>2839_TC_6-89
TGCAGCTAAAACCCCCTTGTTGAAGGATCTAGCTCCAATGAGCTTCAAGTTGCACAATGAGGAATTGAACTCTTCTCCTTCTTCGCACTC
>2839_TT_6-89
TGCAGCTAAAACCCCCTTGTTGAAGGATCTAGCTCCAATGAGCTTCAAGTTGCACAATGAGGAATTGAACTCTTCTCCTTCTTCGCACTT
>2845_CT_25-36
TGCAGTCACAGATATCTTATGTATGCTTTGGTTTCTTACGTATGTTTTGAAATACACATTTGGACTTGTGAGTTTATTTCTGGCTTATAT
>2845_TC_25-36
TGCAGTCACAGATATCTTATGTATGTTTTGGTTTCTCACGTATGTTTTGAAATACACATTTGGACTTGTGAGTTTATTTCTGGCTTATAT
>2845_TT_25-36
TGCAGTCACAGATATCTTATGTATGTTTTGGTTTCTTACGTATGTTTTGAAATACACATTTGGACTTGTGAGTTTATTTCTGGCTTATAT
>2867_AG_45-71
TGCAGGGATGCCAGATTTCAAATAGTCTAGAAATAAAACTGGGTAAAGTGCATTATCAATCACTCCACTCAGCCATTTCATCCAACCTTG
>2867_GA_45-71
TGCAGGGATGCCAGATTTCAAATAGTCTAGAAATAAAACTGGGTAGAGTGCATTATCAATCACTCCACTCAACCATTTCATCCAACCTTG
>2867_GG_45-71
TGCAGGGATGCCAGATTTCAAATAGTCTAGAAATAAAACTGGGTAGAGTGCATTATCAATCACTCCACTCAGCCATTTCATCCAACCTTG
>2878_CAC_28-38-67
TGCAGCATAATGTCCCTGACAACAACAACAGATTTCCAAATAACAGAATAGGAGTTTCTAGGAACAACATTCCAATAACTGACATTTGAG
>2878_TAC_28-38-67
TGCAGCATAATGTCCCTGACAACAACAATAGATTTCCAAATAACAGAATAGGAGTTTCTAGGAACAACATTCCAATAACTGACATTTGAG
>2878_TAT_28-38-67
TGCAGCATAATGTCCCTGACAACAACAATAGATTTCCAAATAACAGAATAGGAGTTTCTAGGAACAATATTCCAATAACTGACATTTGAG
>2878_TTC_28-38-67
TGCAGCATAATGTCCCTGACAACAACAATAGATTTCCATATAACAGAATAGGAGTTTCTAGGAACAACATTCCAATAACTGACATTTGAG
>2890_AA_16-32
TGCAGTCCTATGATCAAACAGTTGATAAGGTAATACCTTCTGTTCTTGATCAGAACAAACTTTATAGAACAAAGAAACTAGCTACGTGAG
>2890_TA_16-32
TGCAGTCCTATGATCATACAGTTGATAAGGTAATACCTTCTGTTCTTGATCAGAACAAACTTTATAGAACAAAGAAACTAGCTACGTGAG
>2890_TG_16-32
TGCAGTCCTATGATCATACAGTTGATAAGGTAGTACCTTCTGTTCTTGATCAGAACAAACTTTATAGAACAAAGAAACTAGCTACGTGAG
>2892_G_64
TGCAGCCTGACTTGTGAAACTAGTTTTCTCACAAAAGGCTTTACCCTAGTGATCTGCAATACGAGGACATGCTATCCAAATGCAGCTACC
>2892_T_64
TGCAGCCTGACTTGTGAAACTAGTTTTCTCACAAAAGGCTTTACCCTAGTGATCTGCAATACGATGACATGCTATCCAAATGCAGCTACC
>2896_G_84
TGCAGGCACTGAACTTTTTCAACATGTGACCAATTCAAATCTGATACTTGGGTTTGACCAGGAAAAACAAAATTGTGCAAAAATGGCAGT
>2896_T_84
TGCAGGCACTGAACTTTTTCAACATGTGACCAATTCAAATCTGATACTTGGGTTTGACCAGGAAAAACAAAATTGTGCAAAAATTGCAGT
>2899_G_11
TGCAGAAGTTGGTAGTTCTGCTCCAATTACTACCCAATACGTTGTTTGGATCAGGCTTGATCTCATTCTTGAAGCCGAGGAGAGCCAATT
>2899_T_11
TGCAGAAGTTGTTAGTTCTGCTCCAATTACTACCCAATACGTTGTTTGGATCAGGCTTGATCTCATTCTTGAAGCCGAGGAGAGCCAATT
>2900_G_70
TGCAGCTTAGTTCCCTTTTTAATAGGGTTAAAAGGGTGGTCTTCCAAGACTGATCTAATAGCAATCTAGAGTAGCATTGATTTGGCATGG
>2900_T_70
TGCAGCTTAGTTCCCTTTTTAATAGGGTTAAAAGGGTGGTCTTCCAAGACTGATCTAATAGCAATCTAGATTAGCATTGATTTGGCATGG
>2901_A_20
TGCAGTTTCACATCAGTCTCAGTTGTCTATACTCCTAGAAGCAAAGATTGTATTCCTTCGGCTTAGTGATGCAGTGAAGGTACCAAAAAT
>2901_C_20
TGCAGTTTCACATCAGTCTCCGTTGTCTATACTCCTAGAAGCAAAGATTGTATTCCTTCGGCTTAGTGATGCAGTGAAGGTACCAAAAAT
>2907_GC_11-29
TGCAGAGACACGAGCTTTTCATCGGAGAACAACTCATCTTCGTCGGAAAAAGTTTGTCTAATACCCTCTTCTGTCTCTCCTCCCAACTTT
>2907_GT_11-29
TGCAGAGACACGAGCTTTTCATCGGAGAATAACTCATCTTCGTCGGAAAAAGTTTGTCTAATACCCTCTTCTGTCTCTCCTCCCAACTTT
>2907_TC_11-29
TGCAGAGACACTAGCTTTTCATCGGAGAACAACTCATCTTCGTCGGAAAAAGTTTGTCTAATACCCTCTTCTGTCTCTCCTCCCAACTTT
>2916_AT_13-87
TGCAGATGGATTGATACGAGTTTGTTTTATTTCACTTATGCATTATTCATGTGCCTTTTTATTTCACACCCTTCACTTAATTTTCCTTTT
>2916_GC_13-87
TGCAGATGGATTGGTACGAGTTTGTTTTATTTCACTTATGCATTATTCATGTGCCTTTTTATTTCACACCCTTCACTTAATTTTCCTCTT
>2916_GT_13-87
TGCAGATGGATTGGTACGAGTTTGTTTTATTTCACTTATGCATTATTCATGTGCCTTTTTATTTCACACCCTTCACTTAATTTTCCTTTT
>2917_C_23
TGCAGAAGCGCCAGCAACAAGGGCTAGGGTTTTGGTGGTCGGTTTGAGGGAGAGGCTGTGGAATGAAGAGCGGAGGAGCCGTGGGTTGTT
>2917_T_23
TGCAGAAGCGCCAGCAACAAGGGTTAGGGTTTTGGTGGTCGGTTTGAGGGAGAGGCTGTGGAATGAAGAGCGGAGGAGCCGTGGGTTGTT
>2918_A_11
TGCAGATTCATATCCGAATAATCCTACTCGTTCTCCTCAGAATGAACCTACTTCTCCGCCCAATGGAACTGCTGGTGATGTGGAAATGGT
>2918_C_11
TGCAGATTCATCTCCGAATAATCCTACTCGTTCTCCTCAGAATGAACCTACTTCTCCGCCCAATGGAACTGCTGGTGATGTGGAAATGGT
>2929_ACA_22-67-68
TGCAGTCTATATGATTTATTTTAAAACTAAGCTTAATTTTCATTGCATATTTATCCCCAATAAAAAACACTCTTCTATTTTTCCAAAGAC
>2929_ACT_22-67-68
TGCAGTCTATATGATTTATTTTAAAACTAAGCTTAATTTTCATTGCATATTTATCCCCAATAAAAAACTCTCTTCTATTTTTCCAAAGAC
>2929_TAA_22-67-68
TGCAGTCTATATGATTTATTTTTAAACTAAGCTTAATTTTCATTGCATATTTATCCCCAATAAAAAAAACTCTTCTATTTTTCCAAAGAC
>2929_TCA_22-67-68
TGCAGTCTATATGATTTATTTTTAAACTAAGCTTAATTTTCATTGCATATTTATCCCCAATAAAAAACACTCTTCTATTTTTCCAAAGAC
>2935_AAC_64-72-79
TGCAGGTTCTGCATTGTGCTTTAATACCAAATTGTTCACAAGTGCCACTAATGCAAAAGAAAAAAAGAAATTACAACTTCTTTTTCGAAA
>2935_AGA_64-72-79
TGCAGGTTCTGCATTGTGCTTTAATACCAAATTGTTCACAAGTGCCACTAATGCAAAAGAAAAAAAGAAATTGCAACTTATTTTTCGAAA
>2935_AGC_64-72-79
TGCAGGTTCTGCATTGTGCTTTAATACCAAATTGTTCACAAGTGCCACTAATGCAAAAGAAAAAAAGAAATTGCAACTTCTTTTTCGAAA
>2935_GGC_64-72-79
TGCAGGTTCTGCATTGTGCTTTAATACCAAATTGTTCACAAGTGCCACTAATGCAAAAGAAAAAGAGAAATTGCAACTTCTTTTTCGAAA
>2944_AA_28-51
TGCAGTATGAGCAAGGCAAAAGTAGTTTATTTTCCACTTGCAGGTCATTTTAAGCTCAGTTCTAAACAATGTCCTACGTACAAGTGAGGA
>2944_CA_28-51
TGCAGTATGAGCAAGGCAAAAGTAGTTTCTTTTCCACTTGCAGGTCATTTTAAGCTCAGTTCTAAACAATGTCCTACGTACAAGTGAGGA
>2944_CT_28-51
TGCAGTATGAGCAAGGCAAAAGTAGTTTCTTTTCCACTTGCAGGTCATTTTTAGCTCAGTTCTAAACAATGTCCTACGTACAAGTGAGGA
>2971_ACCT_5-12-37-45
TGCAGAACAAATCAAAAATCCCCCGCGATTCTCCCAACAGTTCTCTCACTCACCCTCTCTCCCATTGAAGAAAAAACAAGATCAAACGCA
>2971_GACT_5-12-37-45
TGCAGGACAAATAAAAAATCCCCCGCGATTCTCCCAACAGTTCTCTCACTCACCCTCTCTCCCATTGAAGAAAAAACAAGATCAAACGCA
>2971_GCAG_5-12-37-45
TGCAGGACAAATCAAAAATCCCCCGCGATTCTCCCAAAAGTTCTCGCACTCACCCTCTCTCCCATTGAAGAAAAAACAAGATCAAACGCA
>2971_GCAT_5-12-37-45
TGCAGGACAAATCAAAAATCCCCCGCGATTCTCCCAAAAGTTCTCTCACTCACCCTCTCTCCCATTGAAGAAAAAACAAGATCAAACGCA
>2971_GCCT_5-12-37-45
TGCAGGACAAATCAAAAATCCCCCGCGATTCTCCCAACAGTTCTCTCACTCACCCTCTCTCCCATTGAAGAAAAAACAAGATCAAACGCA
>2973_CACT_28-35-76-80
TGCAGCACCTTTCTCTTTCTTTTCTCTTCTACTTAACTTCATTTTTACCACCACTATCACCGACACCTACCTTAACCCCTTACCTACCCT
>2973_CTCC_28-35-76-80
TGCAGCACCTTTCTCTTTCTTTTCTCTTCTACTTATCTTCATTTTTACCACCACTATCACCGACACCTACCTTAACCCCTCACCTACCCT
>2973_CTTC_28-35-76-80
TGCAGCACCTTTCTCTTTCTTTTCTCTTCTACTTATCTTCATTTTTACCACCACTATCACCGACACCTACCTTAACTCCTCACCTACCCT
>2973_TTCC_28-35-76-80
TGCAGCACCTTTCTCTTTCTTTTCTCTTTTACTTATCTTCATTTTTACCACCACTATCACCGACACCTACCTTAACCCCTCACCTACCCT
>2977_CCG_40-67-68
TGCAGCAGTAACTTCACCTTCTCTTTATTTTTTCTTGGCCCTAGGTGAGATCTTTGTTGTAATGCCACGCCCCACCTGAAAAGAGCTGCA
>2977_GCA_40-67-68
TGCAGCAGTAACTTCACCTTCTCTTTATTTTTTCTTGGCCGTAGGTGAGATCTTTGTTGTAATGCCACACCCCACCTGAAAAGAGCTGCA
>2977_GCG_40-67-68
TGCAGCAGTAACTTCACCTTCTCTTTATTTTTTCTTGGCCGTAGGTGAGATCTTTGTTGTAATGCCACGCCCCACCTGAAAAGAGCTGCA
>2977_GTG_40-67-68
TGCAGCAGTAACTTCACCTTCTCTTTATTTTTTCTTGGCCGTAGGTGAGATCTTTGTTGTAATGCCATGCCCCACCTGAAAAGAGCTGCA
>2985_AACC_48-60-66-89
TGCAGTTTTCAAGTAACAGAATAGTGTTAGAGATGGGTATGCAAATCTAAACACTATTTTAGGGAACGTCTTGAGCTTAGAAGGTGGGAC
>2985_GACC_48-60-66-89
TGCAGTTTTCAAGTAACAGAATAGTGTTAGAGATGGGTATGCAAATCTGAACACTATTTTAGGGAACGTCTTGAGCTTAGAAGGTGGGAC
>2985_GACT_48-60-66-89
TGCAGTTTTCAAGTAACAGAATAGTGTTAGAGATGGGTATGCAAATCTGAACACTATTTTAGGGAACGTCTTGAGCTTAGAAGGTGGGAT
>2985_GGCC_48-60-66-89
TGCAGTTTTCAAGTAACAGAATAGTGTTAGAGATGGGTATGCAAATCTGAACACTATTTTGGGGAACGTCTTGAGCTTAGAAGGTGGGAC
>2985_GGTC_48-60-66-89
TGCAGTTTTCAAGTAACAGAATAGTGTTAGAGATGGGTATGCAAATCTGAACACTATTTTGGGGAATGTCTTGAGCTTAGAAGGTGGGAC
>2987_A_87
TGCAGAGAGGTCCAGTGGCTGCCTAACCCGTGGTTTCACTGGCTTCATCTGTAAACAACGCATCCAAATCAATATACATATATCCATATA
>2987_G_87
TGCAGAGAGGTCCAGTGGCTGCCTAACCCGTGGTTTCACTGGCTTCATCTGTAAACAACGCATCCAAATCAATATACATATATCCATGTA
>2992_CG_66-80
TGCAGGGTCTGGAAGGATCTAAATTGTGATACATAAAGAGACAGAGTCATAACATATTTTTCCTTTCTTCTTATAACCAAGTAAGCATCT
>2992_TA_66-80
TGCAGGGTCTGGAAGGATCTAAATTGTGATACATAAAGAGACAGAGTCATAACATATTTTTCCTTTTTTCTTATAACCAAATAAGCATCT
>2992_TG_66-80
TGCAGGGTCTGGAAGGATCTAAATTGTGATACATAAAGAGACAGAGTCATAACATATTTTTCCTTTTTTCTTATAACCAAGTAAGCATCT
>2996_CA_27-39
TGCAGACTTTTCCCATTTTGAGATTTCCGTAGTAATTTTATGAATTTGAACATTTTATTTAAATAATTTTTTTTTTCTTTCTTTTGCTTG
>2996_CT_27-39
TGCAGACTTTTCCCATTTTGAGATTTCCGTAGTAATTTTTTGAATTTGAACATTTTATTTAAATAATTTTTTTTTTCTTTCTTTTGCTTG
>2996_TA_27-39
TGCAGACTTTTCCCATTTTGAGATTTCTGTAGTAATTTTATGAATTTGAACATTTTATTTAAATAATTTTTTTTTTCTTTCTTTTGCTTG
>3000_AC_21-58
TGCAGGTTGAATTTCGTTTTTATTTTTTTCCTTAAAAAAAGTTTTTCTTCACACGAATCAGACTTCGCCCATAATAAATAATAATAATAA
>3000_TC_21-58
TGCAGGTTGAATTTCGTTTTTTTTTTTTTCCTTAAAAAAAGTTTTTCTTCACACGAATCAGACTTCGCCCATAATAAATAATAATAATAA
>3000_TT_21-58
TGCAGGTTGAATTTCGTTTTTTTTTTTTTCCTTAAAAAAAGTTTTTCTTCACACGAATTAGACTTCGCCCATAATAAATAATAATAATAA
>3004_ACC_20-25-72
TGCAGCCTCCTCACCTACCCATAGTCACTTTTTATACATTTATTTGAGCAACACTCCCACACACTTACCCCCCATATCCTCACCTATATA
>3004_ATA_20-25-72
TGCAGCCTCCTCACCTACCCATAGTTACTTTTTATACATTTATTTGAGCAACACTCCCACACACTTACCCCCAATATCCTCACCTATATA
>3004_ATC_20-25-72
TGCAGCCTCCTCACCTACCCATAGTTACTTTTTATACATTTATTTGAGCAACACTCCCACACACTTACCCCCCATATCCTCACCTATATA
>3004_CTA_20-25-72
TGCAGCCTCCTCACCTACCCCTAGTTACTTTTTATACATTTATTTGAGCAACACTCCCACACACTTACCCCCAATATCCTCACCTATATA
>3004_CTC_20-25-72
TGCAGCCTCCTCACCTACCCCTAGTTACTTTTTATACATTTATTTGAGCAACACTCCCACACACTTACCCCCCATATCCTCACCTATATA
>3024_CC_24-57
TGCAGAAAACTTTTTATTATCCTTCGTCTTCAAGATATAATGATTAATGTTACTGACCGCACATGAAACATTTAAACAACTAAATAAGTG
>3024_TC_24-57
TGCAGAAAACTTTTTATTATCCTTTGTCTTCAAGATATAATGATTAATGTTACTGACCGCACATGAAACATTTAAACAACTAAATAAGTG
>3024_TT_24-57
TGCAGAAAACTTTTTATTATCCTTTGTCTTCAAGATATAATGATTAATGTTACTGACTGCACATGAAACATTTAAACAACTAAATAAGTG
>3036_AAA_32-52-86
TGCAGCCAAACAGGGCTACAAGCCTACAACAGAGGGACATACAGCCATACCCAATTGGTTGGATAATCCAATCCAACCAAACTTCCATTC
>3036_GAA_32-52-86
TGCAGCCAAACAGGGCTACAAGCCTACAACAGGGGGACATACAGCCATACCCAATTGGTTGGATAATCCAATCCAACCAAACTTCCATTC
>3036_GAC_32-52-86
TGCAGCCAAACAGGGCTACAAGCCTACAACAGGGGGACATACAGCCATACCCAATTGGTTGGATAATCCAATCCAACCAAACTTCCCTTC
>3036_GCA_32-52-86
TGCAGCCAAACAGGGCTACAAGCCTACAACAGGGGGACATACAGCCATACCCCATTGGTTGGATAATCCAATCCAACCAAACTTCCATTC
>3082_ATTC_20-54-66-74
TGCAGTGGTGGAGGGTTCGGACTCGGAGCTCCAAAGCAACGGCGGACCAGTCTTTGGTACCGTGCCTGAGAGAACAGCACCCCCGAGGAT
>3082_GGTC_20-54-66-74
TGCAGTGGTGGAGGGTTCGGGCTCGGAGCTCCAAAGCAACGGCGGACCAGTCTTGGGTACCGTGCCTGAGAGAACAGCACCCCCGAGGAT
>3082_GTCC_20-54-66-74
TGCAGTGGTGGAGGGTTCGGGCTCGGAGCTCCAAAGCAACGGCGGACCAGTCTTTGGTACCGTGCCCGAGAGAACAGCACCCCCGAGGAT
>3082_GTTA_20-54-66-74
TGCAGTGGTGGAGGGTTCGGGCTCGGAGCTCCAAAGCAACGGCGGACCAGTCTTTGGTACCGTGCCTGAGAGAAAAGCACCCCCGAGGAT
>3082_GTTC_20-54-66-74
TGCAGTGGTGGAGGGTTCGGGCTCGGAGCTCCAAAGCAACGGCGGACCAGTCTTTGGTACCGTGCCTGAGAGAACAGCACCCCCGAGGAT
>3089_GGCG_15-33-47-53
TGCAGAATTTAAAAAGCAAGAATTGGCAAGGGGGACTTTGTTAGTTTCCTTTTGCTAAATTCCTATATGTTATGGATTCAATATGCCCTA
>3089_GGTC_15-33-47-53
TGCAGAATTTAAAAAGCAAGAATTGGCAAGGGGGACTTTGTTAGTTTTCTTTTCCTAAATTCCTATATGTTATGGATTCAATATGCCCTA
>3089_GTCG_15-33-47-53
TGCAGAATTTAAAAAGCAAGAATTGGCAAGGGGTACTTTGTTAGTTTCCTTTTGCTAAATTCCTATATGTTATGGATTCAATATGCCCTA
>3089_TGTC_15-33-47-53
TGCAGAATTTAAAAATCAAGAATTGGCAAGGGGGACTTTGTTAGTTTTCTTTTCCTAAATTCCTATATGTTATGGATTCAATATGCCCTA
>3092_GGC_31-54-55
TGCAGTTGGCCGTCAAGAGCTCAAGTTTCTCGCCAGTGGTGTTGCTGGAAAGAGGCACTTTCACCGTTCTGCAATTGTGGTCGGAGTTCT
>3092_GGG_31-54-55
TGCAGTTGGCCGTCAAGAGCTCAAGTTTCTCGCCAGTGGTGTTGCTGGAAAGAGGGACTTTCACCGTTCTGCAATTGTGGTCGGAGTTCT
>3092_TAG_31-54-55
TGCAGTTGGCCGTCAAGAGCTCAAGTTTCTCTCCAGTGGTGTTGCTGGAAAGAGAGACTTTCACCGTTCTGCAATTGTGGTCGGAGTTCT
>3094_ATCAT_11-47-55-74-85
TGCAGATTGAGATGGATTAACAACTTGAGGCCTTTGTGTAATGTATATGTGTCTGCGTATTTATGTATCTGTGTATATATGTGTATGCGT
>3094_GCCAT_11-47-55-74-85
TGCAGATTGAGGTGGATTAACAACTTGAGGCCTTTGTGTAATGTATACGTGTCTGCGTATTTATGTATCTGTGTATATATGTGTATGCGT
>3094_GTCAT_11-47-55-74-85
TGCAGATTGAGGTGGATTAACAACTTGAGGCCTTTGTGTAATGTATATGTGTCTGCGTATTTATGTATCTGTGTATATATGTGTATGCGT
>3094_GTCGG_11-47-55-74-85
TGCAGATTGAGGTGGATTAACAACTTGAGGCCTTTGTGTAATGTATATGTGTCTGCGTATTTATGTATCTGTGTGTATATGTGTAGGCGT
>3094_GTCGT_11-47-55-74-85
TGCAGATTGAGGTGGATTAACAACTTGAGGCCTTTGTGTAATGTATATGTGTCTGCGTATTTATGTATCTGTGTGTATATGTGTATGCGT
>3094_GTTGT_11-47-55-74-85
TGCAGATTGAGGTGGATTAACAACTTGAGGCCTTTGTGTAATGTATATGTGTCTGTGTATTTATGTATCTGTGTGTATATGTGTATGCGT
>3111_ACGAA_9-41-85-87-89
TGCAGTTTCATAGTCTCCATATATTGGTATTCCAGTCTTCCCCTATAATGAGGACCAATAGAGACACATTTTGGCTCGTTTGCTTGCAGA
>3111_ACGAG_9-41-85-87-89
TGCAGTTTCATAGTCTCCATATATTGGTATTCCAGTCTTCCCCTATAATGAGGACCAATAGAGACACATTTTGGCTCGTTTGCTTGCAGG
>3111_ATCAA_9-41-85-87-89
TGCAGTTTCATAGTCTCCATATATTGGTATTCCAGTCTTCCTCTATAATGAGGACCAATAGAGACACATTTTGGCTCGTTTGCTTCCAGA
>3111_ATGAA_9-41-85-87-89
TGCAGTTTCATAGTCTCCATATATTGGTATTCCAGTCTTCCTCTATAATGAGGACCAATAGAGACACATTTTGGCTCGTTTGCTTGCAGA
>3111_ATGGA_9-41-85-87-89
TGCAGTTTCATAGTCTCCATATATTGGTATTCCAGTCTTCCTCTATAATGAGGACCAATAGAGACACATTTTGGCTCGTTTGCTTGCGGA
>3111_GTGAA_9-41-85-87-89
TGCAGTTTCGTAGTCTCCATATATTGGTATTCCAGTCTTCCTCTATAATGAGGACCAATAGAGACACATTTTGGCTCGTTTGCTTGCAGA
>3112_AGTTACGC_13-19-20-21-24-64-71-81
TGCAGCCAAGTCAACCTTTGTTATAACCTTGTGAAAAAATCGATTGATAAGTCGAACCTCAAGACTAGCTTGCAAGAGCATCAAAATCTG
>3112_ATGTACGC_13-19-20-21-24-64-71-81
TGCAGCCAAGTCAACCTTTTGTATAACCTTGTGAAAAAATCGATTGATAAGTCGAACCTCAAGACTAGCTTGCAAGAGCATCAAAATCTG
>3112_CTGCACCC_13-19-20-21-24-64-71-81
TGCAGCCAAGTCACCCTTTTGCATAACCTTGTGAAAAAATCGATTGATAAGTCGAACCTCAAGACTAGCTTCCAAGAGCATCAAAATCTG
>3112_CTGTACCA_13-19-20-21-24-64-71-81
TGCAGCCAAGTCACCCTTTTGTATAACCTTGTGAAAAAATCGATTGATAAGTCGAACCTCAAGACTAGCTTCCAAGAGCATAAAAATCTG
>3112_CTGTACCC_13-19-20-21-24-64-71-81
TGCAGCCAAGTCACCCTTTTGTATAACCTTGTGAAAAAATCGATTGATAAGTCGAACCTCAAGACTAGCTTCCAAGAGCATCAAAATCTG
>3112_CTGTACGC_13-19-20-21-24-64-71-81
TGCAGCCAAGTCACCCTTTTGTATAACCTTGTGAAAAAATCGATTGATAAGTCGAACCTCAAGACTAGCTTGCAAGAGCATCAAAATCTG
>3112_CTGTATCC_13-19-20-21-24-64-71-81
TGCAGCCAAGTCACCCTTTTGTATAACCTTGTGAAAAAATCGATTGATAAGTCGAACCTCAAGATTAGCTTCCAAGAGCATCAAAATCTG
>3112_CTGTGCGC_13-19-20-21-24-64-71-81
TGCAGCCAAGTCACCCTTTTGTATGACCTTGTGAAAAAATCGATTGATAAGTCGAACCTCAAGACTAGCTTGCAAGAGCATCAAAATCTG
>3114_AAACCC_9-14-24-25-53-67
TGCAGTGCCACCAAAATGACCAGTACCAGCAGCATCATTAGGAGTTTTTGGGACCACAGTGCTTAAACCATGATCAAGAACAGGTCCATG
>3114_AAACTC_9-14-24-25-53-67
TGCAGTGCCACCAAAATGACCAGTACCAGCAGCATCATTAGGAGTTTTTGGGATCACAGTGCTTAAACCATGATCAAGAACAGGTCCATG
>3114_ACACCC_9-14-24-25-53-67
TGCAGTGCCACCAACATGACCAGTACCAGCAGCATCATTAGGAGTTTTTGGGACCACAGTGCTTAAACCATGATCAAGAACAGGTCCATG
>3114_ACACCG_9-14-24-25-53-67
TGCAGTGCCACCAACATGACCAGTACCAGCAGCATCATTAGGAGTTTTTGGGACCACAGTGCTTAAAGCATGATCAAGAACAGGTCCATG
>3114_ACACTC_9-14-24-25-53-67
TGCAGTGCCACCAACATGACCAGTACCAGCAGCATCATTAGGAGTTTTTGGGATCACAGTGCTTAAACCATGATCAAGAACAGGTCCATG
>3114_ACAGCC_9-14-24-25-53-67
TGCAGTGCCACCAACATGACCAGTAGCAGCAGCATCATTAGGAGTTTTTGGGACCACAGTGCTTAAACCATGATCAAGAACAGGTCCATG
>3114_ACTCCC_9-14-24-25-53-67
TGCAGTGCCACCAACATGACCAGTTCCAGCAGCATCATTAGGAGTTTTTGGGACCACAGTGCTTAAACCATGATCAAGAACAGGTCCATG
>3114_GCACCC_9-14-24-25-53-67
TGCAGTGCCGCCAACATGACCAGTACCAGCAGCATCATTAGGAGTTTTTGGGACCACAGTGCTTAAACCATGATCAAGAACAGGTCCATG
>3121_CGGTG_22-26-40-41-59
TGCAGTATGGAAGATAGGTGTGCCTAGAAACCCTTTGCATGTTTTACAGAAAAAATTACGAGAGGTTAAGAAGGTTGTTAGAGAATGGAA
>3121_TAAAG_22-26-40-41-59
TGCAGTATGGAAGATAGGTGTGTCTAAAAACCCTTTGCATAATTTACAGAAAAAATTACGAGAGGTTAAGAAGGTTGTTAGAGAATGGAA
>3121_TAGTA_22-26-40-41-59
TGCAGTATGGAAGATAGGTGTGTCTAAAAACCCTTTGCATGTTTTACAGAAAAAATTACAAGAGGTTAAGAAGGTTGTTAGAGAATGGAA
>3121_TAGTG_22-26-40-41-59
TGCAGTATGGAAGATAGGTGTGTCTAAAAACCCTTTGCATGTTTTACAGAAAAAATTACGAGAGGTTAAGAAGGTTGTTAGAGAATGGAA
>3130_CC_66-75
TGCAGCGCGCTCTGCCCTAAGCCTGGCTTCCATAGATGCTTTCCCAGCTAATGACCTCTCCTTAGCCTCCGCACACGCCTTCTCTAATCT
>3130_CT_66-75
TGCAGCGCGCTCTGCCCTAAGCCTGGCTTCCATAGATGCTTTCCCAGCTAATGACCTCTCCTTAGCCTCCGCACATGCCTTCTCTAATCT
>3130_GT_66-75
TGCAGCGCGCTCTGCCCTAAGCCTGGCTTCCATAGATGCTTTCCCAGCTAATGACCTCTCCTTAGCGTCCGCACATGCCTTCTCTAATCT
>3134_CCCT_20-45-60-66
TGCAGTTGAGCATAACTTTCCTAAAGTACATTTCTAATTGAATTACAAGATGGTTCAGTGCTGTTCTAACTGCAACTCAGAATAAATTAT
>3134_CCTA_20-45-60-66
TGCAGTTGAGCATAACTTTCCTAAAGTACATTTCTAATTGAATTACAAGATGGTTCAGTGTTGTTCAAACTGCAACTCAGAATAAATTAT
>3134_CCTT_20-45-60-66
TGCAGTTGAGCATAACTTTCCTAAAGTACATTTCTAATTGAATTACAAGATGGTTCAGTGTTGTTCTAACTGCAACTCAGAATAAATTAT
>3134_CTTT_20-45-60-66
TGCAGTTGAGCATAACTTTCCTAAAGTACATTTCTAATTGAATTATAAGATGGTTCAGTGTTGTTCTAACTGCAACTCAGAATAAATTAT
>3134_GCTT_20-45-60-66
TGCAGTTGAGCATAACTTTCGTAAAGTACATTTCTAATTGAATTACAAGATGGTTCAGTGTTGTTCTAACTGCAACTCAGAATAAATTAT
>3136_ACG_12-42-71
TGCAGGTCATAGAGGATTGTGCCAGCTTAATATTTTCGGTGACGTTAAAGTCTGTCAGAGGAATGATTCTCGAACAGGGATTCAAGTCTT
>3136_GCA_12-42-71
TGCAGGTCATAGGGGATTGTGCCAGCTTAATATTTTCGGTGACGTTAAAGTCTGTCAGAGGAATGATTCTCAAACAGGGATTCAAGTCTT
>3136_GCG_12-42-71
TGCAGGTCATAGGGGATTGTGCCAGCTTAATATTTTCGGTGACGTTAAAGTCTGTCAGAGGAATGATTCTCGAACAGGGATTCAAGTCTT
>3136_GGG_12-42-71
TGCAGGTCATAGGGGATTGTGCCAGCTTAATATTTTCGGTGAGGTTAAAGTCTGTCAGAGGAATGATTCTCGAACAGGGATTCAAGTCTT
>3137_AG_14-76
TGCAGTTGAGATCAATTGAACAATAATTGAGGCGAGATCAGCCGTGATGAGTTGCTGTTGCTGAGCTACAAGCTCAGCCGACGGACTTAC
>3137_GG_14-76
TGCAGTTGAGATCAGTTGAACAATAATTGAGGCGAGATCAGCCGTGATGAGTTGCTGTTGCTGAGCTACAAGCTCAGCCGACGGACTTAC
>3137_GT_14-76
TGCAGTTGAGATCAGTTGAACAATAATTGAGGCGAGATCAGCCGTGATGAGTTGCTGTTGCTGAGCTACAAGCTCATCCGACGGACTTAC
>3147_CG_21-22
TGCAGGAAGAAAAGGTGTTTACGAGCACCCTTTTAACTTTTTTGTCCCTGGGTCAAGAGGTTTTCCTTGGAGAACAAACTTTTGCATTTT
>3147_TC_21-22
TGCAGGAAGAAAAGGTGTTTATCAGCACCCTTTTAACTTTTTTGTCCCTGGGTCAAGAGGTTTTCCTTGGAGAACAAACTTTTGCATTTT
>3147_TG_21-22
TGCAGGAAGAAAAGGTGTTTATGAGCACCCTTTTAACTTTTTTGTCCCTGGGTCAAGAGGTTTTCCTTGGAGAACAAACTTTTGCATTTT
>3149_ACA_16-24-67
TGCAGTTATTTGACTTATTTCTCTCTGGGTGTACATGTGTGTGTTCGATAAATTAGCTGCAACTTTCATAATGTGTTTGTTTTGGCAGCG
>3149_ATA_16-24-67
TGCAGTTATTTGACTTATTTCTCTTTGGGTGTACATGTGTGTGTTCGATAAATTAGCTGCAACTTTCATAATGTGTTTGTTTTGGCAGCG
>3149_ATG_16-24-67
TGCAGTTATTTGACTTATTTCTCTTTGGGTGTACATGTGTGTGTTCGATAAATTAGCTGCAACTTTCGTAATGTGTTTGTTTTGGCAGCG
>3149_GCA_16-24-67
TGCAGTTATTTGACTTGTTTCTCTCTGGGTGTACATGTGTGTGTTCGATAAATTAGCTGCAACTTTCATAATGTGTTTGTTTTGGCAGCG
>3158_G_64
TGCAGTGGATTTTCTTGTTCTTACCTTATGCTTTTCCTGCCTAGGCTGCTGCTTTGAAGGGCTCGGACCACCGCCGTGCTACTAATGTGA
>3158_T_64
TGCAGTGGATTTTCTTGTTCTTACCTTATGCTTTTCCTGCCTAGGCTGCTGCTTTGAAGGGCTCTGACCACCGCCGTGCTACTAATGTGA
>3164_GCTTC_5-31-34-35-36
TGCAGGGTATCTTTTATTCAATTTGTCTTATCGTTTCATTGATGCTCTAGTTCCTTAAGTCTCAAATTAAAGGAATTATCAGATTGATGA
>3164_TCAAC_5-31-34-35-36
TGCAGTGTATCTTTTATTCAATTTGTCTTATCGTAACATTGATGCTCTAGTTCCTTAAGTCTCAAATTAAAGGAATTATCAGATTGATGA
>3164_TCTTC_5-31-34-35-36
TGCAGTGTATCTTTTATTCAATTTGTCTTATCGTTTCATTGATGCTCTAGTTCCTTAAGTCTCAAATTAAAGGAATTATCAGATTGATGA
>3164_TCTTG_5-31-34-35-36
TGCAGTGTATCTTTTATTCAATTTGTCTTATCGTTTGATTGATGCTCTAGTTCCTTAAGTCTCAAATTAAAGGAATTATCAGATTGATGA
>3164_TTTTG_5-31-34-35-36
TGCAGTGTATCTTTTATTCAATTTGTCTTATTGTTTGATTGATGCTCTAGTTCCTTAAGTCTCAAATTAAAGGAATTATCAGATTGATGA
>3165_AG_60-85
TGCAGTGTATTTCATTTGGATGGAAAGGAATGCAAGAGCTGTGGAGGGAGGAAGAGGTGCAGAGCGGGATCGTTTCTTTTTATCAGAAAC
>3165_GA_60-85
TGCAGTGTATTTCATTTGGATGGAAAGGAATGCAAGAGCTGTGGAGGGAGGAAGAGGTGCGGAGCGGGATCGTTTCTTTTTATCAAAAAC
>3165_GG_60-85
TGCAGTGTATTTCATTTGGATGGAAAGGAATGCAAGAGCTGTGGAGGGAGGAAGAGGTGCGGAGCGGGATCGTTTCTTTTTATCAGAAAC
>3167_A_10
TGCAGATCAGAAAAATTGTAAGACAGGCACTAGAAGGGTAAGCTTAAACAGATTTTTCCACCGAATACAGAACTCCCATCTCAATGTGAC
>3167_C_10
TGCAGATCAGCAAAATTGTAAGACAGGCACTAGAAGGGTAAGCTTAAACAGATTTTTCCACCGAATACAGAACTCCCATCTCAATGTGAC
>3168_A_11
TGCAGAGCTATAATAATTGTTACTGGATGAATTATCCCATTCTAGTCATTACATATATTGTGTCATTCCTTAACGTTGTAGAGAATAGAA
>3168_G_11
TGCAGAGCTATGATAATTGTTACTGGATGAATTATCCCATTCTAGTCATTACATATATTGTGTCATTCCTTAACGTTGTAGAGAATAGAA
>3170_AGGA_9-21-24-40
TGCAGTACTAATTCCAGATATGCCGCTTCAGTCTCATGCAATATCAGATGTGTTTAGAGAATCTTATACCACATATATCAATATACATGT
>3170_GAAA_9-21-24-40
TGCAGTACTGATTCCAGATATACCACTTCAGTCTCATGCAATATCAGATGTGTTTAGAGAATCTTATACCACATATATCAATATACATGT
>3170_GGAA_9-21-24-40
TGCAGTACTGATTCCAGATATGCCACTTCAGTCTCATGCAATATCAGATGTGTTTAGAGAATCTTATACCACATATATCAATATACATGT
>3170_GGGA_9-21-24-40
TGCAGTACTGATTCCAGATATGCCGCTTCAGTCTCATGCAATATCAGATGTGTTTAGAGAATCTTATACCACATATATCAATATACATGT
>3170_GGGG_9-21-24-40
TGCAGTACTGATTCCAGATATGCCGCTTCAGTCTCATGCAGTATCAGATGTGTTTAGAGAATCTTATACCACATATATCAATATACATGT
>3171_AA_8-54
TGCAGCATAACTTCTTTTTCTGGTTTTTTGTTTATTCAAGTCTATTGAGAAAAAATAGTGAGACTCTTAACAAAGAAGCCGATACTCATA
>3171_AT_8-54
TGCAGCATAACTTCTTTTTCTGGTTTTTTGTTTATTCAAGTCTATTGAGAAAAATTAGTGAGACTCTTAACAAAGAAGCCGATACTCATA
>3171_CA_8-54
TGCAGCATCACTTCTTTTTCTGGTTTTTTGTTTATTCAAGTCTATTGAGAAAAAATAGTGAGACTCTTAACAAAGAAGCCGATACTCATA
>3171_CT_8-54
TGCAGCATCACTTCTTTTTCTGGTTTTTTGTTTATTCAAGTCTATTGAGAAAAATTAGTGAGACTCTTAACAAAGAAGCCGATACTCATA
>3172_CAG_9-46-89
TGCAGGCTACTAGAGAAGGCAATGTGGCCGAAGGTTGACAGCAGAGAATAGATGGAAAGGGTACTGTAGAGAGAGGGGAGAGAGAGAGAG
>3172_GAA_9-46-89
TGCAGGCTAGTAGAGAAGGCAATGTGGCCGAAGGTTGACAGCAGAGAATAGATGGAAAGGGTACTGTAGAGAGAGGGGAGAGAGAGAGAA
>3172_GAG_9-46-89
TGCAGGCTAGTAGAGAAGGCAATGTGGCCGAAGGTTGACAGCAGAGAATAGATGGAAAGGGTACTGTAGAGAGAGGGGAGAGAGAGAGAG
>3172_GCG_9-46-89
TGCAGGCTAGTAGAGAAGGCAATGTGGCCGAAGGTTGACAGCAGAGCATAGATGGAAAGGGTACTGTAGAGAGAGGGGAGAGAGAGAGAG
>3174_CAC_53-83-84
TGCAGGCAGTTGGCCACCATTCAGAATTGGAAATCTTGATCCTCCGTTGACATCGTTGTTACCGTTGTTTTGAATCACGTTTGACGTGCT
>3174_CCC_53-83-84
TGCAGGCAGTTGGCCACCATTCAGAATTGGAAATCTTGATCCTCCGTTGACATCGTTGTTACCGTTGTTTTGAATCACGTTTGCCGTGCT
>3174_CTC_53-83-84
TGCAGGCAGTTGGCCACCATTCAGAATTGGAAATCTTGATCCTCCGTTGACATCGTTGTTACCGTTGTTTTGAATCACGTTTGTCGTGCT
>3174_CTT_53-83-84
TGCAGGCAGTTGGCCACCATTCAGAATTGGAAATCTTGATCCTCCGTTGACATCGTTGTTACCGTTGTTTTGAATCACGTTTGTTGTGCT
>3174_TTC_53-83-84
TGCAGGCAGTTGGCCACCATTCAGAATTGGAAATCTTGATCCTCCGTTGACATTGTTGTTACCGTTGTTTTGAATCACGTTTGTCGTGCT
>3177_AC_13-65
TGCAGCCTAGAGCATCAAAAATTGCAAACATCGATAAACAACAGACTCACAAGCGTTTAAGTGACCGCAAACCCCCAATTTCTGCTGGAA
>3177_AT_13-65
TGCAGCCTAGAGCATCAAAAATTGCAAACATCGATAAACAACAGACTCACAAGCGTTTAAGTGACTGCAAACCCCCAATTTCTGCTGGAA
>3177_GT_13-65
TGCAGCCTAGAGCGTCAAAAATTGCAAACATCGATAAACAACAGACTCACAAGCGTTTAAGTGACTGCAAACCCCCAATTTCTGCTGGAA
>3178_GAA_12-46-83
TGCAGATTATGAGATACGAAATAAAGAAAAATAAAATTAGAAAGGTAATCTTTACAAAGACAAATGGTTTATGATTCATCAATATGACAA
>3178_GAC_12-46-83
TGCAGATTATGAGATACGAAATAAAGAAAAATAAAATTAGAAAGGTAATCTTTACAAAGACAAATGGTTTATGATTCATCAATCTGACAA
>3178_GCA_12-46-83
TGCAGATTATGAGATACGAAATAAAGAAAAATAAAATTAGAAAGGTCATCTTTACAAAGACAAATGGTTTATGATTCATCAATATGACAA
>3178_TAA_12-46-83
TGCAGATTATGATATACGAAATAAAGAAAAATAAAATTAGAAAGGTAATCTTTACAAAGACAAATGGTTTATGATTCATCAATATGACAA
>3182_C_83
TGCAGGCAATGACCTTAGAGATGATGGTAAGTGACAACTCCTTAGCAAATCAAGAAAATGATTTACTTCGCAACTTGAGATCACCTTGTG
>3182_T_83
TGCAGGCAATGACCTTAGAGATGATGGTAAGTGACAACTCCTTAGCAAATCAAGAAAATGATTTACTTCGCAACTTGAGATCATCTTGTG
>3183_CAAAA_10-15-50-66-80
TGCAGTAAAACCCTCACATAAATTCCCATAATAGCATTTTTCTATTGATCAAACTATCGATCATCAACCACAATCCTTCAATGTAGATTT
>3183_CAAAC_10-15-50-66-80
TGCAGTAAAACCCTCACATAAATTCCCATAATAGCATTTTTCTATTGATCAAACTATCGATCATCAACCACAATCCTTCACTGTAGATTT
>3183_CGTAC_10-15-50-66-80
TGCAGTAAAACCCTCGCATAAATTCCCATAATAGCATTTTTCTATTGATCTAACTATCGATCATCAACCACAATCCTTCACTGTAGATTT
>3183_TAAAC_10-15-50-66-80
TGCAGTAAAATCCTCACATAAATTCCCATAATAGCATTTTTCTATTGATCAAACTATCGATCATCAACCACAATCCTTCACTGTAGATTT
>3183_TAAGC_10-15-50-66-80
TGCAGTAAAATCCTCACATAAATTCCCATAATAGCATTTTTCTATTGATCAAACTATCGATCATCAGCCACAATCCTTCACTGTAGATTT
>3188_A_34
TGCAGTTCCATCAATCATTTCAATAAGTTCGTAGATTGCATATAGCAAAAGGTAATACTTTTAAGGATTCAAAAGACAATTCACAGGAAA
>3188_T_34
TGCAGTTCCATCAATCATTTCAATAAGTTCGTAGTTTGCATATAGCAAAAGGTAATACTTTTAAGGATTCAAAAGACAATTCACAGGAAA
>3190_A_36
TGCAGCTGTAACGGATGAGAGATTAACCTCTTTATTAAATATCGAAACATTAATAGCTTGTTCATGAATAAATTTTGCAAAACGGTTAGG
>3190_G_36
TGCAGCTGTAACGGATGAGAGATTAACCTCTTTATTGAATATCGAAACATTAATAGCTTGTTCATGAATAAATTTTGCAAAACGGTTAGG
>3196_GA_26-75
TGCAGGGCGGTCGTGCCAGCAAAACTGTTCGACAAGTGGTGCGATGTGCTGTGCGAGTCGGCCGTTCTAGAGTTGAAAAGATGTTACTGC
>3196_GG_26-75
TGCAGGGCGGTCGTGCCAGCAAAACTGTTCGACAAGTGGTGCGATGTGCTGTGCGAGTCGGCCGTTCTAGAGTTGGAAAGATGTTACTGC
>3196_TG_26-75
TGCAGGGCGGTCGTGCCAGCAAAACTTTTCGACAAGTGGTGCGATGTGCTGTGCGAGTCGGCCGTTCTAGAGTTGGAAAGATGTTACTGC
>3197_AGC_9-50-62
TGCAGGGCAATCGTGCCAGCAAAACTGTTCGACAAGTGGTGCGACGTGCTGTGCGAGTCGGCCGTTCTAGAGTTGGAAAGATGTTACTGC
>3197_GAC_9-50-62
TGCAGGGCAGTCGTGCCAGCAAAACTGTTCGACAAGTGGTGCGACGTGCTATGCGAGTCGGCCGTTCTAGAGTTGGAAAGATGTTACTGC
>3197_GGC_9-50-62
TGCAGGGCAGTCGTGCCAGCAAAACTGTTCGACAAGTGGTGCGACGTGCTGTGCGAGTCGGCCGTTCTAGAGTTGGAAAGATGTTACTGC
>3197_GGG_9-50-62
TGCAGGGCAGTCGTGCCAGCAAAACTGTTCGACAAGTGGTGCGACGTGCTGTGCGAGTCGGCGGTTCTAGAGTTGGAAAGATGTTACTGC
>3198_GCGGC_29-38-46-61-67
TGCAGAATCCAACAAGCTCTTGCTGGATGGCGACACCCCTTCTGAGGTGAACTCTCCGACGGCGACACGCCCACACCCAATTTTCTCAGT
>3198_GTAGC_29-38-46-61-67
TGCAGAATCCAACAAGCTCTTGCTGGATGGCGACACCCTTTCTGAGATGAACTCTCCGACGGCGACACGCCCACACCCAATTTTCTCAGT
>3198_GTGAC_29-38-46-61-67
TGCAGAATCCAACAAGCTCTTGCTGGATGGCGACACCCTTTCTGAGGTGAACTCTCCGACGACGACACGCCCACACCCAATTTTCTCAGT
>3198_GTGGC_29-38-46-61-67
TGCAGAATCCAACAAGCTCTTGCTGGATGGCGACACCCTTTCTGAGGTGAACTCTCCGACGGCGACACGCCCACACCCAATTTTCTCAGT
>3198_GTGGT_29-38-46-61-67
TGCAGAATCCAACAAGCTCTTGCTGGATGGCGACACCCTTTCTGAGGTGAACTCTCCGACGGCGACATGCCCACACCCAATTTTCTCAGT
>3198_TCGGC_29-38-46-61-67
TGCAGAATCCAACAAGCTCTTGCTGGATGTCGACACCCCTTCTGAGGTGAACTCTCCGACGGCGACACGCCCACACCCAATTTTCTCAGT
>3208_A_82
TGCAGTATATAAAGATACTGAGGGAGAATCAAGCAAGAAACAGCGAAAACTCTCTAGGATTTCTAAGAGTGACAAGAATGACAACAATTT
>3208_G_82
TGCAGTATATAAAGATACTGAGGGAGAATCAAGCAAGAAACAGCGAAAACTCTCTAGGATTTCTAAGAGTGACAAGAATGACGACAATTT
>3221_ACACA_43-60-65-73-80
TGCAGATTTTGTTGGTCGTCCATCAAACCATCATTGTGTGGTCATTCTGCAAATTTAAACCCTTAACCTTCTACTTTTAAAAGCGAGTAA
>3221_CCACA_43-60-65-73-80
TGCAGATTTTGTTGGTCGTCCATCAAACCATCATTGTGTGGTCCTTCTGCAAATTTAAACCCTTAACCTTCTACTTTTAAAAGCGAGTAA
>3221_CCACG_43-60-65-73-80
TGCAGATTTTGTTGGTCGTCCATCAAACCATCATTGTGTGGTCCTTCTGCAAATTTAAACCCTTAACCTTCTACTTTTAAGAGCGAGTAA
>3221_CCATA_43-60-65-73-80
TGCAGATTTTGTTGGTCGTCCATCAAACCATCATTGTGTGGTCCTTCTGCAAATTTAAACCCTTAACCTTCTATTTTTAAAAGCGAGTAA
>3221_CCTCA_43-60-65-73-80
TGCAGATTTTGTTGGTCGTCCATCAAACCATCATTGTGTGGTCCTTCTGCAAATTTAAACCCTTATCCTTCTACTTTTAAAAGCGAGTAA
>3221_CTACA_43-60-65-73-80
TGCAGATTTTGTTGGTCGTCCATCAAACCATCATTGTGTGGTCCTTCTGCAAATTTAAACTCTTAACCTTCTACTTTTAAAAGCGAGTAA
>3224_AGCAGA_44-50-68-69-72-87
TGCAGAGCAGTTCCCGATATCATGCCCAGCCAAATTCCCTACAAATGTGAGCCCATCAGAACAAGAGCCAGCGCGAAAAGAAAAAATAAC
>3224_AGTAGA_44-50-68-69-72-87
TGCAGAGCAGTTCCCGATATCATGCCCAGCCAAATTCCCTACAAATGTGAGCCCATCAGAACAAGAGCTAGCGCGAAAAGAAAAAATAAC
>3224_AGTTGA_44-50-68-69-72-87
TGCAGAGCAGTTCCCGATATCATGCCCAGCCAAATTCCCTACAAATGTGAGCCCATCAGAACAAGAGCTTGCGCGAAAAGAAAAAATAAC
>3224_GATAAA_44-50-68-69-72-87
TGCAGAGCAGTTCCCGATATCATGCCCAGCCAAATTCCCTACAAGTGTGAACCCATCAGAACAAGAGCTAGCACGAAAAGAAAAAATAAC
>3224_GGTAAA_44-50-68-69-72-87
TGCAGAGCAGTTCCCGATATCATGCCCAGCCAAATTCCCTACAAGTGTGAGCCCATCAGAACAAGAGCTAGCACGAAAAGAAAAAATAAC
>3224_GGTAAT_44-50-68-69-72-87
TGCAGAGCAGTTCCCGATATCATGCCCAGCCAAATTCCCTACAAGTGTGAGCCCATCAGAACAAGAGCTAGCACGAAAAGAAAAAATTAC
>3228_ATAA_8-17-48-60
TGCAGCTAACTTCTTAGTTTTACAAGTTGCATCTACTCCTTCATATGGATAATTGGCTTCAGTAGTGAGGCCATTGTTGTGTATTATGAA
>3228_ATAG_8-17-48-60
TGCAGCTAACTTCTTAGTTTTACAAGTTGCATCTACTCCTTCATATGGATAATTGGCTTCGGTAGTGAGGCCATTGTTGTGTATTATGAA
>3228_ATCG_8-17-48-60
TGCAGCTAACTTCTTAGTTTTACAAGTTGCATCTACTCCTTCATATGGCTAATTGGCTTCGGTAGTGAGGCCATTGTTGTGTATTATGAA
>3228_CCAA_8-17-48-60
TGCAGCTACCTTCTTAGCTTTACAAGTTGCATCTACTCCTTCATATGGATAATTGGCTTCAGTAGTGAGGCCATTGTTGTGTATTATGAA
>3228_CTAA_8-17-48-60
TGCAGCTACCTTCTTAGTTTTACAAGTTGCATCTACTCCTTCATATGGATAATTGGCTTCAGTAGTGAGGCCATTGTTGTGTATTATGAA
>3228_CTAG_8-17-48-60
TGCAGCTACCTTCTTAGTTTTACAAGTTGCATCTACTCCTTCATATGGATAATTGGCTTCGGTAGTGAGGCCATTGTTGTGTATTATGAA
>3229_ATGT_8-14-27-87
TGCAGTTGACATAGTGCGCCGCCCCCTGTATCATCTTCATTTGGGTTTGCAGATACCTATATTAATATATATGTATAATATATAATCTGT
>3229_CGGT_8-14-27-87
TGCAGTTGCCATAGGGCGCCGCCCCCTGTATCATCTTCATTTGGGTTTGCAGATACCTATATTAATATATATGTATAATATATAATCTGT
>3229_CTAT_8-14-27-87
TGCAGTTGCCATAGTGCGCCGCCCCCTATATCATCTTCATTTGGGTTTGCAGATACCTATATTAATATATATGTATAATATATAATCTGT
>3229_CTGC_8-14-27-87
TGCAGTTGCCATAGTGCGCCGCCCCCTGTATCATCTTCATTTGGGTTTGCAGATACCTATATTAATATATATGTATAATATATAATCCGT
>3229_CTGT_8-14-27-87
TGCAGTTGCCATAGTGCGCCGCCCCCTGTATCATCTTCATTTGGGTTTGCAGATACCTATATTAATATATATGTATAATATATAATCTGT
>3230_GC_32-76
TGCAGTGCCAATATTTAATAAATTAGAGAGAAGAATGCTTTCTTGGTTACATTCCCAACTCAAATTATGCAAAAGACTTTGATATTAATA
>3230_TA_32-76
TGCAGTGCCAATATTTAATAAATTAGAGAGAATAATGCTTTCTTGGTTACATTCCCAACTCAAATTATGCAAAAGAATTTGATATTAATA
>3230_TC_32-76
TGCAGTGCCAATATTTAATAAATTAGAGAGAATAATGCTTTCTTGGTTACATTCCCAACTCAAATTATGCAAAAGACTTTGATATTAATA
>3241_AAAAC_21-37-46-78-86
TGCAGACAGACTAAGACAGCTACTAGCTGTAAACCTTAAATAGGACATAGCTTGCCTATGCTTATGCTGACAAGGACCAAAAAAAACAAA
>3241_AAAAT_21-37-46-78-86
TGCAGACAGACTAAGACAGCTACTAGCTGTAAACCTTAAATAGGACATAGCTTGCCTATGCTTATGCTGACAAGGACCAAAAAAAATAAA
>3241_AAACC_21-37-46-78-86
TGCAGACAGACTAAGACAGCTACTAGCTGTAAACCTTAAATAGGACATAGCTTGCCTATGCTTATGCTGACAAGGACCCAAAAAAACAAA
>3241_AACAC_21-37-46-78-86
TGCAGACAGACTAAGACAGCTACTAGCTGTAAACCTTAAATAGGACCTAGCTTGCCTATGCTTATGCTGACAAGGACCAAAAAAAACAAA
>3241_GCAAC_21-37-46-78-86
TGCAGACAGACTAAGACAGCTGCTAGCTGTAAACCTTCAATAGGACATAGCTTGCCTATGCTTATGCTGACAAGGACCAAAAAAAACAAA
>3243_ACCA_34-37-45-53
TGCAGCTGCTGACAATGACTTCATCGTCATCACAACACATTTCCCCCGACACCAAACAACAATAATCTTCACTTGCCAAAACCCTATGGT
>3243_ACTA_34-37-45-53
TGCAGCTGCTGACAATGACTTCATCGTCATCACAACACATTTCCCTCGACACCAAACAACAATAATCTTCACTTGCCAAAACCCTATGGT
>3243_ACTG_34-37-45-53
TGCAGCTGCTGACAATGACTTCATCGTCATCACAACACATTTCCCTCGACACCGAACAACAATAATCTTCACTTGCCAAAACCCTATGGT
>3243_GATA_34-37-45-53
TGCAGCTGCTGACAATGACTTCATCGTCATCACAGCAAATTTCCCTCGACACCAAACAACAATAATCTTCACTTGCCAAAACCCTATGGT
>3243_GCTA_34-37-45-53
TGCAGCTGCTGACAATGACTTCATCGTCATCACAGCACATTTCCCTCGACACCAAACAACAATAATCTTCACTTGCCAAAACCCTATGGT
>3260_AA_71-81
TGCAGCATTCGATCGTCTAATTTATCTCGGTTTCAGATCGGATCGGCTATCTATTTGGAACCAAATGATATATTGTTAAATAATGTTTAT
>3260_AT_71-81
TGCAGCATTCGATCGTCTAATTTATCTCGGTTTCAGATCGGATCGGCTATCTATTTGGAACCAAATGATATATTGTTAAATTATGTTTAT
>3260_TA_71-81
TGCAGCATTCGATCGTCTAATTTATCTCGGTTTCAGATCGGATCGGCTATCTATTTGGAACCAAATGATATTTTGTTAAATAATGTTTAT
>3261_AAT_20-28-39
TGCAGGAGGCAAATCGCGCCATTCTTCTAAAGGTTCTAGTGCAGCGTTAGTGAAAAGTAAGCAGGTCAAGGTAGACCTGGAGATGGTAGA
>3261_GAG_20-28-39
TGCAGGAGGCAAATCGCGCCGTTCTTCTAAAGGTTCTAGGGCAGCGTTAGTGAAAAGTAAGCAGGTCAAGGTAGACCTGGAGATGGTAGA
>3261_GAT_20-28-39
TGCAGGAGGCAAATCGCGCCGTTCTTCTAAAGGTTCTAGTGCAGCGTTAGTGAAAAGTAAGCAGGTCAAGGTAGACCTGGAGATGGTAGA
>3261_GGT_20-28-39
TGCAGGAGGCAAATCGCGCCGTTCTTCTGAAGGTTCTAGTGCAGCGTTAGTGAAAAGTAAGCAGGTCAAGGTAGACCTGGAGATGGTAGA
>3265_ACGGCGGA_5-11-14-18-20-22-38-58
TGCAGACTCTACAAGAGCGGCTGCAAGAGGTGGAGTCAGCTCTGTAAGTTCAACTTTCACAAAAGGAAGGATTTAATTTGATATCTTTTA
>3265_ACGTCAGA_5-11-14-18-20-22-38-58
TGCAGACTCTACAAGAGCTGCTACAAGAGGTGGAGTCAGCTCTGTAAGTTCAACTTTCACAAAAGGAAGGATTTAATTTGATATCTTTTA
>3265_ACGTCGAA_5-11-14-18-20-22-38-58
TGCAGACTCTACAAGAGCTGCTGCAAGAGGTGGAGTCAACTCTGTAAGTTCAACTTTCACAAAAGGAAGGATTTAATTTGATATCTTTTA
>3265_ACGTCGGA_5-11-14-18-20-22-38-58
TGCAGACTCTACAAGAGCTGCTGCAAGAGGTGGAGTCAGCTCTGTAAGTTCAACTTTCACAAAAGGAAGGATTTAATTTGATATCTTTTA
>3265_ACGTTGGA_5-11-14-18-20-22-38-58
TGCAGACTCTACAAGAGCTGTTGCAAGAGGTGGAGTCAGCTCTGTAAGTTCAACTTTCACAAAAGGAAGGATTTAATTTGATATCTTTTA
>3265_ATGTCGTA_5-11-14-18-20-22-38-58
TGCAGACTCTATAAGAGCTGCTGCAAGAGGTGGAGTCATCTCTGTAAGTTCAACTTTCACAAAAGGAAGGATTTAATTTGATATCTTTTA
>3265_GCATCGAA_5-11-14-18-20-22-38-58
TGCAGGCTCTACAAAAGCTGCTGCAAGAGGTGGAGTCAACTCTGTAAGTTCAACTTTCACAAAAGGAAGGATTTAATTTGATATCTTTTA
>3265_GCGTCGAA_5-11-14-18-20-22-38-58
TGCAGGCTCTACAAGAGCTGCTGCAAGAGGTGGAGTCAACTCTGTAAGTTCAACTTTCACAAAAGGAAGGATTTAATTTGATATCTTTTA
>3265_GCGTCGAT_5-11-14-18-20-22-38-58
TGCAGGCTCTACAAGAGCTGCTGCAAGAGGTGGAGTCAACTCTGTAAGTTCAACTTTCTCAAAAGGAAGGATTTAATTTGATATCTTTTA
>3265_GCGTCGGA_5-11-14-18-20-22-38-58
TGCAGGCTCTACAAGAGCTGCTGCAAGAGGTGGAGTCAGCTCTGTAAGTTCAACTTTCACAAAAGGAAGGATTTAATTTGATATCTTTTA
>3269_GTACTA_13-53-58-66-74-83
TGCAGGTGTTTAAGTTATTATTTTAGCTTGAATTAGCTCTCTGTTTTTCCTTCTTAACATTTATTCCTTCTCTTTCATAACTGATTGTAT
>3269_GTAGTA_13-53-58-66-74-83
TGCAGGTGTTTAAGTTATTATTTTAGCTTGAATTAGCTCTCTGTTTTTCCTTCTTAACATTTATTCGTTCTCTTTCATAACTGATTGTAT
>3269_GTAGTG_13-53-58-66-74-83
TGCAGGTGTTTAAGTTATTATTTTAGCTTGAATTAGCTCTCTGTTTTTCCTTCTTAACATTTATTCGTTCTCTTTCATAACTGGTTGTAT
>3269_GTGGTA_13-53-58-66-74-83
TGCAGGTGTTTAAGTTATTATTTTAGCTTGAATTAGCTCTCTGTTTTTCCTTCTTAACGTTTATTCGTTCTCTTTCATAACTGATTGTAT
>3269_TCAGTA_13-53-58-66-74-83
TGCAGGTGTTTAATTTATTATTTTAGCTTGAATTAGCTCTCTGTTTTTCCTTCCTAACATTTATTCGTTCTCTTTCATAACTGATTGTAT
>3269_TTAGGA_13-53-58-66-74-83
TGCAGGTGTTTAATTTATTATTTTAGCTTGAATTAGCTCTCTGTTTTTCCTTCTTAACATTTATTCGTTCTCTTGCATAACTGATTGTAT
>3269_TTAGTA_13-53-58-66-74-83
TGCAGGTGTTTAATTTATTATTTTAGCTTGAATTAGCTCTCTGTTTTTCCTTCTTAACATTTATTCGTTCTCTTTCATAACTGATTGTAT
>3278_CT_18-63
TGCAGACAATGAGTTGGCCAGGGTGGAAGTACCTAGGATGTTCTCATACAAGGAATTGGTTGTTGCGACCAATAATTTTTCAGATGAAGG
>3278_TC_18-63
TGCAGACAATGAGTTGGCTAGGGTGGAAGTACCTAGGATGTTCTCATACAAGGAATTGGTTGTCGCGACCAATAATTTTTCAGATGAAGG
>3278_TT_18-63
TGCAGACAATGAGTTGGCTAGGGTGGAAGTACCTAGGATGTTCTCATACAAGGAATTGGTTGTTGCGACCAATAATTTTTCAGATGAAGG
>3285_AA_67-81
TGCAGAGAAGAGTACAACTGTTGGTGTATCGCTGCAAATTTTGGAGGAAGAGAGGGCTGTTAGAGTCACAGATGTTTCTAAAGCCATGCC
>3285_AG_67-81
TGCAGAGAAGAGTACAACTGTTGGTGTATCGCTGCAAATTTTGGAGGAAGAGAGGGCTGTTAGAGTCACAGATGTTTCTAAGGCCATGCC
>3285_GA_67-81
TGCAGAGAAGAGTACAACTGTTGGTGTATCGCTGCAAATTTTGGAGGAAGAGAGGGCTGTTAGAGTCGCAGATGTTTCTAAAGCCATGCC
>3290_ATC_44-63-70
TGCAGGTCTCGTCTAGGTTGTCAAGTTATCGCACAACCTGAACTAGATGGAATTCGATTAGCATTGCCTCCTGCTACACGAAACTTTGCT
>3290_TCC_44-63-70
TGCAGGTCTCGTCTAGGTTGTCAAGTTATCGCACAACCTGAACTTGATGGAATTCGATTAGCACTGCCTCCTGCTACACGAAACTTTGCT
>3290_TCT_44-63-70
TGCAGGTCTCGTCTAGGTTGTCAAGTTATCGCACAACCTGAACTTGATGGAATTCGATTAGCACTGCCTCTTGCTACACGAAACTTTGCT
>3293_AAAC_39-56-67-68
TGCAGATCCCACTGAATGATTTCTACTGGCATTTTTAGAATCCTCTTTTAGGTTACATCGTTAAAAGACAACAAAAGGAAAACAAGGGTT
>3293_AAAG_39-56-67-68
TGCAGATCCCACTGAATGATTTCTACTGGCATTTTTAGAATCCTCTTTTAGGTTACATCGTTAAAAGAGAACAAAAGGAAAACAAGGGTT
>3293_AACG_39-56-67-68
TGCAGATCCCACTGAATGATTTCTACTGGCATTTTTAGAATCCTCTTTTAGGTTACATCGTTAAAAGCGAACAAAAGGAAAACAAGGGTT
>3293_ACAG_39-56-67-68
TGCAGATCCCACTGAATGATTTCTACTGGCATTTTTAGAATCCTCTTTTAGGTTACCTCGTTAAAAGAGAACAAAAGGAAAACAAGGGTT
>3293_GACG_39-56-67-68
TGCAGATCCCACTGAATGATTTCTACTGGCATTTTTAGAGTCCTCTTTTAGGTTACATCGTTAAAAGCGAACAAAAGGAAAACAAGGGTT
>3304_ACG_19-53-75
TGCAGATGCTCTAAGGACAACAGATATATTGCTATATCGCCGAACCATATTTACAGGTGTATTGCTTGTTTTGTTGACGTGGCTAGTCCA
>3304_GCA_19-53-75
TGCAGATGCTCTAAGGACAGCAGATATATTGCTATATCGCCGAACCATATTTACAGGTGTATTGCTTGTTTTGTTAACGTGGCTAGTCCA
>3304_GCG_19-53-75
TGCAGATGCTCTAAGGACAGCAGATATATTGCTATATCGCCGAACCATATTTACAGGTGTATTGCTTGTTTTGTTGACGTGGCTAGTCCA
>3304_GTG_19-53-75
TGCAGATGCTCTAAGGACAGCAGATATATTGCTATATCGCCGAACCATATTTATAGGTGTATTGCTTGTTTTGTTGACGTGGCTAGTCCA
>3323_AACAG_32-49-76-77-84
TGCAGTAAGATTGACTCATTTGAATTGCCACAATAGGAGGAAAAAAGCAATTCATTCCACAATATTTAAAATATAGCAGGGCCAGCTCAT
>3323_TACAG_32-49-76-77-84
TGCAGTAAGATTGACTCATTTGAATTGCCACATTAGGAGGAAAAAAGCAATTCATTCCACAATATTTAAAATATAGCAGGGCCAGCTCAT
>3323_TACAT_32-49-76-77-84
TGCAGTAAGATTGACTCATTTGAATTGCCACATTAGGAGGAAAAAAGCAATTCATTCCACAATATTTAAAATATAGCAGGGCCATCTCAT
>3323_TACGT_32-49-76-77-84
TGCAGTAAGATTGACTCATTTGAATTGCCACATTAGGAGGAAAAAAGCAATTCATTCCACAATATTTAAAATATAGCGGGGCCATCTCAT
>3323_TAGGT_32-49-76-77-84
TGCAGTAAGATTGACTCATTTGAATTGCCACATTAGGAGGAAAAAAGCAATTCATTCCACAATATTTAAAATATAGGGGGGCCATCTCAT
>3323_TTCAG_32-49-76-77-84
TGCAGTAAGATTGACTCATTTGAATTGCCACATTAGGAGGAAAAAAGCATTTCATTCCACAATATTTAAAATATAGCAGGGCCAGCTCAT
>3328_ACAG_27-47-48-76
TGCAGAGCACATGCCTAAAACACTATGACATTATGGCCCATACTAAACAATAGTTTATAACATTAGTTCAAAATAAGATTTTTGGGGTGT
>3328_GAAG_27-47-48-76
TGCAGAGCACATGCCTAAAACACTATGGCATTATGGCCCATACTAAAAAATAGTTTATAACATTAGTTCAAAATAAGATTTTTGGGGTGT
>3328_GCAA_27-47-48-76
TGCAGAGCACATGCCTAAAACACTATGGCATTATGGCCCATACTAAACAATAGTTTATAACATTAGTTCAAAATAAAATTTTTGGGGTGT
>3328_GCAG_27-47-48-76
TGCAGAGCACATGCCTAAAACACTATGGCATTATGGCCCATACTAAACAATAGTTTATAACATTAGTTCAAAATAAGATTTTTGGGGTGT
>3328_GCGG_27-47-48-76
TGCAGAGCACATGCCTAAAACACTATGGCATTATGGCCCATACTAAACGATAGTTTATAACATTAGTTCAAAATAAGATTTTTGGGGTGT
>3329_AC_35-80
TGCAGCAGACAATACTTGTGCAGTGGACTAGTGGGACCTTCATATCTTGCTTTTGGTAAATTGACATTTCAAGTTCTTCTCCCCTTTGTC
>3329_CC_35-80
TGCAGCAGACAATACTTGTGCAGTGGACTAGTGGGCCCTTCATATCTTGCTTTTGGTAAATTGACATTTCAAGTTCTTCTCCCCTTTGTC
>3329_CG_35-80
TGCAGCAGACAATACTTGTGCAGTGGACTAGTGGGCCCTTCATATCTTGCTTTTGGTAAATTGACATTTCAAGTTCTTCTGCCCTTTGTC
>3330_A_28
TGCAGGTTAAAGTTAGGAACCATAATCTACACAACATGCTATTGCATAAATCAGCAGAAGTTTCTAGTGGCCAACAATTAGGGACGGTTT
>3330_C_28
TGCAGGTTAAAGTTAGGAACCATAATCTCCACAACATGCTATTGCATAAATCAGCAGAAGTTTCTAGTGGCCAACAATTAGGGACGGTTT
>3333_AC_15-23
TGCAGGCACTGCTAGAGTTCATGCTTACATTTAAATAGCTTAACTTATTTTACTAAGAGATTGTTTAGGTGGCATTTGGGATATATAGAG
>3333_AT_15-23
TGCAGGCACTGCTAGAGTTCATGTTTACATTTAAATAGCTTAACTTATTTTACTAAGAGATTGTTTAGGTGGCATTTGGGATATATAGAG
>3333_CC_15-23
TGCAGGCACTGCTAGCGTTCATGCTTACATTTAAATAGCTTAACTTATTTTACTAAGAGATTGTTTAGGTGGCATTTGGGATATATAGAG
>3336_AGTG_6-37-72-84
TGCAGAAATGATTAAGCAAATCATCCCCTAATTACAAGAAAAATAAATTAGTAAAAATGAAGGGTCTTTGAATATTAATTCAATGGGTAA
>3336_TCCG_6-37-72-84
TGCAGATATGATTAAGCAAATCATCCCCTAATTACAACAAAAATAAATTAGTAAAAATGAAGGGTCTTTGAACATTAATTCAATGGGTAA
>3336_TCTG_6-37-72-84
TGCAGATATGATTAAGCAAATCATCCCCTAATTACAACAAAAATAAATTAGTAAAAATGAAGGGTCTTTGAATATTAATTCAATGGGTAA
>3336_TGTA_6-37-72-84
TGCAGATATGATTAAGCAAATCATCCCCTAATTACAAGAAAAATAAATTAGTAAAAATGAAGGGTCTTTGAATATTAATTCAATAGGTAA
>3336_TGTG_6-37-72-84
TGCAGATATGATTAAGCAAATCATCCCCTAATTACAAGAAAAATAAATTAGTAAAAATGAAGGGTCTTTGAATATTAATTCAATGGGTAA
>3340_C_17
TGCAGCATTGGATGCAACAAGGAAAATTGATTGCCATACGTGCCCTACATGAGTTTCCAGCATTTTTCATTTAGGAAACCAGTACAGCAT
>3340_T_17
TGCAGCATTGGATGCAATAAGGAAAATTGATTGCCATACGTGCCCTACATGAGTTTCCAGCATTTTTCATTTAGGAAACCAGTACAGCAT
>3344_CC_47-69
TGCAGTCTTGCCCTTCCACTTAACGGTGAGGAACGGTATGGCGTTATCTTCCAAGTAAACACCAATGGCCGTGAACTTTACGAACTTGCC
>3344_TC_47-69
TGCAGTCTTGCCCTTCCACTTAACGGTGAGGAACGGTATGGCGTTATTTTCCAAGTAAACACCAATGGCCGTGAACTTTACGAACTTGCC
>3344_TT_47-69
TGCAGTCTTGCCCTTCCACTTAACGGTGAGGAACGGTATGGCGTTATTTTCCAAGTAAACACCAATGGCTGTGAACTTTACGAACTTGCC
>3345_C_76
TGCAGTTCACAGATAAGGTTGCTTCAATGCTGCCTCAGAAGTATTCTCAGCTTGGGTAAGCTTTGAGCTGATTACACGTTTTTTTTTGTA
>3345_T_76
TGCAGTTCACAGATAAGGTTGCTTCAATGCTGCCTCAGAAGTATTCTCAGCTTGGGTAAGCTTTGAGCTGATTACATGTTTTTTTTTGTA
>3347_CA_45-68
TGCAGCACCTGGTTCAATCGGGACGCCTGTTTTACCTGGTTCAATCGGGACACCTATTTCGAGTGTAAATGCTGCTCCTGACCATGGATT
>3347_CC_45-68
TGCAGCACCTGGTTCAATCGGGACGCCTGTTTTACCTGGTTCAATCGGGACACCTATTTCGAGTGTAACTGCTGCTCCTGACCATGGATT
>3347_TC_45-68
TGCAGCACCTGGTTCAATCGGGACGCCTGTTTTACCTGGTTCAATTGGGACACCTATTTCGAGTGTAACTGCTGCTCCTGACCATGGATT
>3349_ACGG_23-50-65-77
TGCAGAACTTAACCAACAATAGTACTTGCTCGTACTCCGTCACTACTGATCTGTTTCTCATCGCTGATTCAATTCGCGTGCTCGTCGGTA
>3349_GCGG_23-50-65-77
TGCAGAACTTAACCAACAATAGTGCTTGCTCGTACTCCGTCACTACTGATCTGTTTCTCATCGCTGATTCAATTCGCGTGCTCGTCGGTA
>3349_GTGA_23-50-65-77
TGCAGAACTTAACCAACAATAGTGCTTGCTCGTACTCCGTCACTACTGATTTGTTTCTCATCGCTGATTCAATTCGCATGCTCGTCGGTA
>3349_GTGG_23-50-65-77
TGCAGAACTTAACCAACAATAGTGCTTGCTCGTACTCCGTCACTACTGATTTGTTTCTCATCGCTGATTCAATTCGCGTGCTCGTCGGTA
>3349_GTTG_23-50-65-77
TGCAGAACTTAACCAACAATAGTGCTTGCTCGTACTCCGTCACTACTGATTTGTTTCTCATCGCTTATTCAATTCGCGTGCTCGTCGGTA
>3350_AAA_14-29-40
TGCAGACTTTTCTCATTTTCAGATTCTCGAAGTAAGTTTAAGTATTTGGACATTTTGTTTTAATCATATGTTTTTTGCCTGTCCACTCTC
>3350_AAT_14-29-40
TGCAGACTTTTCTCATTTTCAGATTCTCGAAGTAAGTTTATGTATTTGGACATTTTGTTTTAATCATATGTTTTTTGCCTGTCCACTCTC
>3350_ATT_14-29-40
TGCAGACTTTTCTCATTTTCAGATTCTCGTAGTAAGTTTATGTATTTGGACATTTTGTTTTAATCATATGTTTTTTGCCTGTCCACTCTC
>3350_TAT_14-29-40
TGCAGACTTTTCTCTTTTTCAGATTCTCGAAGTAAGTTTATGTATTTGGACATTTTGTTTTAATCATATGTTTTTTGCCTGTCCACTCTC
>3358_CCC_22-48-89
TGCAGAGATAAAAGTCAAATTCCGTAGGATGACAAATTTTAGAATCAACCACAGTGCCTGAGAAAACAACAGCATCATTAGATAGATTTC
>3358_CCT_22-48-89
TGCAGAGATAAAAGTCAAATTCCGTAGGATGACAAATTTTAGAATCAACCACAGTGCCTGAGAAAACAACAGCATCATTAGATAGATTTT
>3358_CTT_22-48-89
TGCAGAGATAAAAGTCAAATTCCGTAGGATGACAAATTTTAGAATCAATCACAGTGCCTGAGAAAACAACAGCATCATTAGATAGATTTT
>3358_TCT_22-48-89
TGCAGAGATAAAAGTCAAATTCTGTAGGATGACAAATTTTAGAATCAACCACAGTGCCTGAGAAAACAACAGCATCATTAGATAGATTTT
>3359_CC_24-68
TGCAGGGTTTGGCTCAATAGAATTCCATCAGCAACAAAGGAGACTGTCCCCTGAGGAGCGGCATGGTCCCCTTGATCGAAATCTCTCATT
>3359_TA_24-68
TGCAGGGTTTGGCTCAATAGAATTTCATCAGCAACAAAGGAGACTGTCCCCTGAGGAGCGGCATGGTCACCTTGATCGAAATCTCTCATT
>3359_TC_24-68
TGCAGGGTTTGGCTCAATAGAATTTCATCAGCAACAAAGGAGACTGTCCCCTGAGGAGCGGCATGGTCCCCTTGATCGAAATCTCTCATT
>3360_ACT_22-30-87
TGCAGCCTCAGACTTGGACAATAGTCCTGGCTGCTTCGATTGCAACATATGCTTGGACTTTGCACATGACCCTGTGGTTACCCTATGTGG
>3360_ATT_22-30-87
TGCAGCCTCAGACTTGGACAATAGTCCTGGTTGCTTCGATTGCAACATATGCTTGGACTTTGCACATGACCCTGTGGTTACCCTATGTGG
>3360_TCA_22-30-87
TGCAGCCTCAGACTTGGACAATTGTCCTGGCTGCTTCGATTGCAACATATGCTTGGACTTTGCACATGACCCTGTGGTTACCCTATGAGG
>3360_TCC_22-30-87
TGCAGCCTCAGACTTGGACAATTGTCCTGGCTGCTTCGATTGCAACATATGCTTGGACTTTGCACATGACCCTGTGGTTACCCTATGCGG
>3360_TCT_22-30-87
TGCAGCCTCAGACTTGGACAATTGTCCTGGCTGCTTCGATTGCAACATATGCTTGGACTTTGCACATGACCCTGTGGTTACCCTATGTGG
>3365_G_43
TGCAGCGAGCCATAACCCTACTCTTAGGGCTCACTGCCCTCCCGCCAAAAGGCTCTCTCTACCATTACTGCTGCCCCAAGCCCTCTCCTT
>3365_T_43
TGCAGCGAGCCATAACCCTACTCTTAGGGCTCACTGCCCTCCCTCCAAAAGGCTCTCTCTACCATTACTGCTGCCCCAAGCCCTCTCCTT
>3367_A_64
TGCAGAGGAGACAGAGAAGGGTGTGTACTTCCTATCGAACCTGGATCAAAACTACCAGATGACGATTCGAACCATTTACTGCTTCAAATC
>3367_G_64
TGCAGAGGAGACAGAGAAGGGTGTGTACTTCCTATCGAACCTGGATCAAAACTACCAGATGACGGTTCGAACCATTTACTGCTTCAAATC
>3372_AT_18-48
TGCAGTCTCTAATTTGATAAATTGTTCCTTCAAATGTTATCTTCTAAATCATGAATTAAGGTAGTGCGTTGCCTATCCATTCTAGGTTTA
>3372_TG_18-48
TGCAGTCTCTAATTTGATTAATTGTTCCTTCAAATGTTATCTTCTAAAGCATGAATTAAGGTAGTGCGTTGCCTATCCATTCTAGGTTTA
>3372_TT_18-48
TGCAGTCTCTAATTTGATTAATTGTTCCTTCAAATGTTATCTTCTAAATCATGAATTAAGGTAGTGCGTTGCCTATCCATTCTAGGTTTA
>3375_CATTCGGC_14-30-41-43-46-47-70-76
TGCAGTTTTTCCACCGTCCAAAAGGAGGAAAGAATGTAGGTTGTGACGAAAATAGATGTCCTGAATGTGAGCAATGCGACAAAGAAGGAT
>3375_CTCTCGGC_14-30-41-43-46-47-70-76
TGCAGTTTTTCCACCGTCCAAAAGGAGGAATGAATGTAGGTCGTGACGAAAATAGATGTCCTGAATGTGAGCAATGCGACAAAGAAGGAT
>3375_CTTCCGGC_14-30-41-43-46-47-70-76
TGCAGTTTTTCCACCGTCCAAAAGGAGGAATGAATGTAGGTTGCGACGAAAATAGATGTCCTGAATGTGAGCAATGCGACAAAGAAGGAT
>3375_CTTTCAAC_14-30-41-43-46-47-70-76
TGCAGTTTTTCCACCGTCCAAAAGGAGGAATGAATGTAGGTTGTGACAAAAATAGATGTCCTGAATGTGAACAATGCGACAAAGAAGGAT
>3375_CTTTCAGC_14-30-41-43-46-47-70-76
TGCAGTTTTTCCACCGTCCAAAAGGAGGAATGAATGTAGGTTGTGACAAAAATAGATGTCCTGAATGTGAGCAATGCGACAAAGAAGGAT
>3375_CTTTCGAC_14-30-41-43-46-47-70-76
TGCAGTTTTTCCACCGTCCAAAAGGAGGAATGAATGTAGGTTGTGACGAAAATAGATGTCCTGAATGTGAACAATGCGACAAAGAAGGAT
>3375_CTTTCGGA_14-30-41-43-46-47-70-76
TGCAGTTTTTCCACCGTCCAAAAGGAGGAATGAATGTAGGTTGTGACGAAAATAGATGTCCTGAATGTGAGCAATGAGACAAAGAAGGAT
>3375_CTTTCGGC_14-30-41-43-46-47-70-76
TGCAGTTTTTCCACCGTCCAAAAGGAGGAATGAATGTAGGTTGTGACGAAAATAGATGTCCTGAATGTGAGCAATGCGACAAAGAAGGAT
>3375_CTTTTGGC_14-30-41-43-46-47-70-76
TGCAGTTTTTCCACCGTCCAAAAGGAGGAATGAATGTAGGTTGTGATGAAAATAGATGTCCTGAATGTGAGCAATGCGACAAAGAAGGAT
>3375_TTTTCGGC_14-30-41-43-46-47-70-76
TGCAGTTTTTCCACTGTCCAAAAGGAGGAATGAATGTAGGTTGTGACGAAAATAGATGTCCTGAATGTGAGCAATGCGACAAAGAAGGAT
>3377_GAC_23-26-33
TGCAGGTCTATATATAGCAGTAGGACATCACTACATAGCTAATAATATGCCTAAACCACAAATAATATTCAATTGCTGCATTCAAGTCTT
>3377_TAC_23-26-33
TGCAGGTCTATATATAGCAGTAGTACATCACTACATAGCTAATAATATGCCTAAACCACAAATAATATTCAATTGCTGCATTCAAGTCTT
>3377_TGA_23-26-33
TGCAGGTCTATATATAGCAGTAGTACGTCACTAAATAGCTAATAATATGCCTAAACCACAAATAATATTCAATTGCTGCATTCAAGTCTT
>3377_TGC_23-26-33
TGCAGGTCTATATATAGCAGTAGTACGTCACTACATAGCTAATAATATGCCTAAACCACAAATAATATTCAATTGCTGCATTCAAGTCTT
>3380_C_64
TGCAGTTTGGTTGACTTCAAAAAGACTTTAATGTACTGGATTTAGCCCGTTTAAGCCTTATTAACCTGAAATCGACAATAAAACAAATTT
>3380_T_64
TGCAGTTTGGTTGACTTCAAAAAGACTTTAATGTACTGGATTTAGCCCGTTTAAGCCTTATTAATCTGAAATCGACAATAAAACAAATTT
>3390_CCC_62-78-84
TGCAGGGTACCTAAGTGAGGATGTTCTGAGTCTCCAATCAACCGATGGGCTGAATCCGAATTCGATGGTCTCTGTCCCCAAGTTCCACTT
>3390_CCT_62-78-84
TGCAGGGTACCTAAGTGAGGATGTTCTGAGTCTCCAATCAACCGATGGGCTGAATCCGAATTCGATGGTCTCTGTCCCCAAGTTTCACTT
>3390_CTC_62-78-84
TGCAGGGTACCTAAGTGAGGATGTTCTGAGTCTCCAATCAACCGATGGGCTGAATCCGAATTCGATGGTCTCTGTCCCTAAGTTCCACTT
>3390_GTC_62-78-84
TGCAGGGTACCTAAGTGAGGATGTTCTGAGTCTCCAATCAACCGATGGGCTGAATCCGAATTGGATGGTCTCTGTCCCTAAGTTCCACTT
>3392_A_59
TGCAGTTAACTGTTCGATAAGTCCTTTCCCTGAGTAATCCTAGTTGGATGAACTATGCTAATTTAATTACTTTCTTCAGATACCACATCT
>3392_T_59
TGCAGTTAACTGTTCGATAAGTCCTTTCCCTGAGTAATCCTAGTTGGATGAACTATGCTTATTTAATTACTTTCTTCAGATACCACATCT
>3393_C_26
TGCAGTGCAATCTTTATCTTCTTCACCCTCACATTTCAACCATACATAGGCTGCAACGAAAATGAATAATGTTAGCATTGAAATGTTGGC
>3393_G_26
TGCAGTGCAATCTTTATCTTCTTCACGCTCACATTTCAACCATACATAGGCTGCAACGAAAATGAATAATGTTAGCATTGAAATGTTGGC
>3395_C_75
TGCAGAAAACTTATAATACTATGGTGTTCTGAGAGAATCTGGATACAAAAAACAATCAAATTTATAAACCCAATACCAAGAAGGTATGCG
>3395_G_75
TGCAGAAAACTTATAATACTATGGTGTTCTGAGAGAATCTGGATACAAAAAACAATCAAATTTATAAACCCAATAGCAAGAAGGTATGCG
>3408_AAG_16-57-84
TGCAGAATGGTTTCCAAACACTGAACAAGCAGGCAAACCACGCGGCCATGATCGAACATAGTTGGTAACAATCTCATCTCCCCTGCCACT
>3408_GAG_16-57-84
TGCAGAATGGTTTCCAGACACTGAACAAGCAGGCAAACCACGCGGCCATGATCGAACATAGTTGGTAACAATCTCATCTCCCCTGCCACT
>3408_GGA_16-57-84
TGCAGAATGGTTTCCAGACACTGAACAAGCAGGCAAACCACGCGGCCATGATCGAACGTAGTTGGTAACAATCTCATCTCCCCTACCACT
>3408_GGG_16-57-84
TGCAGAATGGTTTCCAGACACTGAACAAGCAGGCAAACCACGCGGCCATGATCGAACGTAGTTGGTAACAATCTCATCTCCCCTGCCACT
>3420_A_58
TGCAGGACAAATATTGTTGGCAGTTAAAATTGAAAAGATGGTTGGGATGATGGTCCATAAGTACCAGCTGCTTATTACATTTTTCAACAT
>3420_G_58
TGCAGGACAAATATTGTTGGCAGTTAAAATTGAAAAGATGGTTGGGATGATGGTCCATGAGTACCAGCTGCTTATTACATTTTTCAACAT
>3422_AA_25-56
TGCAGGAACTGATCAATCTTATATTAAGTTTGTGTTAGGATATTAAGTCATTGGCAAATCCTAGTTTGTGGATATTTTTTTGAAGTGGTG
>3422_AT_25-56
TGCAGGAACTGATCAATCTTATATTAAGTTTGTGTTAGGATATTAAGTCATTGGCATATCCTAGTTTGTGGATATTTTTTTGAAGTGGTG
>3422_CT_25-56
TGCAGGAACTGATCAATCTTATATTCAGTTTGTGTTAGGATATTAAGTCATTGGCATATCCTAGTTTGTGGATATTTTTTTGAAGTGGTG
>3424_CA_18-55
TGCAGAAATAATGTCTGACTTAACAAGTATAGTGAAAGAAACTTCTGAAAATGGAACAGAGCTATCTCCAGATGATATTGGTACTATTGA
>3424_CG_18-55
TGCAGAAATAATGTCTGACTTAACAAGTATAGTGAAAGAAACTTCTGAAAATGGAGCAGAGCTATCTCCAGATGATATTGGTACTATTGA
>3424_GA_18-55
TGCAGAAATAATGTCTGAGTTAACAAGTATAGTGAAAGAAACTTCTGAAAATGGAACAGAGCTATCTCCAGATGATATTGGTACTATTGA
>3424_GG_18-55
TGCAGAAATAATGTCTGAGTTAACAAGTATAGTGAAAGAAACTTCTGAAAATGGAGCAGAGCTATCTCCAGATGATATTGGTACTATTGA
>3435_GAAC_7-30-68-69
TGCAGATGGGGCTTCAATTCTGGAAAAAGGATCTCATCTCGAGTTCACCTGCTTACGAAACTCAAGGTACGGAGTAGGGATGGGGGTCTC
>3435_GAGA_7-30-68-69
TGCAGATGGGGCTTCAATTCTGGAAAAAGGATCTCATCTCGAGTTCACCTGCTTACGAAACTCAAGGTGAGGAGTAGGGATGGGGGTCTC
>3435_GAGC_7-30-68-69
TGCAGATGGGGCTTCAATTCTGGAAAAAGGATCTCATCTCGAGTTCACCTGCTTACGAAACTCAAGGTGCGGAGTAGGGATGGGGGTCTC
>3435_GCGC_7-30-68-69
TGCAGATGGGGCTTCAATTCTGGAAAAAGGCTCTCATCTCGAGTTCACCTGCTTACGAAACTCAAGGTGCGGAGTAGGGATGGGGGTCTC
>3435_TAGC_7-30-68-69
TGCAGATTGGGCTTCAATTCTGGAAAAAGGATCTCATCTCGAGTTCACCTGCTTACGAAACTCAAGGTGCGGAGTAGGGATGGGGGTCTC
>3439_AC_44-53
TGCAGAATGCAGATAATTCAGTAATTGGAGTCTGAAAGAAGGGGAGATATATTCTGGAAACCCAAAGATTCATAGCTTACCTTAAGGGCC
>3439_GA_44-53
TGCAGAATGCAGATAATTCAGTAATTGGAGTCTGAAAGAAGGGGGGATATATTATGGAAACCCAAAGATTCATAGCTTACCTTAAGGGCC
>3439_GC_44-53
TGCAGAATGCAGATAATTCAGTAATTGGAGTCTGAAAGAAGGGGGGATATATTCTGGAAACCCAAAGATTCATAGCTTACCTTAAGGGCC
>3449_AAGC_39-41-48-86
TGCAGCTGACTGCTCCGTCCAAACTGCTAATTGATACTGAAATACTTTGTGTCATTATGGACAATCTGAGACTCAGAGACTATACACGCC
>3449_AGCA_39-41-48-86
TGCAGCTGACTGCTCCGTCCAAACTGCTAATTGATACTGAAGTACTTTCTGTCATTATGGACAATCTGAGACTCAGAGACTATACAAGCC
>3449_AGGA_39-41-48-86
TGCAGCTGACTGCTCCGTCCAAACTGCTAATTGATACTGAAGTACTTTGTGTCATTATGGACAATCTGAGACTCAGAGACTATACAAGCC
>3449_AGGC_39-41-48-86
TGCAGCTGACTGCTCCGTCCAAACTGCTAATTGATACTGAAGTACTTTGTGTCATTATGGACAATCTGAGACTCAGAGACTATACACGCC
>3449_GGCA_39-41-48-86
TGCAGCTGACTGCTCCGTCCAAACTGCTAATTGATACTGGAGTACTTTCTGTCATTATGGACAATCTGAGACTCAGAGACTATACAAGCC
>3450_AATA_6-8-36-76
TGCAGAAGACTATAGTCAATGGACAACAAATTCAGTTATGTCCCATTTAGTGATCCTGAAAGGTTCTTAAGAGTTCATTTCTTTGGGAAT
>3450_AATT_6-8-36-76
TGCAGAAGACTATAGTCAATGGACAACAAATTCAGTTATGTCCCATTTAGTGATCCTGAAAGGTTCTTAAGAGTTCTTTTCTTTGGGAAT
>3450_AGAT_6-8-36-76
TGCAGAAGGCTATAGTCAATGGACAACAAATTCAGTAATGTCCCATTTAGTGATCCTGAAAGGTTCTTAAGAGTTCTTTTCTTTGGGAAT
>3450_AGTT_6-8-36-76
TGCAGAAGGCTATAGTCAATGGACAACAAATTCAGTTATGTCCCATTTAGTGATCCTGAAAGGTTCTTAAGAGTTCTTTTCTTTGGGAAT
>3450_TGTT_6-8-36-76
TGCAGATGGCTATAGTCAATGGACAACAAATTCAGTTATGTCCCATTTAGTGATCCTGAAAGGTTCTTAAGAGTTCTTTTCTTTGGGAAT
>3461_AAC_11-18-82
TGCAGTGGGGCAAGTCCTATGACGAGTGGTTTGGGCTAGGTTTGGCCCATTGCATTCATTCCTCCCTTTTACCTCTCTTTCTCGAAGTAG
>3461_AGC_11-18-82
TGCAGTGGGGCAAGTCCTGTGACGAGTGGTTTGGGCTAGGTTTGGCCCATTGCATTCATTCCTCCCTTTTACCTCTCTTTCTCGAAGTAG
>3461_GGC_11-18-82
TGCAGTGGGGCGAGTCCTGTGACGAGTGGTTTGGGCTAGGTTTGGCCCATTGCATTCATTCCTCCCTTTTACCTCTCTTTCTCGAAGTAG
>3461_GGT_11-18-82
TGCAGTGGGGCGAGTCCTGTGACGAGTGGTTTGGGCTAGGTTTGGCCCATTGCATTCATTCCTCCCTTTTACCTCTCTTTCTTGAAGTAG
>3466_ACT_42-71-73
TGCAGCTTAGCCTAAACATTTCATATATTTTGCTTTGAATCTATCTGTTGTACTATCTCAATAAATTATTGCCTCTGAATTGTATTATTC
>3466_ATC_42-71-73
TGCAGCTTAGCCTAAACATTTCATATATTTTGCTTTGAATCTATCTGTTGTACTATCTCAATAAATTATTGTCCCTGAATTGTATTATTC
>3466_ATT_42-71-73
TGCAGCTTAGCCTAAACATTTCATATATTTTGCTTTGAATCTATCTGTTGTACTATCTCAATAAATTATTGTCTCTGAATTGTATTATTC
>3466_TCT_42-71-73
TGCAGCTTAGCCTAAACATTTCATATATTTTGCTTTGAATCTTTCTGTTGTACTATCTCAATAAATTATTGCCTCTGAATTGTATTATTC
>3468_CCTAA_13-16-30-55-85
TGCAGTTTTAGAACTGCATACTTCAAAAGCTATCCACTCCAGAACATTTTAGAGAAAGGACTGAAATGGAGTACCTGTACTCGTAAAAGC
>3468_CTCAA_13-16-30-55-85
TGCAGTTTTAGAACTGTATACTTCAAAAGCCATCCACTCCAGAACATTTTAGAGAAAGGACTGAAATGGAGTACCTGTACTCGTAAAAGC
>3468_CTCAG_13-16-30-55-85
TGCAGTTTTAGAACTGTATACTTCAAAAGCCATCCACTCCAGAACATTTTAGAGAAAGGACTGAAATGGAGTACCTGTACTCGTAGAAGC
>3468_CTCCA_13-16-30-55-85
TGCAGTTTTAGAACTGTATACTTCAAAAGCCATCCACTCCAGAACATTTTAGAGACAGGACTGAAATGGAGTACCTGTACTCGTAAAAGC
>3468_CTTAA_13-16-30-55-85
TGCAGTTTTAGAACTGTATACTTCAAAAGCTATCCACTCCAGAACATTTTAGAGAAAGGACTGAAATGGAGTACCTGTACTCGTAAAAGC
>3468_GTTAA_13-16-30-55-85
TGCAGTTTTAGAAGTGTATACTTCAAAAGCTATCCACTCCAGAACATTTTAGAGAAAGGACTGAAATGGAGTACCTGTACTCGTAAAAGC
>3472_CA_8-26
TGCAGACTCTCTTGTCTCTATAGGAAATAATGAAACATTAATATGAATACTTGATATGAATCATGAGGTTATGTGGTCTAAACTTCTTAG
>3472_CG_8-26
TGCAGACTCTCTTGTCTCTATAGGAAGTAATGAAACATTAATATGAATACTTGATATGAATCATGAGGTTATGTGGTCTAAACTTCTTAG
>3472_TA_8-26
TGCAGACTTTCTTGTCTCTATAGGAAATAATGAAACATTAATATGAATACTTGATATGAATCATGAGGTTATGTGGTCTAAACTTCTTAG
>3473_ACTCGAA_10-16-25-57-62-70-80
TGCAGCACCAACATCCCTATCTTCGTAACTGCCACCACCATTCCCAACCCACAACCACTAGCGGCCAATTAAAGGCTTGTATCACAAAAT
>3473_CCGCGAA_10-16-25-57-62-70-80
TGCAGCACCACCATCCCTATCTTCGGAACTGCCACCACCATTCCCAACCCACAACCACTAGCGGCCAATTAAAGGCTTGTATCACAAAAT
>3473_CCTCAAA_10-16-25-57-62-70-80
TGCAGCACCACCATCCCTATCTTCGTAACTGCCACCACCATTCCCAACCCACAACCACTAGCAGCCAATTAAAGGCTTGTATCACAAAAT
>3473_CCTCGAA_10-16-25-57-62-70-80
TGCAGCACCACCATCCCTATCTTCGTAACTGCCACCACCATTCCCAACCCACAACCACTAGCGGCCAATTAAAGGCTTGTATCACAAAAT
>3473_CCTCGAG_10-16-25-57-62-70-80
TGCAGCACCACCATCCCTATCTTCGTAACTGCCACCACCATTCCCAACCCACAACCACTAGCGGCCAATTAAAGGCTTGTGTCACAAAAT
>3473_CCTCGCG_10-16-25-57-62-70-80
TGCAGCACCACCATCCCTATCTTCGTAACTGCCACCACCATTCCCAACCCACAACCACTAGCGGCCAATTCAAGGCTTGTGTCACAAAAT
>3473_CCTGGAG_10-16-25-57-62-70-80
TGCAGCACCACCATCCCTATCTTCGTAACTGCCACCACCATTCCCAACCCACAACCAGTAGCGGCCAATTAAAGGCTTGTGTCACAAAAT
>3473_CTTCGAG_10-16-25-57-62-70-80
TGCAGCACCACCATCCTTATCTTCGTAACTGCCACCACCATTCCCAACCCACAACCACTAGCGGCCAATTAAAGGCTTGTGTCACAAAAT
>3479_A_54
TGCAGTGGAATCCAGCGAAAGTCCCTGTAAGTGACGCAAAATTGCAGGATCCATAGATCCAAAAATATCATCAAGGTTAGTAGGCTTTAC
>3479_G_54
TGCAGTGGAATCCAGCGAAAGTCCCTGTAAGTGACGCAAAATTGCAGGATCCATGGATCCAAAAATATCATCAAGGTTAGTAGGCTTTAC
>3483_A_57
TGCAGGGGCTGCAAGGCCTAATCCACAAGGAACCTTCAATGTATCGAATGTGACCCTAACGCAGACCTTTATCCTCCACGGATCACTAGC
>3483_C_57
TGCAGGGGCTGCAAGGCCTAATCCACAAGGAACCTTCAATGTATCGAATGTGACCCTCACGCAGACCTTTATCCTCCACGGATCACTAGC
>3487_CGG_33-66-69
TGCAGTCTTATTGGTTCCAAACCTGTCACTTTTCCCATGGTTCAAAACTTCAAGCTCAACAAGTCTGATGGACCTCCCCTTGATGACCCC
>3487_GAA_33-66-69
TGCAGTCTTATTGGTTCCAAACCTGTCACTTTTGCCATGGTTCAAAACTTCAAGCTCAACAAGTCTAATAGACCTCCCCTTGATGACCCC
>3487_GAG_33-66-69
TGCAGTCTTATTGGTTCCAAACCTGTCACTTTTGCCATGGTTCAAAACTTCAAGCTCAACAAGTCTAATGGACCTCCCCTTGATGACCCC
>3490_C_51
TGCAGGATTGTGATGCTTCTGTTCTTATAGACAGCACAGACGAGAATGTGGCGGAGAAAGAGGCTCCTCCTAATTTAACTTTGAGAGGAT
>3490_T_51
TGCAGGATTGTGATGCTTCTGTTCTTATAGACAGCACAGACGAGAATGTGGTGGAGAAAGAGGCTCCTCCTAATTTAACTTTGAGAGGAT
>3498_C_36
TGCAGAAATGAGTGAAATCCTAGGATCTGCTTTGCCCGCATTCTCAAAAAAGGATCTGGATCAGCTCAAGAAGGGAGTAGACTTTATCGG
>3498_T_36
TGCAGAAATGAGTGAAATCCTAGGATCTGCTTTGCCTGCATTCTCAAAAAAGGATCTGGATCAGCTCAAGAAGGGAGTAGACTTTATCGG
>3501_C_41
TGCAGAAGATCTACCAAGCCAAGGCCGAGGCTGATTTTCTTCTTGTTGAGAAACGAGTAAAGAATATACTAAAGAAAATTGGCAGAGATC
>3501_G_41
TGCAGAAGATCTACCAAGCCAAGGCCGAGGCTGATTTTCTTGTTGTTGAGAAACGAGTAAAGAATATACTAAAGAAAATTGGCAGAGATC
>3506_G_18
TGCAGGGAGTGGAAGAGGGTGGACCACACAAATCTTGGTTACCAGAAAATGATGAATTGTCGAATGATTGAAGAACTTTAGTGTCTGGTA
>3506_T_18
TGCAGGGAGTGGAAGAGGTTGGACCACACAAATCTTGGTTACCAGAAAATGATGAATTGTCGAATGATTGAAGAACTTTAGTGTCTGGTA
>3522_CATG_26-27-28-83
TGCAGCAGTGGATGCAACCTCTCCAGCATTATTGTCATAGTCTTTCAGAGGAAACTTACTTCTAAAGGCATGCATGCTGAAAAGTTGAAG
>3522_CGAC_26-27-28-83
TGCAGCAGTGGATGCAACCTCTCCAGCGATATTGTCATAGTCTTTCAGAGGAAACTTACTTCTAAAGGCATGCATGCTGAAAACTTGAAG
>3522_CGAG_26-27-28-83
TGCAGCAGTGGATGCAACCTCTCCAGCGATATTGTCATAGTCTTTCAGAGGAAACTTACTTCTAAAGGCATGCATGCTGAAAAGTTGAAG
>3522_CGTG_26-27-28-83
TGCAGCAGTGGATGCAACCTCTCCAGCGTTATTGTCATAGTCTTTCAGAGGAAACTTACTTCTAAAGGCATGCATGCTGAAAAGTTGAAG
>3522_TGAG_26-27-28-83
TGCAGCAGTGGATGCAACCTCTCCAGTGATATTGTCATAGTCTTTCAGAGGAAACTTACTTCTAAAGGCATGCATGCTGAAAAGTTGAAG
>3527_AAG_41-58-66
TGCAGATACAGACACCAATAGATCAATTGAAAATCAAAGTTAAAAACCATAGAATCGAAATCGATGGTTGAAGATTGATTGATACCTTTG
>3527_AAT_41-58-66
TGCAGATACAGACACCAATAGATCAATTGAAAATCAAAGTTAAAAACCATAGAATCGAAATCGATGTTTGAAGATTGATTGATACCTTTG
>3527_ATG_41-58-66
TGCAGATACAGACACCAATAGATCAATTGAAAATCAAAGTTAAAAACCATAGAATCGATATCGATGGTTGAAGATTGATTGATACCTTTG
>3527_CAG_41-58-66
TGCAGATACAGACACCAATAGATCAATTGAAAATCAAAGTTCAAAACCATAGAATCGAAATCGATGGTTGAAGATTGATTGATACCTTTG
>3538_A_81
TGCAGAAGGGGATAATTGGTTTGATCATGTGAGTTTTATCTATATTATTGTATTTTGATTTTGCATTCTTTCATTATTCCAACATTCTAT
>3538_T_81
TGCAGAAGGGGATAATTGGTTTGATCATGTGAGTTTTATCTATATTATTGTATTTTGATTTTGCATTCTTTCATTATTCCATCATTCTAT
>3540_CA_63-70
TGCAGCAAAGCTTTGGAATGCTCTTGGCCTCACCAACACCATCTTAGGGGAGGAAAACACCTTCCTTTTCAGATTCAAATCCTGTATTGA
>3540_CG_63-70
TGCAGCAAAGCTTTGGAATGCTCTTGGCCTCACCAACACCATCTTAGGGGAGGAAAACACCTTCCTTTTCGGATTCAAATCCTGTATTGA
>3540_TA_63-70
TGCAGCAAAGCTTTGGAATGCTCTTGGCCTCACCAACACCATCTTAGGGGAGGAAAACACCTTTCTTTTCAGATTCAAATCCTGTATTGA
>3545_ACA_21-55-57
TGCAGCCCTGGACCTGGCATCAACCCAGAACGCATTCCTCACACGCCCTTCATCACTAAGATCCATCAAGTAAAAGAAATTTGGATTTGT
>3545_ATA_21-55-57
TGCAGCCCTGGACCTGGCATCAACCCAGAACGCATTCCTCACACGCCCTTCATCATTAAGATCCATCAAGTAAAAGAAATTTGGATTTGT
>3545_CCA_21-55-57
TGCAGCCCTGGACCTGGCATCCACCCAGAACGCATTCCTCACACGCCCTTCATCACTAAGATCCATCAAGTAAAAGAAATTTGGATTTGT
>3545_CTA_21-55-57
TGCAGCCCTGGACCTGGCATCCACCCAGAACGCATTCCTCACACGCCCTTCATCATTAAGATCCATCAAGTAAAAGAAATTTGGATTTGT
>3545_CTG_21-55-57
TGCAGCCCTGGACCTGGCATCCACCCAGAACGCATTCCTCACACGCCCTTCATCATTGAGATCCATCAAGTAAAAGAAATTTGGATTTGT
>3546_A_69
TGCAGCACCTGAAAAGAACCGATTCAGCCACTAATGAAAAAACAAGAAGATTTAACCACTCAACGCCAAATATCCTTCACCATAATACCA
>3546_G_69
TGCAGCACCTGAAAAGAACCGATTCAGCCACTAATGAAAAAACAAGAAGATTTAACCACTCAACGCCAAGTATCCTTCACCATAATACCA
>3547_CT_11-32
TGCAGGTCAGACGAGGAAGAAGGGGGTGCAGATTAGAGAGAGAATGAAGAGGTAGAAGATAGGAATATTTTGGTACCTTTAAAAATGTTT
>3547_GC_11-32
TGCAGGTCAGAGGAGGAAGAAGGGGGTGCAGACTAGAGAGAGAATGAAGAGGTAGAAGATAGGAATATTTTGGTACCTTTAAAAATGTTT
>3547_GT_11-32
TGCAGGTCAGAGGAGGAAGAAGGGGGTGCAGATTAGAGAGAGAATGAAGAGGTAGAAGATAGGAATATTTTGGTACCTTTAAAAATGTTT
>3550_CA_55-66
TGCAGAAAGGAAGAGGTAAGAAGTAATAACAAAAGATAAATGTAAGAAATAGAACCGTAGCAAAGTATATGTATAGTGGATAGTTGATTT
>3550_CG_55-66
TGCAGAAAGGAAGAGGTAAGAAGTAATAACAAAAGATAAATGTAAGAAATAGAACCGTAGCAAAGTGTATGTATAGTGGATAGTTGATTT
>3550_TG_55-66
TGCAGAAAGGAAGAGGTAAGAAGTAATAACAAAAGATAAATGTAAGAAATAGAACTGTAGCAAAGTGTATGTATAGTGGATAGTTGATTT
>3564_CGT_11-29-78
TGCAGACTGTACTGGTCGTACGGAAGAGTGGAGTAGCACAAAGTGTGTGCGCAATTGTAATTTGATGGGTACCCTTTATGTCGATTCCCC
>3564_TCT_11-29-78
TGCAGACTGTATTGGTCGTACGGAAGAGTCGAGTAGCACAAAGTGTGTGCGCAATTGTAATTTGATGGGTACCCTTTATGTCGATTCCCC
>3564_TGA_11-29-78
TGCAGACTGTATTGGTCGTACGGAAGAGTGGAGTAGCACAAAGTGTGTGCGCAATTGTAATTTGATGGGTACCCTTTAAGTCGATTCCCC
>3564_TGT_11-29-78
TGCAGACTGTATTGGTCGTACGGAAGAGTGGAGTAGCACAAAGTGTGTGCGCAATTGTAATTTGATGGGTACCCTTTATGTCGATTCCCC
>3565_GAGCA_28-32-36-56-59
TGCAGGGAGTTGGGCTTGAAATGATATGGCTGATTTGTTATTGGGCCTAGAGAATACAAAAAACAAGAAAATATTCCACTGCGGGAGTTG
>3565_GAGTA_28-32-36-56-59
TGCAGGGAGTTGGGCTTGAAATGATATGGCTGATTTGTTATTGGGCCTAGAGAATATAAAAAACAAGAAAATATTCCACTGCGGGAGTTG
>3565_GAGTC_28-32-36-56-59
TGCAGGGAGTTGGGCTTGAAATGATATGGCTGATTTGTTATTGGGCCTAGAGAATATAACAAACAAGAAAATATTCCACTGCGGGAGTTG
>3565_TAATA_28-32-36-56-59
TGCAGGGAGTTGGGCTTGAAATGATATGTCTGATTTATTATTGGGCCTAGAGAATATAAAAAACAAGAAAATATTCCACTGCGGGAGTTG
>3565_TAGTA_28-32-36-56-59
TGCAGGGAGTTGGGCTTGAAATGATATGTCTGATTTGTTATTGGGCCTAGAGAATATAAAAAACAAGAAAATATTCCACTGCGGGAGTTG
>3565_TGGTA_28-32-36-56-59
TGCAGGGAGTTGGGCTTGAAATGATATGTCTGGTTTGTTATTGGGCCTAGAGAATATAAAAAACAAGAAAATATTCCACTGCGGGAGTTG
>3567_CC_28-32
TGCAGATTTACTGGCAACTTCAGAGCAACTGACGTGCGAGAGAAGGCGGCCATTAAAGCTGAAGGTGGAGCTGTAGCTTCTTCGGCTTAT
>3567_CT_28-32
TGCAGATTTACTGGCAACTTCAGAGCAACTGATGTGCGAGAGAAGGCGGCCATTAAAGCTGAAGGTGGAGCTGTAGCTTCTTCGGCTTAT
>3567_GC_28-32
TGCAGATTTACTGGCAACTTCAGAGCAAGTGACGTGCGAGAGAAGGCGGCCATTAAAGCTGAAGGTGGAGCTGTAGCTTCTTCGGCTTAT
>3567_GT_28-32
TGCAGATTTACTGGCAACTTCAGAGCAAGTGATGTGCGAGAGAAGGCGGCCATTAAAGCTGAAGGTGGAGCTGTAGCTTCTTCGGCTTAT
>3569_AC_14-39
TGCAGAAAATCTAGAGTTTCGGTCGTTCAGCTCCACCAACAACAGTCACTACTCCACTCCTTCAAACTCGAGTCTTCGAATACGTCTTTG
>3569_AG_14-39
TGCAGAAAATCTAGAGTTTCGGTCGTTCAGCTCCACCAAGAACAGTCACTACTCCACTCCTTCAAACTCGAGTCTTCGAATACGTCTTTG
>3569_GC_14-39
TGCAGAAAATCTAGGGTTTCGGTCGTTCAGCTCCACCAACAACAGTCACTACTCCACTCCTTCAAACTCGAGTCTTCGAATACGTCTTTG
>3569_GG_14-39
TGCAGAAAATCTAGGGTTTCGGTCGTTCAGCTCCACCAAGAACAGTCACTACTCCACTCCTTCAAACTCGAGTCTTCGAATACGTCTTTG
>3574_G_89
TGCAGTGAAAGTGTCCTTGTCCATTATTTTGATTCTGAGTTCGGAAACATCCATGTCGGAGAGTGTGAATACAAAGGTTTCATTCCATCG
>3574_T_89
TGCAGTGAAAGTGTCCTTGTCCATTATTTTGATTCTGAGTTCGGAAACATCCATGTCGGAGAGTGTGAATACAAAGGTTTCATTCCATCT
>3576_AA_40-65
TGCAGAAAGAGAATCATTTGGTCATGATCAAACCTAATTAACTAATTCTAGTAATTTTCATGCTTAGTAATACAAGAATAGAGTTAAATT
>3576_GA_40-65
TGCAGAAAGAGAATCATTTGGTCATGATCAAACCTAATTAGCTAATTCTAGTAATTTTCATGCTTAGTAATACAAGAATAGAGTTAAATT
>3576_GT_40-65
TGCAGAAAGAGAATCATTTGGTCATGATCAAACCTAATTAGCTAATTCTAGTAATTTTCATGCTTTGTAATACAAGAATAGAGTTAAATT
>3578_G_47
TGCAGCAAATTCCAATATGGTGGAGGTGGTACTACTGGTGTTCTCCTGTGGCTTGGACAATCTATGGGCTTGTTAGTTCTCAAGTAGGTG
>3578_T_47
TGCAGCAAATTCCAATATGGTGGAGGTGGTACTACTGGTGTTCTCCTTTGGCTTGGACAATCTATGGGCTTGTTAGTTCTCAAGTAGGTG
>3579_A_21
TGCAGAATAAACCAATTCAAAAATGGGAAATTCTTTTCATCCCTCAACAAAATTCAGAACTTCGAAACGAACGCAAAACTATACAATGTT
>3579_G_21
TGCAGAATAAACCAATTCAAAGATGGGAAATTCTTTTCATCCCTCAACAAAATTCAGAACTTCGAAACGAACGCAAAACTATACAATGTT
>3583_CAA_8-34-36
TGCAGTAACTGATACCACCTCTCTAGAGATACTAACAAAGTCCATTGGAGGAAACTTTTTCCGAAAAGCATGAATGCTGAGAAGTTGAAG
>3583_CAG_8-34-36
TGCAGTAACTGATACCACCTCTCTAGAGATACTAACGAAGTCCATTGGAGGAAACTTTTTCCGAAAAGCATGAATGCTGAGAAGTTGAAG
>3583_CTA_8-34-36
TGCAGTAACTGATACCACCTCTCTAGAGATACTATCAAAGTCCATTGGAGGAAACTTTTTCCGAAAAGCATGAATGCTGAGAAGTTGAAG
>3583_TAA_8-34-36
TGCAGTAATTGATACCACCTCTCTAGAGATACTAACAAAGTCCATTGGAGGAAACTTTTTCCGAAAAGCATGAATGCTGAGAAGTTGAAG
>3587_AGGT_30-45-65-78
TGCAGATCTTGTTTCAAGTTCATATTGTTAATTGGTCCTGAGTACGTTATTTTGATGGATGACTAGTTTTATTGTTTTTAATATTTTACA
>3587_TAGT_30-45-65-78
TGCAGATCTTGTTTCAAGTTCATATTGTTATTTGGTCCTGAGTACATTATTTTGATGGATGACTAGTTTTATTGTTTTTAATATTTTACA
>3587_TGGA_30-45-65-78
TGCAGATCTTGTTTCAAGTTCATATTGTTATTTGGTCCTGAGTACGTTATTTTGATGGATGACTAGTTTTATTGTTTTAAATATTTTACA
>3587_TGGT_30-45-65-78
TGCAGATCTTGTTTCAAGTTCATATTGTTATTTGGTCCTGAGTACGTTATTTTGATGGATGACTAGTTTTATTGTTTTTAATATTTTACA
>3587_TGTT_30-45-65-78
TGCAGATCTTGTTTCAAGTTCATATTGTTATTTGGTCCTGAGTACGTTATTTTGATGGATGACTATTTTTATTGTTTTTAATATTTTACA
>3590_CGTG_17-38-56-87
TGCAGCTGTGAGAGTGACGAGATCACTGGGATTTCTAAGGTCAACAGCCGATCTGATAACAGAAGCCATACGATCATGATCAGCTCCGCT
>3590_CTCA_17-38-56-87
TGCAGCTGTGAGAGTGACGAGATCACTGGGATTTCTAATGTCAACAGCCGATCTGACAACAGAAGCCATACGATCATGATCAGCTCCACT
>3590_CTCG_17-38-56-87
TGCAGCTGTGAGAGTGACGAGATCACTGGGATTTCTAATGTCAACAGCCGATCTGACAACAGAAGCCATACGATCATGATCAGCTCCGCT
>3590_CTTG_17-38-56-87
TGCAGCTGTGAGAGTGACGAGATCACTGGGATTTCTAATGTCAACAGCCGATCTGATAACAGAAGCCATACGATCATGATCAGCTCCGCT
>3590_TTCG_17-38-56-87
TGCAGCTGTGAGAGTGATGAGATCACTGGGATTTCTAATGTCAACAGCCGATCTGACAACAGAAGCCATACGATCATGATCAGCTCCGCT
>3595_CATTT_34-60-72-73-89
TGCAGCAGCGTACAGGAGCAAAAAATCAACGAGTCACGACTTTTCTAGTCCAAACACAACATTGTATGCAAATTGTGGCCTAGAATTCCT
>3595_TACCT_34-60-72-73-89
TGCAGCAGCGTACAGGAGCAAAAAATCAACGAGTTACGACTTTTCTAGTCCAAACACAACATTGTATGCAAACCGTGGCCTAGAATTCCT
>3595_TACTC_34-60-72-73-89
TGCAGCAGCGTACAGGAGCAAAAAATCAACGAGTTACGACTTTTCTAGTCCAAACACAACATTGTATGCAAACTGTGGCCTAGAATTCCC
>3595_TACTT_34-60-72-73-89
TGCAGCAGCGTACAGGAGCAAAAAATCAACGAGTTACGACTTTTCTAGTCCAAACACAACATTGTATGCAAACTGTGGCCTAGAATTCCT
>3595_TATTT_34-60-72-73-89
TGCAGCAGCGTACAGGAGCAAAAAATCAACGAGTTACGACTTTTCTAGTCCAAACACAACATTGTATGCAAATTGTGGCCTAGAATTCCT
>3595_TTCTT_34-60-72-73-89
TGCAGCAGCGTACAGGAGCAAAAAATCAACGAGTTACGACTTTTCTAGTCCAAACACAACTTTGTATGCAAACTGTGGCCTAGAATTCCT
>3597_A_33
TGCAGATTTTCCACTCAACTTTGAGTCACTTCCATACTTCAGCTGCTCTTCTCTCCCTATAATCTCACTGATTCAGTGAAATAATGTATC
>3597_C_33
TGCAGATTTTCCACTCAACTTTGAGTCACTTCCCTACTTCAGCTGCTCTTCTCTCCCTATAATCTCACTGATTCAGTGAAATAATGTATC
>3600_AACC_31-38-62-65
TGCAGAGATCAGACAGAGAGAGGACGATTCTAAGTTGAATGCAAAACTGTTGTGATTGTTGTCGCCAATTCGAATGTTTTAGCCTCTTTC
>3600_AAGA_31-38-62-65
TGCAGAGATCAGACAGAGAGAGGACGATTCTAAGTTGAATGCAAAACTGTTGTGATTGTTGTGGCAAATTCGAATGTTTTAGCCTCTTTC
>3600_AAGC_31-38-62-65
TGCAGAGATCAGACAGAGAGAGGACGATTCTAAGTTGAATGCAAAACTGTTGTGATTGTTGTGGCCAATTCGAATGTTTTAGCCTCTTTC
>3600_ATGC_31-38-62-65
TGCAGAGATCAGACAGAGAGAGGACGATTCTAAGTTGATTGCAAAACTGTTGTGATTGTTGTGGCCAATTCGAATGTTTTAGCCTCTTTC
>3600_TAGA_31-38-62-65
TGCAGAGATCAGACAGAGAGAGGACGATTCTTAGTTGAATGCAAAACTGTTGTGATTGTTGTGGCAAATTCGAATGTTTTAGCCTCTTTC
>3607_C_18
TGCAGCCATTGAGGGTCGCTTGTTAGGATATTCGAAAGTACAACAAATTGCAAGTTGTAACATCTGGACCATCTCCTCCTCGGTCTTCTT
>3607_G_18
TGCAGCCATTGAGGGTCGGTTGTTAGGATATTCGAAAGTACAACAAATTGCAAGTTGTAACATCTGGACCATCTCCTCCTCGGTCTTCTT
>3609_CA_61-64
TGCAGGAGTATTATAGGTAGAAGGGAATGATTATTAACAAATGACTCAGCTACACATTTTCCTAATCTTTTGATCAATAGCCCTTAATTA
>3609_CT_61-64
TGCAGGAGTATTATAGGTAGAAGGGAATGATTATTAACAAATGACTCAGCTACACATTTTCCTATTCTTTTGATCAATAGCCCTTAATTA
>3609_TA_61-64
TGCAGGAGTATTATAGGTAGAAGGGAATGATTATTAACAAATGACTCAGCTACACATTTTCTTAATCTTTTGATCAATAGCCCTTAATTA
>3633_AGGGG_27-34-50-60-71
TGCAGGAGATTCAAATTTCAAATATCTATCATCAGAAGTCACATCAGCAAGGGGAGACATGTGCTTTTTCTGACCTTCCTGCCAATGAGA
>3633_GAGAG_27-34-50-60-71
TGCAGGAGATTCAAATTTCAAATATCTGTCATCAAAAGTCACATCAGCAAGGGGAGACATATGCTTTTTCTGACCTTCCTGCCAATGAGA
>3633_GGAGG_27-34-50-60-71
TGCAGGAGATTCAAATTTCAAATATCTGTCATCAGAAGTCACATCAGCAAAGGGAGACATGTGCTTTTTCTGACCTTCCTGCCAATGAGA
>3633_GGGAG_27-34-50-60-71
TGCAGGAGATTCAAATTTCAAATATCTGTCATCAGAAGTCACATCAGCAAGGGGAGACATATGCTTTTTCTGACCTTCCTGCCAATGAGA
>3633_GGGGA_27-34-50-60-71
TGCAGGAGATTCAAATTTCAAATATCTGTCATCAGAAGTCACATCAGCAAGGGGAGACATGTGCTTTTTCTAACCTTCCTGCCAATGAGA
>3633_GGGGG_27-34-50-60-71
TGCAGGAGATTCAAATTTCAAATATCTGTCATCAGAAGTCACATCAGCAAGGGGAGACATGTGCTTTTTCTGACCTTCCTGCCAATGAGA
>3639_CC_21-63
TGCAGTAATTAAACACGGGTTCGAATCTAGTATTCCTGTCATGAATTCTATATTAGACATGTACTGTAGGTGTGATTGTTTATGTGAAGC
>3639_CT_21-63
TGCAGTAATTAAACACGGGTTCGAATCTAGTATTCCTGTCATGAATTCTATATTAGACATGTATTGTAGGTGTGATTGTTTATGTGAAGC
>3639_TC_21-63
TGCAGTAATTAAACACGGGTTTGAATCTAGTATTCCTGTCATGAATTCTATATTAGACATGTACTGTAGGTGTGATTGTTTATGTGAAGC
>3641_CACG_27-30-40-56
TGCAGGGCTCTGCCCCAGTTCCAAACTCGCAGGTTGATGGCAAAAATCAGTCCGAGGGTCTTGATGATGGAAAGGATGCACGACTTGGCC
>3641_TAAA_27-30-40-56
TGCAGGGCTCTGCCCCAGTTCCAAACTTGCAGGTTGATGGAAAAAATCAGTCCGAGAGTCTTGATGATGGAAAGGATGCACGACTTGGCC
>3641_TACA_27-30-40-56
TGCAGGGCTCTGCCCCAGTTCCAAACTTGCAGGTTGATGGCAAAAATCAGTCCGAGAGTCTTGATGATGGAAAGGATGCACGACTTGGCC
>3641_TACG_27-30-40-56
TGCAGGGCTCTGCCCCAGTTCCAAACTTGCAGGTTGATGGCAAAAATCAGTCCGAGGGTCTTGATGATGGAAAGGATGCACGACTTGGCC
>3641_TGCA_27-30-40-56
TGCAGGGCTCTGCCCCAGTTCCAAACTTGCGGGTTGATGGCAAAAATCAGTCCGAGAGTCTTGATGATGGAAAGGATGCACGACTTGGCC
>3646_ACAAT_14-33-50-64-70
TGCAGATGAAAACCATGTTACAATCATAGTTGTCAATGAAACAGGTGCACACATTTCTACATCAAAGTGTTGTAAACTTCAAGCTTCGAA
>3646_ACATC_14-33-50-64-70
TGCAGATGAAAACCATGTTACAATCATAGTTGTCAATGAAACAGGTGCACACATTTCTACATCATAGTGTCGTAAACTTCAAGCTTCGAA
>3646_ACATT_14-33-50-64-70
TGCAGATGAAAACCATGTTACAATCATAGTTGTCAATGAAACAGGTGCACACATTTCTACATCATAGTGTTGTAAACTTCAAGCTTCGAA
>3646_ACGTT_14-33-50-64-70
TGCAGATGAAAACCATGTTACAATCATAGTTGTCAATGAAACAGGTGCACGCATTTCTACATCATAGTGTTGTAAACTTCAAGCTTCGAA
>3646_AGATT_14-33-50-64-70
TGCAGATGAAAACCATGTTACAATCATAGTTGTGAATGAAACAGGTGCACACATTTCTACATCATAGTGTTGTAAACTTCAAGCTTCGAA
>3646_GCATT_14-33-50-64-70
TGCAGATGAAAACCGTGTTACAATCATAGTTGTCAATGAAACAGGTGCACACATTTCTACATCATAGTGTTGTAAACTTCAAGCTTCGAA
>3651_C_21
TGCAGTGCAAGATCAAACAAGCTGGTGAGTTAGAATAAAAATATTGAAACAGTGTACACTCACTGTTTTAAAATAGAAATTTTGTTTACA
>3651_G_21
TGCAGTGCAAGATCAAACAAGGTGGTGAGTTAGAATAAAAATATTGAAACAGTGTACACTCACTGTTTTAAAATAGAAATTTTGTTTACA
>3652_AAA_32-43-65
TGCAGTGAGGCCATTTCCATTAGATAATAAAAAATCGAAAAGAAGAGGAGCAGAGGGTAATTGACAATGGTTTCCTAATTATCAAGTTGA
>3652_AGA_32-43-65
TGCAGTGAGGCCATTTCCATTAGATAATAAAAAATCGAAAAGAGGAGGAGCAGAGGGTAATTGACAATGGTTTCCTAATTATCAAGTTGA
>3652_AGG_32-43-65
TGCAGTGAGGCCATTTCCATTAGATAATAAAAAATCGAAAAGAGGAGGAGCAGAGGGTAATTGACGATGGTTTCCTAATTATCAAGTTGA
>3652_TGG_32-43-65
TGCAGTGAGGCCATTTCCATTAGATAATAAAATATCGAAAAGAGGAGGAGCAGAGGGTAATTGACGATGGTTTCCTAATTATCAAGTTGA
>3667_AG_41-83
TGCAGAGATCTCTGTCTCACACTCCCTTGCCAAAGAGAAAAAGATTCTTCAGCAACTTGAAGGCTGTCCTTACATTCTTAGCTGTTTCGG
>3667_GG_41-83
TGCAGAGATCTCTGTCTCACACTCCCTTGCCAAAGAGAAAAGGATTCTTCAGCAACTTGAAGGCTGTCCTTACATTCTTAGCTGTTTCGG
>3667_GT_41-83
TGCAGAGATCTCTGTCTCACACTCCCTTGCCAAAGAGAAAAGGATTCTTCAGCAACTTGAAGGCTGTCCTTACATTCTTAGCTTTTTCGG
>3675_AGACA_32-48-75-77-84
TGCAGTTGTGCCAGTAGCTCTTCCTCTATAGCAGGCGTACGACGAAGCGGTTGAAGACCTTTCCCTTTGTGCGTTAGCGGGATAATCGCA
>3675_AGATA_32-48-75-77-84
TGCAGTTGTGCCAGTAGCTCTTCCTCTATAGCAGGCGTACGACGAAGCGGTTGAAGACCTTTCCCTTTGTGCGTTAGTGGGATAATCGCA
>3675_GAACA_32-48-75-77-84
TGCAGTTGTGCCAGTAGCTCTTCCTCTATAGCGGGCGTACGACGAAGCAGTTGAAGACCTTTCCCTTTGTGCGTTAGCGGGATAATCGCA
>3675_GAACG_32-48-75-77-84
TGCAGTTGTGCCAGTAGCTCTTCCTCTATAGCGGGCGTACGACGAAGCAGTTGAAGACCTTTCCCTTTGTGCGTTAGCGGGATAGTCGCA
>3675_GAGCA_32-48-75-77-84
TGCAGTTGTGCCAGTAGCTCTTCCTCTATAGCGGGCGTACGACGAAGCAGTTGAAGACCTTTCCCTTTGTGCGTTGGCGGGATAATCGCA
>3677_GCA_11-72-73
TGCAGTCCACTGGAAGCACCAAACATAACTTTGAAACAACACCCGCTTGCAACATTTCCTCAAGAACCCTATCAGTTGCTGAAAACCTAG
>3677_TCA_11-72-73
TGCAGTCCACTTGAAGCACCAAACATAACTTTGAAACAACACCCGCTTGCAACATTTCCTCAAGAACCCTATCAGTTGCTGAAAACCTAG
>3677_TTA_11-72-73
TGCAGTCCACTTGAAGCACCAAACATAACTTTGAAACAACACCCGCTTGCAACATTTCCTCAAGAACCCTATTAGTTGCTGAAAACCTAG
>3677_TTT_11-72-73
TGCAGTCCACTTGAAGCACCAAACATAACTTTGAAACAACACCCGCTTGCAACATTTCCTCAAGAACCCTATTTGTTGCTGAAAACCTAG
>3678_G_76
TGCAGGGAACTGAATCTGAAGTTAAAGCTCTTCGTTCAATGACACAAAGAATGGTTCTGACTCAGAGTGAAATGGTGTGTATTCATATAG
>3678_T_76
TGCAGGGAACTGAATCTGAAGTTAAAGCTCTTCGTTCAATGACACAAAGAATGGTTCTGACTCAGAGTGAAATGGTTTGTATTCATATAG
>3679_A_68
TGCAGACACCTCTTTAAGTCTGACACAGGTATCTCTGTTGCCTGCTCAATTTCTTTATAGCTCTGCCGATCAGCACTGTTGAACAACATA
>3679_C_68
TGCAGACACCTCTTTAAGTCTGACACAGGTATCTCTGTTGCCTGCTCAATTTCTTTATAGCTCTGCCGCTCAGCACTGTTGAACAACATA
>3681_A_78
TGCAGCCACTGGCAAACAGTTGAAGCAATCTGTAAAAGTTCTCCAGAGGCGAACAGTGAACCGACGCTTGCACTCATCATAGAATCCGTA
>3681_G_78
TGCAGCCACTGGCAAACAGTTGAAGCAATCTGTAAAAGTTCTCCAGAGGCGAACAGTGAACCGACGCTTGCACTCATCGTAGAATCCGTA
>3684_AC_6-27
TGCAGGAGTTTGTTTGGGGTCATGACACGAGTTTGCTCCTGAAAGTTTTTGTTTGGGCTCTATTTCATACCATTGTTGATTTTCATATAA
>3684_AT_6-27
TGCAGGAGTTTGTTTGGGGTCATGACATGAGTTTGCTCCTGAAAGTTTTTGTTTGGGCTCTATTTCATACCATTGTTGATTTTCATATAA
>3684_GT_6-27
TGCAGGGGTTTGTTTGGGGTCATGACATGAGTTTGCTCCTGAAAGTTTTTGTTTGGGCTCTATTTCATACCATTGTTGATTTTCATATAA
>3685_AC_37-73
TGCAGATCACACATTATCGATCAACACTGAAGGACCTACCTAATGTGCAAGTCCAGCAATGCTGCGAAACATTCGCACTTGTTTAACTGT
>3685_CC_37-73
TGCAGATCACACATTATCGATCAACACTGAAGGACCTCCCTAATGTGCAAGTCCAGCAATGCTGCGAAACATTCGCACTTGTTTAACTGT
>3685_CT_37-73
TGCAGATCACACATTATCGATCAACACTGAAGGACCTCCCTAATGTGCAAGTCCAGCAATGCTGCGAAACATTTGCACTTGTTTAACTGT
>3688_AT_17-64
TGCAGCCTTGCACATTGAATTATAACTTGGGCGGGTCTTATAATTTGGGTTATGAACTTTATAATGAGGGTTGGAGACTTCAAATATAAT
>3688_GG_17-64
TGCAGCCTTGCACATTGGATTATAACTTGGGCGGGTCTTATAATTTGGGTTATGAACTTTATAAGGAGGGTTGGAGACTTCAAATATAAT
>3688_GT_17-64
TGCAGCCTTGCACATTGGATTATAACTTGGGCGGGTCTTATAATTTGGGTTATGAACTTTATAATGAGGGTTGGAGACTTCAAATATAAT
>3690_AATAC_24-27-55-67-69
TGCAGCAAATAGTTGAGAATCACGACAATGTGGTTTATAAAAATGAAAAGAAAATTATAGTAAATATATCGCATCCTGTCATTTGAACTT
>3690_GATAT_24-27-55-67-69
TGCAGCAAATAGTTGAGAATCACGGCAATGTGGTTTATAAAAATGAAAAGAAAATTATAGTAAATATATTGCATCCTGTCATTTGAACTT
>3690_GTACT_24-27-55-67-69
TGCAGCAAATAGTTGAGAATCACGGCATTGTGGTTTATAAAAATGAAAAGAAAATAATAGTAAATATCTTGCATCCTGTCATTTGAACTT
>3690_GTTCT_24-27-55-67-69
TGCAGCAAATAGTTGAGAATCACGGCATTGTGGTTTATAAAAATGAAAAGAAAATTATAGTAAATATCTTGCATCCTGTCATTTGAACTT
>3691_C_86
TGCAGGAAGAAACCCCAACTTCGGAATTTGAGACATTTCCAGAGAAGTTAGGTTCTTAAAGCCTAGAAATGGTATGTCATCGTCATCGTC
>3691_G_86
TGCAGGAAGAAACCCCAACTTCGGAATTTGAGACATTTCCAGAGAAGTTAGGTTCTTAAAGCCTAGAAATGGTATGTCATCGTCATGGTC
>3693_ACAG_13-17-38-70
TGCAGAGAAGAGTACGACTGTTGGTGTACCGCAGCAAAATTTGGAGGAAGGGAGGGCTGTAAGAGTCGCAGATGTTTCTACTGTGAGGTA
>3693_ACTG_13-17-38-70
TGCAGAGAAGAGTACGACTGTTGGTGTACCGCAGCAAATTTTGGAGGAAGGGAGGGCTGTAAGAGTCGCAGATGTTTCTACTGTGAGGTA
>3693_ATAC_13-17-38-70
TGCAGAGAAGAGTACGATTGTTGGTGTACCGCAGCAAAATTTGGAGGAAGGGAGGGCTGTAAGAGTCGCACATGTTTCTACTGTGAGGTA
>3693_ATAG_13-17-38-70
TGCAGAGAAGAGTACGATTGTTGGTGTACCGCAGCAAAATTTGGAGGAAGGGAGGGCTGTAAGAGTCGCAGATGTTTCTACTGTGAGGTA
>3693_ATTG_13-17-38-70
TGCAGAGAAGAGTACGATTGTTGGTGTACCGCAGCAAATTTTGGAGGAAGGGAGGGCTGTAAGAGTCGCAGATGTTTCTACTGTGAGGTA
>3693_TTAG_13-17-38-70
TGCAGAGAAGAGTTCGATTGTTGGTGTACCGCAGCAAAATTTGGAGGAAGGGAGGGCTGTAAGAGTCGCAGATGTTTCTACTGTGAGGTA
>3694_C_29
TGCAGGATCAAAGAATTCATTTCTGCCCACGTTGCACCTAATGCCATCGGAGGATCATGTGCAAGACATAATGCGTCAATACATATCTCG
>3694_T_29
TGCAGGATCAAAGAATTCATTTCTGCCCATGTTGCACCTAATGCCATCGGAGGATCATGTGCAAGACATAATGCGTCAATACATATCTCG
>3700_CAACG_13-18-28-80-82
TGCAGCCATGCCACAAACAGCATCACCTAGTAGAGCTGCACCAGGGTGTCCTCCATTGGCCAGACTGTCAGTGCTTAGCCCTGTGGAGTC
>3700_CGAAG_13-18-28-80-82
TGCAGCCATGCCACAAACGGCATCACCTAGTAGAGCTGCACCAGGGTGTCCTCCATTGGCCAGACTGTCAGTGCTTAGCCATGTGGAGTC
>3700_CGACC_13-18-28-80-82
TGCAGCCATGCCACAAACGGCATCACCTAGTAGAGCTGCACCAGGGTGTCCTCCATTGGCCAGACTGTCAGTGCTTAGCCCTCTGGAGTC
>3700_CGACG_13-18-28-80-82
TGCAGCCATGCCACAAACGGCATCACCTAGTAGAGCTGCACCAGGGTGTCCTCCATTGGCCAGACTGTCAGTGCTTAGCCCTGTGGAGTC
>3700_CGGCG_13-18-28-80-82
TGCAGCCATGCCACAAACGGCATCACCTGGTAGAGCTGCACCAGGGTGTCCTCCATTGGCCAGACTGTCAGTGCTTAGCCCTGTGGAGTC
>3700_TGACG_13-18-28-80-82
TGCAGCCATGCCATAAACGGCATCACCTAGTAGAGCTGCACCAGGGTGTCCTCCATTGGCCAGACTGTCAGTGCTTAGCCCTGTGGAGTC
>3703_CAA_29-30-35
TGCAGAAGTTGGAACATCACCAGGATTGACAGTCCATCCATCACAAAACAAGCAACCCCCATGGCCTAGCACCTCTTGCATTACCATCCA
>3703_CGA_29-30-35
TGCAGAAGTTGGAACATCACCAGGATTGACGGTCCATCCATCACAAAACAAGCAACCCCCATGGCCTAGCACCTCTTGCATTACCATCCA
>3703_TGG_29-30-35
TGCAGAAGTTGGAACATCACCAGGATTGATGGTCCGTCCATCACAAAACAAGCAACCCCCATGGCCTAGCACCTCTTGCATTACCATCCA
>3708_CCA_71-78-82
TGCAGCAGGAGCGTTCGAGCTCGGCTCGAGCTTGAATCAAGCCTCGGCTTCAGTGTTTGAACTCAGCTTAGCTGTGTTCGCCAAAAACTC
>3708_CCT_71-78-82
TGCAGCAGGAGCGTTCGAGCTCGGCTCGAGCTTGAATCAAGCCTCGGCTTCAGTGTTTGAACTCAGCTTAGCTGTGTTCGCCTAAAACTC
>3708_CTA_71-78-82
TGCAGCAGGAGCGTTCGAGCTCGGCTCGAGCTTGAATCAAGCCTCGGCTTCAGTGTTTGAACTCAGCTTAGCTGTGTTTGCCAAAAACTC
>3708_TCA_71-78-82
TGCAGCAGGAGCGTTCGAGCTCGGCTCGAGCTTGAATCAAGCCTCGGCTTCAGTGTTTGAACTCAGCTTAGTTGTGTTCGCCAAAAACTC
>3713_C_67
TGCAGATTCAAGTCCCCGACTCGCGAAATCGGCGGCACCAATGAGCTGTCCTTCGCCTGAGATTGCTCGGTTCAGTCCAAGCCCCAACAA
>3713_T_67
TGCAGATTCAAGTCCCCGACTCGCGAAATCGGCGGCACCAATGAGCTGTCCTTCGCCTGAGATTGCTTGGTTCAGTCCAAGCCCCAACAA
>3715_GCAC_16-25-58-85
TGCAGCAATACCTATCGAGTAGTTGCTTGTCTCTATTTCTAGATCCTTTCGGTCTTCTATCCTCGCCTTAGGTTCCTATTGACTTCTACC
>3715_TCAC_16-25-58-85
TGCAGCAATACCTATCTAGTAGTTGCTTGTCTCTATTTCTAGATCCTTTCGGTCTTCTATCCTCGCCTTAGGTTCCTATTGACTTCTACC
>3715_TCAT_16-25-58-85
TGCAGCAATACCTATCTAGTAGTTGCTTGTCTCTATTTCTAGATCCTTTCGGTCTTCTATCCTCGCCTTAGGTTCCTATTGACTTTTACC
>3715_TCCC_16-25-58-85
TGCAGCAATACCTATCTAGTAGTTGCTTGTCTCTATTTCTAGATCCTTTCGGTCTTCTCTCCTCGCCTTAGGTTCCTATTGACTTCTACC
>3715_TCCT_16-25-58-85
TGCAGCAATACCTATCTAGTAGTTGCTTGTCTCTATTTCTAGATCCTTTCGGTCTTCTCTCCTCGCCTTAGGTTCCTATTGACTTTTACC
>3715_TTCC_16-25-58-85
TGCAGCAATACCTATCTAGTAGTTGTTTGTCTCTATTTCTAGATCCTTTCGGTCTTCTCTCCTCGCCTTAGGTTCCTATTGACTTCTACC
>3728_GA_6-7
TGCAGAGAGGGCACAATGGATTCCATTGGACTTCAAAGCCAATGGTTGGTGTGAGGCATATTTAATGAGAAAGAAACTTACTTTTTGAGC
>3728_GG_6-7
TGCAGAGGGGGCACAATGGATTCCATTGGACTTCAAAGCCAATGGTTGGTGTGAGGCATATTTAATGAGAAAGAAACTTACTTTTTGAGC
>3728_TG_6-7
TGCAGATGGGGCACAATGGATTCCATTGGACTTCAAAGCCAATGGTTGGTGTGAGGCATATTTAATGAGAAAGAAACTTACTTTTTGAGC
>3729_A_75
TGCAGAGAAAAGCATTGATCGGTTGCCGAGGAACTTCCTTTGGGGTGGGATGGGAGATGAGTTTAAGTATCATTTAGTGAGGTGGGAAGA
>3729_G_75
TGCAGAGAAAAGCATTGATCGGTTGCCGAGGAACTTCCTTTGGGGTGGGATGGGAGATGAGTTTAAGTATCATTTGGTGAGGTGGGAAGA
>3732_G_31
TGCAGTTTCAGCCCTAATAATTGCAAGAATGGTATGGATTGTGATGGGAGGTCGCTGGAATAGGAAAAGGGCCGTAGGGTTCTTCCACCC
>3732_T_31
TGCAGTTTCAGCCCTAATAATTGCAAGAATGTTATGGATTGTGATGGGAGGTCGCTGGAATAGGAAAAGGGCCGTAGGGTTCTTCCACCC
>3746_ACGC_36-37-80-86
TGCAGAGGGGCCACTGTACGATTCTACTGCTTACACACAGGTGAAAAGGATGCATTTTTAACTTATATATATTATTAGCAGAGTTTCATC
>3746_AGGA_36-37-80-86
TGCAGAGGGGCCACTGTACGATTCTACTGCTTACACAGAGGTGAAAAGGATGCATTTTTAACTTATATATATTATTAGCAGAGTTTAATC
>3746_AGGC_36-37-80-86
TGCAGAGGGGCCACTGTACGATTCTACTGCTTACACAGAGGTGAAAAGGATGCATTTTTAACTTATATATATTATTAGCAGAGTTTCATC
>3746_GGAC_36-37-80-86
TGCAGAGGGGCCACTGTACGATTCTACTGCTTACACGGAGGTGAAAAGGATGCATTTTTAACTTATATATATTATTAGCAAAGTTTCATC
>3746_GGGC_36-37-80-86
TGCAGAGGGGCCACTGTACGATTCTACTGCTTACACGGAGGTGAAAAGGATGCATTTTTAACTTATATATATTATTAGCAGAGTTTCATC
>3751_C_38
TGCAGTGGCCTTTCTCTTGTATGCCTTTGCACTGTTCACGTGCGCTTCTCATTCGCGTAAATGGCATCGATGGAAGGCTTACTATGGCTA
>3751_T_38
TGCAGTGGCCTTTCTCTTGTATGCCTTTGCACTGTTCATGTGCGCTTCTCATTCGCGTAAATGGCATCGATGGAAGGCTTACTATGGCTA
>3758_AAA_20-35-47
TGCAGAATTATCTTAAAGACAGTCAATCTAAAGAAATGTGTTCTTTTACTCCTATATGATGCACTAAAATTTAAAGCATAAAGATGATGT
>3758_AAC_20-35-47
TGCAGAATTATCTTAAAGACAGTCAATCTAAAGAAATGTGTTCTTTTCCTCCTATATGATGCACTAAAATTTAAAGCATAAAGATGATGT
>3758_CAA_20-35-47
TGCAGAATTATCTTAAAGACCGTCAATCTAAAGAAATGTGTTCTTTTACTCCTATATGATGCACTAAAATTTAAAGCATAAAGATGATGT
>3758_CAC_20-35-47
TGCAGAATTATCTTAAAGACCGTCAATCTAAAGAAATGTGTTCTTTTCCTCCTATATGATGCACTAAAATTTAAAGCATAAAGATGATGT
>3758_CTA_20-35-47
TGCAGAATTATCTTAAAGACCGTCAATCTAAAGAATTGTGTTCTTTTACTCCTATATGATGCACTAAAATTTAAAGCATAAAGATGATGT
>3759_CA_58-89
TGCAGGGTGCTATTTATCGTGCATCGGTGTGTTGTCCCTCACTCGCTTTTTTTGAAACCGTTGATTCATATTGATTGCTGCTGCTCAAAA
>3759_TA_58-89
TGCAGGGTGCTATTTATCGTGCATCGGTGTGTTGTCCCTCACTCGCTTTTTTTGAAACTGTTGATTCATATTGATTGCTGCTGCTCAAAA
>3759_TG_58-89
TGCAGGGTGCTATTTATCGTGCATCGGTGTGTTGTCCCTCACTCGCTTTTTTTGAAACTGTTGATTCATATTGATTGCTGCTGCTCAAAG
>3760_CCCA_20-57-62-77
TGCAGCATGCCGTTGCCATACATGTGAATGTGTAGTCATTAATTGCAAAACAGCCAGCCCATCGGAAGCAAATTTAAAGAATTTTATGAT
>3760_TCCA_20-57-62-77
TGCAGCATGCCGTTGCCATATATGTGAATGTGTAGTCATTAATTGCAAAACAGCCAGCCCATCGGAAGCAAATTTAAAGAATTTTATGAT
>3760_TCCC_20-57-62-77
TGCAGCATGCCGTTGCCATATATGTGAATGTGTAGTCATTAATTGCAAAACAGCCAGCCCATCGGAAGCAAATTTAACGAATTTTATGAT
>3760_TCTA_20-57-62-77
TGCAGCATGCCGTTGCCATATATGTGAATGTGTAGTCATTAATTGCAAAACAGCCAGCCCATTGGAAGCAAATTTAAAGAATTTTATGAT
>3760_TGCA_20-57-62-77
TGCAGCATGCCGTTGCCATATATGTGAATGTGTAGTCATTAATTGCAAAACAGCCAGGCCATCGGAAGCAAATTTAAAGAATTTTATGAT
>3766_AGA_51-57-61
TGCAGCTGCCTTAGTTTTCTCCTGTAATTCCGTCAAACCCTAATTCTCTGAACTCTAGTTTAAACATCGATCTAGTCTTTACTCCATATA
>3766_AGC_51-57-61
TGCAGCTGCCTTAGTTTTCTCCTGTAATTCCGTCAAACCCTAATTCTCTGAACTCTAGTTTCAACATCGATCTAGTCTTTACTCCATATA
>3766_TAC_51-57-61
TGCAGCTGCCTTAGTTTTCTCCTGTAATTCCGTCAAACCCTAATTCTCTGATCTCTAATTTCAACATCGATCTAGTCTTTACTCCATATA
>3766_TGC_51-57-61
TGCAGCTGCCTTAGTTTTCTCCTGTAATTCCGTCAAACCCTAATTCTCTGATCTCTAGTTTCAACATCGATCTAGTCTTTACTCCATATA
>3768_GA_21-81
TGCAGATTGGCTCTAGCATCAGTGGTGTACTTCCATATGGCAGGAAAGGAATAATTGAATTTTCAGGAACTCACCTTCATCACAGTACGC
>3768_TA_21-81
TGCAGATTGGCTCTAGCATCATTGGTGTACTTCCATATGGCAGGAAAGGAATAATTGAATTTTCAGGAACTCACCTTCATCACAGTACGC
>3768_TG_21-81
TGCAGATTGGCTCTAGCATCATTGGTGTACTTCCATATGGCAGGAAAGGAATAATTGAATTTTCAGGAACTCACCTTCATCGCAGTACGC
>3771_GG_31-48
TGCAGAGTCTCAGACTCTCAGTGTACAACTTGTGCAAAGAATCACATGGTGAGCTTCGTTTCACCTATGTGTTGTGTTGTACTACGGAGG
>3771_TG_31-48
TGCAGAGTCTCAGACTCTCAGTGTACAACTTTTGCAAAGAATCACATGGTGAGCTTCGTTTCACCTATGTGTTGTGTTGTACTACGGAGG
>3771_TT_31-48
TGCAGAGTCTCAGACTCTCAGTGTACAACTTTTGCAAAGAATCACATGTTGAGCTTCGTTTCACCTATGTGTTGTGTTGTACTACGGAGG
>3776_ACA_48-65-87
TGCAGGCACAAGGAAAATCGATAAACGTCTATACTCTATTGGTTGACCAAATTAATCAAACCAATCGACGTCTCTAACCTATTGGTCAAC
>3776_GCA_48-65-87
TGCAGGCACAAGGAAAATCGATAAACGTCTATACTCTATTGGTTGACCGAATTAATCAAACCAATCGACGTCTCTAACCTATTGGTCAAC
>3776_GCG_48-65-87
TGCAGGCACAAGGAAAATCGATAAACGTCTATACTCTATTGGTTGACCGAATTAATCAAACCAATCGACGTCTCTAACCTATTGGTCGAC
>3776_GTG_48-65-87
TGCAGGCACAAGGAAAATCGATAAACGTCTATACTCTATTGGTTGACCGAATTAATCAAACCAATTGACGTCTCTAACCTATTGGTCGAC
>3786_AGTGC_6-10-13-43-74
TGCAGTAAATGAATAGGTTTCTTAAATTTTTAAATAAATGAAGGTTGAGCAATGCTATAATGTGGGAACTTCCACCATAAGCTCAACACT
>3786_AGTGG_6-10-13-43-74
TGCAGTAAATGAATAGGTTTCTTAAATTTTTAAATAAATGAAGGTTGAGCAATGCTATAATGTGGGAACTTCCAGCATAAGCTCAACACT
>3786_AGTTC_6-10-13-43-74
TGCAGTAAATGAATAGGTTTCTTAAATTTTTAAATAAATGAAGTTTGAGCAATGCTATAATGTGGGAACTTCCACCATAAGCTCAACACT
>3786_GCAGC_6-10-13-43-74
TGCAGTGAATCAAAAGGTTTCTTAAATTTTTAAATAAATGAAGGTTGAGCAATGCTATAATGTGGGAACTTCCACCATAAGCTCAACACT
>3786_GGAGC_6-10-13-43-74
TGCAGTGAATGAAAAGGTTTCTTAAATTTTTAAATAAATGAAGGTTGAGCAATGCTATAATGTGGGAACTTCCACCATAAGCTCAACACT
>3786_GGTGC_6-10-13-43-74
TGCAGTGAATGAATAGGTTTCTTAAATTTTTAAATAAATGAAGGTTGAGCAATGCTATAATGTGGGAACTTCCACCATAAGCTCAACACT
>3789_AT_19-54
TGCAGCCAACAGTTTTGCAATTCAAAAATCAAGCTGACTTTCAGAAACGAAAATTTATTAAACTTGGCTCCTTTCTAAGGTAAAGACTAA
>3789_GC_19-54
TGCAGCCAACAGTTTTGCAGTTCAAAAATCAAGCTGACTTTCAGAAACGAAAATCTATTAAACTTGGCTCCTTTCTAAGGTAAAGACTAA
>3789_GT_19-54
TGCAGCCAACAGTTTTGCAGTTCAAAAATCAAGCTGACTTTCAGAAACGAAAATTTATTAAACTTGGCTCCTTTCTAAGGTAAAGACTAA
>3791_C_28
TGCAGTCGAAATCAAAGATATTTAAGTACCAATTACAAATTCGAGCCTGAATTACAGTTACCAAGGTTGAAGCTTTATACCAGTGGCTGA
>3791_G_28
TGCAGTCGAAATCAAAGATATTTAAGTAGCAATTACAAATTCGAGCCTGAATTACAGTTACCAAGGTTGAAGCTTTATACCAGTGGCTGA
>3810_A_66
TGCAGATCTGTATAAAAAATATATTTTCTTTGTTGTTGTGTCTTGTCCATGTCCTATCTCTTTAGGATTCTCAACGTTGACTTGTCTTTG
>3810_T_66
TGCAGATCTGTATAAAAAATATATTTTCTTTGTTGTTGTGTCTTGTCCATGTCCTATCTCTTTAGGTTTCTCAACGTTGACTTGTCTTTG
>3813_CA_44-47
TGCAGTCTGAGAAGTGAGAACCACTCCTTGTTGATTCATTCTCTCTCACTCTCTCTATCTCTCGCTCTAATATGAATTACCCCCTCTCGT
>3813_CC_44-47
TGCAGTCTGAGAAGTGAGAACCACTCCTTGTTGATTCATTCTCTCTCCCTCTCTCTATCTCTCGCTCTAATATGAATTACCCCCTCTCGT
>3813_TC_44-47
TGCAGTCTGAGAAGTGAGAACCACTCCTTGTTGATTCATTCTCTTTCCCTCTCTCTATCTCTCGCTCTAATATGAATTACCCCCTCTCGT
>3814_AA_33-89
TGCAGAATGAGGTTCGAGGAATTGCCAAAGGCAAAGACGACATAACCGAGGATGATTTAGAGAAAATGCATTACTTGAAGGCGGTGATCA
>3814_AG_33-89
TGCAGAATGAGGTTCGAGGAATTGCCAAAGGCAAAGACGACATAACCGAGGATGATTTAGAGAAAATGCATTACTTGAAGGCGGTGATCG
>3814_CG_33-89
TGCAGAATGAGGTTCGAGGAATTGCCAAAGGCACAGACGACATAACCGAGGATGATTTAGAGAAAATGCATTACTTGAAGGCGGTGATCG
>3818_ATTAC_16-21-61-70-80
TGCAGCCTAAAGGGTCAACGTTTTAATGTTGTGCTGCAATGTATCTTGGGCCGAGCCCAAGTGGACACTTATGGACCAAGCGGAACCAAT
>3818_CGTAC_16-21-61-70-80
TGCAGCCTAAAGGGTCCACGTGTTAATGTTGTGCTGCAATGTATCTTGGGCCGAGCCCAAGTGGACACTTATGGACCAAGCGGAACCAAT
>3818_CGTGC_16-21-61-70-80
TGCAGCCTAAAGGGTCCACGTGTTAATGTTGTGCTGCAATGTATCTTGGGCCGAGCCCAAGTGGACACTTGTGGACCAAGCGGAACCAAT
>3818_CTGAT_16-21-61-70-80
TGCAGCCTAAAGGGTCCACGTTTTAATGTTGTGCTGCAATGTATCTTGGGCCGAGCCCAAGGGGACACTTATGGACCAAGTGGAACCAAT
>3818_CTTAC_16-21-61-70-80
TGCAGCCTAAAGGGTCCACGTTTTAATGTTGTGCTGCAATGTATCTTGGGCCGAGCCCAAGTGGACACTTATGGACCAAGCGGAACCAAT
>3818_CTTAT_16-21-61-70-80
TGCAGCCTAAAGGGTCCACGTTTTAATGTTGTGCTGCAATGTATCTTGGGCCGAGCCCAAGTGGACACTTATGGACCAAGTGGAACCAAT
>3826_CC_77-79
TGCAGCAGGGAATATCTCCAGAGATTTTCCAGTATTTTCCTTTCATTTCCCACCCTTTCATCATCTTTCTCATTATTCCCCTTAAGCCCC
>3826_CT_77-79
TGCAGCAGGGAATATCTCCAGAGATTTTCCAGTATTTTCCTTTCATTTCCCACCCTTTCATCATCTTTCTCATTATTCCTCTTAAGCCCC
>3826_TT_77-79
TGCAGCAGGGAATATCTCCAGAGATTTTCCAGTATTTTCCTTTCATTTCCCACCCTTTCATCATCTTTCTCATTATTTCTCTTAAGCCCC
>3836_C_33
TGCAGCCCGTCCAGCAGCAAATGCACTCATGCACGGAGATGCCTGTCCTAAAGAACTGTAAAAGTCCAAATGGAGCAAATATCAAATTCA
>3836_T_33
TGCAGCCCGTCCAGCAGCAAATGCACTCATGCATGGAGATGCCTGTCCTAAAGAACTGTAAAAGTCCAAATGGAGCAAATATCAAATTCA
>3839_CCG_25-85-89
TGCAGGCGGGCACCACTATTCATCACATCAAGACAGATTTCCAGACTCCTCATGACAGAACAACATGCCAGAGGTGGTAACATCTCGGAG
>3839_TCA_25-85-89
TGCAGGCGGGCACCACTATTCATCATATCAAGACAGATTTCCAGACTCCTCATGACAGAACAACATGCCAGAGGTGGTAACATCTCGGAA
>3839_TCG_25-85-89
TGCAGGCGGGCACCACTATTCATCATATCAAGACAGATTTCCAGACTCCTCATGACAGAACAACATGCCAGAGGTGGTAACATCTCGGAG
>3839_TTG_25-85-89
TGCAGGCGGGCACCACTATTCATCATATCAAGACAGATTTCCAGACTCCTCATGACAGAACAACATGCCAGAGGTGGTAACATCTTGGAG
>3840_C_73
TGCAGAAATATCATCAAAATTCGATCCCACCGTTCCAATCCAAATTCGGACCGCCAAACCAAAAACATTCACACACAAGCACACAATTCA
>3840_T_73
TGCAGAAATATCATCAAAATTCGATCCCACCGTTCCAATCCAAATTCGGACCGCCAAACCAAAAACATTCACATACAAGCACACAATTCA
>3845_AAA_50-52-68
TGCAGAAAATATATTCAGCTAACAATTCTTTTCTCCTAGATAACTTTATAACATACTTGAATAAAGGTAAAGAAAATTGTAGAAGTAAAA
>3845_AAT_50-52-68
TGCAGAAAATATATTCAGCTAACAATTCTTTTCTCCTAGATAACTTTATAACATACTTGAATAAAGGTTAAGAAAATTGTAGAAGTAAAA
>3845_ATA_50-52-68
TGCAGAAAATATATTCAGCTAACAATTCTTTTCTCCTAGATAACTTTATAACTTACTTGAATAAAGGTAAAGAAAATTGTAGAAGTAAAA
>3845_GTA_50-52-68
TGCAGAAAATATATTCAGCTAACAATTCTTTTCTCCTAGATAACTTTATAGCTTACTTGAATAAAGGTAAAGAAAATTGTAGAAGTAAAA
>3846_AA_61-82
TGCAGAGTTTCGAAGCATAGACATAGACATGGCAGTGATTTCCAAGAAAACCTATTTGGGTAATCGCATCAAAAGAAGAAAAACATCAGC
>3846_AG_61-82
TGCAGAGTTTCGAAGCATAGACATAGACATGGCAGTGATTTCCAAGAAAACCTATTTGGGTAATCGCATCAAAAGAAGAAAAGCATCAGC
>3846_CA_61-82
TGCAGAGTTTCGAAGCATAGACATAGACATGGCAGTGATTTCCAAGAAAACCTATTTGGGTCATCGCATCAAAAGAAGAAAAACATCAGC
>3852_A_83
TGCAGTTTCTTCTAGGCCATCAGCTAATTACCCATTCCCTCCTCAGAGTGGGCAGTTTGCAGGTTCCCCGCAGGTCAATCAGCAGTATCA
>3852_T_83
TGCAGTTTCTTCTAGGCCATCAGCTAATTACCCATTCCCTCCTCAGAGTGGGCAGTTTGCAGGTTCCCCGCAGGTCAATCAGCTGTATCA
>3859_AAA_17-33-76
TGCAGTCAAACCTCGTTAGAAACTAATCATTAAAAAGCATTCTAGCGATAGATTCACCCATGGAACTTTCTTTGCTATACGCATCTCTCT
>3859_AAC_17-33-76
TGCAGTCAAACCTCGTTAGAAACTAATCATTAAAAAGCATTCTAGCGATAGATTCACCCATGGAACTTTCTTTGCTCTACGCATCTCTCT
>3859_ACA_17-33-76
TGCAGTCAAACCTCGTTAGAAACTAATCATTAACAAGCATTCTAGCGATAGATTCACCCATGGAACTTTCTTTGCTATACGCATCTCTCT
>3859_TAA_17-33-76
TGCAGTCAAACCTCGTTTGAAACTAATCATTAAAAAGCATTCTAGCGATAGATTCACCCATGGAACTTTCTTTGCTATACGCATCTCTCT
>3867_ATG_47-59-60
TGCAGATTTGAGTTGCGGCTTCATATTTCTCTTAGTGCTGGCAAGCTAACTCTGATTCCTGTGTGAGAAATGTGGATAACAAGGACTTCT
>3867_CCA_47-59-60
TGCAGATTTGAGTTGCGGCTTCATATTTCTCTTAGTGCTGGCAAGCTCACTCTGATTCCCATGTGAGAAATGTGGATAACAAGGACTTCT
>3867_CCG_47-59-60
TGCAGATTTGAGTTGCGGCTTCATATTTCTCTTAGTGCTGGCAAGCTCACTCTGATTCCCGTGTGAGAAATGTGGATAACAAGGACTTCT
>3867_CTG_47-59-60
TGCAGATTTGAGTTGCGGCTTCATATTTCTCTTAGTGCTGGCAAGCTCACTCTGATTCCTGTGTGAGAAATGTGGATAACAAGGACTTCT
>3870_ACCT_16-41-71-82
TGCAGGCCTGATGATAACACTGAATGCCTGCTTCTTTGTGACAATCCAATCAGTCATAGTTGCTCTGATTGCAGAAAGGGACTTAAATGT
>3870_TCCT_16-41-71-82
TGCAGGCCTGATGATATCACTGAATGCCTGCTTCTTTGTGACAATCCAATCAGTCATAGTTGCTCTGATTGCAGAAAGGGACTTAAATGT
>3870_TCTA_16-41-71-82
TGCAGGCCTGATGATATCACTGAATGCCTGCTTCTTTGTGACAATCCAATCAGTCATAGTTGCTCTGATTGTAGAAAGGGACATAAATGT
>3870_TTCT_16-41-71-82
TGCAGGCCTGATGATATCACTGAATGCCTGCTTCTTTGTGATAATCCAATCAGTCATAGTTGCTCTGATTGCAGAAAGGGACTTAAATGT
>3874_GCA_20-21-37
TGCAGACAACTCACTCACTTGCATATCAGTGGAAACCAGTTCTCTGGTAGCCTTCCCAGCTCAGTTTCCAGATTAGTTAATCTGAAAAAA
>3874_GTA_20-21-37
TGCAGACAACTCACTCACTTGTATATCAGTGGAAACCAGTTCTCTGGTAGCCTTCCCAGCTCAGTTTCCAGATTAGTTAATCTGAAAAAA
>3874_GTT_20-21-37
TGCAGACAACTCACTCACTTGTATATCAGTGGAAACCTGTTCTCTGGTAGCCTTCCCAGCTCAGTTTCCAGATTAGTTAATCTGAAAAAA
>3874_TTA_20-21-37
TGCAGACAACTCACTCACTTTTATATCAGTGGAAACCAGTTCTCTGGTAGCCTTCCCAGCTCAGTTTCCAGATTAGTTAATCTGAAAAAA
>3875_CAC_5-12-68
TGCAGCAGGGATAGGCTGCCAAGATCATTTGGAATAGCATCATCTGATAGGTTGCACCCAGCTAGACTCAAGCTTGATAATGAGCGTGGT
>3875_CAT_5-12-68
TGCAGCAGGGATAGGCTGCCAAGATCATTTGGAATAGCATCATCTGATAGGTTGCACCCAGCTAGACTTAAGCTTGATAATGAGCGTGGT
>3875_CGC_5-12-68
TGCAGCAGGGATGGGCTGCCAAGATCATTTGGAATAGCATCATCTGATAGGTTGCACCCAGCTAGACTCAAGCTTGATAATGAGCGTGGT
>3875_GAC_5-12-68
TGCAGGAGGGATAGGCTGCCAAGATCATTTGGAATAGCATCATCTGATAGGTTGCACCCAGCTAGACTCAAGCTTGATAATGAGCGTGGT
>3883_GCCC_24-47-75-87
TGCAGTTTTGACCCAACTCAAATAGTAATATCTCCTTCATTTCTTACCCAAATGGTTCAAATTTGAGTCCAAATTCAAGGATTTTGACTT
>3883_GCCG_24-47-75-87
TGCAGTTTTGACCCAACTCAAATAGTAATATCTCCTTCATTTCTTACCCAAATGGTTCAAATTTGAGTCCAAATTCAAGGATTTTGAGTT
>3883_GCTG_24-47-75-87
TGCAGTTTTGACCCAACTCAAATAGTAATATCTCCTTCATTTCTTACCCAAATGGTTCAAATTTGAGTCCAAATTTAAGGATTTTGAGTT
>3883_GGCG_24-47-75-87
TGCAGTTTTGACCCAACTCAAATAGTAATATCTCCTTCATTTCTTACGCAAATGGTTCAAATTTGAGTCCAAATTCAAGGATTTTGAGTT
>3883_TCCG_24-47-75-87
TGCAGTTTTGACCCAACTCAAATATTAATATCTCCTTCATTTCTTACCCAAATGGTTCAAATTTGAGTCCAAATTCAAGGATTTTGAGTT
>3884_CA_10-82
TGCAGTTTGACGAAGAGGAGTACCATTTGGGTCTTCATCTTCCAAGTGTAGGTTTTATGTTGCAAACAGTAAACGAACTCATATCAGTCT
>3884_CT_10-82
TGCAGTTTGACGAAGAGGAGTACCATTTGGGTCTTCATCTTCCAAGTGTAGGTTTTATGTTGCAAACAGTAAACGAACTCATTTCAGTCT
>3884_TT_10-82
TGCAGTTTGATGAAGAGGAGTACCATTTGGGTCTTCATCTTCCAAGTGTAGGTTTTATGTTGCAAACAGTAAACGAACTCATTTCAGTCT
>3893_GA_18-35
TGCAGAATCTGCACTGAAGTTTTGATATCCACAAGAACATACGGATAAATATACACTCTAGTCCAATGAAGGCTCACTAGGGAAGTACCA
>3893_GG_18-35
TGCAGAATCTGCACTGAAGTTTTGATATCCACAAGGACATACGGATAAATATACACTCTAGTCCAATGAAGGCTCACTAGGGAAGTACCA
>3893_TA_18-35
TGCAGAATCTGCACTGAATTTTTGATATCCACAAGAACATACGGATAAATATACACTCTAGTCCAATGAAGGCTCACTAGGGAAGTACCA
>3896_CAA_27-81-87
TGCAGTCCGTGGCTGTGGCACTGCCACCATCACCGCCAGCATATTTGGATGGGTGACCATCTTTCCTTAATTGAGTGAGCAATGTGAAGT
>3896_CAT_27-81-87
TGCAGTCCGTGGCTGTGGCACTGCCACCATCACCGCCAGCATATTTGGATGGGTGACCATCTTTCCTTAATTGAGTGAGCAATGTGATGT
>3896_CGT_27-81-87
TGCAGTCCGTGGCTGTGGCACTGCCACCATCACCGCCAGCATATTTGGATGGGTGACCATCTTTCCTTAATTGAGTGAGCAGTGTGATGT
>3896_TAT_27-81-87
TGCAGTCCGTGGCTGTGGCACTGCCACTATCACCGCCAGCATATTTGGATGGGTGACCATCTTTCCTTAATTGAGTGAGCAATGTGATGT
>3897_GA_47-61
TGCAGAGGAATATCTCCACCAGCTTATCAATAGAAGTTTGATCCAAGGGGCGACGGCAACAAAAGATGGAAGATTCAAAACATGCCGTAT
>3897_GG_47-61
TGCAGAGGAATATCTCCACCAGCTTATCAATAGAAGTTTGATCCAAGGGGCGACGGCAACAGAAGATGGAAGATTCAAAACATGCCGTAT
>3897_TG_47-61
TGCAGAGGAATATCTCCACCAGCTTATCAATAGAAGTTTGATCCAAGTGGCGACGGCAACAGAAGATGGAAGATTCAAAACATGCCGTAT
>3899_AGG_7-32-38
TGCAGCTACAAGTATAAAAATTGGAATTACTAGGAAGAGCAGAGCCATTGTTTCACCTGGTGATATTGCCATTATCGAGCACATATAAGA
>3899_ATG_7-32-38
TGCAGCTACAAGTATAAAAATTGGAATTACTATGAAGAGCAGAGCCATTGTTTCACCTGGTGATATTGCCATTATCGAGCACATATAAGA
>3899_GGA_7-32-38
TGCAGCTGCAAGTATAAAAATTGGAATTACTAGGAAGAACAGAGCCATTGTTTCACCTGGTGATATTGCCATTATCGAGCACATATAAGA
>3899_GGG_7-32-38
TGCAGCTGCAAGTATAAAAATTGGAATTACTAGGAAGAGCAGAGCCATTGTTTCACCTGGTGATATTGCCATTATCGAGCACATATAAGA
>3903_ACT_33-42-67
TGCAGTGTTGTCAATTTTATCATCGGCTGCACTAGTGGTTTTCATCGTGTATGTAATCAGGCCAATATTACTAAACATTGTAAAACGTAT
>3903_TCG_33-42-67
TGCAGTGTTGTCAATTTTATCATCGGCTGCACTTGTGGTTTTCATCGTGTATGTAATCAGGCCAATAGTACTAAACATTGTAAAACGTAT
>3903_TCT_33-42-67
TGCAGTGTTGTCAATTTTATCATCGGCTGCACTTGTGGTTTTCATCGTGTATGTAATCAGGCCAATATTACTAAACATTGTAAAACGTAT
>3903_TTT_33-42-67
TGCAGTGTTGTCAATTTTATCATCGGCTGCACTTGTGGTTTTTATCGTGTATGTAATCAGGCCAATATTACTAAACATTGTAAAACGTAT
>3905_CCC_5-45-87
TGCAGCATGTGATATTCAGTCATCTCACTGTTTTTCCCCAGCACACAACAACAACCACCAAGCTGTTTTTTAATTATTTGGGGTCGGCTA
>3905_TAC_5-45-87
TGCAGTATGTGATATTCAGTCATCTCACTGTTTTTCCCCAGCACAAAACAACAACCACCAAGCTGTTTTTTAATTATTTGGGGTCGGCTA
>3905_TCC_5-45-87
TGCAGTATGTGATATTCAGTCATCTCACTGTTTTTCCCCAGCACACAACAACAACCACCAAGCTGTTTTTTAATTATTTGGGGTCGGCTA
>3905_TCT_5-45-87
TGCAGTATGTGATATTCAGTCATCTCACTGTTTTTCCCCAGCACACAACAACAACCACCAAGCTGTTTTTTAATTATTTGGGGTCGGTTA
>3909_ACAA_46-61-74-80
TGCAGAAGAATCTTCAGGCGCCTTGCAGCATTATTTACGGAGCTCGATTTTTTATAGTCCACTGAGTTAGACTCAGCAGTAGAGTCAAAT
>3909_ATAA_46-61-74-80
TGCAGAAGAATCTTCAGGCGCCTTGCAGCATTATTTACGGAGCTCGATTTTTTATAGTCCATTGAGTTAGACTCAGCAGTAGAGTCAAAT
>3909_ATAG_46-61-74-80
TGCAGAAGAATCTTCAGGCGCCTTGCAGCATTATTTACGGAGCTCGATTTTTTATAGTCCATTGAGTTAGACTCAGCAGTGGAGTCAAAT
>3909_ATGG_46-61-74-80
TGCAGAAGAATCTTCAGGCGCCTTGCAGCATTATTTACGGAGCTCGATTTTTTATAGTCCATTGAGTTAGACTCGGCAGTGGAGTCAAAT
>3909_TTAG_46-61-74-80
TGCAGAAGAATCTTCAGGCGCCTTGCAGCATTATTTACGGAGCTCGTTTTTTTATAGTCCATTGAGTTAGACTCAGCAGTGGAGTCAAAT
>3924_CC_82-86
TGCAGGTTTACGTTCTTTGGCCCTGAAAGATAAGCCTGAACCACAAACTGTAGACTTCTTTCTCTGGTTATGAACAAGATAGCCAGCGAA
>3924_CT_82-86
TGCAGGTTTACGTTCTTTGGCCCTGAAAGATAAGCCTGAACCACAAACTGTAGACTTCTTTCTCTGGTTATGAACAAGATAGCCAGTGAA
>3924_TT_82-86
TGCAGGTTTACGTTCTTTGGCCCTGAAAGATAAGCCTGAACCACAAACTGTAGACTTCTTTCTCTGGTTATGAACAAGATAGTCAGTGAA
>3932_ACAC_6-13-30-75
TGCAGGAGGCAATCTATTAGTTGCTTTCCAAATATAACAAGTGGTACAGCTACTTATAGTTTATCATAAGGTAAACACAATCAAAAGCCT
>3932_TCAC_6-13-30-75
TGCAGGTGGCAATCTATTAGTTGCTTTCCAAATATAACAAGTGGTACAGCTACTTATAGTTTATCATAAGGTAAACACAATCAAAAGCCT
>3932_TCCC_6-13-30-75
TGCAGGTGGCAATCTATTAGTTGCTTTCCACATATAACAAGTGGTACAGCTACTTATAGTTTATCATAAGGTAAACACAATCAAAAGCCT
>3932_TCCG_6-13-30-75
TGCAGGTGGCAATCTATTAGTTGCTTTCCACATATAACAAGTGGTACAGCTACTTATAGTTTATCATAAGGTAAAGACAATCAAAAGCCT
>3932_TTCC_6-13-30-75
TGCAGGTGGCAATTTATTAGTTGCTTTCCACATATAACAAGTGGTACAGCTACTTATAGTTTATCATAAGGTAAACACAATCAAAAGCCT
>3932_TTCG_6-13-30-75
TGCAGGTGGCAATTTATTAGTTGCTTTCCACATATAACAAGTGGTACAGCTACTTATAGTTTATCATAAGGTAAAGACAATCAAAAGCCT
>3934_ACG_32-51-74
TGCAGCGCAAATGACTCGCCTTTTCCCTTTTCATGTGCCCTCGATATAGACCGCAAAAAGGATAGCAACTCCTTGTGTCGTGATTGTTTT
>3934_AGG_32-51-74
TGCAGCGCAAATGACTCGCCTTTTCCCTTTTCATGTGCCCTCGATATAGACGGCAAAAAGGATAGCAACTCCTTGTGTCGTGATTGTTTT
>3934_ATG_32-51-74
TGCAGCGCAAATGACTCGCCTTTTCCCTTTTCATGTGCCCTCGATATAGACTGCAAAAAGGATAGCAACTCCTTGTGTCGTGATTGTTTT
>3934_GTG_32-51-74
TGCAGCGCAAATGACTCGCCTTTTCCCTTTTCGTGTGCCCTCGATATAGACTGCAAAAAGGATAGCAACTCCTTGTGTCGTGATTGTTTT
>3934_GTT_32-51-74
TGCAGCGCAAATGACTCGCCTTTTCCCTTTTCGTGTGCCCTCGATATAGACTGCAAAAAGGATAGCAACTCCTTTTGTCGTGATTGTTTT
>3935_CAA_46-56-72
TGCAGACATAGGCATTTCTAGGAGGATATAATACACATATGACATACCCTGTTCCAAACTTAGTCTACTTCAAATTGTCTCCTCTCTTTT
>3935_CAT_46-56-72
TGCAGACATAGGCATTTCTAGGAGGATATAATACACATATGACATACCCTGTTCCAAACTTAGTCTACTTCATATTGTCTCCTCTCTTTT
>3935_CTA_46-56-72
TGCAGACATAGGCATTTCTAGGAGGATATAATACACATATGACATACCCTGTTCCATACTTAGTCTACTTCAAATTGTCTCCTCTCTTTT
>3935_TAT_46-56-72
TGCAGACATAGGCATTTCTAGGAGGATATAATACACATATGACATATCCTGTTCCAAACTTAGTCTACTTCATATTGTCTCCTCTCTTTT
>3942_CG_29-32
TGCAGGATTATTTTCTTCACTTAATAATTCTTGAATATGTTAATCATTTTACTTCAAAGCTAAACATGCCTCAACTCGTACCTGAACTGT
>3942_TG_29-32
TGCAGGATTATTTTCTTCACTTAATAATTTTTGAATATGTTAATCATTTTACTTCAAAGCTAAACATGCCTCAACTCGTACCTGAACTGT
>3942_TT_29-32
TGCAGGATTATTTTCTTCACTTAATAATTTTTTAATATGTTAATCATTTTACTTCAAAGCTAAACATGCCTCAACTCGTACCTGAACTGT
>3958_ACCCGG_20-43-44-57-66-77
TGCAGGAGATTAAAGTCACCACTCAACCACATATTAAGTTGGACCACTGTATGAATACGATCGAATGTCCCACTGGTGATATAATTGTGA
>3958_ACCTAA_20-43-44-57-66-77
TGCAGGAGATTAAAGTCACCACTCAACCACATATTAAGTTGGACCACTGTATGAATATGATCGAATATCCCACTGGTAATATAATTGTGA
>3958_ACCTGA_20-43-44-57-66-77
TGCAGGAGATTAAAGTCACCACTCAACCACATATTAAGTTGGACCACTGTATGAATATGATCGAATGTCCCACTGGTAATATAATTGTGA
>3958_ACCTGG_20-43-44-57-66-77
TGCAGGAGATTAAAGTCACCACTCAACCACATATTAAGTTGGACCACTGTATGAATATGATCGAATGTCCCACTGGTGATATAATTGTGA
>3958_ACTTGG_20-43-44-57-66-77
TGCAGGAGATTAAAGTCACCACTCAACCACATATTAAGTTGGACTACTGTATGAATATGATCGAATGTCCCACTGGTGATATAATTGTGA
>3958_ATCTAA_20-43-44-57-66-77
TGCAGGAGATTAAAGTCACCACTCAACCACATATTAAGTTGGATCACTGTATGAATATGATCGAATATCCCACTGGTAATATAATTGTGA
>3958_CCCTGA_20-43-44-57-66-77
TGCAGGAGATTAAAGTCACCCCTCAACCACATATTAAGTTGGACCACTGTATGAATATGATCGAATGTCCCACTGGTAATATAATTGTGA
>3958_GCCTGG_20-43-44-57-66-77
TGCAGGAGATTAAAGTCACCGCTCAACCACATATTAAGTTGGACCACTGTATGAATATGATCGAATGTCCCACTGGTGATATAATTGTGA
>3960_ACCAA_37-40-42-68-81
TGCAGAAAATCCTTTTGGGTTGTATAGTTGATCAATCAAACTCGAAAGCAGTGTTTTAACAAGTTGTGAGGGTATTCCTTTATGTTGACT
>3960_ACTAA_37-40-42-68-81
TGCAGAAAATCCTTTTGGGTTGTATAGTTGATCAATCAAACTTGAAAGCAGTGTTTTAACAAGTTGTGAGGGTATTCCTTTATGTTGACT
>3960_ACTAC_37-40-42-68-81
TGCAGAAAATCCTTTTGGGTTGTATAGTTGATCAATCAAACTTGAAAGCAGTGTTTTAACAAGTTGTGAGGGTATTCCTTTCTGTTGACT
>3960_ACTGC_37-40-42-68-81
TGCAGAAAATCCTTTTGGGTTGTATAGTTGATCAATCAAACTTGAAAGCAGTGTTTTAACAAGTTGTGGGGGTATTCCTTTCTGTTGACT
>3960_GCTAC_37-40-42-68-81
TGCAGAAAATCCTTTTGGGTTGTATAGTTGATCAATCGAACTTGAAAGCAGTGTTTTAACAAGTTGTGAGGGTATTCCTTTCTGTTGACT
>3960_GTTAC_37-40-42-68-81
TGCAGAAAATCCTTTTGGGTTGTATAGTTGATCAATCGAATTTGAAAGCAGTGTTTTAACAAGTTGTGAGGGTATTCCTTTCTGTTGACT
>3965_G_60
TGCAGTGAAAAATCAAGAAATTAGAAGGGTGACGATTCATGGTTTGCCTCTTCATCTCTGGTGTCAGAAATTATTCAAAGCCATTGGTGA
>3965_T_60
TGCAGTGAAAAATCAAGAAATTAGAAGGGTGACGATTCATGGTTTGCCTCTTCATCTCTGTTGTCAGAAATTATTCAAAGCCATTGGTGA
>3972_AC_7-78
TGCAGAAAAACATAGCTTGCTTGGTAAATGAACTCCACAAGAAAACCATCATTGTGAAAAAGAAATACAGCAGCAAAACATAACCCCATG
>3972_AT_7-78
TGCAGAAAAACATAGCTTGCTTGGTAAATGAACTCCACAAGAAAACCATCATTGTGAAAAAGAAATACAGCAGCAAAATATAACCCCATG
>3972_TC_7-78
TGCAGAATAACATAGCTTGCTTGGTAAATGAACTCCACAAGAAAACCATCATTGTGAAAAAGAAATACAGCAGCAAAACATAACCCCATG
>3974_A_64
TGCAGGTGGTGTTGATGATGGAAAGTTAGATCTCATTGGAACTATGGTAGGAAATAGACAACCAAAGCTCTAGAATCTGCTGCCATAAAC
>3974_C_64
TGCAGGTGGTGTTGATGATGGAAAGTTAGATCTCATTGGAACTATGGTAGGAAATAGACAACCACAGCTCTAGAATCTGCTGCCATAAAC
>3975_CATTA_6-14-19-33-61
TGCAGCCTCCACTCATATATCTCATATGTAATTTTCAAATGTACCTTCTACCAAAATATAGAAAGCATTTTACAGAACATTTTGCCAAAA
>3975_CGCTA_6-14-19-33-61
TGCAGCCTCCACTCGTATACCTCATATGTAATTTTCAAATGTACCTTCTACCAAAATATAGAAAGCATTTTACAGAACATTTTGCCAAAA
>3975_CGTGA_6-14-19-33-61
TGCAGCCTCCACTCGTATATCTCATATGTAATTGTCAAATGTACCTTCTACCAAAATATAGAAAGCATTTTACAGAACATTTTGCCAAAA
>3975_CGTTA_6-14-19-33-61
TGCAGCCTCCACTCGTATATCTCATATGTAATTTTCAAATGTACCTTCTACCAAAATATAGAAAGCATTTTACAGAACATTTTGCCAAAA
>3975_CGTTC_6-14-19-33-61
TGCAGCCTCCACTCGTATATCTCATATGTAATTTTCAAATGTACCTTCTACCAAAATATAGCAAGCATTTTACAGAACATTTTGCCAAAA
>3975_GGTTA_6-14-19-33-61
TGCAGCGTCCACTCGTATATCTCATATGTAATTTTCAAATGTACCTTCTACCAAAATATAGAAAGCATTTTACAGAACATTTTGCCAAAA
>3977_CCGCA_30-42-65-68-73
TGCAGTTGGCCGTCAAGAGCTCAAGTTTCTCGCCAGTGGTGTCGCTGGAAAGAGAGACTTTCACCGTTCTGCAATTGTCATCGGAGTTAT
>3977_CTACA_30-42-65-68-73
TGCAGTTGGCCGTCAAGAGCTCAAGTTTCTCGCCAGTGGTGTTGCTGGAAAGAGAGACTTTCACCATTCTGCAATTGTCATCGGAGTTAT
>3977_CTATA_30-42-65-68-73
TGCAGTTGGCCGTCAAGAGCTCAAGTTTCTCGCCAGTGGTGTTGCTGGAAAGAGAGACTTTCACCATTTTGCAATTGTCATCGGAGTTAT
>3977_CTGCA_30-42-65-68-73
TGCAGTTGGCCGTCAAGAGCTCAAGTTTCTCGCCAGTGGTGTTGCTGGAAAGAGAGACTTTCACCGTTCTGCAATTGTCATCGGAGTTAT
>3977_CTGCT_30-42-65-68-73
TGCAGTTGGCCGTCAAGAGCTCAAGTTTCTCGCCAGTGGTGTTGCTGGAAAGAGAGACTTTCACCGTTCTGCATTTGTCATCGGAGTTAT
>3977_TTGCA_30-42-65-68-73
TGCAGTTGGCCGTCAAGAGCTCAAGTTTCTTGCCAGTGGTGTTGCTGGAAAGAGAGACTTTCACCGTTCTGCAATTGTCATCGGAGTTAT
>3980_AGCG_6-32-44-57
TGCAGAAATGGAGAGAGCGAGCAGCAAGAGAGGAGACGAAAAGGCGGAAGAAGACGGGGTCGTCGGAGGACCATCGAAGAATGAGGTGGA
>3980_CGCC_6-32-44-57
TGCAGACATGGAGAGAGCGAGCAGCAAGAGAGGAGACGAAAAGGCGGAAGAAGACGGCGTCGTCGGAGGACCATCGAAGAATGAGGTGGA
>3980_CGCG_6-32-44-57
TGCAGACATGGAGAGAGCGAGCAGCAAGAGAGGAGACGAAAAGGCGGAAGAAGACGGGGTCGTCGGAGGACCATCGAAGAATGAGGTGGA
>3980_CGTG_6-32-44-57
TGCAGACATGGAGAGAGCGAGCAGCAAGAGAGGAGACGAAAAGGTGGAAGAAGACGGGGTCGTCGGAGGACCATCGAAGAATGAGGTGGA
>3980_CTCG_6-32-44-57
TGCAGACATGGAGAGAGCGAGCAGCAAGAGAGTAGACGAAAAGGCGGAAGAAGACGGGGTCGTCGGAGGACCATCGAAGAATGAGGTGGA
>3985_A_81
TGCAGAAGCAAAGAAACAATCAGTTAGGAACTAGAATTGCATTCTTGGAAACATAAAACCCAGTTATATGTGGCATAAGCAAGCATGAGA
>3985_T_81
TGCAGAAGCAAAGAAACAATCAGTTAGGAACTAGAATTGCATTCTTGGAAACATAAAACCCAGTTATATGTGGCATAAGCATGCATGAGA
>4003_CTC_5-10-32
TGCAGCTATTTGACAAAACCCAAGTTGCTGATCCTTTCTTCTCCAATAAGAAAAGCCCAAGTTAATGAAAATGAAAGTCCTTCTCGAAGG
>4003_TCC_5-10-32
TGCAGTTATTCGACAAAACCCAAGTTGCTGATCCTTTCTTCTCCAATAAGAAAAGCCCAAGTTAATGAAAATGAAAGTCCTTCTCGAAGG
>4003_TTC_5-10-32
TGCAGTTATTTGACAAAACCCAAGTTGCTGATCCTTTCTTCTCCAATAAGAAAAGCCCAAGTTAATGAAAATGAAAGTCCTTCTCGAAGG
>4003_TTT_5-10-32
TGCAGTTATTTGACAAAACCCAAGTTGCTGATTCTTTCTTCTCCAATAAGAAAAGCCCAAGTTAATGAAAATGAAAGTCCTTCTCGAAGG
>4004_AC_39-74
TGCAGCTTCTAATTTAATGCCATATATGAACAATGCTGTAGATATTAGTGCGCAAGTTTTGCCACTAAATGAACCAAAAGTGATTTTATT
>4004_AT_39-74
TGCAGCTTCTAATTTAATGCCATATATGAACAATGCTGTAGATATTAGTGCGCAAGTTTTGCCACTAAATGAACTAAAAGTGATTTTATT
>4004_GT_39-74
TGCAGCTTCTAATTTAATGCCATATATGAACAATGCTGTGGATATTAGTGCGCAAGTTTTGCCACTAAATGAACTAAAAGTGATTTTATT
>4014_A_84
TGCAGAAAATATATTCAGCTAACAATTCTTTTCTCCTAGATAACTTTATACGGAGTAATTTACTAGAATAAAGGTAAAGAAAATAGTATT
>4014_T_84
TGCAGAAAATATATTCAGCTAACAATTCTTTTCTCCTAGATAACTTTATACGGAGTAATTTACTAGAATAAAGGTAAAGAAAATTGTATT
>4016_CGCAC_23-29-71-83-84
TGCAGCCTCGTGATCATTGCCATCGCCTCGTTTGCAGCATCCGAAGCAGCATTTCTTTCTTCCTCCAGTTCCTTGTACAAAGCACTCATG
>4016_CGCAT_23-29-71-83-84
TGCAGCCTCGTGATCATTGCCATCGCCTCGTTTGCAGCATCCGAAGCAGCATTTCTTTCTTCCTCCAGTTCCTTGTACAAAGCATTCATG
>4016_CGCCT_23-29-71-83-84
TGCAGCCTCGTGATCATTGCCATCGCCTCGTTTGCAGCATCCGAAGCAGCATTTCTTTCTTCCTCCAGTTCCTTGTACAAAGCCTTCATG
>4016_TACAC_23-29-71-83-84
TGCAGCCTCGTGATCATTGCCATTGCCTCATTTGCAGCATCCGAAGCAGCATTTCTTTCTTCCTCCAGTTCCTTGTACAAAGCACTCATG
>4016_TATAC_23-29-71-83-84
TGCAGCCTCGTGATCATTGCCATTGCCTCATTTGCAGCATCCGAAGCAGCATTTCTTTCTTCCTCCAGTTCTTTGTACAAAGCACTCATG
>4016_TGCAC_23-29-71-83-84
TGCAGCCTCGTGATCATTGCCATTGCCTCGTTTGCAGCATCCGAAGCAGCATTTCTTTCTTCCTCCAGTTCCTTGTACAAAGCACTCATG
>4022_A_71
TGCAGAGCAGTAAGCCAAGAGTTAATAAAAGCAACCCATCTTGAAAAAATTCCATAGTTTGTCACTTAGGTAATGAAAAAAGTTCATAAG
>4022_G_71
TGCAGAGCAGTAAGCCAAGAGTTAATAAAAGCAACCCATCTTGAAAAAATTCCATAGTTTGTCACTTAGGTGATGAAAAAAGTTCATAAG
>4039_CGTGGG_5-27-69-72-76-88
TGCAGCGTTCCAAATCCGAACCAGCTTGTAATCATTAGTAATGGGATCCAAACCAAATCCAAAAGTTTCTTGGAAAGTCGTCACATTGGG
>4039_TATGCG_5-27-69-72-76-88
TGCAGTGTTCCAAATCCGAACCAGCTTATAATCATTAGTAATGGGATCCAAACCAAATCCAAAAGTTTCTTGGAAACTCGTCACATTGGG
>4039_TGCGGG_5-27-69-72-76-88
TGCAGTGTTCCAAATCCGAACCAGCTTGTAATCATTAGTAATGGGATCCAAACCAAATCCAAAAGTTTCCTGGAAAGTCGTCACATTGGG
>4039_TGTCCG_5-27-69-72-76-88
TGCAGTGTTCCAAATCCGAACCAGCTTGTAATCATTAGTAATGGGATCCAAACCAAATCCAAAAGTTTCTTGCAAACTCGTCACATTGGG
>4039_TGTGCA_5-27-69-72-76-88
TGCAGTGTTCCAAATCCGAACCAGCTTGTAATCATTAGTAATGGGATCCAAACCAAATCCAAAAGTTTCTTGGAAACTCGTCACATTGAG
>4039_TGTGCG_5-27-69-72-76-88
TGCAGTGTTCCAAATCCGAACCAGCTTGTAATCATTAGTAATGGGATCCAAACCAAATCCAAAAGTTTCTTGGAAACTCGTCACATTGGG
>4039_TGTGGG_5-27-69-72-76-88
TGCAGTGTTCCAAATCCGAACCAGCTTGTAATCATTAGTAATGGGATCCAAACCAAATCCAAAAGTTTCTTGGAAAGTCGTCACATTGGG
>4044_GAT_32-62-65
TGCAGCATCTCAATACCATCAACTTGCTTCTTGAAGTCTGTGCTAAGAAGCCTCCTGTGCAGATCTTCTCTGAAATACTTCAAAAGACCA
>4044_TAT_32-62-65
TGCAGCATCTCAATACCATCAACTTGCTTCTTTAAGTCTGTGCTAAGAAGCCTCCTGTGCAGATCTTCTCTGAAATACTTCAAAAGACCA
>4044_TGA_32-62-65
TGCAGCATCTCAATACCATCAACTTGCTTCTTTAAGTCTGTGCTAAGAAGCCTCCTGTGCAGGTCATCTCTGAAATACTTCAAAAGACCA
>4044_TGT_32-62-65
TGCAGCATCTCAATACCATCAACTTGCTTCTTTAAGTCTGTGCTAAGAAGCCTCCTGTGCAGGTCTTCTCTGAAATACTTCAAAAGACCA
>4046_CG_14-39
TGCAGCGTCAAGTTCTGAATCAATCAACATAAGAATGCTGAAGGAATCAGGCATTGAGGCAAGTGGAACACAGAGACAATTATCACTGGA
>4046_TC_14-39
TGCAGCGTCAAGTTTTGAATCAATCAACATAAGAATGCTCAAGGAATCAGGCATTGAGGCAAGTGGAACACAGAGACAATTATCACTGGA
>4046_TG_14-39
TGCAGCGTCAAGTTTTGAATCAATCAACATAAGAATGCTGAAGGAATCAGGCATTGAGGCAAGTGGAACACAGAGACAATTATCACTGGA
>4047_AGT_51-68-75
TGCAGTCACGGCGGAGGAACAACTTCAATTTCCTTTGTCACCGTTTCATGCAATGGAATATGTGTACGGCTACAATTCAAGCGTTCATGA
>4047_CAT_51-68-75
TGCAGTCACGGCGGAGGAACAACTTCAATTTCCTTTGTCACCGTTTCATGCCATGGAATATGTGTACGACTACAATTCAAGCGTTCATGA
>4047_CGA_51-68-75
TGCAGTCACGGCGGAGGAACAACTTCAATTTCCTTTGTCACCGTTTCATGCCATGGAATATGTGTACGGCTACAAATCAAGCGTTCATGA
>4047_CGT_51-68-75
TGCAGTCACGGCGGAGGAACAACTTCAATTTCCTTTGTCACCGTTTCATGCCATGGAATATGTGTACGGCTACAATTCAAGCGTTCATGA
>4051_GCCC_24-27-74-76
TGCAGATGAAGAGTACTTGGGTCAGGTCCACCATCTTAATAGACACTGGATCCATGACCCCGAAATTCTTAAACCACTAGAGAAATTCTC
>4051_GCTC_24-27-74-76
TGCAGATGAAGAGTACTTGGGTCAGGTCCACCATCTTAATAGACACTGGATCCATGACCCCGAAATTCTTAAACTACTAGAGAAATTCTC
>4051_GCTT_24-27-74-76
TGCAGATGAAGAGTACTTGGGTCAGGTCCACCATCTTAATAGACACTGGATCCATGACCCCGAAATTCTTAAACTATTAGAGAAATTCTC
>4051_GTTC_24-27-74-76
TGCAGATGAAGAGTACTTGGGTCAGGTTCACCATCTTAATAGACACTGGATCCATGACCCCGAAATTCTTAAACTACTAGAGAAATTCTC
>4051_TCTC_24-27-74-76
TGCAGATGAAGAGTACTTGGGTCATGTCCACCATCTTAATAGACACTGGATCCATGACCCCGAAATTCTTAAACTACTAGAGAAATTCTC
>4057_AAC_31-35-44
TGCAGCACAATTTAGTCAGTACCCCAATAATAGTTATAAAAAAACAAAAAATAAAAAGAATAGGAAAAGAAAAGAAGTCTGTCAGGACTC
>4057_AAT_31-35-44
TGCAGCACAATTTAGTCAGTACCCCAATAATAGTTATAAAAAAATAAAAAATAAAAAGAATAGGAAAAGAAAAGAAGTCTGTCAGGACTC
>4057_ACC_31-35-44
TGCAGCACAATTTAGTCAGTACCCCAATAATAGTTCTAAAAAAACAAAAAATAAAAAGAATAGGAAAAGAAAAGAAGTCTGTCAGGACTC
>4057_TAT_31-35-44
TGCAGCACAATTTAGTCAGTACCCCAATAATTGTTATAAAAAAATAAAAAATAAAAAGAATAGGAAAAGAAAAGAAGTCTGTCAGGACTC
>4061_ACTCAT_24-77-79-86-88-89
TGCAGAAGCCAAGACAAAAATGTTAACAAAATATTCGGTCCCTTGCGTGATCCAAAGTTTCCCAATCTCTCACTCTCCCTCTCTCTCTAT
>4061_ATGCAT_24-77-79-86-88-89
TGCAGAAGCCAAGACAAAAATGTTAACAAAATATTCGGTCCCTTGCGTGATCCAAAGTTTCCCAATCTCTCACTCTCTCGCTCTCTCTAT
>4061_ATTAGT_24-77-79-86-88-89
TGCAGAAGCCAAGACAAAAATGTTAACAAAATATTCGGTCCCTTGCGTGATCCAAAGTTTCCCAATCTCTCACTCTCTCTCTCTCTATGT
>4061_ATTCAC_24-77-79-86-88-89
TGCAGAAGCCAAGACAAAAATGTTAACAAAATATTCGGTCCCTTGCGTGATCCAAAGTTTCCCAATCTCTCACTCTCTCTCTCTCTCTAC
>4061_ATTCAT_24-77-79-86-88-89
TGCAGAAGCCAAGACAAAAATGTTAACAAAATATTCGGTCCCTTGCGTGATCCAAAGTTTCCCAATCTCTCACTCTCTCTCTCTCTCTAT
>4061_ATTCCT_24-77-79-86-88-89
TGCAGAAGCCAAGACAAAAATGTTAACAAAATATTCGGTCCCTTGCGTGATCCAAAGTTTCCCAATCTCTCACTCTCTCTCTCTCTCTCT
>4061_GTGCAT_24-77-79-86-88-89
TGCAGAAGCCAAGACAAAAATGTTGACAAAATATTCGGTCCCTTGCGTGATCCAAAGTTTCCCAATCTCTCACTCTCTCGCTCTCTCTAT
>4066_AGTC_11-17-41-87
TGCAGACTGTGATGGTAGTACGGAAGTGTGGAGTAACACAATGTGTGTGTGCAATTGTAATTTGATGGGTACCCTTTATGTCGATTCCCC
>4066_TGAC_11-17-41-87
TGCAGACTGTGTTGGTAGTACGGAAGTGTGGAGTAACACAAAGTGTGTGTGCAATTGTAATTTGATGGGTACCCTTTATGTCGATTCCCC
>4066_TGAG_11-17-41-87
TGCAGACTGTGTTGGTAGTACGGAAGTGTGGAGTAACACAAAGTGTGTGTGCAATTGTAATTTGATGGGTACCCTTTATGTCGATTCGCC
>4066_TGAT_11-17-41-87
TGCAGACTGTGTTGGTAGTACGGAAGTGTGGAGTAACACAAAGTGTGTGTGCAATTGTAATTTGATGGGTACCCTTTATGTCGATTCTCC
>4066_TTAC_11-17-41-87
TGCAGACTGTGTTGGTATTACGGAAGTGTGGAGTAACACAAAGTGTGTGTGCAATTGTAATTTGATGGGTACCCTTTATGTCGATTCCCC
>4068_AG_8-61
TGCAGGACATTGAAGACTGTACAACGGCTGTTGCTGCTGTAGGTAAGGATTGTCAGAAGGCGACATAAAAAGCTCACCAGGGCGCAAATT
>4068_GA_8-61
TGCAGGACGTTGAAGACTGTACAACGGCTGTTGCTGCTGTAGGTAAGGATTGTCAGAAGGCAACATAAAAAGCTCACCAGGGCGCAAATT
>4068_GG_8-61
TGCAGGACGTTGAAGACTGTACAACGGCTGTTGCTGCTGTAGGTAAGGATTGTCAGAAGGCGACATAAAAAGCTCACCAGGGCGCAAATT
>4071_AA_26-28
TGCAGATAATTAGCAAAAAAGAAAAAACATAAAATAAAATGAAAAAATTATTGAGTATCATATGCTAGTCATAATAAAATGAAAAAAGAA
>4071_AG_26-28
TGCAGATAATTAGCAAAAAAGAAAAAACGTAAAATAAAATGAAAAAATTATTGAGTATCATATGCTAGTCATAATAAAATGAAAAAAGAA
>4071_CA_26-28
TGCAGATAATTAGCAAAAAAGAAAAACCATAAAATAAAATGAAAAAATTATTGAGTATCATATGCTAGTCATAATAAAATGAAAAAAGAA
>4072_A_78
TGCAGCTAAATATGCTATCTTACCCTATTGGTAATTTCTCTAGTTCCTCTGTTAGATACCCTAATTACTGGAATATGTAAGCTGTTAGCT
>4072_T_78
TGCAGCTAAATATGCTATCTTACCCTATTGGTAATTTCTCTAGTTCCTCTGTTAGATACCCTAATTACTGGAATATGTTAGCTGTTAGCT
>4080_CGAC_31-71-75-84
TGCAGTAGCTGAAGCACTAATAGTAGCAAGGCGCTGCCAAACCTCTCCATATATCTAATATCTTCCCTCAAGGTTACACACACACAGTGA
>4080_CGAT_31-71-75-84
TGCAGTAGCTGAAGCACTAATAGTAGCAAGGCGCTGCCAAACCTCTCCATATATCTAATATCTTCCCTCAAGGTTACACACACATAGTGA
>4080_CGGC_31-71-75-84
TGCAGTAGCTGAAGCACTAATAGTAGCAAGGCGCTGCCAAACCTCTCCATATATCTAATATCTTCCCTCAAGGTTGCACACACACAGTGA
>4080_CTAC_31-71-75-84
TGCAGTAGCTGAAGCACTAATAGTAGCAAGGCGCTGCCAAACCTCTCCATATATCTAATATCTTCCCTCAATGTTACACACACACAGTGA
>4080_TGAC_31-71-75-84
TGCAGTAGCTGAAGCACTAATAGTAGCAAGGTGCTGCCAAACCTCTCCATATATCTAATATCTTCCCTCAAGGTTACACACACACAGTGA
>4085_CC_28-79
TGCAGCATTTAGAATGTTCATTAGGAAACTAATTTTTTCTTGTGATCGACTTGTTAGCTCATCACAGCTTTGTGCAAACCAAGAATAAAG
>4085_GC_28-79
TGCAGCATTTAGAATGTTCATTAGGAAAGTAATTTTTTCTTGTGATCGACTTGTTAGCTCATCACAGCTTTGTGCAAACCAAGAATAAAG
>4085_GT_28-79
TGCAGCATTTAGAATGTTCATTAGGAAAGTAATTTTTTCTTGTGATCGACTTGTTAGCTCATCACAGCTTTGTGCAAACTAAGAATAAAG
>4090_CAGAC_42-47-67-71-85
TGCAGATTATGCCACAACATAGTTTATTATCCTTACTAGGAACCACTAGTCCTGTAAAATGAGGAGAGGATAAGTTAAAAGAGTTCGCTA
>4090_CAGTC_42-47-67-71-85
TGCAGATTATGCCACAACATAGTTTATTATCCTTACTAGGAACCACTAGTCCTGTAAAATGAGGAGAGGATTAGTTAAAAGAGTTCGCTA
>4090_CAGTT_42-47-67-71-85
TGCAGATTATGCCACAACATAGTTTATTATCCTTACTAGGAACCACTAGTCCTGTAAAATGAGGAGAGGATTAGTTAAAAGAGTTTGCTA
>4090_CATTC_42-47-67-71-85
TGCAGATTATGCCACAACATAGTTTATTATCCTTACTAGGAACCACTAGTCCTGTAAAATGAGGAGATGATTAGTTAAAAGAGTTCGCTA
>4090_CGGAC_42-47-67-71-85
TGCAGATTATGCCACAACATAGTTTATTATCCTTACTAGGAACCACTGGTCCTGTAAAATGAGGAGAGGATAAGTTAAAAGAGTTCGCTA
>4090_TAGTC_42-47-67-71-85
TGCAGATTATGCCACAACATAGTTTATTATCCTTACTAGGAATCACTAGTCCTGTAAAATGAGGAGAGGATTAGTTAAAAGAGTTCGCTA
>4094_CCC_44-66-70
TGCAGTTGTAAATCATAATCATCTTCACTTCCTTGACTCACCAGCTTTATAAACCCATTTCCTATCCGCCCAAATACAAGAAACCAGCTT
>4094_CCT_44-66-70
TGCAGTTGTAAATCATAATCATCTTCACTTCCTTGACTCACCAGCTTTATAAACCCATTTCCTATCCGCCTAAATACAAGAAACCAGCTT
>4094_CTC_44-66-70
TGCAGTTGTAAATCATAATCATCTTCACTTCCTTGACTCACCAGCTTTATAAACCCATTTCCTATCTGCCCAAATACAAGAAACCAGCTT
>4094_TCC_44-66-70
TGCAGTTGTAAATCATAATCATCTTCACTTCCTTGACTCACCAGTTTTATAAACCCATTTCCTATCCGCCCAAATACAAGAAACCAGCTT
>4099_AACC_35-45-62-89
TGCAGATTTCTTGACAAAGCAGCAATAACTGAAGGAAATGAGGATAAGAAAATACCAAGTCCCTGGAAACTAGCAAGAGTGACAAAAGTC
>4099_GGAC_35-45-62-89
TGCAGATTTCTTGACAAAGCAGCAATAACTGAAGGGAATGAGGATGAGAAAATACCAAGTCCATGGAAACTAGCAAGAGTGACAAAAGTC
>4099_GGCC_35-45-62-89
TGCAGATTTCTTGACAAAGCAGCAATAACTGAAGGGAATGAGGATGAGAAAATACCAAGTCCCTGGAAACTAGCAAGAGTGACAAAAGTC
>4099_GGCT_35-45-62-89
TGCAGATTTCTTGACAAAGCAGCAATAACTGAAGGGAATGAGGATGAGAAAATACCAAGTCCCTGGAAACTAGCAAGAGTGACAAAAGTT
>4109_AAC_47-83-89
TGCAGTACAATAGCCAAAAACAATTAAATTAGAATGCTAATTTTCTAAAGGTCCCGAATCTATTTTCCAATTTGATTTTTCTTAATTAAC
>4109_GAA_47-83-89
TGCAGTACAATAGCCAAAAACAATTAAATTAGAATGCTAATTTTCTAGAGGTCCCGAATCTATTTTCCAATTTGATTTTTCTTAATTAAA
>4109_GAC_47-83-89
TGCAGTACAATAGCCAAAAACAATTAAATTAGAATGCTAATTTTCTAGAGGTCCCGAATCTATTTTCCAATTTGATTTTTCTTAATTAAC
>4109_GGA_47-83-89
TGCAGTACAATAGCCAAAAACAATTAAATTAGAATGCTAATTTTCTAGAGGTCCCGAATCTATTTTCCAATTTGATTTTTCTTGATTAAA
>4109_GGC_47-83-89
TGCAGTACAATAGCCAAAAACAATTAAATTAGAATGCTAATTTTCTAGAGGTCCCGAATCTATTTTCCAATTTGATTTTTCTTGATTAAC
>4110_CTG_51-64-72
TGCAGTTTGTCTTTTGGTATCTAATGGCTTCCAATTTTTAGCTTAATGACACTAATTATTACTCTATTTTTAGAAGGAAATTGGTGTCAC
>4110_TCC_51-64-72
TGCAGTTTGTCTTTTGGTATCTAATGGCTTCCAATTTTTAGCTTAATGACATTAATTATTACTCCATTTTTACAAGGAAATTGGTGTCAC
>4110_TTC_51-64-72
TGCAGTTTGTCTTTTGGTATCTAATGGCTTCCAATTTTTAGCTTAATGACATTAATTATTACTCTATTTTTACAAGGAAATTGGTGTCAC
>4110_TTG_51-64-72
TGCAGTTTGTCTTTTGGTATCTAATGGCTTCCAATTTTTAGCTTAATGACATTAATTATTACTCTATTTTTAGAAGGAAATTGGTGTCAC
>4113_AAA_11-57-84
TGCAGAAATTAAATTTAAATTTTCATTCCTACAAAATTGTAAGGAAAAGAAATTTACAAGTTTGGATTTGTGTGAAGACTATTTACTAGG
>4113_CAA_11-57-84
TGCAGAAATTACATTTAAATTTTCATTCCTACAAAATTGTAAGGAAAAGAAATTTACAAGTTTGGATTTGTGTGAAGACTATTTACTAGG
>4113_CAG_11-57-84
TGCAGAAATTACATTTAAATTTTCATTCCTACAAAATTGTAAGGAAAAGAAATTTACAAGTTTGGATTTGTGTGAAGACTATTTGCTAGG
>4113_CGA_11-57-84
TGCAGAAATTACATTTAAATTTTCATTCCTACAAAATTGTAAGGAAAAGAAATTTACGAGTTTGGATTTGTGTGAAGACTATTTACTAGG
>4114_AGA_14-16-30
TGCAGGTAATTTTTATGACAAATTTTTTTTATTAAGTTTTTTAACTTCCACAATTACATTTTTGGTGGAAAACAAATCTTCAATTTCTAG
>4114_GGA_14-16-30
TGCAGGTAATTTTTGTGACAAATTTTTTTTATTAAGTTTTTTAACTTCCACAATTACATTTTTGGTGGAAAACAAATCTTCAATTTCTAG
>4114_GTA_14-16-30
TGCAGGTAATTTTTGTTACAAATTTTTTTTATTAAGTTTTTTAACTTCCACAATTACATTTTTGGTGGAAAACAAATCTTCAATTTCTAG
>4114_GTG_14-16-30
TGCAGGTAATTTTTGTTACAAATTTTTTTTGTTAAGTTTTTTAACTTCCACAATTACATTTTTGGTGGAAAACAAATCTTCAATTTCTAG
>4117_CAA_7-14-50
TGCAGAACGAACAAAAGGATGCATCTTGCAGCTGTGCACTTCCAGGCTGCACTTTTCATAGTACGGCTCGATGAAGCCCTTCACCATAAG
>4117_CAG_7-14-50
TGCAGAACGAACAAAAGGATGCATCTTGCAGCTGTGCACTTCCAGGCTGCGCTTTTCATAGTACGGCTCGATGAAGCCCTTCACCATAAG
>4117_CGG_7-14-50
TGCAGAACGAACAAGAGGATGCATCTTGCAGCTGTGCACTTCCAGGCTGCGCTTTTCATAGTACGGCTCGATGAAGCCCTTCACCATAAG
>4117_GAG_7-14-50
TGCAGAAGGAACAAAAGGATGCATCTTGCAGCTGTGCACTTCCAGGCTGCGCTTTTCATAGTACGGCTCGATGAAGCCCTTCACCATAAG
>4123_AGAG_44-48-59-86
TGCAGGCAGCAGGTATGTTAATGTAATTAAGAAAGTTTCTTCGTATCTGTTATTTACCAACACTTTTTTTTTTTTGGGTGTAGATAGTTT
>4123_TAAG_44-48-59-86
TGCAGGCAGCAGGTATGTTAATGTAATTAAGAAAGTTTCTTCGTTTCTATTATTTACCAACACTTTTTTTTTTTTGGGTGTAGATAGTTT
>4123_TAAT_44-48-59-86
TGCAGGCAGCAGGTATGTTAATGTAATTAAGAAAGTTTCTTCGTTTCTATTATTTACCAACACTTTTTTTTTTTTGGGTGTAGATATTTT
>4123_TGAG_44-48-59-86
TGCAGGCAGCAGGTATGTTAATGTAATTAAGAAAGTTTCTTCGTTTCTGTTATTTACCAACACTTTTTTTTTTTTGGGTGTAGATAGTTT
>4123_TGGG_44-48-59-86
TGCAGGCAGCAGGTATGTTAATGTAATTAAGAAAGTTTCTTCGTTTCTGTTATTTACCAGCACTTTTTTTTTTTTGGGTGTAGATAGTTT
>4130_AGC_41-45-50
TGCAGTTGTGAAGACAATCTCTCTATACTCTTGCTCTAGCTATAGGCTACCATTATTCCAAAATAATGGTGCAGTTGGTAAAAGCTTTTT
>4130_ATC_41-45-50
TGCAGTTGTGAAGACAATCTCTCTATACTCTTGCTCTAGCTATAGTCTACCATTATTCCAAAATAATGGTGCAGTTGGTAAAAGCTTTTT
>4130_ATG_41-45-50
TGCAGTTGTGAAGACAATCTCTCTATACTCTTGCTCTAGCTATAGTCTACGATTATTCCAAAATAATGGTGCAGTTGGTAAAAGCTTTTT
>4130_GTC_41-45-50
TGCAGTTGTGAAGACAATCTCTCTATACTCTTGCTCTAGCTGTAGTCTACCATTATTCCAAAATAATGGTGCAGTTGGTAAAAGCTTTTT
>4132_CT_20-32
TGCAGATCGTATAGGAGAATCACTAGCACATCTACACAACAAAACCACCACACCCAAATCGGCATTGCCAGCACATCCACACAACAAAAC
>4132_GA_20-32
TGCAGATCGTATAGGAGAATGACTAGCACATCAACACAACAAAACCACCACACCCAAATCGGCATTGCCAGCACATCCACACAACAAAAC
>4132_GT_20-32
TGCAGATCGTATAGGAGAATGACTAGCACATCTACACAACAAAACCACCACACCCAAATCGGCATTGCCAGCACATCCACACAACAAAAC
>4139_A_37
TGCAGAGAGAGAAAAAATTAGGTTCGTCAGTTCCTGAAGAGGGACGAAGAAGAATATAAGAAAGAGAAGAAGAAAAAAAGGGAAACTCAA
>4139_G_37
TGCAGAGAGAGAAAAAATTAGGTTCGTCAGTTCCTGAGGAGGGACGAAGAAGAATATAAGAAAGAGAAGAAGAAAAAAAGGGAAACTCAA
>4141_AAG_38-40-59
TGCAGATTATCCTGCAATTTATGCATGGAAACAACCCTATATCTAACCAATTTCTTCACGAAGAGTAAGCAAAGTCTTTCCCTCCAAACA
>4141_ACC_38-40-59
TGCAGATTATCCTGCAATTTATGCATGGAAACAACCCTATCTCTAACCAATTTCTTCACCAAGAGTAAGCAAAGTCTTTCCCTCCAAACA
>4141_GAG_38-40-59
TGCAGATTATCCTGCAATTTATGCATGGAAACAACCCTGTATCTAACCAATTTCTTCACGAAGAGTAAGCAAAGTCTTTCCCTCCAAACA
>4142_GACGC_30-34-44-58-77
TGCAGATTGTCGAAGCAGATTGTGTCGTCTGAAAATTGCCCTAACCTTATTTATCTTCGCCCTGTAGAGAAGTTGCTCCGAAGAGCTTCG
>4142_GCCCA_30-34-44-58-77
TGCAGATTGTCGAAGCAGATTGTGTCGTCTGAAACTTGCCCTAACCTTATTTATCTTCCCCCTGTAGAGAAGTTGCTACGAAGAGCTTCG
>4142_GCCCC_30-34-44-58-77
TGCAGATTGTCGAAGCAGATTGTGTCGTCTGAAACTTGCCCTAACCTTATTTATCTTCCCCCTGTAGAGAAGTTGCTCCGAAGAGCTTCG
>4142_GCCGA_30-34-44-58-77
TGCAGATTGTCGAAGCAGATTGTGTCGTCTGAAACTTGCCCTAACCTTATTTATCTTCGCCCTGTAGAGAAGTTGCTACGAAGAGCTTCG
>4142_GCCGC_30-34-44-58-77
TGCAGATTGTCGAAGCAGATTGTGTCGTCTGAAACTTGCCCTAACCTTATTTATCTTCGCCCTGTAGAGAAGTTGCTCCGAAGAGCTTCG
>4142_GCTGA_30-34-44-58-77
TGCAGATTGTCGAAGCAGATTGTGTCGTCTGAAACTTGCCCTAATCTTATTTATCTTCGCCCTGTAGAGAAGTTGCTACGAAGAGCTTCG
>4142_GCTGC_30-34-44-58-77
TGCAGATTGTCGAAGCAGATTGTGTCGTCTGAAACTTGCCCTAATCTTATTTATCTTCGCCCTGTAGAGAAGTTGCTCCGAAGAGCTTCG
>4142_TCTGC_30-34-44-58-77
TGCAGATTGTCGAAGCAGATTGTGTCGTCTTAAACTTGCCCTAATCTTATTTATCTTCGCCCTGTAGAGAAGTTGCTCCGAAGAGCTTCG
>4143_CAATGG_29-32-45-52-79-81
TGCAGCCGCCAACTGCATGGTGTTCATAACCCAACCTCATCATACAGGTCCATACATCACTTTCGGCAAAGGCGTCGTAGCGGTGTCTGA
>4143_TAACGG_29-32-45-52-79-81
TGCAGCCGCCAACTGCATGGTGTTCATAATCCAACCTCATCATACAGGTCCACACATCACTTTCGGCAAAGGCGTCGTAGCGGTGTCTGA
>4143_TAATGA_29-32-45-52-79-81
TGCAGCCGCCAACTGCATGGTGTTCATAATCCAACCTCATCATACAGGTCCATACATCACTTTCGGCAAAGGCGTCGTAGCAGTGTCTGA
>4143_TAATGG_29-32-45-52-79-81
TGCAGCCGCCAACTGCATGGTGTTCATAATCCAACCTCATCATACAGGTCCATACATCACTTTCGGCAAAGGCGTCGTAGCGGTGTCTGA
>4143_TAATTG_29-32-45-52-79-81
TGCAGCCGCCAACTGCATGGTGTTCATAATCCAACCTCATCATACAGGTCCATACATCACTTTCGGCAAAGGCGTCGTATCGGTGTCTGA
>4143_TAGTGG_29-32-45-52-79-81
TGCAGCCGCCAACTGCATGGTGTTCATAATCCAACCTCATCATACGGGTCCATACATCACTTTCGGCAAAGGCGTCGTAGCGGTGTCTGA
>4143_TGATGG_29-32-45-52-79-81
TGCAGCCGCCAACTGCATGGTGTTCATAATCCGACCTCATCATACAGGTCCATACATCACTTTCGGCAAAGGCGTCGTAGCGGTGTCTGA
>4145_ACA_18-32-72
TGCAGTTTAAATTAGAGCAAAAAATTCATTGTCAATTATGTAGTGCAAATTGCAAAAGTTTTGTTCAATCCAAAGAACAGTACAAATAAA
>4145_ACT_18-32-72
TGCAGTTTAAATTAGAGCAAAAAATTCATTGTCAATTATGTAGTGCAAATTGCAAAAGTTTTGTTCAATCCATAGAACAGTACAAATAAA
>4145_ATA_18-32-72
TGCAGTTTAAATTAGAGCAAAAAATTCATTGTTAATTATGTAGTGCAAATTGCAAAAGTTTTGTTCAATCCAAAGAACAGTACAAATAAA
>4145_CCA_18-32-72
TGCAGTTTAAATTAGAGCCAAAAATTCATTGTCAATTATGTAGTGCAAATTGCAAAAGTTTTGTTCAATCCAAAGAACAGTACAAATAAA
>4155_CTT_67-80-85
TGCAGTGAGAGTTTTGGTTATTAATTTGGATACTCTTTTATTTTTTTATTAGAGCATCCTCAGAGGGCGTGTGGAAAGAATCAGATTAGA
>4155_TAA_67-80-85
TGCAGTGAGAGTTTTGGTTATTAATTTGGATACTCTTTTATTTTTTTATTAGAGCATCCTCAGAGGGTGTGTGGAAAGAAACAGAATAGA
>4155_TAT_67-80-85
TGCAGTGAGAGTTTTGGTTATTAATTTGGATACTCTTTTATTTTTTTATTAGAGCATCCTCAGAGGGTGTGTGGAAAGAAACAGATTAGA
>4155_TTT_67-80-85
TGCAGTGAGAGTTTTGGTTATTAATTTGGATACTCTTTTATTTTTTTATTAGAGCATCCTCAGAGGGTGTGTGGAAAGAATCAGATTAGA
>4163_A_78
TGCAGCCACATTTGACTGTGAGACATGCCGAGCTTGATCAGAAGATGCATCAGTGATATCATCACAAATGAGGATGACATCACTAGGTAC
>4163_T_78
TGCAGCCACATTTGACTGTGAGACATGCCGAGCTTGATCAGAAGATGCATCAGTGATATCATCACAAATGAGGATGACTTCACTAGGTAC
>4165_AGC_43-72-73
TGCAGTTGCCCCAAGTAGTTTTTTAGGACTAGCATCCAGGTAGAGCAAGCATCTTTCATGTTCTTCATGAATGCTAAACTCACTGGCAAC
>4165_TAC_43-72-73
TGCAGTTGCCCCAAGTAGTTTTTTAGGACTAGCATCCAGGTAGTGCAAGCATCTTTCATGTTCTTCATGAATACTAAACTCACTGGCAAC
>4165_TGC_43-72-73
TGCAGTTGCCCCAAGTAGTTTTTTAGGACTAGCATCCAGGTAGTGCAAGCATCTTTCATGTTCTTCATGAATGCTAAACTCACTGGCAAC
>4165_TGT_43-72-73
TGCAGTTGCCCCAAGTAGTTTTTTAGGACTAGCATCCAGGTAGTGCAAGCATCTTTCATGTTCTTCATGAATGTTAAACTCACTGGCAAC
>4166_CA_53-65
TGCAGCTTAAAATATGTATGCTTTATAAGTAGAAACCTAGTGTGCATGCTTTTCAATTCTTGGGTACTCACATTGAGGTTTTAGGCATTT
>4166_CG_53-65
TGCAGCTTAAAATATGTATGCTTTATAAGTAGAAACCTAGTGTGCATGCTTTTCAATTCTTGGGTGCTCACATTGAGGTTTTAGGCATTT
>4166_GG_53-65
TGCAGCTTAAAATATGTATGCTTTATAAGTAGAAACCTAGTGTGCATGCTTTTGAATTCTTGGGTGCTCACATTGAGGTTTTAGGCATTT
>4169_GAA_9-12-39
TGCAGGGGGGGCACGGCGTATTTGGGCCAAAATAAAAAAATAAAAATAAAAACTTTGATTAAAATTGTATGTTGGAGTTGGGATTGATCT
>4169_GAT_9-12-39
TGCAGGGGGGGCACGGCGTATTTGGGCCAAAATAAAAAATTAAAAATAAAAACTTTGATTAAAATTGTATGTTGGAGTTGGGATTGATCT
>4169_GGA_9-12-39
TGCAGGGGGGGCGCGGCGTATTTGGGCCAAAATAAAAAAATAAAAATAAAAACTTTGATTAAAATTGTATGTTGGAGTTGGGATTGATCT
>4169_TAA_9-12-39
TGCAGGGGGTGCACGGCGTATTTGGGCCAAAATAAAAAAATAAAAATAAAAACTTTGATTAAAATTGTATGTTGGAGTTGGGATTGATCT
>4170_C_63
TGCAGCCCTAAACGGAACTGCGGAAAGTGCTGCTGTGATTGTTGATTCTGATTACTTCATGGCCGTTAATATAAATTTTAAGGTCCGTTC
>4170_T_63
TGCAGCCCTAAACGGAACTGCGGAAAGTGCTGCTGTGATTGTTGATTCTGATTACTTCATGGCTGTTAATATAAATTTTAAGGTCCGTTC
>4178_A_61
TGCAGCTCCCAACTGCAAGAACTCTTGTGGAAAGCATAGAAGACATCTTACGTAAATAATAATATTCAGTAAAAAGGATGCATAATACAA
>4178_G_61
TGCAGCTCCCAACTGCAAGAACTCTTGTGGAAAGCATAGAAGACATCTTACGTAAATAATAGTATTCAGTAAAAAGGATGCATAATACAA
>4188_AA_15-39
TGCAGAGATGCAACGAGGCAATTCATGTATGCAAAATTCAATAAGGTGTTCTGACTTACTTTTTCTTATTGTTCTTGTGCAATTCCTGAT
>4188_AC_15-39
TGCAGAGATGCAACGAGGCAATTCATGTATGCAAAATTCCATAAGGTGTTCTGACTTACTTTTTCTTATTGTTCTTGTGCAATTCCTGAT
>4188_TA_15-39
TGCAGAGATGCAACGTGGCAATTCATGTATGCAAAATTCAATAAGGTGTTCTGACTTACTTTTTCTTATTGTTCTTGTGCAATTCCTGAT
>4188_TC_15-39
TGCAGAGATGCAACGTGGCAATTCATGTATGCAAAATTCCATAAGGTGTTCTGACTTACTTTTTCTTATTGTTCTTGTGCAATTCCTGAT
>4189_ACG_28-77-85
TGCAGTGCCCTTATATATATGTAGCAGCAACCTTGGGTCGCGATATGGAGGAGTTGGGTCCATGGTGCTCACCACATCGCTCTCCGGCGA
>4189_GCA_28-77-85
TGCAGTGCCCTTATATATATGTAGCAGCGACCTTGGGTCGCGATATGGAGGAGTTGGGTCCATGGTGCTCACCACATCGCTCTCCAGCGA
>4189_GCG_28-77-85
TGCAGTGCCCTTATATATATGTAGCAGCGACCTTGGGTCGCGATATGGAGGAGTTGGGTCCATGGTGCTCACCACATCGCTCTCCGGCGA
>4189_GTG_28-77-85
TGCAGTGCCCTTATATATATGTAGCAGCGACCTTGGGTCGCGATATGGAGGAGTTGGGTCCATGGTGCTCACCACATTGCTCTCCGGCGA
>4194_CAA_45-49-57
TGCAGATTTTTCATATTGTGTACTACTTTAGATATGCCATATTAGCATTATTGACCAAATTCATTCTGCTTTCTAATGAAATTTTATCAA
>4194_CAT_45-49-57
TGCAGATTTTTCATATTGTGTACTACTTTAGATATGCCATATTAGCATTATTGACCATATTCATTCTGCTTTCTAATGAAATTTTATCAA
>4194_CGA_45-49-57
TGCAGATTTTTCATATTGTGTACTACTTTAGATATGCCATATTAGCATTGTTGACCAAATTCATTCTGCTTTCTAATGAAATTTTATCAA
>4194_TAA_45-49-57
TGCAGATTTTTCATATTGTGTACTACTTTAGATATGCCATATTAGTATTATTGACCAAATTCATTCTGCTTTCTAATGAAATTTTATCAA
>4211_AA_55-72
TGCAGGTTGATCCTTTAATGTTAATTTCCTAGACTGTACTGCACATATAATTTTGATCATTTCTCAGACACAATGCTCTATTAGCCCCGA
>4211_AT_55-72
TGCAGGTTGATCCTTTAATGTTAATTTCCTAGACTGTACTGCACATATAATTTTGATCATTTCTCAGACACATTGCTCTATTAGCCCCGA
>4211_TT_55-72
TGCAGGTTGATCCTTTAATGTTAATTTCCTAGACTGTACTGCACATATAATTTTGTTCATTTCTCAGACACATTGCTCTATTAGCCCCGA
>4214_C_79
TGCAGATGATCCATGAGCTCTCTCCCAAGGTCCTAGTCCTCGTGGAGCAGGACTCGAGCCACAATGGACCTTTCTTTCTCGGGAGGTTCA
>4214_T_79
TGCAGATGATCCATGAGCTCTCTCCCAAGGTCCTAGTCCTCGTGGAGCAGGACTCGAGCCACAATGGACCTTTCTTTCTTGGGAGGTTCA
>4216_AA_5-64
TGCAGAGTGGACAAGCATAGGCCTCATTAAGCCACTTGTAAATACAGGGTCCATGGAACGTGTGATTGCAACCCATGAGACTAGCTTCTT
>4216_AG_5-64
TGCAGAGTGGACAAGCATAGGCCTCATTAAGCCACTTGTAAATACAGGGTCCATGGAACGTGTGGTTGCAACCCATGAGACTAGCTTCTT
>4216_GA_5-64
TGCAGGGTGGACAAGCATAGGCCTCATTAAGCCACTTGTAAATACAGGGTCCATGGAACGTGTGATTGCAACCCATGAGACTAGCTTCTT
>4218_AGCG_28-40-70-77
TGCAGATGGCCATGCTCAGAGCTCTCGGATGTGTATTCCTGGAGCTCTTGGCCTGTAATGGTGTCAAGCTCGGTGAGGCTGTGTGGTTCA
>4218_GACG_28-40-70-77
TGCAGATGGCCATGCTCAGAGCTCTCGGGTGTGTATTCCTAGAGCTCTTGGCCTGTAATGGTGTCAAGCTCGGTGAGGCTGTGTGGTTCA
>4218_GGCA_28-40-70-77
TGCAGATGGCCATGCTCAGAGCTCTCGGGTGTGTATTCCTGGAGCTCTTGGCCTGTAATGGTGTCAAGCTCGGTGAGACTGTGTGGTTCA
>4218_GGCG_28-40-70-77
TGCAGATGGCCATGCTCAGAGCTCTCGGGTGTGTATTCCTGGAGCTCTTGGCCTGTAATGGTGTCAAGCTCGGTGAGGCTGTGTGGTTCA
>4218_GGTG_28-40-70-77
TGCAGATGGCCATGCTCAGAGCTCTCGGGTGTGTATTCCTGGAGCTCTTGGCCTGTAATGGTGTCAAGCTTGGTGAGGCTGTGTGGTTCA
>4222_CA_15-72
TGCAGTAAGCACAAACTAGGAAATACCAATTTCTTCATATTCCATCTTGATCATGGCTTCTTTTTCTGCCGCAGTTCTCTTACTCCAGAT
>4222_CT_15-72
TGCAGTAAGCACAAACTAGGAAATACCAATTTCTTCATATTCCATCTTGATCATGGCTTCTTTTTCTGCCGCTGTTCTCTTACTCCAGAT
>4222_TT_15-72
TGCAGTAAGCACAAATTAGGAAATACCAATTTCTTCATATTCCATCTTGATCATGGCTTCTTTTTCTGCCGCTGTTCTCTTACTCCAGAT
>4233_A_48
TGCAGATGATAGATTCTGTATTTCAAATTTTCAACTGTAGATAAATATACAATGATAACGCTTTCTGAGAATTCCTAATTTTCTGTCTTT
>4233_G_48
TGCAGATGATAGATTCTGTATTTCAAATTTTCAACTGTAGATAAATATGCAATGATAACGCTTTCTGAGAATTCCTAATTTTCTGTCTTT
>4238_A_8
TGCAGTTCATATAAAAGTGGAAGGAAAAATAAATAAGTGGTACTTTGATTTTCCTTCATGCAGGGAAGTGCTAGGAGATTAGTGAAAGCT
>4238_G_8
TGCAGTTCGTATAAAAGTGGAAGGAAAAATAAATAAGTGGTACTTTGATTTTCCTTCATGCAGGGAAGTGCTAGGAGATTAGTGAAAGCT
>4241_CA_44-75
TGCAGAAGTTCCCATAGCCATGGAACCCGTGAAGGATGACAAGTCGTACAAATCAGTTTATTATACAGTTATTTCAGTCATTTCTCTGAT
>4241_GA_44-75
TGCAGAAGTTCCCATAGCCATGGAACCCGTGAAGGATGACAAGTGGTACAAATCAGTTTATTATACAGTTATTTCAGTCATTTCTCTGAT
>4241_GG_44-75
TGCAGAAGTTCCCATAGCCATGGAACCCGTGAAGGATGACAAGTGGTACAAATCAGTTTATTATACAGTTATTTCGGTCATTTCTCTGAT
>4244_AA_40-65
TGCAGAATTTTAAAATATGCCCTACAGCATATTCTCAATCATTCATTTCAGCACTGTTGCTCATCAATGAATACTTATATTTTCTAGATT
>4244_AG_40-65
TGCAGAATTTTAAAATATGCCCTACAGCATATTCTCAATCATTCATTTCAGCACTGTTGCTCATCGATGAATACTTATATTTTCTAGATT
>4244_TG_40-65
TGCAGAATTTTAAAATATGCCCTACAGCATATTCTCAATCTTTCATTTCAGCACTGTTGCTCATCGATGAATACTTATATTTTCTAGATT
>4246_GC_29-47
TGCAGTGAAAGAACGAGTCATACGAAGGGGGATATTGTTTGGTTTGCCCCTCCATCTATGGTACAACAAGTTATTTGAAGCAATTGGGAA
>4246_TA_29-47
TGCAGTGAAAGAACGAGTCATACGAAGGGTGATATTGTTTGGTTTGCACCTCCATCTATGGTACAACAAGTTATTTGAAGCAATTGGGAA
>4246_TC_29-47
TGCAGTGAAAGAACGAGTCATACGAAGGGTGATATTGTTTGGTTTGCCCCTCCATCTATGGTACAACAAGTTATTTGAAGCAATTGGGAA
>4247_CGC_44-62-89
TGCAGATCTCCTCAAGAAACATCTTCAGGTCGCGGATTGGAGATCGTTGCAGCTTCTTGTTCGGGTAGATTCACTGGTCCTTCTCTCTGC
>4247_CGG_44-62-89
TGCAGATCTCCTCAAGAAACATCTTCAGGTCGCGGATTGGAGATCGTTGCAGCTTCTTGTTCGGGTAGATTCACTGGTCCTTCTCTCTGG
>4247_CTC_44-62-89
TGCAGATCTCCTCAAGAAACATCTTCAGGTCGCGGATTGGAGATCGTTGCAGCTTCTTGTTCTGGTAGATTCACTGGTCCTTCTCTCTGC
>4247_TGC_44-62-89
TGCAGATCTCCTCAAGAAACATCTTCAGGTCGCGGATTGGAGATTGTTGCAGCTTCTTGTTCGGGTAGATTCACTGGTCCTTCTCTCTGC
>4255_AA_31-44
TGCAGGATTTCTCTTAAGAGACTCAATTGGGAAAGGAAAAAAAAAGGGGTTTCTTGTAGAAATATAGTGCAGCATCATATTGCATACCAA
>4255_GG_31-44
TGCAGGATTTCTCTTAAGAGACTCAATTGGGGAAGGAAAAAAAAGGGGGTTTCTTGTAGAAATATAGTGCAGCATCATATTGCATACCAA
>4257_GA_26-40
TGCAGAGGATGCTTGCTCCCCCAGGGGAAAGGCATGCTTGACATAAACCATTCACACAGAGACATGCACAAACAACAGAACTATGAAGCT
>4257_TA_26-40
TGCAGAGGATGCTTGCTCCCCCAGGGTAAAGGCATGCTTGACATAAACCATTCACACAGAGACATGCACAAACAACAGAACTATGAAGCT
>4257_TG_26-40
TGCAGAGGATGCTTGCTCCCCCAGGGTAAAGGCATGCTTGGCATAAACCATTCACACAGAGACATGCACAAACAACAGAACTATGAAGCT
>4258_CATT_14-36-45-63
TGCAGAGACAAAGACGGAGTTTTATAGCCGTGATCGAACACAAAGTGTGAGATATTACAGCAATGAATTTCTCCATTCAAGTAAAGCTGC
>4258_TACC_14-36-45-63
TGCAGAGACAAAGATGGAGTTTTATAGCCGTGATCGAACACAAAGCGTGAGATATTACAGCAACGAATTTCTCCATTCAAGTAAAGCTGC
>4258_TATC_14-36-45-63
TGCAGAGACAAAGATGGAGTTTTATAGCCGTGATCGAACACAAAGTGTGAGATATTACAGCAACGAATTTCTCCATTCAAGTAAAGCTGC
>4258_TATT_14-36-45-63
TGCAGAGACAAAGATGGAGTTTTATAGCCGTGATCGAACACAAAGTGTGAGATATTACAGCAATGAATTTCTCCATTCAAGTAAAGCTGC
>4258_TGTC_14-36-45-63
TGCAGAGACAAAGATGGAGTTTTATAGCCGTGATCGGACACAAAGTGTGAGATATTACAGCAACGAATTTCTCCATTCAAGTAAAGCTGC
>4260_A_27
TGCAGGTGCTTCAGAAATGGTGGTATCAAATCACCAAAGGTAATCGGTCATCAAATTTGTGCTCTTTTTCTAAAGCAATCAGCTTTCAAC
>4260_G_27
TGCAGGTGCTTCAGAAATGGTGGTATCGAATCACCAAAGGTAATCGGTCATCAAATTTGTGCTCTTTTTCTAAAGCAATCAGCTTTCAAC
>4267_A_59
TGCAGCATCACACTTGGGTTGTTCTGTCATAATTGGATAATTGTTACTTGTTACCTGATATCAAATGAAAACAGTACTTTCATTTCTTTT
>4267_G_59
TGCAGCATCACACTTGGGTTGTTCTGTCATAATTGGATAATTGTTACTTGTTACCTGATGTCAAATGAAAACAGTACTTTCATTTCTTTT
>4279_AA_19-59
TGCAGATCAGGTGCGTTTGAAAATCATGGAATTCTCTAATCACTAGTGATAATTTCATCACCTTGTATCTCAATCGAACTACCCATTTGA
>4279_CA_19-59
TGCAGATCAGGTGCGTTTGCAAATCATGGAATTCTCTAATCACTAGTGATAATTTCATCACCTTGTATCTCAATCGAACTACCCATTTGA
>4279_CC_19-59
TGCAGATCAGGTGCGTTTGCAAATCATGGAATTCTCTAATCACTAGTGATAATTTCATCCCCTTGTATCTCAATCGAACTACCCATTTGA
>4281_AC_9-45
TGCAGAGATAAAGATGCTGAGTGCTAAAACTGAGATGGATTGATTCTGTGCAGCTGTTTTTTGTGCTGTTTTCATTTCTGCAAGTATCAG
>4281_TT_9-45
TGCAGAGATTAAGATGCTGAGTGCTAAAACTGAGATGGATTGATTTTGTGCAGCTGTTTTTTGTGCTGTTTTCATTTCTGCAAGTATCAG
>4293_AC_33-87
TGCAGCAGAACTTAGCCATAAAAATTCCCCTTCAACCAGTGCAGCTCCTAAAGTCCAAGAAACATCTCCTGGGCCAAAAATTATCTCCTT
>4293_GC_33-87
TGCAGCAGAACTTAGCCATAAAAATTCCCCTTCGACCAGTGCAGCTCCTAAAGTCCAAGAAACATCTCCTGGGCCAAAAATTATCTCCTT
>4293_GT_33-87
TGCAGCAGAACTTAGCCATAAAAATTCCCCTTCGACCAGTGCAGCTCCTAAAGTCCAAGAAACATCTCCTGGGCCAAAAATTATCTCTTT
>4301_ATTC_14-32-41-74
TGCAGAAGAAAAAAATGAATGTCCCCATAGTCTTCTGCACATGAGAAAGGCTTTCAATGGTACCTTTATCGTTGCGGGAGGTTATGAGAG
>4301_GCTC_14-32-41-74
TGCAGAAGAAAAAAGTGAATGTCCCCATAGTCCTCTGCACATGAGAAAGGCTTTCAATGGTACCTTTATCGTTGCGGGAGGTTATGAGAG
>4301_GTCC_14-32-41-74
TGCAGAAGAAAAAAGTGAATGTCCCCATAGTCTTCTGCACACGAGAAAGGCTTTCAATGGTACCTTTATCGTTGCGGGAGGTTATGAGAG
>4301_GTTC_14-32-41-74
TGCAGAAGAAAAAAGTGAATGTCCCCATAGTCTTCTGCACATGAGAAAGGCTTTCAATGGTACCTTTATCGTTGCGGGAGGTTATGAGAG
>4301_GTTT_14-32-41-74
TGCAGAAGAAAAAAGTGAATGTCCCCATAGTCTTCTGCACATGAGAAAGGCTTTCAATGGTACCTTTATCGTTGTGGGAGGTTATGAGAG
>4311_CACT_61-62-70-82
TGCAGCACCCCAAAGTTACACATAAATTTCTCAAAGAATGGTTAAAAAAAAGATAATTTGTCAAGAAGTACAAAAGCAGGACTTGTCATG
>4311_CGAC_61-62-70-82
TGCAGCACCCCAAAGTTACACATAAATTTCTCAAAGAATGGTTAAAAAAAAGATAATTTGTCGAGAAGTAAAAAAGCAGGACCTGTCATG
>4311_CGCC_61-62-70-82
TGCAGCACCCCAAAGTTACACATAAATTTCTCAAAGAATGGTTAAAAAAAAGATAATTTGTCGAGAAGTACAAAAGCAGGACCTGTCATG
>4311_CGCT_61-62-70-82
TGCAGCACCCCAAAGTTACACATAAATTTCTCAAAGAATGGTTAAAAAAAAGATAATTTGTCGAGAAGTACAAAAGCAGGACTTGTCATG
>4311_TGCT_61-62-70-82
TGCAGCACCCCAAAGTTACACATAAATTTCTCAAAGAATGGTTAAAAAAAAGATAATTTGTTGAGAAGTACAAAAGCAGGACTTGTCATG
>4313_AAT_18-57-85
TGCAGAGCGCGGATGGCTATGAGGTGGGTTGACAGCACCAGCTGGGAACTGAAGCACAGCTTGTGAGACACTGACCATTCACAGCTGGGA
>4313_AGG_18-57-85
TGCAGAGCGCGGATGGCTATGAGGTGGGTTGACAGCACCAGCTGGGAACTGAAGCACGGCTTGTGAGACACTGACCATTCACAGCGGGGA
>4313_AGT_18-57-85
TGCAGAGCGCGGATGGCTATGAGGTGGGTTGACAGCACCAGCTGGGAACTGAAGCACGGCTTGTGAGACACTGACCATTCACAGCTGGGA
>4313_GGT_18-57-85
TGCAGAGCGCGGATGGCTGTGAGGTGGGTTGACAGCACCAGCTGGGAACTGAAGCACGGCTTGTGAGACACTGACCATTCACAGCTGGGA
>4319_A_51
TGCAGAAGTCATCATCAGAACTAAATCTCGAACCACATCATGCATCTTTACATGTTTTTCATCCTCACACTTCTCCAACAGAGATGCACC
>4319_T_51
TGCAGAAGTCATCATCAGAACTAAATCTCGAACCACATCATGCATCTTTACTTGTTTTTCATCCTCACACTTCTCCAACAGAGATGCACC
>4324_AG_60-88
TGCAGATCCAATATATTTGCCAAAAGTAAAATTAGGGAAGTTGAGATATCAAATTGCTTTATGGCATAATGTAAAGGGTCAGTGCTTTGG
>4324_TA_60-88
TGCAGATCCAATATATTTGCCAAAAGTAAAATTAGGGAAGTTGAGATATCAAATTGCTTTTTGGCATAATGTAAAGGGTCAGTGCTTTAG
>4331_C_67
TGCAGTGGGGAACACGGAGGATTTTGAATTGGGAATACAAATTCATGCTTATGTGATCAAGGTGGGTCTTGATTCTGATAAGTGTGTGGT
>4331_G_67
TGCAGTGGGGAACACGGAGGATTTTGAATTGGGAATACAAATTCATGCTTATGTGATCAAGGTGGGTGTTGATTCTGATAAGTGTGTGGT
>4333_AGAGT_33-45-58-61-73
TGCAGAAGACACAAACAAGGGTGTATACTTCCTATCCAACATGGAGCAAGACTACAAAACAGTTTCCACCATTTACTGCTTCAAATCAGA
>4333_CTAGT_33-45-58-61-73
TGCAGAAGACACAAACAAGGGTGTATACTTCCTCTCCAACATGGATCAAGACTACAAAACAGTTTCCACCATTTACTGCTTCAAATCAGA
>4333_CTATC_33-45-58-61-73
TGCAGAAGACACAAACAAGGGTGTATACTTCCTCTCCAACATGGATCAAGACTACAAAACATTTTCCACCATTCACTGCTTCAAATCAGA
>4333_CTGGT_33-45-58-61-73
TGCAGAAGACACAAACAAGGGTGTATACTTCCTCTCCAACATGGATCAAGACTACAAAGCAGTTTCCACCATTTACTGCTTCAAATCAGA
>4343_A_62
TGCAGATTGAGTAAAGCTTCATCAAGCAACCCATCAAACCTCATAGCATCAACCTCTGACTCATACAGCGCTTTCAGAGTCATCAAGGTC
>4343_G_62
TGCAGATTGAGTAAAGCTTCATCAAGCAACCCATCAAACCTCATAGCATCAACCTCTGACTCGTACAGCGCTTTCAGAGTCATCAAGGTC
>4344_AA_33-88
TGCAGCGTTGAAGTCTCTCTCAGCTATAAAAATAGGTGACACACAGTTGAAAGACACTGTTATATCCCACCTCATGACTAAATTTGGGAA
>4344_AG_33-88
TGCAGCGTTGAAGTCTCTCTCAGCTATAAAAATAGGTGACACACAGTTGAAAGACACTGTTATATCCCACCTCATGACTAAATTTGGGGA
>4344_CG_33-88
TGCAGCGTTGAAGTCTCTCTCAGCTATAAAAATCGGTGACACACAGTTGAAAGACACTGTTATATCCCACCTCATGACTAAATTTGGGGA
>4350_AG_23-85
TGCAGAGTCCTTTGTTGTCAGCAAGCCAGGGCACTGGCCTGGAATTTGTATCGCCACTATCTCCAATTTACGTACAAGCTCCATCGGAAA
>4350_CA_23-85
TGCAGAGTCCTTTGTTGTCAGCACGCCAGGGCACTGGCCTGGAATTTGTATCGCCACTATCTCCAATTTACGTACAAGCTCCATCAGAAA
>4350_CG_23-85
TGCAGAGTCCTTTGTTGTCAGCACGCCAGGGCACTGGCCTGGAATTTGTATCGCCACTATCTCCAATTTACGTACAAGCTCCATCGGAAA
>4351_ACAC_43-45-88-89
TGCAGGTGTTCCCCAAAGGTGACACAGCAAGCATTCCAAACTGAACTAACAACTCAAATGTGCCCAACACACACACACACACACACACAC
>4351_GTAC_43-45-88-89
TGCAGGTGTTCCCCAAAGGTGACACAGCAAGCATTCCAAACTGGATTAACAACTCAAATGTGCCCAACACACACACACACACACACACAC
>4351_GTTC_43-45-88-89
TGCAGGTGTTCCCCAAAGGTGACACAGCAAGCATTCCAAACTGGATTAACAACTCAAATGTGCCCAACACACACACACACACACACACTC
>4351_GTTT_43-45-88-89
TGCAGGTGTTCCCCAAAGGTGACACAGCAAGCATTCCAAACTGGATTAACAACTCAAATGTGCCCAACACACACACACACACACACACTT
>4368_AT_7-14
TGCAGACAAGGTGATGTAGCTTTTCAATTGACTAGGGAGCTTAAAATCAAATTGAAGTACAGGGATGGGATGTTGGTTACTTCACATGCG
>4368_GC_7-14
TGCAGACGAGGTGACGTAGCTTTTCAATTGACTAGGGAGCTTAAAATCAAATTGAAGTACAGGGATGGGATGTTGGTTACTTCACATGCG
>4368_GT_7-14
TGCAGACGAGGTGATGTAGCTTTTCAATTGACTAGGGAGCTTAAAATCAAATTGAAGTACAGGGATGGGATGTTGGTTACTTCACATGCG
>4369_A_15
TGCAGAATCAGAAGCAGCAATATGAGAACTGACTAAGATTTCACCACTAAGGCATATTGCAGATGAGTTTTGTTCAAAAAGAAGTTCATA
>4369_T_15
TGCAGAATCAGAAGCTGCAATATGAGAACTGACTAAGATTTCACCACTAAGGCATATTGCAGATGAGTTTTGTTCAAAAAGAAGTTCATA
>4370_CG_12-65
TGCAGCCTTGTTCACAAAATCATTGATAACAGCTTTATAGATTGAAGTATGCAAAATGGTATAAGGGGCTATGGTACTAAGCTTTGTCCC
>4370_CT_12-65
TGCAGCCTTGTTCACAAAATCATTGATAACAGCTTTATAGATTGAAGTATGCAAAATGGTATAAGTGGCTATGGTACTAAGCTTTGTCCC
>4370_TG_12-65
TGCAGCCTTGTTTACAAAATCATTGATAACAGCTTTATAGATTGAAGTATGCAAAATGGTATAAGGGGCTATGGTACTAAGCTTTGTCCC
>4373_CA_28-64
TGCAGGTAGACGTGCCCTCTTGTTTTGTCGGTTTATTGTTAGAGAACTGCAATCTTCCATATGTAAACCATGGGCATGTTATTTTGGCCG
>4373_TA_28-64
TGCAGGTAGACGTGCCCTCTTGTTTTGTTGGTTTATTGTTAGAGAACTGCAATCTTCCATATGTAAACCATGGGCATGTTATTTTGGCCG
>4373_TC_28-64
TGCAGGTAGACGTGCCCTCTTGTTTTGTTGGTTTATTGTTAGAGAACTGCAATCTTCCATATGTCAACCATGGGCATGTTATTTTGGCCG
>4374_AAGA_21-28-62-85
TGCAGCCACACTACCTCATTCACCATCAAGACCGCCGCCATTGCTACCTCTTCCTCCATCTCGCCCACGTCGGAACTCTGCAATTATATA
>4374_ACAA_21-28-62-85
TGCAGCCACACTACCTCATTCACCATCACGACCGCCGCCATTGCTACCTCTTCCTCCATCTCACCCACGTCGGAACTCTGCAATTATATA
>4374_ACGA_21-28-62-85
TGCAGCCACACTACCTCATTCACCATCACGACCGCCGCCATTGCTACCTCTTCCTCCATCTCGCCCACGTCGGAACTCTGCAATTATATA
>4374_ACGT_21-28-62-85
TGCAGCCACACTACCTCATTCACCATCACGACCGCCGCCATTGCTACCTCTTCCTCCATCTCGCCCACGTCGGAACTCTGCAATTTTATA
>4374_GCGA_21-28-62-85
TGCAGCCACACTACCTCATTCGCCATCACGACCGCCGCCATTGCTACCTCTTCCTCCATCTCGCCCACGTCGGAACTCTGCAATTATATA
>4375_AA_17-43
TGCAGCCGCCCCCACATAACCCCAGTGCTATGATGCTTCGAAGAGGTTGATTTTTCATGCCCATGTCTTTGGTTAGGTTACTTGAGGGGA
>4375_AT_17-43
TGCAGCCGCCCCCACATAACCCCAGTGCTATGATGCTTCGAAGTGGTTGATTTTTCATGCCCATGTCTTTGGTTAGGTTACTTGAGGGGA
>4375_TT_17-43
TGCAGCCGCCCCCACATTACCCCAGTGCTATGATGCTTCGAAGTGGTTGATTTTTCATGCCCATGTCTTTGGTTAGGTTACTTGAGGGGA
>4380_CA_42-85
TGCAGAGCAGAAGTCTGATCTGAGGAGGATCCTTCATGAGAGCTGTTGACCAGTACAAGGTTCAACTCAAGGGTTGAAGATTATCATTAA
>4380_CG_42-85
TGCAGAGCAGAAGTCTGATCTGAGGAGGATCCTTCATGAGAGCTGTTGACCAGTACAAGGTTCAACTCAAGGGTTGAAGATTATCGTTAA
>4380_TA_42-85
TGCAGAGCAGAAGTCTGATCTGAGGAGGATCCTTCATGAGAGTTGTTGACCAGTACAAGGTTCAACTCAAGGGTTGAAGATTATCATTAA
>4385_AC_14-49
TGCAGGTAATTCTGAAAACATGAAAGATGATCTAAGTGGCCTTGACAAACCTATTAGTGCCGTATTAGGACAGGGGACCATTGAGCGGAA
>4385_AG_14-49
TGCAGGTAATTCTGAAAACATGAAAGATGATCTAAGTGGCCTTGACAAAGCTATTAGTGCCGTATTAGGACAGGGGACCATTGAGCGGAA
>4385_GG_14-49
TGCAGGTAATTCTGGAAACATGAAAGATGATCTAAGTGGCCTTGACAAAGCTATTAGTGCCGTATTAGGACAGGGGACCATTGAGCGGAA
>4386_CC_51-76
TGCAGTGGACGTGCTGTTAGGACATGTATTGCAGTGATTTTATCTCACTGGCTGGTTTTACATTATTCAAAATCTTCATTTTTTTGGAAG
>4386_CT_51-76
TGCAGTGGACGTGCTGTTAGGACATGTATTGCAGTGATTTTATCTCACTGGCTGGTTTTACATTATTCAAAATCTTTATTTTTTTGGAAG
>4386_TT_51-76
TGCAGTGGACGTGCTGTTAGGACATGTATTGCAGTGATTTTATCTCACTGGTTGGTTTTACATTATTCAAAATCTTTATTTTTTTGGAAG
>4400_CGC_31-43-48
TGCAGAATGACATCTGTGAGAAGATAGACCTCAGAAAGGAGTAGGATGCACTTACCAAAGGAGTAGAATGACCATGATCACAAATCCAGA
>4400_CGT_31-43-48
TGCAGAATGACATCTGTGAGAAGATAGACCTCAGAAAGGAGTAGGATGTACTTACCAAAGGAGTAGAATGACCATGATCACAAATCCAGA
>4400_CTC_31-43-48
TGCAGAATGACATCTGTGAGAAGATAGACCTCAGAAAGGAGTATGATGCACTTACCAAAGGAGTAGAATGACCATGATCACAAATCCAGA
>4400_TGC_31-43-48
TGCAGAATGACATCTGTGAGAAGATAGACCTTAGAAAGGAGTAGGATGCACTTACCAAAGGAGTAGAATGACCATGATCACAAATCCAGA
>4406_CTA_19-73-75
TGCAGAGATTTGAGTGTGGCAACATGTTGAAGCCCCACAGGAAGAGAGACAAACTTTGGTATTCTTTTTAGCTTCAGAGAAGTTAGGTTC
>4406_TAA_19-73-75
TGCAGAGATTTGAGTGTGGTAACATGTTGAAGCCCCACAGGAAGAGAGACAAACTTTGGTATTCTTTTTAGCTACAGAGAAGTTAGGTTC
>4406_TAC_19-73-75
TGCAGAGATTTGAGTGTGGTAACATGTTGAAGCCCCACAGGAAGAGAGACAAACTTTGGTATTCTTTTTAGCTACCGAGAAGTTAGGTTC
>4406_TTA_19-73-75
TGCAGAGATTTGAGTGTGGTAACATGTTGAAGCCCCACAGGAAGAGAGACAAACTTTGGTATTCTTTTTAGCTTCAGAGAAGTTAGGTTC
>4406_TTC_19-73-75
TGCAGAGATTTGAGTGTGGTAACATGTTGAAGCCCCACAGGAAGAGAGACAAACTTTGGTATTCTTTTTAGCTTCCGAGAAGTTAGGTTC
>4412_A_78
TGCAGAATTGGAAGCGTAAGTGTTCACTTGAGCGTCGGTGGATCCCCCACTGAAGAGCTGTTGGTCTGAGTGCAAAAGACCCCTTTGTAT
>4412_T_78
TGCAGAATTGGAAGCGTAAGTGTTCACTTGAGCGTCGGTGGATCCCCCACTGAAGAGCTGTTGGTCTGAGTGCAAAAGTCCCCTTTGTAT
>4420_C_67
TGCAGTTCCTCACTGAGGACCGTCATTGTACATTGACGGGGAGTCCGTCGGAGGAAGGAAGTCAGTCCTCTCATCTTGTTTGGTCAGAAG
>4420_T_67
TGCAGTTCCTCACTGAGGACCGTCATTGTACATTGACGGGGAGTCCGTCGGAGGAAGGAAGTCAGTCTTCTCATCTTGTTTGGTCAGAAG
>4422_C_51
TGCAGGTTTCTCAAACAAGTGCAAAGAAGAAACTGGGCCAGAGAAGGCCTCCGTAAGTAGAACTTCTCGGATGCCCTGTGTTAGGTCCAT
>4422_T_51
TGCAGGTTTCTCAAACAAGTGCAAAGAAGAAACTGGGCCAGAGAAGGCCTCTGTAAGTAGAACTTCTCGGATGCCCTGTGTTAGGTCCAT
>4424_C_17
TGCAGCTTTTTTAATCTCCCAGCTTTCCAACTTCTCCAACTCGAGGCCTATCCTCCATACATGCATGGCTCAAAAACAGAAAACTATTTT
>4424_T_17
TGCAGCTTTTTTAATCTTCCAGCTTTCCAACTTCTCCAACTCGAGGCCTATCCTCCATACATGCATGGCTCAAAAACAGAAAACTATTTT
>4426_CAG_42-44-72
TGCAGCTCCAACACTCAGCAAGACGATTGCGTTTATCGAATACGAAGTGAACTTCTGCTTAACAAGAAGGAAGGCAAAGCCTGCTGTGAA
>4426_CCA_42-44-72
TGCAGCTCCAACACTCAGCAAGACGATTGCGTTTATCGAATACGCAGTGAACTTCTGCTTAACAAGAAGGAAAGCAAAGCCTGCTGTGAA
>4426_CCG_42-44-72
TGCAGCTCCAACACTCAGCAAGACGATTGCGTTTATCGAATACGCAGTGAACTTCTGCTTAACAAGAAGGAAGGCAAAGCCTGCTGTGAA
>4426_TAG_42-44-72
TGCAGCTCCAACACTCAGCAAGACGATTGCGTTTATCGAATATGAAGTGAACTTCTGCTTAACAAGAAGGAAGGCAAAGCCTGCTGTGAA
>4426_TCG_42-44-72
TGCAGCTCCAACACTCAGCAAGACGATTGCGTTTATCGAATATGCAGTGAACTTCTGCTTAACAAGAAGGAAGGCAAAGCCTGCTGTGAA
>4434_G_56
TGCAGAAAATGGCTCTGTCTCCTGTTATTTTGCACTCATCTTTTATACATATATTCGTATCGATCACTAACCTTATATGCACACCTCCTC
>4434_T_56
TGCAGAAAATGGCTCTGTCTCCTGTTATTTTGCACTCATCTTTTATACATATATTCTTATCGATCACTAACCTTATATGCACACCTCCTC
>4436_ATTGG_18-19-57-64-77
TGCAGAAAATACTAACTTATCGTCATCCTTTTGGCTGAATGCAGGTTATTGGTTTTGTTTTTCCGTAATCTAAGTAAGGATATGCTATTC
>4436_CACCG_18-19-57-64-77
TGCAGAAAATACTAACTTCACGTCATCCTTTTGGCTGAATGCAGGTTATTGGTTTTGCTTTTCCCTAATCTAAGTAAGGATATGCTATTC
>4436_CACGG_18-19-57-64-77
TGCAGAAAATACTAACTTCACGTCATCCTTTTGGCTGAATGCAGGTTATTGGTTTTGCTTTTCCGTAATCTAAGTAAGGATATGCTATTC
>4436_CATCG_18-19-57-64-77
TGCAGAAAATACTAACTTCACGTCATCCTTTTGGCTGAATGCAGGTTATTGGTTTTGTTTTTCCCTAATCTAAGTAAGGATATGCTATTC
>4436_CATGC_18-19-57-64-77
TGCAGAAAATACTAACTTCACGTCATCCTTTTGGCTGAATGCAGGTTATTGGTTTTGTTTTTCCGTAATCTAAGTAACGATATGCTATTC
>4436_CATGG_18-19-57-64-77
TGCAGAAAATACTAACTTCACGTCATCCTTTTGGCTGAATGCAGGTTATTGGTTTTGTTTTTCCGTAATCTAAGTAAGGATATGCTATTC
>4438_GTGTAATAT_7-19-29-39-52-60-66-70-80
TGCAGATGTTAATGAAATCTATGCTCATCGCCGATATGCTATATGTCCCACTACTAACAAATTTTTTATCATGAAATAGATATATGAGGG
>4438_TGGTAATAT_7-19-29-39-52-60-66-70-80
TGCAGATTTTAATGAAATCGATGCTCATCGCCGATATGCTATATGTCCCACTACTAACAAATTTTTTATCATGAAATAGATATATGAGGG
>4438_TTCTAATAT_7-19-29-39-52-60-66-70-80
TGCAGATTTTAATGAAATCTATGCTCATCCCCGATATGCTATATGTCCCACTACTAACAAATTTTTTATCATGAAATAGATATATGAGGG
>4438_TTGAAATAG_7-19-29-39-52-60-66-70-80
TGCAGATTTTAATGAAATCTATGCTCATCGCCGATATGCAATATGTCCCACTACTAACAAATTTTTTATCATGAAATAGAGATATGAGGG
>4438_TTGAAATAT_7-19-29-39-52-60-66-70-80
TGCAGATTTTAATGAAATCTATGCTCATCGCCGATATGCAATATGTCCCACTACTAACAAATTTTTTATCATGAAATAGATATATGAGGG
>4438_TTGAAATGT_7-19-29-39-52-60-66-70-80
TGCAGATTTTAATGAAATCTATGCTCATCGCCGATATGCAATATGTCCCACTACTAACAAATTTTTTATCGTGAAATAGATATATGAGGG
>4438_TTGTAACAT_7-19-29-39-52-60-66-70-80
TGCAGATTTTAATGAAATCTATGCTCATCGCCGATATGCTATATGTCCCACTACTAACAAATTTTTCATCATGAAATAGATATATGAGGG
>4438_TTGTAATAT_7-19-29-39-52-60-66-70-80
TGCAGATTTTAATGAAATCTATGCTCATCGCCGATATGCTATATGTCCCACTACTAACAAATTTTTTATCATGAAATAGATATATGAGGG
>4438_TTGTATTAT_7-19-29-39-52-60-66-70-80
TGCAGATTTTAATGAAATCTATGCTCATCGCCGATATGCTATATGTCCCACTACTAACAATTTTTTTATCATGAAATAGATATATGAGGG
>4438_TTGTTATAT_7-19-29-39-52-60-66-70-80
TGCAGATTTTAATGAAATCTATGCTCATCGCCGATATGCTATATGTCCCACTTCTAACAAATTTTTTATCATGAAATAGATATATGAGGG
>4448_A_5
TGCAGAATCCGATTCCCTAGACTCATTCGTCTACGGTGGCTGTACACAGGTTAAATACGTCCCAGACTCACCCTACGAGTCCAACCTCAA
>4448_C_5
TGCAGCATCCGATTCCCTAGACTCATTCGTCTACGGTGGCTGTACACAGGTTAAATACGTCCCAGACTCACCCTACGAGTCCAACCTCAA
>4451_AT_9-81
TGCAGAATAATTTTTACAAAAATGTGTTACTGTAGTGTGGTTTTTGGAGTTTTTGTTCTCTAAAAATTGTTTTTTACTTTTTCCAACCAA
>4451_GA_9-81
TGCAGAATAGTTTTTACAAAAATGTGTTACTGTAGTGTGGTTTTTGGAGTTTTTGTTCTCTAAAAATTGTTTTTTACTTTTACCAACCAA
>4451_GT_9-81
TGCAGAATAGTTTTTACAAAAATGTGTTACTGTAGTGTGGTTTTTGGAGTTTTTGTTCTCTAAAAATTGTTTTTTACTTTTTCCAACCAA
>4453_GAT_34-50-53
TGCAGATGCCTATATTTCACGTGTCGAGGATTGGGATAGGAACAACCACAAAATAATCTCCTGGTTATACAACACAACAAATCCATCAAT
>4453_TAC_34-50-53
TGCAGATGCCTATATTTCACGTGTCGAGGATTGGTATAGGAACAACCACAAAACAATCTCCTGGTTATACAACACAACAAATCCATCAAT
>4453_TAT_34-50-53
TGCAGATGCCTATATTTCACGTGTCGAGGATTGGTATAGGAACAACCACAAAATAATCTCCTGGTTATACAACACAACAAATCCATCAAT
>4453_TGT_34-50-53
TGCAGATGCCTATATTTCACGTGTCGAGGATTGGTATAGGAACAACCACAGAATAATCTCCTGGTTATACAACACAACAAATCCATCAAT
>4460_CCGCAAGA_24-43-55-63-72-75-76-85
TGCAGCAGCGAGCAAGGCTCGACTCGGCTCGGCGATGTTGAACCCACCCACGGTGGAGATGCTCTGCTCGGCAGTAGAGAGAACGAATGA
>4460_CCGCAAGG_24-43-55-63-72-75-76-85
TGCAGCAGCGAGCAAGGCTCGACTCGGCTCGGCGATGTTGAACCCACCCACGGTGGAGATGCTCTGCTCGGCAGTAGAGAGAACGGATGA
>4460_CCGCGAGA_24-43-55-63-72-75-76-85
TGCAGCAGCGAGCAAGGCTCGACTCGGCTCGGCGATGTTGAACCCACCCACGGTGGAGATGCTCTGCTCGGCGGTAGAGAGAACGAATGA
>4460_CCGCGAGG_24-43-55-63-72-75-76-85
TGCAGCAGCGAGCAAGGCTCGACTCGGCTCGGCGATGTTGAACCCACCCACGGTGGAGATGCTCTGCTCGGCGGTAGAGAGAACGGATGA
>4460_CCGCGGGA_24-43-55-63-72-75-76-85
TGCAGCAGCGAGCAAGGCTCGACTCGGCTCGGCGATGTTGAACCCACCCACGGTGGAGATGCTCTGCTCGGCGGTGGAGAGAACGAATGA
>4460_CCGGAAGG_24-43-55-63-72-75-76-85
TGCAGCAGCGAGCAAGGCTCGACTCGGCTCGGCGATGTTGAACCCACCCACGGTGGAGATGCTGTGCTCGGCAGTAGAGAGAACGGATGA
>4460_CGGCGAGA_24-43-55-63-72-75-76-85
TGCAGCAGCGAGCAAGGCTCGACTCGGCTCGGCGATGTTGAACGCACCCACGGTGGAGATGCTCTGCTCGGCGGTAGAGAGAACGAATGA
>4460_TCCCGAGA_24-43-55-63-72-75-76-85
TGCAGCAGCGAGCAAGGCTCGACTTGGCTCGGCGATGTTGAACCCACCCACGGTGCAGATGCTCTGCTCGGCGGTAGAGAGAACGAATGA
>4460_TCGCGAAA_24-43-55-63-72-75-76-85
TGCAGCAGCGAGCAAGGCTCGACTTGGCTCGGCGATGTTGAACCCACCCACGGTGGAGATGCTCTGCTCGGCGGTAAAGAGAACGAATGA
>4465_CCCGC_10-14-20-34-51
TGCAGGTGGACGATCGGTAGCAGTAGCTTGTCGCGGATTCAACTGTGTGCGCGCAAAGGTGCACCATAGTTGCGTGCTTGACACTTGACT
>4465_CCTAC_10-14-20-34-51
TGCAGGTGGACGATCGGTAGTAGTAGCTTGTCGCAGATTCAACTGTGTGCGCGCAAAGGTGCACCATAGTTGCGTGCTTGACACTTGACT
>4465_CCTGC_10-14-20-34-51
TGCAGGTGGACGATCGGTAGTAGTAGCTTGTCGCGGATTCAACTGTGTGCGCGCAAAGGTGCACCATAGTTGCGTGCTTGACACTTGACT
>4465_CCTGT_10-14-20-34-51
TGCAGGTGGACGATCGGTAGTAGTAGCTTGTCGCGGATTCAACTGTGTGCGTGCAAAGGTGCACCATAGTTGCGTGCTTGACACTTGACT
>4465_TTTGC_10-14-20-34-51
TGCAGGTGGATGATTGGTAGTAGTAGCTTGTCGCGGATTCAACTGTGTGCGCGCAAAGGTGCACCATAGTTGCGTGCTTGACACTTGACT
>4466_CA_78-87
TGCAGCTAGTTCTTGCTGAAGAGCAATGACATACAATGTTGCAGCCTGCATGACATGTCCATATATATCATTTTTTATCTTAACTTAATA
>4466_CG_78-87
TGCAGCTAGTTCTTGCTGAAGAGCAATGACATACAATGTTGCAGCCTGCATGACATGTCCATATATATCATTTTTTATCTTAACTTAGTA
>4466_GA_78-87
TGCAGCTAGTTCTTGCTGAAGAGCAATGACATACAATGTTGCAGCCTGCATGACATGTCCATATATATCATTTTTTATGTTAACTTAATA
>4470_GCAGG_31-32-54-55-62
TGCAGTTGAGAATCAACTTGATGTGAACTTCGCAGACATTTATGCCAACTCTGAAGTGTATCGGTATGTAGAAAATTACACTTCCATCTC
>4470_GCATG_31-32-54-55-62
TGCAGTTGAGAATCAACTTGATGTGAACTTCGCAGACATTTATGCCAACTCTGAATTGTATCGGTATGTAGAAAATTACACTTCCATCTC
>4470_GCCTA_31-32-54-55-62
TGCAGTTGAGAATCAACTTGATGTGAACTTCGCAGACATTTATGCCAACTCTGACTTGTATCAGTATGTAGAAAATTACACTTCCATCTC
>4470_GCCTG_31-32-54-55-62
TGCAGTTGAGAATCAACTTGATGTGAACTTCGCAGACATTTATGCCAACTCTGACTTGTATCGGTATGTAGAAAATTACACTTCCATCTC
>4470_TTCTG_31-32-54-55-62
TGCAGTTGAGAATCAACTTGATGTGAACTTCTTAGACATTTATGCCAACTCTGACTTGTATCGGTATGTAGAAAATTACACTTCCATCTC
>4476_AT_12-32
TGCAGCTTTTCCAACGTTCAGGATTCATTGGTTCTTCAAGGAATTGAGCCAAACTACTTTTGTTCATGTATTTATATTTGTACAACAATA
>4476_GC_12-32
TGCAGCTTTTCCGACGTTCAGGATTCATTGGTCCTTCAAGGAATTGAGCCAAACTACTTTTGTTCATGTATTTATATTTGTACAACAATA
>4476_GT_12-32
TGCAGCTTTTCCGACGTTCAGGATTCATTGGTTCTTCAAGGAATTGAGCCAAACTACTTTTGTTCATGTATTTATATTTGTACAACAATA
>4483_AGGG_24-27-38-39
TGCAGCCGAGAACTGCAAATTATCAGAGGACTTGAAATGGCCAGAGGGATCGAGTACTGCAATTCTACTGTTGTTGGACGTGGATCTTCC
>4483_ATGA_24-27-38-39
TGCAGCCGAGAACTGCAAATTATCAGATGACTTGAAATGACCAGAGGGATCGAGTACTGCAATTCTACTGTTGTTGGACGTGGATCTTCC
>4483_ATGG_24-27-38-39
TGCAGCCGAGAACTGCAAATTATCAGATGACTTGAAATGGCCAGAGGGATCGAGTACTGCAATTCTACTGTTGTTGGACGTGGATCTTCC
>4483_ATTA_24-27-38-39
TGCAGCCGAGAACTGCAAATTATCAGATGACTTGAAATTACCAGAGGGATCGAGTACTGCAATTCTACTGTTGTTGGACGTGGATCTTCC
>4483_ATTG_24-27-38-39
TGCAGCCGAGAACTGCAAATTATCAGATGACTTGAAATTGCCAGAGGGATCGAGTACTGCAATTCTACTGTTGTTGGACGTGGATCTTCC
>4483_CTGG_24-27-38-39
TGCAGCCGAGAACTGCAAATTATCCGATGACTTGAAATGGCCAGAGGGATCGAGTACTGCAATTCTACTGTTGTTGGACGTGGATCTTCC
>4496_GC_64-81
TGCAGGAGACGAAACTGAGGCCGAGTGTGACGGTGGCGCAGGACGGCAGTGGAGATGTGAAAACGATTAAAGAGGCGGTGGCGATGATTC
>4496_GT_64-81
TGCAGGAGACGAAACTGAGGCCGAGTGTGACGGTGGCGCAGGACGGCAGTGGAGATGTGAAAACGATTAAAGAGGCGGTGGTGATGATTC
>4496_TC_64-81
TGCAGGAGACGAAACTGAGGCCGAGTGTGACGGTGGCGCAGGACGGCAGTGGAGATGTGAAAACTATTAAAGAGGCGGTGGCGATGATTC
>4496_TT_64-81
TGCAGGAGACGAAACTGAGGCCGAGTGTGACGGTGGCGCAGGACGGCAGTGGAGATGTGAAAACTATTAAAGAGGCGGTGGTGATGATTC
>4498_CT_25-59
TGCAGTCCTAGAATGGGCAATGACACAGCTATTAAGACACCCAGGAGTCATGAATAAAGTGCAAAATGAAGTGAGAGAGATTCTTAAAGG
>4498_GC_25-59
TGCAGTCCTAGAATGGGCAATGACAGAGCTATTAAGACACCCAGGAGTCATGAATAAAGCGCAAAATGAAGTGAGAGAGATTCTTAAAGG
>4498_GT_25-59
TGCAGTCCTAGAATGGGCAATGACAGAGCTATTAAGACACCCAGGAGTCATGAATAAAGTGCAAAATGAAGTGAGAGAGATTCTTAAAGG
>4501_CG_79-80
TGCAGCTCAAAATTAATTTTGTTGCCACTTTTAGAAACCATTTTGAAAATTGAATCGAGTTGAGGAACTGATGTCACTCCGGCTATGAAC
>4501_CT_79-80
TGCAGCTCAAAATTAATTTTGTTGCCACTTTTAGAAACCATTTTGAAAATTGAATCGAGTTGAGGAACTGATGTCACTCCTGCTATGAAC
>4501_TG_79-80
TGCAGCTCAAAATTAATTTTGTTGCCACTTTTAGAAACCATTTTGAAAATTGAATCGAGTTGAGGAACTGATGTCACTCTGGCTATGAAC
>4504_CAC_55-69-76
TGCAGGTAAAAATAAAGAACTTCTCAGCTTTAGCTCTATGCAGATGTTTCCTCTTCGTTTTTTCTGTTCATCTTACCCATTATTACTGAG
>4504_CGC_55-69-76
TGCAGGTAAAAATAAAGAACTTCTCAGCTTTAGCTCTATGCAGATGTTTCCTCTTCGTTTTTTCTGTTCGTCTTACCCATTATTACTGAG
>4504_CGT_55-69-76
TGCAGGTAAAAATAAAGAACTTCTCAGCTTTAGCTCTATGCAGATGTTTCCTCTTCGTTTTTTCTGTTCGTCTTACTCATTATTACTGAG
>4504_TAC_55-69-76
TGCAGGTAAAAATAAAGAACTTCTCAGCTTTAGCTCTATGCAGATGTTTCCTCTTTGTTTTTTCTGTTCATCTTACCCATTATTACTGAG
>4511_A_18
TGCAGTGGTTGTTGTGAGATCTATATATCACAATTCCAACCTATGTCAGAATATGCTTGTTTTATAATGAATACTTGAGTCGAGATGGAA
>4511_T_18
TGCAGTGGTTGTTGTGAGTTCTATATATCACAATTCCAACCTATGTCAGAATATGCTTGTTTTATAATGAATACTTGAGTCGAGATGGAA
>4513_AAAA_43-61-76-87
TGCAGCCGACCAAATCTTAACTATAGATCTCAACAAAATCAGAATATAAAGTATAAATCAAATTTGATTATATTGTAAATATCCAACAGA
>4513_ATAA_43-61-76-87
TGCAGCCGACCAAATCTTAACTATAGATCTCAACAAAATCAGAATATAAAGTATAAATCAATTTTGATTATATTGTAAATATCCAACAGA
>4513_ATAG_43-61-76-87
TGCAGCCGACCAAATCTTAACTATAGATCTCAACAAAATCAGAATATAAAGTATAAATCAATTTTGATTATATTGTAAATATCCAACGGA
>4513_ATCA_43-61-76-87
TGCAGCCGACCAAATCTTAACTATAGATCTCAACAAAATCAGAATATAAAGTATAAATCAATTTTGATTATATTGTCAATATCCAACAGA
>4513_GTAA_43-61-76-87
TGCAGCCGACCAAATCTTAACTATAGATCTCAACAAAATCAGAGTATAAAGTATAAATCAATTTTGATTATATTGTAAATATCCAACAGA
>4514_AATC_6-50-69-85
TGCAGCAGTAGCAGGATCTGGGTTCTTTGCTAAACGAGTCCTCACCCTCAATGCCGAACCACCCATTACTGAGTCGGAACAAACTCAGCA
>4514_GACC_6-50-69-85
TGCAGCGGTAGCAGGATCTGGGTTCTTTGCTAAACGAGTCCTCACCCTCAATGCCGAACCACCCATTACCGAGTCGGAACAAACTCAGCA
>4514_GATA_6-50-69-85
TGCAGCGGTAGCAGGATCTGGGTTCTTTGCTAAACGAGTCCTCACCCTCAATGCCGAACCACCCATTACTGAGTCGGAACAAACTAAGCA
>4514_GATC_6-50-69-85
TGCAGCGGTAGCAGGATCTGGGTTCTTTGCTAAACGAGTCCTCACCCTCAATGCCGAACCACCCATTACTGAGTCGGAACAAACTCAGCA
>4514_GGTC_6-50-69-85
TGCAGCGGTAGCAGGATCTGGGTTCTTTGCTAAACGAGTCCTCACCCTCAGTGCCGAACCACCCATTACTGAGTCGGAACAAACTCAGCA
>4515_AT_14-15
TGCAGCAACAGTTAATAATGCGAGGACATACAATTATAACCTGCGTAAAAGGCTTGCCAAGAGGAAGGGAACCCCACTAAGGCCAAATAT
>4515_GA_14-15
TGCAGCAACAGTTAGAAATGCGAGGACATACAATTATAACCTGCGTAAAAGGCTTGCCAAGAGGAAGGGAACCCCACTAAGGCCAAATAT
>4515_GT_14-15
TGCAGCAACAGTTAGTAATGCGAGGACATACAATTATAACCTGCGTAAAAGGCTTGCCAAGAGGAAGGGAACCCCACTAAGGCCAAATAT
>4535_AAATAG_5-12-37-45-56-72
TGCAGAAAGAGCAAGATCTTTTGTTTTTACTTTCTCAATACATTTTGCTTCCTTACACAAAGAATATAAGTTGAGCATCAACTCAACTCA
>4535_AAGCAC_5-12-37-45-56-72
TGCAGAAAGAGCAAGATCTTTTGTTTTTACTTTCTCAGTACATTTCGCTTCCTTACACAAAGAATATAAGTTCAGCATCAACTCAACTCA
>4535_AAGCAG_5-12-37-45-56-72
TGCAGAAAGAGCAAGATCTTTTGTTTTTACTTTCTCAGTACATTTCGCTTCCTTACACAAAGAATATAAGTTGAGCATCAACTCAACTCA
>4535_AAGCTG_5-12-37-45-56-72
TGCAGAAAGAGCAAGATCTTTTGTTTTTACTTTCTCAGTACATTTCGCTTCCTTACTCAAAGAATATAAGTTGAGCATCAACTCAACTCA
>4535_AAGTAG_5-12-37-45-56-72
TGCAGAAAGAGCAAGATCTTTTGTTTTTACTTTCTCAGTACATTTTGCTTCCTTACACAAAGAATATAAGTTGAGCATCAACTCAACTCA
>4535_ATGCAG_5-12-37-45-56-72
TGCAGAAAGAGCTAGATCTTTTGTTTTTACTTTCTCAGTACATTTCGCTTCCTTACACAAAGAATATAAGTTGAGCATCAACTCAACTCA
>4535_CAGCAG_5-12-37-45-56-72
TGCAGCAAGAGCAAGATCTTTTGTTTTTACTTTCTCAGTACATTTCGCTTCCTTACACAAAGAATATAAGTTGAGCATCAACTCAACTCA
>4538_A_84
TGCAGGAATGTACTTCTCTGGGCAATTGGGTGACAGAATGGATCTTAGGTTATTTTTAACAGTGGGAATGGTGGGAACTGGTTTATTCAC
>4538_G_84
TGCAGGAATGTACTTCTCTGGGCAATTGGGTGACAGAATGGATCTTAGGTTATTTTTAACAGTGGGAATGGTGGGAACTGGTTTGTTCAC
>4541_CTAAT_15-18-27-31-82
TGCAGGTTCCATATACTATGGGAAGCCATGAACAGTTCTCTCCAGAGACAATTCCTACTAGTACTACCACCACTCCAGGAATTAATACTG
>4541_CTACG_15-18-27-31-82
TGCAGGTTCCATATACTATGGGAAGCCATGACCAGTTCTCTCCAGAGACAATTCCTACTAGTACTACCACCACTCCAGGAATGAATACTG
>4541_CTACT_15-18-27-31-82
TGCAGGTTCCATATACTATGGGAAGCCATGACCAGTTCTCTCCAGAGACAATTCCTACTAGTACTACCACCACTCCAGGAATTAATACTG
>4541_CTTCT_15-18-27-31-82
TGCAGGTTCCATATACTATGGGAAGCCTTGACCAGTTCTCTCCAGAGACAATTCCTACTAGTACTACCACCACTCCAGGAATTAATACTG
>4541_TCACT_15-18-27-31-82
TGCAGGTTCCATATATTACGGGAAGCCATGACCAGTTCTCTCCAGAGACAATTCCTACTAGTACTACCACCACTCCAGGAATTAATACTG
>4542_ACA_47-48-51
TGCAGCTCCCTTAATGGAAAATACAGTATCTACGAAATAGGAAATTCACTTAAAAACCAAAATGAGGGTGCCAAATAGAGAAGCACAAAA
>4542_AGA_47-48-51
TGCAGCTCCCTTAATGGAAAATACAGTATCTACGAAATAGGAAATTCAGTTAAAAACCAAAATGAGGGTGCCAAATAGAGAAGCACAAAA
>4542_AGC_47-48-51
TGCAGCTCCCTTAATGGAAAATACAGTATCTACGAAATAGGAAATTCAGTTCAAAACCAAAATGAGGGTGCCAAATAGAGAAGCACAAAA
>4542_TGC_47-48-51
TGCAGCTCCCTTAATGGAAAATACAGTATCTACGAAATAGGAAATTCTGTTCAAAACCAAAATGAGGGTGCCAAATAGAGAAGCACAAAA
>4553_ATCAA_12-29-64-76-89
TGCAGGGAAAGCAGGGAAGCTAAATATTGTAGAGAGAGAGAAGCAGGAGAGAGATGGAGCTGGGCAATGTAAGCGCATTGAAACAAGCTA
>4553_ATCAT_12-29-64-76-89
TGCAGGGAAAGCAGGGAAGCTAAATATTGTAGAGAGAGAGAAGCAGGAGAGAGATGGAGCTGGGCAATGTAAGCGCATTGAAACAAGCTT
>4553_ATCGA_12-29-64-76-89
TGCAGGGAAAGCAGGGAAGCTAAATATTGTAGAGAGAGAGAAGCAGGAGAGAGATGGAGCTGGGCAATGTAAGCGCGTTGAAACAAGCTA
>4553_ATTAA_12-29-64-76-89
TGCAGGGAAAGCAGGGAAGCTAAATATTGTAGAGAGAGAGAAGCAGGAGAGAGATGGAGCTGGGTAATGTAAGCGCATTGAAACAAGCTA
>4553_TCCGA_12-29-64-76-89
TGCAGGGAAAGCTGGGAAGCTAAATATTGCAGAGAGAGAGAAGCAGGAGAGAGATGGAGCTGGGCAATGTAAGCGCGTTGAAACAAGCTA
>4553_TTCGA_12-29-64-76-89
TGCAGGGAAAGCTGGGAAGCTAAATATTGTAGAGAGAGAGAAGCAGGAGAGAGATGGAGCTGGGCAATGTAAGCGCGTTGAAACAAGCTA
>4556_CTA_29-55-84
TGCAGAATCACAACATTTTGCCTATCATTCCTTGTTTGAACAAATCTAAGTCTTATCACCACCTATCAAAACCGACTGACTACCATATTT
>4556_CTT_29-55-84
TGCAGAATCACAACATTTTGCCTATCATTCCTTGTTTGAACAAATCTAAGTCTTATCACCACCTATCAAAACCGACTGACTACCTTATTT
>4556_TCA_29-55-84
TGCAGAATCACAACATTTTGCCTATCATTTCTTGTTTGAACAAATCTAAGTCTTACCACCACCTATCAAAACCGACTGACTACCATATTT
>4556_TTA_29-55-84
TGCAGAATCACAACATTTTGCCTATCATTTCTTGTTTGAACAAATCTAAGTCTTATCACCACCTATCAAAACCGACTGACTACCATATTT
>4560_GTTTT_54-56-64-76-85
TGCAGGGTAAGAAGTGCTTATTCAAGCGGAAAGGAGTTGAGAAGATCACTGGCAGCTATGCTGATTGGATTGATGATATGCCTCTTCTGC
>4560_TCTTT_54-56-64-76-85
TGCAGGGTAAGAAGTGCTTATTCAAGCGGAAAGGAGTTGAGAAGATCACTGGCATCCATGCTGATTGGATTGATGATATGCCTCTTCTGC
>4560_TTCTT_54-56-64-76-85
TGCAGGGTAAGAAGTGCTTATTCAAGCGGAAAGGAGTTGAGAAGATCACTGGCATCTATGCTGACTGGATTGATGATATGCCTCTTCTGC
>4560_TTTGT_54-56-64-76-85
TGCAGGGTAAGAAGTGCTTATTCAAGCGGAAAGGAGTTGAGAAGATCACTGGCATCTATGCTGATTGGATTGATGAGATGCCTCTTCTGC
>4560_TTTTC_54-56-64-76-85
TGCAGGGTAAGAAGTGCTTATTCAAGCGGAAAGGAGTTGAGAAGATCACTGGCATCTATGCTGATTGGATTGATGATATGCCTCTCCTGC
>4560_TTTTT_54-56-64-76-85
TGCAGGGTAAGAAGTGCTTATTCAAGCGGAAAGGAGTTGAGAAGATCACTGGCATCTATGCTGATTGGATTGATGATATGCCTCTTCTGC
>4567_CAC_10-34-87
TGCAGGCAGACAGAATATTCATGAAGGTAACATCATTTGGTTTTATTCCTTCTCCTACCATTTGATTAAAGAGAGAGATGGCAGCATCAA
>4567_TAC_10-34-87
TGCAGGCAGATAGAATATTCATGAAGGTAACATCATTTGGTTTTATTCCTTCTCCTACCATTTGATTAAAGAGAGAGATGGCAGCATCAA
>4567_TAT_10-34-87
TGCAGGCAGATAGAATATTCATGAAGGTAACATCATTTGGTTTTATTCCTTCTCCTACCATTTGATTAAAGAGAGAGATGGCAGCATTAA
>4567_TGT_10-34-87
TGCAGGCAGATAGAATATTCATGAAGGTAACATCGTTTGGTTTTATTCCTTCTCCTACCATTTGATTAAAGAGAGAGATGGCAGCATTAA
>4568_AGAA_16-42-45-78
TGCAGATAGCTTGTAAATCAATATTAGGCCCAATCTACACTCGCTACAATGGCACAAAATACACTGTAAAAACTTTGTAAACTTAGAATT
>4568_AGAG_16-42-45-78
TGCAGATAGCTTGTAAATCAATATTAGGCCCAATCTACACTCGCTACAATGGCACAAAATACACTGTAAAAACTTTGTGAACTTAGAATT
>4568_TAAG_16-42-45-78
TGCAGATAGCTTGTAATTCAATATTAGGCCCAATCTACACTCACTACAATGGCACAAAATACACTGTAAAAACTTTGTGAACTTAGAATT
>4568_TGAG_16-42-45-78
TGCAGATAGCTTGTAATTCAATATTAGGCCCAATCTACACTCGCTACAATGGCACAAAATACACTGTAAAAACTTTGTGAACTTAGAATT
>4568_TGTG_16-42-45-78
TGCAGATAGCTTGTAATTCAATATTAGGCCCAATCTACACTCGCTTCAATGGCACAAAATACACTGTAAAAACTTTGTGAACTTAGAATT
>4578_GCA_17-42-55
TGCAGCTAGTGTGATTGGTATTAGTTCAGGTTTGTCAATATTCTTGTAATCAGATAAAGCTCAGAATTTCCATGTTTGTTTTAGTATGGA
>4578_GCG_17-42-55
TGCAGCTAGTGTGATTGGTATTAGTTCAGGTTTGTCAATATTCTTGTAATCAGATGAAGCTCAGAATTTCCATGTTTGTTTTAGTATGGA
>4578_GTG_17-42-55
TGCAGCTAGTGTGATTGGTATTAGTTCAGGTTTGTCAATATTTTTGTAATCAGATGAAGCTCAGAATTTCCATGTTTGTTTTAGTATGGA
>4578_TCA_17-42-55
TGCAGCTAGTGTGATTGTTATTAGTTCAGGTTTGTCAATATTCTTGTAATCAGATAAAGCTCAGAATTTCCATGTTTGTTTTAGTATGGA
>4583_AACAT_10-13-45-69-88
TGCAGCATACAGTATATGAAGTGATTATTTGAGAAGACAATTGTGCTTAATGTAACAGCAACATATAATATAGTAATGAATAGTTTTATT
>4583_AACTT_10-13-45-69-88
TGCAGCATACAGTATATGAAGTGATTATTTGAGAAGACAATTGTGCTTAATGTAACAGCAACATATAATTTAGTAATGAATAGTTTTATT
>4583_AATTT_10-13-45-69-88
TGCAGCATACAGTATATGAAGTGATTATTTGAGAAGACAATTGTGTTTAATGTAACAGCAACATATAATTTAGTAATGAATAGTTTTATT
>4583_AGCTC_10-13-45-69-88
TGCAGCATACAGTGTATGAAGTGATTATTTGAGAAGACAATTGTGCTTAATGTAACAGCAACATATAATTTAGTAATGAATAGTTTTACT
>4583_GACTT_10-13-45-69-88
TGCAGCATACGGTATATGAAGTGATTATTTGAGAAGACAATTGTGCTTAATGTAACAGCAACATATAATTTAGTAATGAATAGTTTTATT
>4587_CC_27-39
TGCAGTTTGAATAGCCTGATATCCCTTCGAGGATTCTGGCAATGCTTTCTTTGCCCTGTTGATAAAAGCTGGGGGTAGGATGTCATCAAC
>4587_CT_27-39
TGCAGTTTGAATAGCCTGATATCCCTTCGAGGATTCTGGTAATGCTTTCTTTGCCCTGTTGATAAAAGCTGGGGGTAGGATGTCATCAAC
>4587_TC_27-39
TGCAGTTTGAATAGCCTGATATCCCTTTGAGGATTCTGGCAATGCTTTCTTTGCCCTGTTGATAAAAGCTGGGGGTAGGATGTCATCAAC
>4590_C_37
TGCAGTTTCGGCAGCAGCAAATTGCTGCAATGTCAAACTACCATGCTCAATCCACCAATCAGTTTAGGCAATTGGCTTCCCTTCAAATGC
>4590_T_37
TGCAGTTTCGGCAGCAGCAAATTGCTGCAATGTCAAATTACCATGCTCAATCCACCAATCAGTTTAGGCAATTGGCTTCCCTTCAAATGC
>4591_CC_17-44
TGCAGTGCTGTAGCTAACGCTTCAAGTATCTCATTGAGTACGTTCGCAAGAATAAACTCAAACGAATTGATGGGGGCCCACAAAAGCGGT
>4591_CT_17-44
TGCAGTGCTGTAGCTAACGCTTCAAGTATCTCATTGAGTACGTTTGCAAGAATAAACTCAAACGAATTGATGGGGGCCCACAAAAGCGGT
>4591_TC_17-44
TGCAGTGCTGTAGCTAATGCTTCAAGTATCTCATTGAGTACGTTCGCAAGAATAAACTCAAACGAATTGATGGGGGCCCACAAAAGCGGT
>4604_C_62
TGCAGTTATAGCAAGAGCATATACTAACTAGTCTTTACAGAGATGGAGAATCCGATTACAAACAATCAAGTGCCATACAAAGAGGAGAAG
>4604_T_62
TGCAGTTATAGCAAGAGCATATACTAACTAGTCTTTACAGAGATGGAGAATCCGATTACAAATAATCAAGTGCCATACAAAGAGGAGAAG
>4608_CT_82-86
TGCAGCACTGGACGCCTTCGTCCGTAAAAAGGACTGCAAAATGTATCCAATTTTAAATCAGAAACCACAAAGATTACATGGACTATTTTA
>4608_GA_82-86
TGCAGCACTGGACGCCTTCGTCCGTAAAAAGGACTGCAAAATGTATCCAATTTTAAATCAGAAACCACAAAGATTACATGGAGTATATTA
>4608_GT_82-86
TGCAGCACTGGACGCCTTCGTCCGTAAAAAGGACTGCAAAATGTATCCAATTTTAAATCAGAAACCACAAAGATTACATGGAGTATTTTA
>4609_CA_58-64
TGCAGATTCATAAGAGGGATCTCGGGAAGGATCATCTACCTCTTCCAGCCTAGGTCTACACAGCACACCACTTCCACCGCTTTTCAACAT
>4609_CG_58-64
TGCAGATTCATAAGAGGGATCTCGGGAAGGATCATCTACCTCTTCCAGCCTAGGTCTACACAGCGCACCACTTCCACCGCTTTTCAACAT
>4609_GG_58-64
TGCAGATTCATAAGAGGGATCTCGGGAAGGATCATCTACCTCTTCCAGCCTAGGTCTAGACAGCGCACCACTTCCACCGCTTTTCAACAT
>4618_GCT_9-35-88
TGCAGGTGAGACCTTTTCCTCTTCAGCTATACAGACGATGGAAAATACAGAGGCTTTGATCTCCATCGCAGAAATTAATAATATGCTGTG
>4618_GGT_9-35-88
TGCAGGTGAGACCTTTTCCTCTTCAGCTATACAGAGGATGGAAAATACAGAGGCTTTGATCTCCATCGCAGAAATTAATAATATGCTGTG
>4618_TCC_9-35-88
TGCAGGTGATACCTTTTCCTCTTCAGCTATACAGACGATGGAAAATACAGAGGCTTTGATCTCCATCGCAGAAATTAATAATATGCTGCG
>4618_TCT_9-35-88
TGCAGGTGATACCTTTTCCTCTTCAGCTATACAGACGATGGAAAATACAGAGGCTTTGATCTCCATCGCAGAAATTAATAATATGCTGTG
>4624_A_29
TGCAGCACTAAGCACAGCCTTGTTCAACAATGGCCTAACCTGCGGGGCATGTTACGAGATGCGTTGCGACAACGATCCCAGATGGTGCAA
>4624_G_29
TGCAGCACTAAGCACAGCCTTGTTCAACAGTGGCCTAACCTGCGGGGCATGTTACGAGATGCGTTGCGACAACGATCCCAGATGGTGCAA
>4626_ATC_53-57-75
TGCAGGATGGAAAATCAAGCGCATTCAACGCATACGAAGCCCACAAGCAAAGAAAGATGCATACAATGAATGGAACTATAGCAAGCTCCA
>4626_ATG_53-57-75
TGCAGGATGGAAAATCAAGCGCATTCAACGCATACGAAGCCCACAAGCAAAGAAAGATGCATACAATGAATGGAAGTATAGCAAGCTCCA
>4626_GCC_53-57-75
TGCAGGATGGAAAATCAAGCGCATTCAACGCATACGAAGCCCACAAGCAAAGAGAGACGCATACAATGAATGGAACTATAGCAAGCTCCA
>4626_GTC_53-57-75
TGCAGGATGGAAAATCAAGCGCATTCAACGCATACGAAGCCCACAAGCAAAGAGAGATGCATACAATGAATGGAACTATAGCAAGCTCCA
>4631_AAA_40-51-80
TGCAGAAAGTCTGGTCCTTGCCACTGCTTCACTTTGTCTCACTTTTGTATTAGGCTTGGTGTCTGTCGGGTATCAAATGTATCAAACTAT
>4631_ACA_40-51-80
TGCAGAAAGTCTGGTCCTTGCCACTGCTTCACTTTGTCTCACTTTTGTATTCGGCTTGGTGTCTGTCGGGTATCAAATGTATCAAACTAT
>4631_ACG_40-51-80
TGCAGAAAGTCTGGTCCTTGCCACTGCTTCACTTTGTCTCACTTTTGTATTCGGCTTGGTGTCTGTCGGGTATCAAATGTGTCAAACTAT
>4631_GCA_40-51-80
TGCAGAAAGTCTGGTCCTTGCCACTGCTTCACTTTGTCTCGCTTTTGTATTCGGCTTGGTGTCTGTCGGGTATCAAATGTATCAAACTAT
>4637_CC_20-44
TGCAGCAATATACATGACTTCGTGTATCAAACCAATGTATAATTCGAAGAGAAGGAGTAAGCTAATAAATTCATATATGATATCAACTAG
>4637_TC_20-44
TGCAGCAATATACATGACTTTGTGTATCAAACCAATGTATAATTCGAAGAGAAGGAGTAAGCTAATAAATTCATATATGATATCAACTAG
>4637_TT_20-44
TGCAGCAATATACATGACTTTGTGTATCAAACCAATGTATAATTTGAAGAGAAGGAGTAAGCTAATAAATTCATATATGATATCAACTAG
>4643_CA_25-62
TGCAGTGAGAACATTGGTGGGCCATCGTTTCCCTTGGTTCCTCTACCGTCGGTCCAGTCCTGATAAAGACCGCAACTGAACATGTGTAGT
>4643_CC_25-62
TGCAGTGAGAACATTGGTGGGCCATCGTTTCCCTTGGTTCCTCTACCGTCGGTCCAGTCCTGCTAAAGACCGCAACTGAACATGTGTAGT
>4643_TA_25-62
TGCAGTGAGAACATTGGTGGGCCATTGTTTCCCTTGGTTCCTCTACCGTCGGTCCAGTCCTGATAAAGACCGCAACTGAACATGTGTAGT
>4652_A_52
TGCAGAGGATGGGAATAGGGTTTTTCCTATCCGTGCTCACAATGGTGGTATCAGCTTTAGTAGAGGCCAAAAGGGTCAGCGTTGCAGCAG
>4652_G_52
TGCAGAGGATGGGAATAGGGTTTTTCCTATCCGTGCTCACAATGGTGGTATCGGCTTTAGTAGAGGCCAAAAGGGTCAGCGTTGCAGCAG
>4659_GC_30-64
TGCAGCTATAATGGAACACCTTTTAGATGGGAGTTCTTATGTTAAGGGTGCTCAAAAGTTGCATCAAATGGACCCTCTTCAAAAGCCTAA
>4659_GG_30-64
TGCAGCTATAATGGAACACCTTTTAGATGGGAGTTCTTATGTTAAGGGTGCTCAAAAGTTGCATGAAATGGACCCTCTTCAAAAGCCTAA
>4659_TG_30-64
TGCAGCTATAATGGAACACCTTTTAGATGGTAGTTCTTATGTTAAGGGTGCTCAAAAGTTGCATGAAATGGACCCTCTTCAAAAGCCTAA
>4660_CATC_43-49-60-76
TGCAGATCCATTCATGTTTTCTTTCTTGTTTTAGTAAAATGTACGGCATACCATTTTTTTTCTTCATTGCTTTTCTCTACTGTTACTTGC
>4660_CATG_43-49-60-76
TGCAGATCCATTCATGTTTTCTTTCTTGTTTTAGTAAAATGTACGGCATACCATTTTTTTTCTTCATTGCTTTTCTGTACTGTTACTTGC
>4660_TAAC_43-49-60-76
TGCAGATCCATTCATGTTTTCTTTCTTGTTTTAGTAAAATGTATGGCATACCATTTTTTTACTTCATTGCTTTTCTCTACTGTTACTTGC
>4660_TATC_43-49-60-76
TGCAGATCCATTCATGTTTTCTTTCTTGTTTTAGTAAAATGTATGGCATACCATTTTTTTTCTTCATTGCTTTTCTCTACTGTTACTTGC
>4660_TGTC_43-49-60-76
TGCAGATCCATTCATGTTTTCTTTCTTGTTTTAGTAAAATGTATGGCATGCCATTTTTTTTCTTCATTGCTTTTCTCTACTGTTACTTGC
>4662_A_29
TGCAGGAAAACCCTACTACCTGCTCCCCAACACTTTTTTAGAAGCAAAAATATGGGAAGCAAAATACTACATTGTTTTGAAAACATTAAG
>4662_G_29
TGCAGGAAAACCCTACTACCTGCTCCCCAGCACTTTTTTAGAAGCAAAAATATGGGAAGCAAAATACTACATTGTTTTGAAAACATTAAG
>4663_AA_34-87
TGCAGGATTTACTCTAAAGCTGATACCAATAATAACCATAAAATAATTTCCCTACAAAAAACACTATAGTTGCACTACAATTCAGACAAT
>4663_AG_34-87
TGCAGGATTTACTCTAAAGCTGATACCAATAATAACCATAAAATAATTTCCCTACAAAAAACACTATAGTTGCACTACAATTCAGACGAT
>4663_GA_34-87
TGCAGGATTTACTCTAAAGCTGATACCAATAATAGCCATAAAATAATTTCCCTACAAAAAACACTATAGTTGCACTACAATTCAGACAAT
>4672_CG_69-73
TGCAGATAGGTCAAATTATGCCCGCGTCCCCTAGAGTTTGGATAATTTCGTTTAAAGGTCGTTGTGGTCCTTGGGGATAGGAGTCTTAGG
>4672_CT_69-73
TGCAGATAGGTCAAATTATGCCCGCGTCCCCTAGAGTTTGGATAATTTCGTTTAAAGGTCGTTGTGGTCCTTGTGGATAGGAGTCTTAGG
>4672_GT_69-73
TGCAGATAGGTCAAATTATGCCCGCGTCCCCTAGAGTTTGGATAATTTCGTTTAAAGGTCGTTGTGGTCGTTGTGGATAGGAGTCTTAGG
>4687_AT_45-58
TGCAGTGACTCCAACAAATTGAGGGTCAGAAGTGAGGCTGATATAAGACCTTCAAACTTGTTTCTTGACAAGTCAATTTGTGTCAACTTG
>4687_GC_45-58
TGCAGTGACTCCAACAAATTGAGGGTCAGAAGTGAGGCTGATATAGGACCTTCAAACTCGTTTCTTGACAAGTCAATTTGTGTCAACTTG
>4687_GT_45-58
TGCAGTGACTCCAACAAATTGAGGGTCAGAAGTGAGGCTGATATAGGACCTTCAAACTTGTTTCTTGACAAGTCAATTTGTGTCAACTTG
>4694_GA_6-10
TGCAGAGCACAGATTTACAAAGTTGGAGTCTACCAGCATAGGATAGGGCTTTACTTGACGAGTGAGTGATTCTACCAGAGATCTTATTCA
>4694_GC_6-10
TGCAGAGCACCGATTTACAAAGTTGGAGTCTACCAGCATAGGATAGGGCTTTACTTGACGAGTGAGTGATTCTACCAGAGATCTTATTCA
>4694_TA_6-10
TGCAGATCACAGATTTACAAAGTTGGAGTCTACCAGCATAGGATAGGGCTTTACTTGACGAGTGAGTGATTCTACCAGAGATCTTATTCA
>4694_TC_6-10
TGCAGATCACCGATTTACAAAGTTGGAGTCTACCAGCATAGGATAGGGCTTTACTTGACGAGTGAGTGATTCTACCAGAGATCTTATTCA
>4696_AA_53-55
TGCAGCAGCTGATACTATTTGCTCAATGGAGGTATATAGAACTGTAGCTCCTCATATTGGTGGTGCACAAGTGTTTTTTGTGTGTGTAAA
>4696_AG_53-55
TGCAGCAGCTGATACTATTTGCTCAATGGAGGTATATAGAACTGTAGCTCCTCATGTTGGTGGTGCACAAGTGTTTTTTGTGTGTGTAAA
>4696_GG_53-55
TGCAGCAGCTGATACTATTTGCTCAATGGAGGTATATAGAACTGTAGCTCCTCGTGTTGGTGGTGCACAAGTGTTTTTTGTGTGTGTAAA
>4699_GAG_21-44-85
TGCAGCCATGTATTGTTGGGTGTAACCTATTATCCTGCACACAAAAAGTAGGAATTGTTAGGAGAGGCTGCATAAGGGAAGGAGCGCAAG
>4699_GTG_21-44-85
TGCAGCCATGTATTGTTGGGTGTAACCTATTATCCTGCACACAATAAGTAGGAATTGTTAGGAGAGGCTGCATAAGGGAAGGAGCGCAAG
>4699_TAA_21-44-85
TGCAGCCATGTATTGTTGGGTTTAACCTATTATCCTGCACACAAAAAGTAGGAATTGTTAGGAGAGGCTGCATAAGGGAAGGAGCACAAG
>4699_TAG_21-44-85
TGCAGCCATGTATTGTTGGGTTTAACCTATTATCCTGCACACAAAAAGTAGGAATTGTTAGGAGAGGCTGCATAAGGGAAGGAGCGCAAG
>4700_AA_57-61
TGCAGCAACAATGTACAAAGACACAAGGAAATCGCATTAAGAAGTTACATAAAGTAAATAAATTTAATTTAACTTGGATAAGATGTACAG
>4700_AG_57-61
TGCAGCAACAATGTACAAAGACACAAGGAAATCGCATTAAGAAGTTACATAAAGTAAATAAGTTTAATTTAACTTGGATAAGATGTACAG
>4700_TA_57-61
TGCAGCAACAATGTACAAAGACACAAGGAAATCGCATTAAGAAGTTACATAAAGTAATTAAATTTAATTTAACTTGGATAAGATGTACAG
>4702_CT_8-53
TGCAGGCACAGTGACTATGCAAGAATACTGAGGGTAGCAAAATTAGGCCACCGTGGTGCAGTTTTGGTGTGCAAGAATGCTAGCTCAAGA
>4702_TC_8-53
TGCAGGCATAGTGACTATGCAAGAATACTGAGGGTAGCAAAATTAGGCCACCGCGGTGCAGTTTTGGTGTGCAAGAATGCTAGCTCAAGA
>4702_TT_8-53
TGCAGGCATAGTGACTATGCAAGAATACTGAGGGTAGCAAAATTAGGCCACCGTGGTGCAGTTTTGGTGTGCAAGAATGCTAGCTCAAGA
>4703_CACA_24-33-61-87
TGCAGTTGACGGAAACTCAGACTGCTGGATTGAACCATCGAAAATGGATTGCTGGAGAGCACGAAGACTTTGACAAGTGTAATATAAAGG
>4703_CAGA_24-33-61-87
TGCAGTTGACGGAAACTCAGACTGCTGGATTGAACCATCGAAAATGGATTGCTGGAGAGCAGGAAGACTTTGACAAGTGTAATATAAAGG
>4703_CAGG_24-33-61-87
TGCAGTTGACGGAAACTCAGACTGCTGGATTGAACCATCGAAAATGGATTGCTGGAGAGCAGGAAGACTTTGACAAGTGTAATATAAGGG
>4703_CTCA_24-33-61-87
TGCAGTTGACGGAAACTCAGACTGCTGGATTGATCCATCGAAAATGGATTGCTGGAGAGCACGAAGACTTTGACAAGTGTAATATAAAGG
>4703_TAGA_24-33-61-87
TGCAGTTGACGGAAACTCAGACTGTTGGATTGAACCATCGAAAATGGATTGCTGGAGAGCAGGAAGACTTTGACAAGTGTAATATAAAGG
>4708_A_22
TGCAGAACAATAAATAAATAAAAAAATACAAAGTTTGAGGAGAAGAATTATGGTAGTTGCAATTGTGGCTAGCTAGCACTACTCTAAAGA
>4708_T_22
TGCAGAACAATAAATAAATAAATAAATACAAAGTTTGAGGAGAAGAATTATGGTAGTTGCAATTGTGGCTAGCTAGCACTACTCTAAAGA
>4709_ATA_20-56-59
TGCAGTGGGCATGAATACAGAATGGGGCCAGATGATGAGCTCCATAAGCCGTGATTTGGACGAGCAGACACCATTGCAAGCCCGTCTCAA
>4709_ATG_20-56-59
TGCAGTGGGCATGAATACAGAATGGGGCCAGATGATGAGCTCCATAAGCCGTGATTTGGGCGAGCAGACACCATTGCAAGCCCGTCTCAA
>4709_CCA_20-56-59
TGCAGTGGGCATGAATACAGCATGGGGCCAGATGATGAGCTCCATAAGCCGTGATTCGGACGAGCAGACACCATTGCAAGCCCGTCTCAA
>4709_CTA_20-56-59
TGCAGTGGGCATGAATACAGCATGGGGCCAGATGATGAGCTCCATAAGCCGTGATTTGGACGAGCAGACACCATTGCAAGCCCGTCTCAA
>4713_CACA_26-38-63-85
TGCAGATGTATGGCAGATATACATTACAATATAATGAAATCTATAGATATTAAATCCCTTAAACAATATAAGTCATTCAAAAACAAAGTT
>4713_CATA_26-38-63-85
TGCAGATGTATGGCAGATATACATTACAATATAATGAAATCTATAGATATTAAATCCCTTAAATAATATAAGTCATTCAAAAACAAAGTT
>4713_CATT_26-38-63-85
TGCAGATGTATGGCAGATATACATTACAATATAATGAAATCTATAGATATTAAATCCCTTAAATAATATAAGTCATTCAAAAACATAGTT
>4713_CCTA_26-38-63-85
TGCAGATGTATGGCAGATATACATTACAATATAATGAACTCTATAGATATTAAATCCCTTAAATAATATAAGTCATTCAAAAACAAAGTT
>4713_TATA_26-38-63-85
TGCAGATGTATGGCAGATATACATTATAATATAATGAAATCTATAGATATTAAATCCCTTAAATAATATAAGTCATTCAAAAACAAAGTT
>4717_CCC_15-55-63
TGCAGCAACCTCGTCCGAAAACACGAGATGGATTGTTTGGCGCAAGATGTCCCATCCAAATCCCATTTTGACTCAACAAAGCTTTTTCCC
>4717_TAC_15-55-63
TGCAGCAACCTCGTCTGAAAACACGAGATGGATTGTTTGGCGCAAGATGTCCCATACAAATCCCATTTTGACTCAACAAAGCTTTTTCCC
>4717_TCC_15-55-63
TGCAGCAACCTCGTCTGAAAACACGAGATGGATTGTTTGGCGCAAGATGTCCCATCCAAATCCCATTTTGACTCAACAAAGCTTTTTCCC
>4717_TCG_15-55-63
TGCAGCAACCTCGTCTGAAAACACGAGATGGATTGTTTGGCGCAAGATGTCCCATCCAAATCCGATTTTGACTCAACAAAGCTTTTTCCC
>4718_AAACCA_24-29-46-63-65-78
TGCAGCAACCTCGTCTGAAAACACAAGATAGATTGTTTGGCGCAAGATGTCCCATCCAAATCCCACTTTGACTCAACAAAGCTTTTTCCC
>4718_AGACCA_24-29-46-63-65-78
TGCAGCAACCTCGTCTGAAAACACAAGATGGATTGTTTGGCGCAAGATGTCCCATCCAAATCCCACTTTGACTCAACAAAGCTTTTTCCC
>4718_GGAGTG_24-29-46-63-65-78
TGCAGCAACCTCGTCTGAAAACACGAGATGGATTGTTTGGCGCAAGATGTCCCATCCAAATCCGATTTTGACTCAACAGAGCTTTTTCCC
>4718_GGGGTA_24-29-46-63-65-78
TGCAGCAACCTCGTCTGAAAACACGAGATGGATTGTTTGGCGCAAGGTGTCCCATCCAAATCCGATTTTGACTCAACAAAGCTTTTTCCC
>4725_GG_11-86
TGCAGAGGAAGGTCCCCTGTTTGAGGAGGTACTGAGACTCTCAACACCTCTTCTTGTGCACATGTTCTCGATGCCCCAAATGTGAGGGCA
>4725_GT_11-86
TGCAGAGGAAGGTCCCCTGTTTGAGGAGGTACTGAGACTCTCAACACCTCTTCTTGTGCACATGTTCTCGATGCCCCAAATGTGAGTGCA
>4725_TG_11-86
TGCAGAGGAAGTTCCCCTGTTTGAGGAGGTACTGAGACTCTCAACACCTCTTCTTGTGCACATGTTCTCGATGCCCCAAATGTGAGGGCA
>4725_TT_11-86
TGCAGAGGAAGTTCCCCTGTTTGAGGAGGTACTGAGACTCTCAACACCTCTTCTTGTGCACATGTTCTCGATGCCCCAAATGTGAGTGCA
>4727_A_61
TGCAGCAGCAGCAGCATTTGAGTAGACGGGGTGAAGCACATGGCCTTCCTTGGGCTCAACAAGCACCCACTTGCGTCCGCTCAACTTGTG
>4727_T_61
TGCAGCAGCAGCAGCATTTGAGTAGACGGGGTGAAGCACATGGCCTTCCTTGGGCTCAACATGCACCCACTTGCGTCCGCTCAACTTGTG
>4729_GAG_6-14-37
TGCAGAGATATGCTACGCCGACATGCAGGTGACAAATGAGCGATGAAGACTTTGCTTAGCTTCTGAATGGCATGATAAGATTGAGGTTCT
>4729_GAT_6-14-37
TGCAGAGATATGCTACGCCGACATGCAGGTGACAAATTAGCGATGAAGACTTTGCTTAGCTTCTGAATGGCATGATAAGATTGAGGTTCT
>4729_GCG_6-14-37
TGCAGAGATATGCTCCGCCGACATGCAGGTGACAAATGAGCGATGAAGACTTTGCTTAGCTTCTGAATGGCATGATAAGATTGAGGTTCT
>4729_TAG_6-14-37
TGCAGATATATGCTACGCCGACATGCAGGTGACAAATGAGCGATGAAGACTTTGCTTAGCTTCTGAATGGCATGATAAGATTGAGGTTCT
>4738_CAC_6-30-63
TGCAGGCGCTTAGCACACAAGTTGCATAATAGGTTGTTTAGAAATCAAGTCCACAAATCGTCCCGAGAGGGCTCAGTAACGGTACTTGGT
>4738_TAC_6-30-63
TGCAGGTGCTTAGCACACAAGTTGCATAATAGGTTGTTTAGAAATCAAGTCCACAAATCGTCCCGAGAGGGCTCAGTAACGGTACTTGGT
>4738_TAT_6-30-63
TGCAGGTGCTTAGCACACAAGTTGCATAATAGGTTGTTTAGAAATCAAGTCCACAAATCGTCCTGAGAGGGCTCAGTAACGGTACTTGGT
>4738_TGC_6-30-63
TGCAGGTGCTTAGCACACAAGTTGCATAATGGGTTGTTTAGAAATCAAGTCCACAAATCGTCCCGAGAGGGCTCAGTAACGGTACTTGGT
>4738_TGT_6-30-63
TGCAGGTGCTTAGCACACAAGTTGCATAATGGGTTGTTTAGAAATCAAGTCCACAAATCGTCCTGAGAGGGCTCAGTAACGGTACTTGGT
>4741_C_34
TGCAGGGGGATTGAGAGGAGTAGGGAGTTTTCCTCGGGTAATATGTGAAATAATTGCTGGTTTGGTTTTGGGATTGGAATTCTGGGTGGG
>4741_T_34
TGCAGGGGGATTGAGAGGAGTAGGGAGTTTTCCTTGGGTAATATGTGAAATAATTGCTGGTTTGGTTTTGGGATTGGAATTCTGGGTGGG
>4744_C_74
TGCAGTGTTGTGGAAACAGCAGCACATGATGAGTCATTTAGCATCTGTAACTGATCTTCGCTCAATTCAACCCTCTTGGTGGAGACTTCA
>4744_T_74
TGCAGTGTTGTGGAAACAGCAGCACATGATGAGTCATTTAGCATCTGTAACTGATCTTCGCTCAATTCAACCCTTTTGGTGGAGACTTCA
>4748_AAC_34-40-53
TGCAGCAAGACGCAATCAATAAGTGACAATATATAATTGTACAACAATTTTTTCATTTTTTATTTGGTGGGTTCGGAAGGGTGTAAGGTC
>4748_GAC_34-40-53
TGCAGCAAGACGCAATCAATAAGTGACAATATATGATTGTACAACAATTTTTTCATTTTTTATTTGGTGGGTTCGGAAGGGTGTAAGGTC
>4748_GAT_34-40-53
TGCAGCAAGACGCAATCAATAAGTGACAATATATGATTGTACAACAATTTTTTTATTTTTTATTTGGTGGGTTCGGAAGGGTGTAAGGTC
>4748_GGT_34-40-53
TGCAGCAAGACGCAATCAATAAGTGACAATATATGATTGTGCAACAATTTTTTTATTTTTTATTTGGTGGGTTCGGAAGGGTGTAAGGTC
>4749_GAA_6-54-87
TGCAGAGTGTTATTGCCTCCAGACACTTCAAGCTGGAAATTAAACATCGAAACAAAAATCAGAAACAGAAAGAAGTACAAATTCAAGAAA
>4749_GAG_6-54-87
TGCAGAGTGTTATTGCCTCCAGACACTTCAAGCTGGAAATTAAACATCGAAACAAAAATCAGAAACAGAAAGAAGTACAAATTCAAGGAA
>4749_GGG_6-54-87
TGCAGAGTGTTATTGCCTCCAGACACTTCAAGCTGGAAATTAAACATCGAAACAGAAATCAGAAACAGAAAGAAGTACAAATTCAAGGAA
>4749_TAG_6-54-87
TGCAGATTGTTATTGCCTCCAGACACTTCAAGCTGGAAATTAAACATCGAAACAAAAATCAGAAACAGAAAGAAGTACAAATTCAAGGAA
>4749_TTG_6-54-87
TGCAGATTGTTATTGCCTCCAGACACTTCAAGCTGGAAATTAAACATCGAAACATAAATCAGAAACAGAAAGAAGTACAAATTCAAGGAA
>4754_ATCC_8-11-43-68
TGCAGAGAAAATAGGGCAATAAATGAGAAAATTATAAATTTCACTTAGGATAAATTTGAAATATCTGACCAAATTGGACCGTTAATTCAG
>4754_TCCC_8-11-43-68
TGCAGAGATAACAGGGCAATAAATGAGAAAATTATAAATTTCACTTAGGATAAATTTGAAATATCTGACCAAATTGGACCGTTAATTCAG
>4754_TTAC_8-11-43-68
TGCAGAGATAATAGGGCAATAAATGAGAAAATTATAAATTTCAATTAGGATAAATTTGAAATATCTGACCAAATTGGACCGTTAATTCAG
>4754_TTCC_8-11-43-68
TGCAGAGATAATAGGGCAATAAATGAGAAAATTATAAATTTCACTTAGGATAAATTTGAAATATCTGACCAAATTGGACCGTTAATTCAG
>4754_TTCG_8-11-43-68
TGCAGAGATAATAGGGCAATAAATGAGAAAATTATAAATTTCACTTAGGATAAATTTGAAATATCTGAGCAAATTGGACCGTTAATTCAG
>4760_CAC_30-72-80
TGCAGTTTATTTTAATTAATTAATTAATTTCTGTTGATGAAGTAGATGTCATTAAAGAAGAAATAGATCGCTAATGTTATCTATCTTTTC
>4760_CAT_30-72-80
TGCAGTTTATTTTAATTAATTAATTAATTTCTGTTGATGAAGTAGATGTCATTAAAGAAGAAATAGATCGCTAATGTTATTTATCTTTTC
>4760_CCC_30-72-80
TGCAGTTTATTTTAATTAATTAATTAATTTCTGTTGATGAAGTAGATGTCATTAAAGAAGAAATAGATCGCTCATGTTATCTATCTTTTC
>4760_CCT_30-72-80
TGCAGTTTATTTTAATTAATTAATTAATTTCTGTTGATGAAGTAGATGTCATTAAAGAAGAAATAGATCGCTCATGTTATTTATCTTTTC
>4760_TCC_30-72-80
TGCAGTTTATTTTAATTAATTAATTAATTTTTGTTGATGAAGTAGATGTCATTAAAGAAGAAATAGATCGCTCATGTTATCTATCTTTTC
>4772_AAG_64-69-77
TGCAGAACCTGATTACCTGAGACTGATAGTAGATGGTTTGCAATCATTGTCAATTGATGTGCAAAGAAGAATTTGCGGAGTTTATCAGAA
>4772_CAG_64-69-77
TGCAGAACCTGATTACCTGAGACTGATAGTAGATGGTTTGCAATCATTGTCAATTGATGTGCAACGAAGAATTTGCGGAGTTTATCAGAA
>4772_CAT_64-69-77
TGCAGAACCTGATTACCTGAGACTGATAGTAGATGGTTTGCAATCATTGTCAATTGATGTGCAACGAAGAATTTGCGTAGTTTATCAGAA
>4772_CGG_64-69-77
TGCAGAACCTGATTACCTGAGACTGATAGTAGATGGTTTGCAATCATTGTCAATTGATGTGCAACGAAGGATTTGCGGAGTTTATCAGAA
>4791_A_83
TGCAGGTAGGTTATGAACTGGGACTTGTGTTCTGGAACTGGAATCACTTTTTGGGATTGAGCAATTCTATTTTATTTTATTTTATTATGA
>4791_T_83
TGCAGGTAGGTTATGAACTGGGACTTGTGTTCTGGAACTGGAATCACTTTTTGGGATTGAGCAATTCTATTTTATTTTATTTTTTTATGA
>4794_CAC_8-35-40
TGCAGAATCAAATTCTCAACTCGGCTGAGTCGCCCAAGTTCTGGAGGAATGTGACCAGTGAGACTGCATGAGGCTAGACCAAGAGCAACC
>4794_CGC_8-35-40
TGCAGAATCAAATTCTCAACTCGGCTGAGTCGCCCGAGTTCTGGAGGAATGTGACCAGTGAGACTGCATGAGGCTAGACCAAGAGCAACC
>4794_CGT_8-35-40
TGCAGAATCAAATTCTCAACTCGGCTGAGTCGCCCGAGTTTTGGAGGAATGTGACCAGTGAGACTGCATGAGGCTAGACCAAGAGCAACC
>4794_TGC_8-35-40
TGCAGAATTAAATTCTCAACTCGGCTGAGTCGCCCGAGTTCTGGAGGAATGTGACCAGTGAGACTGCATGAGGCTAGACCAAGAGCAACC
>4802_CA_28-61
TGCAGTATATGGATTGGATTGATCGTATCTGGGATGTCCACAATTACCTTCCAGCTTCAGAATTTACATGGATAGTAGCAAAACAACTTT
>4802_CT_28-61
TGCAGTATATGGATTGGATTGATCGTATCTGGGATGTCCACAATTACCTTCCAGCTTCAGATTTTACATGGATAGTAGCAAAACAACTTT
>4802_TT_28-61
TGCAGTATATGGATTGGATTGATCGTATTTGGGATGTCCACAATTACCTTCCAGCTTCAGATTTTACATGGATAGTAGCAAAACAACTTT
>4806_AAC_14-31-73
TGCAGCACGACGTTAGAAATTCCAGGCCCTCAAATCCCACATAAACTTAGGCAACTTCAGAAAATTATGATGTCATTCCTGCTATCTTTG
>4806_AGC_14-31-73
TGCAGCACGACGTTAGAAATTCCAGGCCCTCGAATCCCACATAAACTTAGGCAACTTCAGAAAATTATGATGTCATTCCTGCTATCTTTG
>4806_AGT_14-31-73
TGCAGCACGACGTTAGAAATTCCAGGCCCTCGAATCCCACATAAACTTAGGCAACTTCAGAAAATTATGATGTTATTCCTGCTATCTTTG
>4806_TGC_14-31-73
TGCAGCACGACGTTTGAAATTCCAGGCCCTCGAATCCCACATAAACTTAGGCAACTTCAGAAAATTATGATGTCATTCCTGCTATCTTTG
>4809_C_25
TGCAGGATCATGGTTTGTGTGGACTCATGCATATAATGATTTTACTTGTCATACATTTACTCTGATTCCGTCTGTTTAAACTGTTGGTAA
>4809_G_25
TGCAGGATCATGGTTTGTGTGGACTGATGCATATAATGATTTTACTTGTCATACATTTACTCTGATTCCGTCTGTTTAAACTGTTGGTAA
>4817_AAA_57-59-62
TGCAGATTTTTGACCGTAATGGGTTTGTACATTTTACCGCTTCAATATAAACTTTACACACTACAAAATATATATATATTTAAACTTTAC
>4817_AAG_57-59-62
TGCAGATTTTTGACCGTAATGGGTTTGTACATTTTACCGCTTCAATATAAACTTTACACACTGCAAAATATATATATATTTAAACTTTAC
>4817_AGG_57-59-62
TGCAGATTTTTGACCGTAATGGGTTTGTACATTTTACCGCTTCAATATAAACTTTACACGCTGCAAAATATATATATATTTAAACTTTAC
>4817_GAG_57-59-62
TGCAGATTTTTGACCGTAATGGGTTTGTACATTTTACCGCTTCAATATAAACTTTACGCACTGCAAAATATATATATATTTAAACTTTAC
>4819_GGG_9-82-83
TGCAGTGGGGTATCATTCACTACTTACTGAGATTTCATCTATATAGAGTTGGCTATTTGTTTGTACATGTCTCAGGAAGAGAGGGGTGGG
>4819_TCG_9-82-83
TGCAGTGGGTTATCATTCACTACTTACTGAGATTTCATCTATATAGAGTTGGCTATTTGTTTGTACATGTCTCAGGAAGAGACGGGTGGG
>4819_TGC_9-82-83
TGCAGTGGGTTATCATTCACTACTTACTGAGATTTCATCTATATAGAGTTGGCTATTTGTTTGTACATGTCTCAGGAAGAGAGCGGTGGG
>4819_TGG_9-82-83
TGCAGTGGGTTATCATTCACTACTTACTGAGATTTCATCTATATAGAGTTGGCTATTTGTTTGTACATGTCTCAGGAAGAGAGGGGTGGG
>4820_CA_40-49
TGCAGCATGGAGTGCTCACATCTGTAAAACCTGAACTCCACCAAACAAAAATATTACATTAATATATTTCCACTGGTGTAATTAGTGCCA
>4820_CT_40-49
TGCAGCATGGAGTGCTCACATCTGTAAAACCTGAACTCCACCAAACAAATATATTACATTAATATATTTCCACTGGTGTAATTAGTGCCA
>4820_TT_40-49
TGCAGCATGGAGTGCTCACATCTGTAAAACCTGAACTCCATCAAACAAATATATTACATTAATATATTTCCACTGGTGTAATTAGTGCCA
>4822_CCA_43-61-74
TGCAGTTTGTGGGCCCAGTCATCACCCGCAATTGATATGTTATCTGTGGCGATTGGTTTTGCGATTCTTCACCTAGGACCCACCATTTGC
>4822_CCG_43-61-74
TGCAGTTTGTGGGCCCAGTCATCACCCGCAATTGATATGTTATCTGTGGCGATTGGTTTTGCGATTCTTCACCTGGGACCCACCATTTGC
>4822_CTG_43-61-74
TGCAGTTTGTGGGCCCAGTCATCACCCGCAATTGATATGTTATCTGTGGCGATTGGTTTTGTGATTCTTCACCTGGGACCCACCATTTGC
>4822_TCG_43-61-74
TGCAGTTTGTGGGCCCAGTCATCACCCGCAATTGATATGTTATTTGTGGCGATTGGTTTTGCGATTCTTCACCTGGGACCCACCATTTGC
>4833_C_70
TGCAGCTACTTCAATGTAATTTGGAATTAGTATAAATATCCTAACTTCTAGATTGATGGTTCATTAAGTTCATATGTGTTGACTATTCAA
>4833_T_70
TGCAGCTACTTCAATGTAATTTGGAATTAGTATAAATATCCTAACTTCTAGATTGATGGTTCATTAAGTTTATATGTGTTGACTATTCAA
>4836_AAG_63-74-83
TGCAGAAGAAAAGAGAACATACATTGAAAGTGGTTCAAAATATATGGATAATCAAAGTTCTCCACGAGAAATAGACAATAGATGATCAGG
>4836_AGA_63-74-83
TGCAGAAGAAAAGAGAACATACATTGAAAGTGGTTCAAAATATATGGATAATCAAAGTTCTCCACGAGAAATAGGCAATAGATAATCAGG
>4836_AGG_63-74-83
TGCAGAAGAAAAGAGAACATACATTGAAAGTGGTTCAAAATATATGGATAATCAAAGTTCTCCACGAGAAATAGGCAATAGATGATCAGG
>4836_GGG_63-74-83
TGCAGAAGAAAAGAGAACATACATTGAAAGTGGTTCAAAATATATGGATAATCAAAGTTCTCCGCGAGAAATAGGCAATAGATGATCAGG
>4840_CAC_13-18-80
TGCAGGCTCCATACAGGGACTCTCTCAGGATCTCAAGACATACAAGCCCTTCAATACTCAATGAGTTGTTTAAACCCTATCTTGTTGAAA
>4840_CAT_13-18-80
TGCAGGCTCCATACAGGGACTCTCTCAGGATCTCAAGACATACAAGCCCTTCAATACTCAATGAGTTGTTTAAACCCTATTTTGTTGAAA
>4840_CGT_13-18-80
TGCAGGCTCCATACAGGGGCTCTCTCAGGATCTCAAGACATACAAGCCCTTCAATACTCAATGAGTTGTTTAAACCCTATTTTGTTGAAA
>4840_GAT_13-18-80
TGCAGGCTCCATAGAGGGACTCTCTCAGGATCTCAAGACATACAAGCCCTTCAATACTCAATGAGTTGTTTAAACCCTATTTTGTTGAAA
>4843_CG_6-22
TGCAGGCAGCATATGTGGCAGTGATGCAAAAAGTCAGCAAATCGAATAGATCGGGTTATGAATCTCTGTTGAGAGTTTATAGACAGACTG
>4843_CT_6-22
TGCAGGCAGCATATGTGGCAGTTATGCAAAAAGTCAGCAAATCGAATAGATCGGGTTATGAATCTCTGTTGAGAGTTTATAGACAGACTG
>4843_TG_6-22
TGCAGGTAGCATATGTGGCAGTGATGCAAAAAGTCAGCAAATCGAATAGATCGGGTTATGAATCTCTGTTGAGAGTTTATAGACAGACTG
>4845_AAC_11-47-62
TGCAGAGGAGGAACTAGATGAATTTTATTTTATTTTATTTTATTTTTAAAAAAAAAAACATGCGTGCATTCACCTTTCAAATTCATTAAT
>4845_TAC_11-47-62
TGCAGAGGAGGTACTAGATGAATTTTATTTTATTTTATTTTATTTTTAAAAAAAAAAACATGCGTGCATTCACCTTTCAAATTCATTAAT
>4845_TAG_11-47-62
TGCAGAGGAGGTACTAGATGAATTTTATTTTATTTTATTTTATTTTTAAAAAAAAAAACATGGGTGCATTCACCTTTCAAATTCATTAAT
>4845_TTC_11-47-62
TGCAGAGGAGGTACTAGATGAATTTTATTTTATTTTATTTTATTTTTTAAAAAAAAAACATGCGTGCATTCACCTTTCAAATTCATTAAT
>4845_TTG_11-47-62
TGCAGAGGAGGTACTAGATGAATTTTATTTTATTTTATTTTATTTTTTAAAAAAAAAACATGGGTGCATTCACCTTTCAAATTCATTAAT
>4849_A_79
TGCAGGTACATTATCTAATATCCAACACCATTTACTCATTAGTAGTAGTACTGACTTTCCTACTACTAGTAAAGGAAACAAGATCAGCAG
>4849_C_79
TGCAGGTACATTATCTAATATCCAACACCATTTACTCATTAGTAGTAGTACTGACTTTCCTACTACTAGTAAAGGAAACCAGATCAGCAG
>4851_AG_67-84
TGCAGAGTGGTGCACAATAAATCACTATCAATCACTATGTTTTGATCTTCAAGTGTCTTAAGAATGCATTCACATTTCTTCCTCGAGGTA
>4851_GA_67-84
TGCAGAGTGGTGCACAATAAATCACTATCAATCACTATGTTTTGATCTTCAAGTGTCTTAAGAATGCGTTCACATTTCTTCCTCAAGGTA
>4851_GG_67-84
TGCAGAGTGGTGCACAATAAATCACTATCAATCACTATGTTTTGATCTTCAAGTGTCTTAAGAATGCGTTCACATTTCTTCCTCGAGGTA
>4872_AGT_42-44-84
TGCAGTCAACTTCTTTATCCCTTAACGAGCACCTACAAAAAGAAGCAAAGGACAATTCAAAAAATTATAGTGACCTTTTGCTTTTTAATG
>4872_CAG_42-44-84
TGCAGTCAACTTCTTTATCCCTTAACGAGCACCTACAAAAAGCAACAAAGGACAATTCAAAAAATTATAGTGACCTTTTGCTTTGTAATG
>4872_CGG_42-44-84
TGCAGTCAACTTCTTTATCCCTTAACGAGCACCTACAAAAAGCAGCAAAGGACAATTCAAAAAATTATAGTGACCTTTTGCTTTGTAATG
>4872_CGT_42-44-84
TGCAGTCAACTTCTTTATCCCTTAACGAGCACCTACAAAAAGCAGCAAAGGACAATTCAAAAAATTATAGTGACCTTTTGCTTTTTAATG
>4874_ACCGT_10-24-29-37-75
TGCAGGGTACATAGCACCCGAGCTCTTCTCAAGGAACGTTGGGCATGTTTCTTATAAGTCTGATTTTTATAGCTATGGAATGTTGTCGAG
>4874_ACCTA_10-24-29-37-75
TGCAGGGTACATAGCACCCGAGCTCTTCTCAAGGAACTTTGGGCATGTTTCTTATAAGTCTGATTTTTATAGCTAAGGAATGTTGTCGAG
>4874_ACCTT_10-24-29-37-75
TGCAGGGTACATAGCACCCGAGCTCTTCTCAAGGAACTTTGGGCATGTTTCTTATAAGTCTGATTTTTATAGCTATGGAATGTTGTCGAG
>4874_ACTTT_10-24-29-37-75
TGCAGGGTACATAGCACCCGAGCTCTTCTTAAGGAACTTTGGGCATGTTTCTTATAAGTCTGATTTTTATAGCTATGGAATGTTGTCGAG
>4874_AGCTT_10-24-29-37-75
TGCAGGGTACATAGCACCCGAGCTGTTCTCAAGGAACTTTGGGCATGTTTCTTATAAGTCTGATTTTTATAGCTATGGAATGTTGTCGAG
>4874_GCCTT_10-24-29-37-75
TGCAGGGTACGTAGCACCCGAGCTCTTCTCAAGGAACTTTGGGCATGTTTCTTATAAGTCTGATTTTTATAGCTATGGAATGTTGTCGAG
>4875_AA_5-13
TGCAGATTCTTCTATCTTTTTTTCTCTCTTCTTCTTCTTCTTCTTCTCTCTTTTTTTCTTCTCTCTTTTTTTCTCTCTTCTTCGGCAGAT
>4875_AC_5-13
TGCAGATTCTTCTCTCTTTTTTTCTCTCTTCTTCTTCTTCTTCTTCTCTCTTTTTTTCTTCTCTCTTTTTTTCTCTCTTCTTCGGCAGAT
>4875_TA_5-13
TGCAGTTTCTTCTATCTTTTTTTCTCTCTTCTTCTTCTTCTTCTTCTCTCTTTTTTTCTTCTCTCTTTTTTTCTCTCTTCTTCGGCAGAT
>4875_TC_5-13
TGCAGTTTCTTCTCTCTTTTTTTCTCTCTTCTTCTTCTTCTTCTTCTCTCTTTTTTTCTTCTCTCTTTTTTTCTCTCTTCTTCGGCAGAT
>4882_CAC_20-31-86
TGCAGCACCTACACTGCCTACCATGCCTACAATACCACCTCTGCCTAAAACTCCATTGCCCGCGATGCCAACACTGCCTAAAGAGCCACA
>4882_CAG_20-31-86
TGCAGCACCTACACTGCCTACCATGCCTACAATACCACCTCTGCCTAAAACTCCATTGCCCGCGATGCCAACACTGCCTAAAGAGCGACA
>4882_CGC_20-31-86
TGCAGCACCTACACTGCCTACCATGCCTACAGTACCACCTCTGCCTAAAACTCCATTGCCCGCGATGCCAACACTGCCTAAAGAGCCACA
>4882_GAC_20-31-86
TGCAGCACCTACACTGCCTAGCATGCCTACAATACCACCTCTGCCTAAAACTCCATTGCCCGCGATGCCAACACTGCCTAAAGAGCCACA
>4883_CAC_46-47-68
TGCAGAGGCTGGGTTGGAGTTGTAGACCATTGGAAGAAACTCTTGTCAATTCCATTGAAAGCTACAAACAGAATGGAATTCTGGGTTAGA
>4883_CGC_46-47-68
TGCAGAGGCTGGGTTGGAGTTGTAGACCATTGGAAGAAACTCTTGTCGATTCCATTGAAAGCTACAAACAGAATGGAATTCTGGGTTAGA
>4883_CGT_46-47-68
TGCAGAGGCTGGGTTGGAGTTGTAGACCATTGGAAGAAACTCTTGTCGATTCCATTGAAAGCTACAAATAGAATGGAATTCTGGGTTAGA
>4883_TGC_46-47-68
TGCAGAGGCTGGGTTGGAGTTGTAGACCATTGGAAGAAACTCTTGTTGATTCCATTGAAAGCTACAAACAGAATGGAATTCTGGGTTAGA
>4884_AG_9-18
TGCAGGACAAGATCAAGTGAGTTCCTCTTGATCTTGGGAATAGACCTGCTTGGTACAAGGAAAAAGTCTACCCAGAAAATAAGGTAACAT
>4884_AT_9-18
TGCAGGACAAGATCAAGTTAGTTCCTCTTGATCTTGGGAATAGACCTGCTTGGTACAAGGAAAAAGTCTACCCAGAAAATAAGGTAACAT
>4884_GT_9-18
TGCAGGACAGGATCAAGTTAGTTCCTCTTGATCTTGGGAATAGACCTGCTTGGTACAAGGAAAAAGTCTACCCAGAAAATAAGGTAACAT
>4886_AAGACCATAAA_31-43-49-57-60-73-80-83-84-86-89
TGCAGGGAAAATTATCAATTTCAATAATTACACACATATATCAAGTATAGTTTAATGATACTCTTTTATCTTGCAAAACAAAATAAAAAA
>4886_AAGACCATATA_31-43-49-57-60-73-80-83-84-86-89
TGCAGGGAAAATTATCAATTTCAATAATTACACACATATATCAAGTATAGTTTAATGATACTCTTTTATCTTGCAAAACAAAATAATAAA
>4886_AAGGCCATAAA_31-43-49-57-60-73-80-83-84-86-89
TGCAGGGAAAATTATCAATTTCAATAATTACACACATATATCAAGTATAGTTTAATGGTACTCTTTTATCTTGCAAAACAAAATAAAAAA
>4886_AGAGCCATTAA_31-43-49-57-60-73-80-83-84-86-89
TGCAGGGAAAATTATCAATTTCAATAATTACACACATATATCAGGTATAATTTAATGGTACTCTTTTATCTTGCAAAACAAAATTAAAAA
>4886_AGAGCCATTAG_31-43-49-57-60-73-80-83-84-86-89
TGCAGGGAAAATTATCAATTTCAATAATTACACACATATATCAGGTATAATTTAATGGTACTCTTTTATCTTGCAAAACAAAATTAAAAG
>4886_AGAGCCCATAA_31-43-49-57-60-73-80-83-84-86-89
TGCAGGGAAAATTATCAATTTCAATAATTACACACATATATCAGGTATAATTTAATGGTACTCTTTTATCTTGCAAAACACAAATAAAAA
>4886_AGGATCATAAA_31-43-49-57-60-73-80-83-84-86-89
TGCAGGGAAAATTATCAATTTCAATAATTACACACATATATCAGGTATAGTTTAATGATATTCTTTTATCTTGCAAAACAAAATAAAAAA
>4886_AGGGCCATAAA_31-43-49-57-60-73-80-83-84-86-89
TGCAGGGAAAATTATCAATTTCAATAATTACACACATATATCAGGTATAGTTTAATGGTACTCTTTTATCTTGCAAAACAAAATAAAAAA
>4886_AGGGCCATTAA_31-43-49-57-60-73-80-83-84-86-89
TGCAGGGAAAATTATCAATTTCAATAATTACACACATATATCAGGTATAGTTTAATGGTACTCTTTTATCTTGCAAAACAAAATTAAAAA
>4886_AGGGCTATTAA_31-43-49-57-60-73-80-83-84-86-89
TGCAGGGAAAATTATCAATTTCAATAATTACACACATATATCAGGTATAGTTTAATGGTACTCTTTTATCTTGTAAAACAAAATTAAAAA
>4886_AGGGTCATAAA_31-43-49-57-60-73-80-83-84-86-89
TGCAGGGAAAATTATCAATTTCAATAATTACACACATATATCAGGTATAGTTTAATGGTATTCTTTTATCTTGCAAAACAAAATAAAAAA
>4886_ATAGCCATAAA_31-43-49-57-60-73-80-83-84-86-89
TGCAGGGAAAATTATCAATTTCAATAATTACACACATATATCATGTATAATTTAATGGTACTCTTTTATCTTGCAAAACAAAATAAAAAA
>4886_GGGGTCATAAA_31-43-49-57-60-73-80-83-84-86-89
TGCAGGGAAAATTATCAATTTCAATAATTACGCACATATATCAGGTATAGTTTAATGGTATTCTTTTATCTTGCAAAACAAAATAAAAAA
>4890_ACCA_5-27-43-53
TGCAGAGTGTAGGAGTCAAGTTTGGGACACGGAACAGAGTAAGCTTGTTTGATATGAAATTTAGTACGGATCGTCCTTGCTTTTGTTTCT
>4890_ACCT_5-27-43-53
TGCAGAGTGTAGGAGTCAAGTTTGGGACACGGAACAGAGTAAGCTTGTTTGATTTGAAATTTAGTACGGATCGTCCTTGCTTTTGTTTCT
>4890_GCCT_5-27-43-53
TGCAGGGTGTAGGAGTCAAGTTTGGGACACGGAACAGAGTAAGCTTGTTTGATTTGAAATTTAGTACGGATCGTCCTTGCTTTTGTTTCT
>4890_GCTT_5-27-43-53
TGCAGGGTGTAGGAGTCAAGTTTGGGACACGGAACAGAGTAAGTTTGTTTGATTTGAAATTTAGTACGGATCGTCCTTGCTTTTGTTTCT
>4890_GTCT_5-27-43-53
TGCAGGGTGTAGGAGTCAAGTTTGGGATACGGAACAGAGTAAGCTTGTTTGATTTGAAATTTAGTACGGATCGTCCTTGCTTTTGTTTCT
>4892_A_76
TGCAGAGGAATTTCATTTTACCAGAGAAAGAACAGTCTGAAACTCCTGACCCCAAACCACACAGCTGGTATGCATTAGGCGAGTCTGGTC
>4892_T_76
TGCAGAGGAATTTCATTTTACCAGAGAAAGAACAGTCTGAAACTCCTGACCCCAAACCACACAGCTGGTATGCATTTGGCGAGTCTGGTC
>4897_CACCGGACT_5-8-38-39-66-76-77-78-86
TGCAGCAGATGATTTCACATTCAATGTACTTCCTCCTTCCGTCCCATTTTGAGTGTCTTATTTTGGGAATCATGTGGACCTCATTCTTCT
>4897_CGCCAGACT_5-8-38-39-66-76-77-78-86
TGCAGCAGGTGATTTCACATTCAATGTACTTCCTCCTTCCGTCCCATTTTGAGTGTCTTATTTTGGAAATCATGTGGACCTCATTCTTCT
>4897_CGCCGAACC_5-8-38-39-66-76-77-78-86
TGCAGCAGGTGATTTCACATTCAATGTACTTCCTCCTTCCGTCCCATTTTGAGTGTCTTATTTTGGGAATCATGTGAACCTCATTCCTCT
>4897_CGCCGGACT_5-8-38-39-66-76-77-78-86
TGCAGCAGGTGATTTCACATTCAATGTACTTCCTCCTTCCGTCCCATTTTGAGTGTCTTATTTTGGGAATCATGTGGACCTCATTCTTCT
>4897_CGCCGGGCT_5-8-38-39-66-76-77-78-86
TGCAGCAGGTGATTTCACATTCAATGTACTTCCTCCTTCCGTCCCATTTTGAGTGTCTTATTTTGGGAATCATGTGGGCCTCATTCTTCT
>4897_CGCTGGACT_5-8-38-39-66-76-77-78-86
TGCAGCAGGTGATTTCACATTCAATGTACTTCCTCCTTCTGTCCCATTTTGAGTGTCTTATTTTGGGAATCATGTGGACCTCATTCTTCT
>4897_CGTCGGGCT_5-8-38-39-66-76-77-78-86
TGCAGCAGGTGATTTCACATTCAATGTACTTCCTCCTTTCGTCCCATTTTGAGTGTCTTATTTTGGGAATCATGTGGGCCTCATTCTTCT
>4897_TGCCGGACC_5-8-38-39-66-76-77-78-86
TGCAGTAGGTGATTTCACATTCAATGTACTTCCTCCTTCCGTCCCATTTTGAGTGTCTTATTTTGGGAATCATGTGGACCTCATTCCTCT
>4897_TGCCGGATC_5-8-38-39-66-76-77-78-86
TGCAGTAGGTGATTTCACATTCAATGTACTTCCTCCTTCCGTCCCATTTTGAGTGTCTTATTTTGGGAATCATGTGGATCTCATTCCTCT
>4904_CCACCGC_40-54-60-62-70-72-87
TGCAGCAAGCCAATCAATTTGCAGCTCATCCATATGCTCCCCATATGCCCAAATCCGTACAACCTTGTAGCTGTTGGTGATGGGATCCAA
>4904_CCACTGA_40-54-60-62-70-72-87
TGCAGCAAGCCAATCAATTTGCAGCTCATCCATATGCTCCCCATATGCCCAAATCCGTACAACCTTGTAGTTGTTGGTGATGGGATCAAA
>4904_CCACTGC_40-54-60-62-70-72-87
TGCAGCAAGCCAATCAATTTGCAGCTCATCCATATGCTCCCCATATGCCCAAATCCGTACAACCTTGTAGTTGTTGGTGATGGGATCCAA
>4904_CCGCTGC_40-54-60-62-70-72-87
TGCAGCAAGCCAATCAATTTGCAGCTCATCCATATGCTCCCCATATGCCCAAATCCGTACGACCTTGTAGTTGTTGGTGATGGGATCCAA
>4904_CTAATGC_40-54-60-62-70-72-87
TGCAGCAAGCCAATCAATTTGCAGCTCATCCATATGCTCCCCATATGCCCAAATTCGTACAAACTTGTAGTTGTTGGTGATGGGATCCAA
>4904_CTACTGA_40-54-60-62-70-72-87
TGCAGCAAGCCAATCAATTTGCAGCTCATCCATATGCTCCCCATATGCCCAAATTCGTACAACCTTGTAGTTGTTGGTGATGGGATCAAA
>4904_CTACTGC_40-54-60-62-70-72-87
TGCAGCAAGCCAATCAATTTGCAGCTCATCCATATGCTCCCCATATGCCCAAATTCGTACAACCTTGTAGTTGTTGGTGATGGGATCCAA
>4904_CTACTTC_40-54-60-62-70-72-87
TGCAGCAAGCCAATCAATTTGCAGCTCATCCATATGCTCCCCATATGCCCAAATTCGTACAACCTTGTAGTTTTTGGTGATGGGATCCAA
>4904_TCACTGC_40-54-60-62-70-72-87
TGCAGCAAGCCAATCAATTTGCAGCTCATCCATATGCTCCTCATATGCCCAAATCCGTACAACCTTGTAGTTGTTGGTGATGGGATCCAA
>4907_AA_69-85
TGCAGCCACAGGTGCAGGGACACATTCCAGAATGACAGAAAAACACCCAGCTTCCTGTAAGGCTAGGGCAGCTTCCACAACCTGCAAAAA
>4907_AG_69-85
TGCAGCCACAGGTGCAGGGACACATTCCAGAATGACAGAAAAACACCCAGCTTCCTGTAAGGCTAGGGCAGCTTCCACAACCTGCGAAAA
>4907_TA_69-85
TGCAGCCACAGGTGCAGGGACACATTCCAGAATGACAGAAAAACACCCAGCTTCCTGTAAGGCTAGGGCTGCTTCCACAACCTGCAAAAA
>4908_AG_42-84
TGCAGCAGTTGCAGCTGCTGCCGCAGCTGCTGCAACGGCAGCAGCAGATGCTGCTGCATTGGGTGTTGAAGGAGGCACCTGACTGGACTG
>4908_GA_42-84
TGCAGCAGTTGCAGCTGCTGCCGCAGCTGCTGCAACGGCAGCGGCAGATGCTGCTGCATTGGGTGTTGAAGGAGGCACCTGACTAGACTG
>4908_GG_42-84
TGCAGCAGTTGCAGCTGCTGCCGCAGCTGCTGCAACGGCAGCGGCAGATGCTGCTGCATTGGGTGTTGAAGGAGGCACCTGACTGGACTG
>4909_C_64
TGCAGGTGGAGAAGCTGAAGAATTTGTGCTTGAGCCAAAGGGAAGAGATAAATGCATTGAAGAGCGCTATACTGTTCCCCGACGTTATGA
>4909_T_64
TGCAGGTGGAGAAGCTGAAGAATTTGTGCTTGAGCCAAAGGGAAGAGATAAATGCATTGAAGAGTGCTATACTGTTCCCCGACGTTATGA
>4915_CC_7-11
TGCAGGTCAAGCTGTTGCATTACAGATGTTTGAGACTATAAATAAGATGCTAGAGATAGATGCATATGACATTAAGGGAAAAGTATTGGA
>4915_CG_7-11
TGCAGGTCAAGGTGTTGCATTACAGATGTTTGAGACTATAAATAAGATGCTAGAGATAGATGCATATGACATTAAGGGAAAAGTATTGGA
>4915_GC_7-11
TGCAGGTGAAGCTGTTGCATTACAGATGTTTGAGACTATAAATAAGATGCTAGAGATAGATGCATATGACATTAAGGGAAAAGTATTGGA
>4916_CCG_31-33-42
TGCAGAGATACACAAGCTTGCATTCCGAGTCCCCCACGGATTGTGGGACCGACAGGAATGGCAGATGAGTCGCAAAGAGCCTTGGGGATG
>4916_CCT_31-33-42
TGCAGAGATACACAAGCTTGCATTCCGAGTCCCCCACGGATTTTGGGACCGACAGGAATGGCAGATGAGTCGCAAAGAGCCTTGGGGATG
>4916_CGT_31-33-42
TGCAGAGATACACAAGCTTGCATTCCGAGTCCCGCACGGATTTTGGGACCGACAGGAATGGCAGATGAGTCGCAAAGAGCCTTGGGGATG
>4916_TCT_31-33-42
TGCAGAGATACACAAGCTTGCATTCCGAGTCTCCCACGGATTTTGGGACCGACAGGAATGGCAGATGAGTCGCAAAGAGCCTTGGGGATG
>4921_GAA_30-67-69
TGCAGATTAAAGTCAAGGAATTAGCAAGCCGATATTCAGTTTTTTAAATGGAAAACTAAAATATGCGATAATTTGGTAATTACACCGATT
>4921_GGA_30-67-69
TGCAGATTAAAGTCAAGGAATTAGCAAGCCGATATTCAGTTTTTTAAATGGAAAACTAAAATATGCGGTAATTTGGTAATTACACCGATT
>4921_GGG_30-67-69
TGCAGATTAAAGTCAAGGAATTAGCAAGCCGATATTCAGTTTTTTAAATGGAAAACTAAAATATGCGGTGATTTGGTAATTACACCGATT
>4921_TGA_30-67-69
TGCAGATTAAAGTCAAGGAATTAGCAAGCCTATATTCAGTTTTTTAAATGGAAAACTAAAATATGCGGTAATTTGGTAATTACACCGATT
>4924_CAA_12-76-83
TGCAGCACGGAACAGAGCCATCTTGCTGACAAGCAGTGAGCCCTAAGGGCTCCCCGTGCACTTCTTCTACTTGAGGAAAGTGTAAAGTAT
>4924_CCA_12-76-83
TGCAGCACGGAACAGAGCCATCTTGCTGACAAGCAGTGAGCCCTAAGGGCTCCCCGTGCACTTCTTCTACTTGAGGCAAGTGTAAAGTAT
>4924_CCG_12-76-83
TGCAGCACGGAACAGAGCCATCTTGCTGACAAGCAGTGAGCCCTAAGGGCTCCCCGTGCACTTCTTCTACTTGAGGCAAGTGTGAAGTAT
>4924_GAA_12-76-83
TGCAGCACGGAAGAGAGCCATCTTGCTGACAAGCAGTGAGCCCTAAGGGCTCCCCGTGCACTTCTTCTACTTGAGGAAAGTGTAAAGTAT
>4925_C_9
TGCAGGAAACAGATTTTCATCGGATTATCATGGCCTTCACACACTTGAGTTGTAAACCATGGACTTCCCCTGTTCCACCACCGTTGTGTA
>4925_T_9
TGCAGGAAATAGATTTTCATCGGATTATCATGGCCTTCACACACTTGAGTTGTAAACCATGGACTTCCCCTGTTCCACCACCGTTGTGTA
>4939_C_34
TGCAGGATATACTGAATCATGAGACTCAAATTCCCGTTCCTCACTTCACATTATTGCAGAATCAAAATAAATCCACTTTATTAGCATATG
>4939_T_34
TGCAGGATATACTGAATCATGAGACTCAAATTCCTGTTCCTCACTTCACATTATTGCAGAATCAAAATAAATCCACTTTATTAGCATATG
>4940_A_16
TGCAGTTGGATGAACTAGACCTCAGTTATAATCAATTAAGGGGTAGGGTACCAAATTCTCTAAATTTTCATCCTCAATCCACCCTTAACT
>4940_G_16
TGCAGTTGGATGAACTGGACCTCAGTTATAATCAATTAAGGGGTAGGGTACCAAATTCTCTAAATTTTCATCCTCAATCCACCCTTAACT
>4941_A_36
TGCAGTGAATCAATGGGGTGTGTTCACGGTAAGGGAACGACCTACACGCCGCCTCGGGGGCTTGAGAAACTGAAATTGGATAATGGGTAT
>4941_G_36
TGCAGTGAATCAATGGGGTGTGTTCACGGTAAGGGAGCGACCTACACGCCGCCTCGGGGGCTTGAGAAACTGAAATTGGATAATGGGTAT
>4945_CAT_12-25-57
TGCAGTTGTTCCCACAGTTCCATTTATGTTTAGTTCATAAATTGGCTATTATGACTTTGGCATTGACGAATATTTCTGATGATGGCATAT
>4945_TAT_12-25-57
TGCAGTTGTTCCTACAGTTCCATTTATGTTTAGTTCATAAATTGGCTATTATGACTTTGGCATTGACGAATATTTCTGATGATGGCATAT
>4945_TGA_12-25-57
TGCAGTTGTTCCTACAGTTCCATTTGTGTTTAGTTCATAAATTGGCTATTATGACTTAGGCATTGACGAATATTTCTGATGATGGCATAT
>4945_TGT_12-25-57
TGCAGTTGTTCCTACAGTTCCATTTGTGTTTAGTTCATAAATTGGCTATTATGACTTTGGCATTGACGAATATTTCTGATGATGGCATAT
>4954_CCG_25-63-89
TGCAGTCAGTTTCACTCACCATTAACCATGTTAATGGATGCTTTCTTCTATTTATCACATCATCTCACACGGGAATTTGCATTAAATTAG
>4954_GCG_25-63-89
TGCAGTCAGTTTCACTCACCATTAAGCATGTTAATGGATGCTTTCTTCTATTTATCACATCATCTCACACGGGAATTTGCATTAAATTAG
>4954_GTC_25-63-89
TGCAGTCAGTTTCACTCACCATTAAGCATGTTAATGGATGCTTTCTTCTATTTATCACATCATTTCACACGGGAATTTGCATTAAATTAC
>4957_AA_51-61
TGCAGCTGCCACAATGCAGGGACAGGCCGATCGAGGGACAGGGTCCCAAGTACAAGAGAGGACAGGAGGAAATGTTTCTGATCTTCCATC
>4957_AG_51-61
TGCAGCTGCCACAATGCAGGGACAGGCCGATCGAGGGACAGGGTCCCAAGTACAAGAGAGGGCAGGAGGAAATGTTTCTGATCTTCCATC
>4957_GA_51-61
TGCAGCTGCCACAATGCAGGGACAGGCCGATCGAGGGACAGGGTCCCAAGTGCAAGAGAGGACAGGAGGAAATGTTTCTGATCTTCCATC
>4958_AGAC_24-35-74-82
TGCAGAAGGGAAAGGACAGCATCTATATTCTATACGTCAGATTGTAACTTCCATGTTTCTTTTGAACCCTACTTAAGCAATCCTTTCCCT
>4958_ATAA_24-35-74-82
TGCAGAAGGGAAAGGACAGCATCTATATTCTATACTTCAGATTGTAACTTCCATGTTTCTTTTGAACCCTACTTAAGCAATCATTTCCCT
>4958_ATAC_24-35-74-82
TGCAGAAGGGAAAGGACAGCATCTATATTCTATACTTCAGATTGTAACTTCCATGTTTCTTTTGAACCCTACTTAAGCAATCCTTTCCCT
>4958_ATGC_24-35-74-82
TGCAGAAGGGAAAGGACAGCATCTATATTCTATACTTCAGATTGTAACTTCCATGTTTCTTTTGAACCCTACTTGAGCAATCCTTTCCCT
>4958_GTAC_24-35-74-82
TGCAGAAGGGAAAGGACAGCATCTGTATTCTATACTTCAGATTGTAACTTCCATGTTTCTTTTGAACCCTACTTAAGCAATCCTTTCCCT
>4961_CCA_25-29-67
TGCAGGGTCCAAAGAATTTTTGGTTCCTTCACTATGTCCATTAGTTTTCTTGTCAGATTCCTTGCTCAGAGCACCAGTTTCTACTTTAGA
>4961_CCG_25-29-67
TGCAGGGTCCAAAGAATTTTTGGTTCCTTCACTATGTCCATTAGTTTTCTTGTCAGATTCCTTGCTCGGAGCACCAGTTTCTACTTTAGA
>4961_CTA_25-29-67
TGCAGGGTCCAAAGAATTTTTGGTTCCTTTACTATGTCCATTAGTTTTCTTGTCAGATTCCTTGCTCAGAGCACCAGTTTCTACTTTAGA
>4961_GCG_25-29-67
TGCAGGGTCCAAAGAATTTTTGGTTGCTTCACTATGTCCATTAGTTTTCTTGTCAGATTCCTTGCTCGGAGCACCAGTTTCTACTTTAGA
>4964_C_17
TGCAGATTAAATTAAAGCTTGGTTTGCATTTTAGTAATAACACATTCAATAGAGGTCATTTGAAATCCATTTGTTATGGTACATTACATC
>4964_G_17
TGCAGATTAAATTAAAGGTTGGTTTGCATTTTAGTAATAACACATTCAATAGAGGTCATTTGAAATCCATTTGTTATGGTACATTACATC
>4977_CAATG_23-33-34-36-58
TGCAGCTGCAATGCTCCTTGTTTCGATTTTTCCAAATCTGACCGCATCTATAAGAAGAGGGATAACCATTTGGGCCAATGGGGCGTTCTC
>4977_CTGCG_23-33-34-36-58
TGCAGCTGCAATGCTCCTTGTTTCGATTTTTCCTGACCTGACCGCATCTATAAGAAGAGGGATAACCATTTGGGCCAATGGGGCGTTCTC
>4977_CTGTG_23-33-34-36-58
TGCAGCTGCAATGCTCCTTGTTTCGATTTTTCCTGATCTGACCGCATCTATAAGAAGAGGGATAACCATTTGGGCCAATGGGGCGTTCTC
>4977_CTGTT_23-33-34-36-58
TGCAGCTGCAATGCTCCTTGTTTCGATTTTTCCTGATCTGACCGCATCTATAAGAAGATGGATAACCATTTGGGCCAATGGGGCGTTCTC
>4977_TTGTG_23-33-34-36-58
TGCAGCTGCAATGCTCCTTGTTTTGATTTTTCCTGATCTGACCGCATCTATAAGAAGAGGGATAACCATTTGGGCCAATGGGGCGTTCTC
>4979_ACGA_53-57-66-77
TGCAGGAGACATTCATGTGTAAGTAAACTAAAAAAAATTGAATATGCATCACAATCCCATGAAGAGGATTGAAGCTTACACAGAGCCCAT
>4979_ACGG_53-57-66-77
TGCAGGAGACATTCATGTGTAAGTAAACTAAAAAAAATTGAATATGCATCACAATCCCATGAAGAGGATTGAAGCTTGCACAGAGCCCAT
>4979_ACTA_53-57-66-77
TGCAGGAGACATTCATGTGTAAGTAAACTAAAAAAAATTGAATATGCATCACAATCCCATGAAGAGTATTGAAGCTTACACAGAGCCCAT
>4979_ATGA_53-57-66-77
TGCAGGAGACATTCATGTGTAAGTAAACTAAAAAAAATTGAATATGCATCACAATCCTATGAAGAGGATTGAAGCTTACACAGAGCCCAT
>4979_GCGA_53-57-66-77
TGCAGGAGACATTCATGTGTAAGTAAACTAAAAAAAATTGAATATGCATCACAGTCCCATGAAGAGGATTGAAGCTTACACAGAGCCCAT
>4982_AC_43-55
TGCAGAACTGCTTCAACCCCCTTGGCAATGCCTCCAAAGGTCGAATCAACTTTGCCGTCAGCTTCTTCACCAGTAGTTTGTGGATTATCT
>4982_GC_43-55
TGCAGAACTGCTTCAACCCCCTTGGCAATGCCTCCAAAGGTCGGATCAACTTTGCCGTCAGCTTCTTCACCAGTAGTTTGTGGATTATCT
>4982_GT_43-55
TGCAGAACTGCTTCAACCCCCTTGGCAATGCCTCCAAAGGTCGGATCAACTTTGCTGTCAGCTTCTTCACCAGTAGTTTGTGGATTATCT
>4986_CACG_18-57-66-81
TGCAGCTCCAATTTTGGACACACCTTTACTTTTTAGAGCAGAAATTACTTGTTTTGCATCTTCAAACCCTTTATCCTACAGGAACAATAA
>4986_CATG_18-57-66-81
TGCAGCTCCAATTTTGGACACACCTTTACTTTTTAGAGCAGAAATTACTTGTTTTGCATCTTCAAATCCTTTATCCTACAGGAACAATAA
>4986_CTTA_18-57-66-81
TGCAGCTCCAATTTTGGACACACCTTTACTTTTTAGAGCAGAAATTACTTGTTTTGCTTCTTCAAATCCTTTATCCTACAGAAACAATAA
>4986_TATG_18-57-66-81
TGCAGCTCCAATTTTGGATACACCTTTACTTTTTAGAGCAGAAATTACTTGTTTTGCATCTTCAAATCCTTTATCCTACAGGAACAATAA
>4990_AAGCC_11-24-28-43-45
TGCAGAAAGGCAATTCAAGCGACTAAGAGTGCTTCATCTCAAGCTCTCCTCTCCTCACCCGAACCATTCTTCCCTCACCCAAACCCTAGC
>4990_ACCCC_11-24-28-43-45
TGCAGAAAGGCAATTCAAGCGACTCAGACTGCTTCATCTCAAGCTCTCCTCTCCTCACCCGAACCATTCTTCCCTCACCCAAACCCTAGC
>4990_ACGAC_11-24-28-43-45
TGCAGAAAGGCAATTCAAGCGACTCAGAGTGCTTCATCTCAAGATCTCCTCTCCTCACCCGAACCATTCTTCCCTCACCCAAACCCTAGC
>4990_ACGCC_11-24-28-43-45
TGCAGAAAGGCAATTCAAGCGACTCAGAGTGCTTCATCTCAAGCTCTCCTCTCCTCACCCGAACCATTCTTCCCTCACCCAAACCCTAGC
>4990_ACGCT_11-24-28-43-45
TGCAGAAAGGCAATTCAAGCGACTCAGAGTGCTTCATCTCAAGCTTTCCTCTCCTCACCCGAACCATTCTTCCCTCACCCAAACCCTAGC
>4990_GCGCC_11-24-28-43-45
TGCAGAAAGGCGATTCAAGCGACTCAGAGTGCTTCATCTCAAGCTCTCCTCTCCTCACCCGAACCATTCTTCCCTCACCCAAACCCTAGC
>4993_AAC_6-39-67
TGCAGCAGCTCTTGCCACTCAAGAATCTAATCTCAAATCATCCATGTCCATCTCCTTGGCCACAAAGCTCCAGAAACTTCTCATGCTTTC
>4993_ATG_6-39-67
TGCAGCAGCTCTTGCCACTCAAGAATCTAATCTCAAATCTTCCATGTCCATCTCCTTGGCCACAAAGGTCCAGAAACTTCTCATGCTTTC
>4993_GTG_6-39-67
TGCAGCGGCTCTTGCCACTCAAGAATCTAATCTCAAATCTTCCATGTCCATCTCCTTGGCCACAAAGGTCCAGAAACTTCTCATGCTTTC
>4997_GC_31-38
TGCAGAATTTATCAAAGCACTTATACCACATGATCACACAAAAGAACTCAAATAATTTTGATTTGTTACACTTGTTTATCCATGTGAAAA
>4997_GT_31-38
TGCAGAATTTATCAAAGCACTTATACCACATGATCACATAAAAGAACTCAAATAATTTTGATTTGTTACACTTGTTTATCCATGTGAAAA
>4997_TC_31-38
TGCAGAATTTATCAAAGCACTTATACCACATTATCACACAAAAGAACTCAAATAATTTTGATTTGTTACACTTGTTTATCCATGTGAAAA
>5007_AACAA_21-25-56-74-82
TGCAGCGAATAGTAGCATCATAAGTAAGCTATTGAATTTAACTCCATGACTAACATCACAATAACTTTTCCTTTACCTAGTCATCTACTT
>5007_AACAT_21-25-56-74-82
[truncated: 486,893 more chars]
