# Supplementary material for: Ecological genomics of local adaptation in Cornus florida L. by genotyping by sequencing
Source: Ecol Evol. 2016 Dec 20;7(1):441–65. doi: 10.1002/ece3.2623 (PMC5213257; doi:10.1002/ece3.2623)
Supplement: Supplementary file 4 [file ECE3-7-441-s004.txt]

>223_AA_19-59
TGCAGATCAGGTGCGTTTGAAAATCATGGAATTCTCTAATCACTAGTGATAATTTCATCACCTTGTATCTCAATCGAACTACCCATTTGA
>223_CA_19-59
TGCAGATCAGGTGCGTTTGCAAATCATGGAATTCTCTAATCACTAGTGATAATTTCATCACCTTGTATCTCAATCGAACTACCCATTTGA
>223_CC_19-59
TGCAGATCAGGTGCGTTTGCAAATCATGGAATTCTCTAATCACTAGTGATAATTTCATCCCCTTGTATCTCAATCGAACTACCCATTTGA
>280_GGGG_13-27-63-81
TGCAGGAAGACATGGGTCTACGGCAACGTTGCTACTTCTGCTTGCCCATGAACTATGTTGCTGGCAACTTGAAGATGCCTTGAATGGAAG
>280_GTAA_13-27-63-81
TGCAGGAAGACATGGGTCTACGGCAACTTTGCTACTTCTGCTTGCCCATGAACTATGTTGCTGACAACTTGAAGATGCCTTAAATGGAAG
>280_GTAG_13-27-63-81
TGCAGGAAGACATGGGTCTACGGCAACTTTGCTACTTCTGCTTGCCCATGAACTATGTTGCTGACAACTTGAAGATGCCTTGAATGGAAG
>280_GTGA_13-27-63-81
TGCAGGAAGACATGGGTCTACGGCAACTTTGCTACTTCTGCTTGCCCATGAACTATGTTGCTGGCAACTTGAAGATGCCTTAAATGGAAG
>280_GTGG_13-27-63-81
TGCAGGAAGACATGGGTCTACGGCAACTTTGCTACTTCTGCTTGCCCATGAACTATGTTGCTGGCAACTTGAAGATGCCTTGAATGGAAG
>280_TTAG_13-27-63-81
TGCAGGAAGACATTGGTCTACGGCAACTTTGCTACTTCTGCTTGCCCATGAACTATGTTGCTGACAACTTGAAGATGCCTTGAATGGAAG
>362_AAG_39-51-66
TGCAGAGGCAGGGCGGGTAATTTGCTAACTCTGATGTAAAAAAATGCCACCATTGTTAATGAGTCGGATGGTACTTGGTCTTGCGGGTCG
>362_AAT_39-51-66
TGCAGAGGCAGGGCGGGTAATTTGCTAACTCTGATGTAAAAAAATGCCACCATTGTTAATGAGTCGTATGGTACTTGGTCTTGCGGGTCG
>362_AGT_39-51-66
TGCAGAGGCAGGGCGGGTAATTTGCTAACTCTGATGTAAAAAAATGCCACCGTTGTTAATGAGTCGTATGGTACTTGGTCTTGCGGGTCG
>362_CAT_39-51-66
TGCAGAGGCAGGGCGGGTAATTTGCTAACTCTGATGTAACAAAATGCCACCATTGTTAATGAGTCGTATGGTACTTGGTCTTGCGGGTCG
>465_AA_70-84
TGCAGTTCAACTACATTAGAAGAGACGATAAAAGGAATAAATTTCAGTAGTGACCGCCCAAAAATTGACAATCATCTGCAAACCATGCAC
>465_AG_70-84
TGCAGTTCAACTACATTAGAAGAGACGATAAAAGGAATAAATTTCAGTAGTGACCGCCCAAAAATTGACAATCATCTGCAAACCGTGCAC
>465_GA_70-84
TGCAGTTCAACTACATTAGAAGAGACGATAAAAGGAATAAATTTCAGTAGTGACCGCCCAAAAATTGACAGTCATCTGCAAACCATGCAC
>527_ACT_33-42-67
TGCAGTGTTGTCAATTTTATCATCGGCTGCACTAGTGGTTTTCATCGTGTATGTAATCAGGCCAATATTACTAAACATTGTAAAACGTAT
>527_TCG_33-42-67
TGCAGTGTTGTCAATTTTATCATCGGCTGCACTTGTGGTTTTCATCGTGTATGTAATCAGGCCAATAGTACTAAACATTGTAAAACGTAT
>527_TCT_33-42-67
TGCAGTGTTGTCAATTTTATCATCGGCTGCACTTGTGGTTTTCATCGTGTATGTAATCAGGCCAATATTACTAAACATTGTAAAACGTAT
>527_TTT_33-42-67
TGCAGTGTTGTCAATTTTATCATCGGCTGCACTTGTGGTTTTTATCGTGTATGTAATCAGGCCAATATTACTAAACATTGTAAAACGTAT
>570_GG_33-49
TGCAGTGTATGAAATAGGAAGACCCGTGTGATAGATCATTGTCCTTTGGGACATGCAAACATTGTCAGAGTAAATTTCAATATCAGTAAC
>570_GT_33-49
TGCAGTGTATGAAATAGGAAGACCCGTGTGATAGATCATTGTCCTTTGGTACATGCAAACATTGTCAGAGTAAATTTCAATATCAGTAAC
>570_TT_33-49
TGCAGTGTATGAAATAGGAAGACCCGTGTGATATATCATTGTCCTTTGGTACATGCAAACATTGTCAGAGTAAATTTCAATATCAGTAAC
>716_CA_70-85
TGCAGAGTCCTTTGTTGTCAGCACGCCAGGGCACTGGCCTGGAATTTGTATCGCCACTATCTCCAATTTACGTACAAGCTCCATCAGAAA
>716_CG_70-85
TGCAGAGTCCTTTGTTGTCAGCACGCCAGGGCACTGGCCTGGAATTTGTATCGCCACTATCTCCAATTTACGTACAAGCTCCATCGGAAA
>716_TG_70-85
TGCAGAGTCCTTTGTTGTCAGCACGCCAGGGCACTGGCCTGGAATTTGTATCGCCACTATCTCCAATTTATGTACAAGCTCCATCGGAAA
>747_GTGC_24-31-42-78
TGCAGTCCAAACTGAAAAACCAGTGGCCTTCTGCCAGGTAGAGTTTGATCTTGCACGTTGTACAAGTTACTTTAGATTCATCAATATTCG
>747_GTTC_24-31-42-78
TGCAGTCCAAACTGAAAAACCAGTGGCCTTCTGCCAGGTAGATTTTGATCTTGCACGTTGTACAAGTTACTTTAGATTCATCAATATTCG
>747_GTTT_24-31-42-78
TGCAGTCCAAACTGAAAAACCAGTGGCCTTCTGCCAGGTAGATTTTGATCTTGCACGTTGTACAAGTTACTTTAGATTTATCAATATTCG
>747_TGTC_24-31-42-78
TGCAGTCCAAACTGAAAAACCAGTTGCCTTCGGCCAGGTAGATTTTGATCTTGCACGTTGTACAAGTTACTTTAGATTCATCAATATTCG
>749_ATT_66-86-87
TGCAGATCTGTATAAAAAATATATTTTCTTTGTTGTTGTGTCTTGTCCATGTCCTATCTCTTTAGGATTCTCAACGTTGACTTGTCTTTG
>749_TCA_66-86-87
TGCAGATCTGTATAAAAAATATATTTTCTTTGTTGTTGTGTCTTGTCCATGTCCTATCTCTTTAGGTTTCTCAACGTTGACTTGTCCATG
>749_TTT_66-86-87
TGCAGATCTGTATAAAAAATATATTTTCTTTGTTGTTGTGTCTTGTCCATGTCCTATCTCTTTAGGTTTCTCAACGTTGACTTGTCTTTG
>759_CGTG_7-9-68-84
TGCAGCTCGGCAATGCTCAGTGAGTGCAAGAATGAAGAGTGGGTTGTGAAAGTGTCCAAACACTTCGGTAGAGCAGTCGTGAGTGAGTTG
>759_TAGG_7-9-68-84
TGCAGCTTGACAATGCTCAGTGAGTGCAAGAATGAAGAGTGGGTTGTGAAAGTGTCCAAACACTTCGGGAGAGCAGTCGTGAGTGAGTTG
>759_TATG_7-9-68-84
TGCAGCTTGACAATGCTCAGTGAGTGCAAGAATGAAGAGTGGGTTGTGAAAGTGTCCAAACACTTCGGTAGAGCAGTCGTGAGTGAGTTG
>759_TGTG_7-9-68-84
TGCAGCTTGGCAATGCTCAGTGAGTGCAAGAATGAAGAGTGGGTTGTGAAAGTGTCCAAACACTTCGGTAGAGCAGTCGTGAGTGAGTTG
>759_TGTT_7-9-68-84
TGCAGCTTGGCAATGCTCAGTGAGTGCAAGAATGAAGAGTGGGTTGTGAAAGTGTCCAAACACTTCGGTAGAGCAGTCGTGAGTTAGTTG
>774_CGAG_8-26-45-51
TGCAGACCCAAAAAGATCCATTAGAAGATGCACCCCAAACTTTACAATCAGGTCCTCCCAAGACACTCAACGGAATTTGAAGAATTAAAT
>774_GAAG_8-26-45-51
TGCAGACCGAAAAAGATCCATTAGAAAATGCACCCCAAACTTTACAATCAGGTCCTCCCAAGACACTCAACGGAATTTGAAGAATTAAAT
>774_GGAA_8-26-45-51
TGCAGACCGAAAAAGATCCATTAGAAGATGCACCCCAAACTTTACAATCAGATCCTCCCAAGACACTCAACGGAATTTGAAGAATTAAAT
>774_GGAG_8-26-45-51
TGCAGACCGAAAAAGATCCATTAGAAGATGCACCCCAAACTTTACAATCAGGTCCTCCCAAGACACTCAACGGAATTTGAAGAATTAAAT
>774_GGGG_8-26-45-51
TGCAGACCGAAAAAGATCCATTAGAAGATGCACCCCAAACTTTACGATCAGGTCCTCCCAAGACACTCAACGGAATTTGAAGAATTAAAT
>921_ACC_12-14-38
TGCAGGCTCCATAGCGGATGGGAATTTGTCGAGCATAACGCCGATTAGAGGGAGAGGGTAGGCCTTGTCAAGAGCCAAAACTCTCTCCAT
>921_CCC_12-14-38
TGCAGGCTCCATCGCGGATGGGAATTTGTCGAGCATAACGCCGATTAGAGGGAGAGGGTAGGCCTTGTCAAGAGCCAAAACTCTCTCCAT
>921_GCA_12-14-38
TGCAGGCTCCATGGCGGATGGGAATTTGTCGAGCATAAAGCCGATTAGAGGGAGAGGGTAGGCCTTGTCAAGAGCCAAAACTCTCTCCAT
>921_GCC_12-14-38
TGCAGGCTCCATGGCGGATGGGAATTTGTCGAGCATAACGCCGATTAGAGGGAGAGGGTAGGCCTTGTCAAGAGCCAAAACTCTCTCCAT
>921_GTC_12-14-38
TGCAGGCTCCATGGTGGATGGGAATTTGTCGAGCATAACGCCGATTAGAGGGAGAGGGTAGGCCTTGTCAAGAGCCAAAACTCTCTCCAT
>960_A_51
TGCAGACAGTAAACACACAAGAAAGAACACCGCAGCGGCGTCGCGGCGTCCAAGCTGCAATCCATTGATAAAGAACCGCAAATCCACAAC
>960_G_51
TGCAGACAGTAAACACACAAGAAAGAACACCGCAGCGGCGTCGCGGCGTCCGAGCTGCAATCCATTGATAAAGAACCGCAAATCCACAAC
>1356_CAG_5-68-86
TGCAGCTGGAGTGTTCGAGGTCGGCTCGAGCTCGAATCTCCGCTTTAGTGTTTGAACTCGGCTCAACTATGTTCGCCAAAAACTCGGTTC
>1356_CGA_5-68-86
TGCAGCTGGAGTGTTCGAGGTCGGCTCGAGCTCGAATCTCCGCTTTAGTGTTTGAACTCGGCTCAACTGTGTTCGCCAAAAACTCGATTC
>1356_CGG_5-68-86
TGCAGCTGGAGTGTTCGAGGTCGGCTCGAGCTCGAATCTCCGCTTTAGTGTTTGAACTCGGCTCAACTGTGTTCGCCAAAAACTCGGTTC
>1356_TGG_5-68-86
TGCAGTTGGAGTGTTCGAGGTCGGCTCGAGCTCGAATCTCCGCTTTAGTGTTTGAACTCGGCTCAACTGTGTTCGCCAAAAACTCGGTTC
>1363_AAG_41-50-51
TGCAGAAAAGCCCTCAACAAAATGAATACATCATACTGAAAAAAAAAAAAAGAACTTACAATAAGCTGGTTTCATTATTCAATAGAGCAT
>1363_ACC_41-50-51
TGCAGAAAAGCCCTCAACAAAATGAATACATCATACTGAAAAAAAAAAAACCAACTTACAATAAGCTGGTTTCATTATTCAATAGAGCAT
>1363_ACG_41-50-51
TGCAGAAAAGCCCTCAACAAAATGAATACATCATACTGAAAAAAAAAAAACGAACTTACAATAAGCTGGTTTCATTATTCAATAGAGCAT
>1363_GCG_41-50-51
TGCAGAAAAGCCCTCAACAAAATGAATACATCATACTGAAAGAAAAAAAACGAACTTACAATAAGCTGGTTTCATTATTCAATAGAGCAT
>1483_AGG_54-55-67
TGCAGCTTGTTTTTGCTTTAGGAAATAGCACCGCCAAAAAGTCCTGAGATGCATAGTGTACGTATTGGGATCGAAGAGAAAAGGGCCCTC
>1483_AGT_54-55-67
TGCAGCTTGTTTTTGCTTTAGGAAATAGCACCGCCAAAAAGTCCTGAGATGCATAGTGTACGTATTGTGATCGAAGAGAAAAGGGCCCTC
>1483_ATT_54-55-67
TGCAGCTTGTTTTTGCTTTAGGAAATAGCACCGCCAAAAAGTCCTGAGATGCATATTGTACGTATTGTGATCGAAGAGAAAAGGGCCCTC
>1483_GGT_54-55-67
TGCAGCTTGTTTTTGCTTTAGGAAATAGCACCGCCAAAAAGTCCTGAGATGCATGGTGTACGTATTGTGATCGAAGAGAAAAGGGCCCTC
>1634_CC_68-87
TGCAGAGAGGCCATCGTCACGGCAAGTTTGTGATCACCTCCTTCATGTACTTAACGATAGGATGTGCGCTTCTGAGAAGTTGAGCCACGA
>1634_CT_68-87
TGCAGAGAGGCCATCGTCACGGCAAGTTTGTGATCACCTCCTTCATGTACTTAACGATAGGATGTGCGCTTCTGAGAAGTTGAGCCATGA
>1634_GC_68-87
TGCAGAGAGGCCATCGTCACGGCAAGTTTGTGATCACCTCCTTCATGTACTTAACGATAGGATGTGCGGTTCTGAGAAGTTGAGCCACGA
>1634_GT_68-87
TGCAGAGAGGCCATCGTCACGGCAAGTTTGTGATCACCTCCTTCATGTACTTAACGATAGGATGTGCGGTTCTGAGAAGTTGAGCCATGA
>1635_A_52
TGCAGTCATAAGCAACCACCAAAACTTTAGGAACCCAAAAGCTTTAAAAACAAAAATGAAAATCAAGGACTTTCAAATGTCATAGAAGCT
>1635_C_52
TGCAGTCATAAGCAACCACCAAAACTTTAGGAACCCAAAAGCTTTAAAAACACAAATGAAAATCAAGGACTTTCAAATGTCATAGAAGCT
>1917_CC_13-17
TGCAGCAGCTTTACCCTCATCATTATTTCTTTGATACCCCTTAGTTGCTTACATATTAATCATATTGGCATCTTTGGCAGGTGAGACTGA
>1917_CT_13-17
TGCAGCAGCTTTACCCTTATCATTATTTCTTTGATACCCCTTAGTTGCTTACATATTAATCATATTGGCATCTTTGGCAGGTGAGACTGA
>1917_GT_13-17
TGCAGCAGCTTTAGCCTTATCATTATTTCTTTGATACCCCTTAGTTGCTTACATATTAATCATATTGGCATCTTTGGCAGGTGAGACTGA
>1971_ACACACCGC_12-40-44-54-60-62-70-72-87
TGCAGCAAGCCAATCAATTTGCAGCTCATCCATATGCTCCCCATATGCCCAAATCCGTACAACCTTGTAGCTGTTGGTGATGGGATCCAA
>1971_ACACACTGA_12-40-44-54-60-62-70-72-87
TGCAGCAAGCCAATCAATTTGCAGCTCATCCATATGCTCCCCATATGCCCAAATCCGTACAACCTTGTAGTTGTTGGTGATGGGATCAAA
>1971_ACACACTGC_12-40-44-54-60-62-70-72-87
TGCAGCAAGCCAATCAATTTGCAGCTCATCCATATGCTCCCCATATGCCCAAATCCGTACAACCTTGTAGTTGTTGGTGATGGGATCCAA
>1971_ACACGCTGC_12-40-44-54-60-62-70-72-87
TGCAGCAAGCCAATCAATTTGCAGCTCATCCATATGCTCCCCATATGCCCAAATCCGTACGACCTTGTAGTTGTTGGTGATGGGATCCAA
>1971_ACATAATGC_12-40-44-54-60-62-70-72-87
TGCAGCAAGCCAATCAATTTGCAGCTCATCCATATGCTCCCCATATGCCCAAATTCGTACAAACTTGTAGTTGTTGGTGATGGGATCCAA
>1971_ACATACTGC_12-40-44-54-60-62-70-72-87
TGCAGCAAGCCAATCAATTTGCAGCTCATCCATATGCTCCCCATATGCCCAAATTCGTACAACCTTGTAGTTGTTGGTGATGGGATCCAA
>1971_ACATACTTC_12-40-44-54-60-62-70-72-87
TGCAGCAAGCCAATCAATTTGCAGCTCATCCATATGCTCCCCATATGCCCAAATTCGTACAACCTTGTAGTTTTTGGTGATGGGATCCAA
>1971_ACGCACTGC_12-40-44-54-60-62-70-72-87
TGCAGCAAGCCAATCAATTTGCAGCTCATCCATATGCTCCCCATGTGCCCAAATCCGTACAACCTTGTAGTTGTTGGTGATGGGATCCAA
>1971_ATACACTGC_12-40-44-54-60-62-70-72-87
TGCAGCAAGCCAATCAATTTGCAGCTCATCCATATGCTCCTCATATGCCCAAATCCGTACAACCTTGTAGTTGTTGGTGATGGGATCCAA
>1971_GCATACTGC_12-40-44-54-60-62-70-72-87
TGCAGCAAGCCAGTCAATTTGCAGCTCATCCATATGCTCCCCATATGCCCAAATTCGTACAACCTTGTAGTTGTTGGTGATGGGATCCAA
>2112_CA_28-61
TGCAGTATATGGATTGGATTGATCGTATCTGGGATGTCCACAATTACCTTCCAGCTTCAGAATTTACATGGATAGTAGCAAAACAACTTT
>2112_CT_28-61
TGCAGTATATGGATTGGATTGATCGTATCTGGGATGTCCACAATTACCTTCCAGCTTCAGATTTTACATGGATAGTAGCAAAACAACTTT
>2112_TT_28-61
TGCAGTATATGGATTGGATTGATCGTATTTGGGATGTCCACAATTACCTTCCAGCTTCAGATTTTACATGGATAGTAGCAAAACAACTTT
>2191_G_22
TGCAGAAGCTTTCTATAATGTTGAAGTATTTGAATCCAACGAATTCCCCTGTCCTGGAGTTGTGATTAGCACTAAAGAAGCCACAACCGT
>2191_T_22
TGCAGAAGCTTTCTATAATGTTTAAGTATTTGAATCCAACGAATTCCCCTGTCCTGGAGTTGTGATTAGCACTAAAGAAGCCACAACCGT
>2359_AACCGG_11-16-48-67-69-85
TGCAGACAGGTATCTCACTGAACAGTTCCATTGGGTTTGTCATCTAAGCCAAACATAGAGTTGGTTCCAGTATGAGAAATAAACTGAAAC
>2359_AACTGG_11-16-48-67-69-85
TGCAGACAGGTATCTCACTGAACAGTTCCATTGGGTTTGTCATCTAAGCCAAACATAGAGTTGGTTCTAGTATGAGAAATAAACTGAAAC
>2359_AATCGG_11-16-48-67-69-85
TGCAGACAGGTATCTCACTGAACAGTTCCATTGGGTTTGTCATCTAAGTCAAACATAGAGTTGGTTCCAGTATGAGAAATAAACTGAAAC
>2359_AATTGG_11-16-48-67-69-85
TGCAGACAGGTATCTCACTGAACAGTTCCATTGGGTTTGTCATCTAAGTCAAACATAGAGTTGGTTCTAGTATGAGAAATAAACTGAAAC
>2359_AGCCGA_11-16-48-67-69-85
TGCAGACAGGTATCTCGCTGAACAGTTCCATTGGGTTTGTCATCTAAGCCAAACATAGAGTTGGTTCCAGTATGAGAAATAAACTAAAAC
>2359_AGTTGG_11-16-48-67-69-85
TGCAGACAGGTATCTCGCTGAACAGTTCCATTGGGTTTGTCATCTAAGTCAAACATAGAGTTGGTTCTAGTATGAGAAATAAACTGAAAC
>2359_CACCAG_11-16-48-67-69-85
TGCAGACAGGTCTCTCACTGAACAGTTCCATTGGGTTTGTCATCTAAGCCAAACATAGAGTTGGTTCCAATATGAGAAATAAACTGAAAC
>2385_CAC_16-68-69
TGCAGGGATAACTATACTAAAGTTTGATCTATGTTACATGGACTCTTCAAAAATATGTGAAGTGACACACGTCTAGGGAAATAAAAAACA
>2385_CGC_16-68-69
TGCAGGGATAACTATACTAAAGTTTGATCTATGTTACATGGACTCTTCAAAAATATGTGAAGTGACACGCGTCTAGGGAAATAAAAAACA
>2385_CGG_16-68-69
TGCAGGGATAACTATACTAAAGTTTGATCTATGTTACATGGACTCTTCAAAAATATGTGAAGTGACACGGGTCTAGGGAAATAAAAAACA
>2385_GGC_16-68-69
TGCAGGGATAACTATAGTAAAGTTTGATCTATGTTACATGGACTCTTCAAAAATATGTGAAGTGACACGCGTCTAGGGAAATAAAAAACA
>2453_CC_36-46
TGCAGCAGATGTTGTTGAAGTGAAAGCTGCCTGTGACAGATGATCTCGGATAATAGACCCAATTTGTGTATGCAACTGACGCATATCAAT
>2453_TC_36-46
TGCAGCAGATGTTGTTGAAGTGAAAGCTGCCTGTGATAGATGATCTCGGATAATAGACCCAATTTGTGTATGCAACTGACGCATATCAAT
>2453_TT_36-46
TGCAGCAGATGTTGTTGAAGTGAAAGCTGCCTGTGATAGATGATCTTGGATAATAGACCCAATTTGTGTATGCAACTGACGCATATCAAT
>2518_CAAC_18-37-43-67
TGCAGACAAAAGAAAATTCCATATGAGCTTATGCTTCAACGGCACGAAGTAGAACCAACATTTAGTTCAGCAAGATTCTTAAACTTTAGG
>2518_CGAC_18-37-43-67
TGCAGACAAAAGAAAATTCCATATGAGCTTATGCTTCGACGGCACGAAGTAGAACCAACATTTAGTTCAGCAAGATTCTTAAACTTTAGG
>2518_CGGC_18-37-43-67
TGCAGACAAAAGAAAATTCCATATGAGCTTATGCTTCGACGGCGCGAAGTAGAACCAACATTTAGTTCAGCAAGATTCTTAAACTTTAGG
>2518_TAAC_18-37-43-67
TGCAGACAAAAGAAAATTTCATATGAGCTTATGCTTCAACGGCACGAAGTAGAACCAACATTTAGTTCAGCAAGATTCTTAAACTTTAGG
>2518_TAAT_18-37-43-67
TGCAGACAAAAGAAAATTTCATATGAGCTTATGCTTCAACGGCACGAAGTAGAACCAACATTTAGTTTAGCAAGATTCTTAAACTTTAGG
>2518_TGAC_18-37-43-67
TGCAGACAAAAGAAAATTTCATATGAGCTTATGCTTCGACGGCACGAAGTAGAACCAACATTTAGTTCAGCAAGATTCTTAAACTTTAGG
>2548_AC_34-69
TGCAGTTCCAGTGAATAAGCTTTTGTTGTTGATGACGAAGGTCTCCTTTGCCAAAGCGAGTCCCATAACCGCCACCCTGATAACAATGGT
>2548_AG_34-69
TGCAGTTCCAGTGAATAAGCTTTTGTTGTTGATGACGAAGGTCTCCTTTGCCAAAGCGAGTCCCATAACGGCCACCCTGATAACAATGGT
>2548_GC_34-69
TGCAGTTCCAGTGAATAAGCTTTTGTTGTTGATGGCGAAGGTCTCCTTTGCCAAAGCGAGTCCCATAACCGCCACCCTGATAACAATGGT
>2583_A_60
TGCAGCAGTCCAAGTAAGCCAATAGTCTCTCTGCTTTTATGCATACATATTACATAGTGTATATTATTGTGCGTCAGTGCTAAAATTGAT
>2583_G_60
TGCAGCAGTCCAAGTAAGCCAATAGTCTCTCTGCTTTTATGCATACATATTACATAGTGTGTATTATTGTGCGTCAGTGCTAAAATTGAT
>2717_GA_6-10
TGCAGAGCACAGATTTACAAAGTTGGAGTCTACCAGCATAGGATAGGGCTTTACTTGACGAGTGAGTGATTCTACCAGAGATCTTATTCA
>2717_GC_6-10
TGCAGAGCACCGATTTACAAAGTTGGAGTCTACCAGCATAGGATAGGGCTTTACTTGACGAGTGAGTGATTCTACCAGAGATCTTATTCA
>2717_TC_6-10
TGCAGATCACCGATTTACAAAGTTGGAGTCTACCAGCATAGGATAGGGCTTTACTTGACGAGTGAGTGATTCTACCAGAGATCTTATTCA
>2758_CC_82-86
TGCAGGTTTACGTTCTTTGGCCCTGAAAGATAAGCCTGAACCACAAACTGTAGACTTCTTTCTCTGGTTATGAACAAGATAGCCAGCGAA
>2758_CT_82-86
TGCAGGTTTACGTTCTTTGGCCCTGAAAGATAAGCCTGAACCACAAACTGTAGACTTCTTTCTCTGGTTATGAACAAGATAGCCAGTGAA
>2758_TT_82-86
TGCAGGTTTACGTTCTTTGGCCCTGAAAGATAAGCCTGAACCACAAACTGTAGACTTCTTTCTCTGGTTATGAACAAGATAGTCAGTGAA
>2783_ACA_26-71-80
TGCAGAAAGCCAAAAGGCAATCATATAATGAAAGACGACCATTAAAAAAGTATCTCCTGCATATATGCATACATAGAAATATACACACAA
>2783_ATA_26-71-80
TGCAGAAAGCCAAAAGGCAATCATATAATGAAAGACGACCATTAAAAAAGTATCTCCTGCATATATGCATATATAGAAATATACACACAA
>2783_ATT_26-71-80
TGCAGAAAGCCAAAAGGCAATCATATAATGAAAGACGACCATTAAAAAAGTATCTCCTGCATATATGCATATATAGAAATTTACACACAA
>2783_GTA_26-71-80
TGCAGAAAGCCAAAAGGCAATCATATGATGAAAGACGACCATTAAAAAAGTATCTCCTGCATATATGCATATATAGAAATATACACACAA
>2783_GTT_26-71-80
TGCAGAAAGCCAAAAGGCAATCATATGATGAAAGACGACCATTAAAAAAGTATCTCCTGCATATATGCATATATAGAAATTTACACACAA
>2797_GCGTA_13-53-66-74-83
TGCAGGTGTTTAAGTTATTATTTTAGCTTGAATTAGCTCTCTGTTTTTCCTTCCTAACATTTATTCGTTCTCTTTCATAACTGATTGTAT
>2797_GTATA_13-53-66-74-83
TGCAGGTGTTTAAGTTATTATTTTAGCTTGAATTAGCTCTCTGTTTTTCCTTCTTAACATTTATTCATTCTCTTTCATAACTGATTGTAT
>2797_GTGTA_13-53-66-74-83
TGCAGGTGTTTAAGTTATTATTTTAGCTTGAATTAGCTCTCTGTTTTTCCTTCTTAACATTTATTCGTTCTCTTTCATAACTGATTGTAT
>2797_GTGTG_13-53-66-74-83
TGCAGGTGTTTAAGTTATTATTTTAGCTTGAATTAGCTCTCTGTTTTTCCTTCTTAACATTTATTCGTTCTCTTTCATAACTGGTTGTAT
>2797_TTGGA_13-53-66-74-83
TGCAGGTGTTTAATTTATTATTTTAGCTTGAATTAGCTCTCTGTTTTTCCTTCTTAACATTTATTCGTTCTCTTGCATAACTGATTGTAT
>2797_TTGTA_13-53-66-74-83
TGCAGGTGTTTAATTTATTATTTTAGCTTGAATTAGCTCTCTGTTTTTCCTTCTTAACATTTATTCGTTCTCTTTCATAACTGATTGTAT
>2869_C_74
TGCAGAACAATTTTCAGTTCAACACTGCAAACTAAAAGCCAGTTTTCAACAGAGACGGTTGAAAATTCTTTGAACTACATCATAAGAAGA
>2869_G_74
TGCAGAACAATTTTCAGTTCAACACTGCAAACTAAAAGCCAGTTTTCAACAGAGACGGTTGAAAATTCTTTGAAGTACATCATAAGAAGA
>2898_AGT_23-25-60
TGCAGATCATAATATGAACAGATAAGAGATATAACAAAACGAGAACAACAATTTTATATATAGTAGAGGGTTGAATTGGGTCTGTACCTA
>2898_TGG_23-25-60
TGCAGATCATAATATGAACAGATTAGAGATATAACAAAACGAGAACAACAATTTTATATAGAGTAGAGGGTTGAATTGGGTCTGTACCTA
>2898_TGT_23-25-60
TGCAGATCATAATATGAACAGATTAGAGATATAACAAAACGAGAACAACAATTTTATATATAGTAGAGGGTTGAATTGGGTCTGTACCTA
>2898_TTG_23-25-60
TGCAGATCATAATATGAACAGATTATAGATATAACAAAACGAGAACAACAATTTTATATAGAGTAGAGGGTTGAATTGGGTCTGTACCTA
>2913_A_40
TGCAGGGGTAAATAGAGAAATTCGGAAAAGATTTCTAAAGAGAAAAGAGTTCAATTATAGCTTATGTTGCATTTGCAAGCGCAAAATTTA
>2913_C_40
TGCAGGGGTAAATAGAGAAATTCGGAAAAGATTTCTAAAGCGAAAAGAGTTCAATTATAGCTTATGTTGCATTTGCAAGCGCAAAATTTA
>2926_AA_19-30
TGCAGTGATTTCAGACTTAAAAGGGAGTTTAATGTAGTATTAAGTGAAATTGGTTTTCTAAAATCATATTTTTACAATCTTGAAAAGTCT
>2926_TA_19-30
TGCAGTGATTTCAGACTTATAAGGGAGTTTAATGTAGTATTAAGTGAAATTGGTTTTCTAAAATCATATTTTTACAATCTTGAAAAGTCT
>2926_TG_19-30
TGCAGTGATTTCAGACTTATAAGGGAGTTTGATGTAGTATTAAGTGAAATTGGTTTTCTAAAATCATATTTTTACAATCTTGAAAAGTCT
>2941_A_63
TGCAGTAACTTTGTAATGCATTTCTACTATAAACTGCATTATCATTACAGCAGATTATTTGAGAAAATGCACCCAAATCATTCACTTCTA
>2941_T_63
TGCAGTAACTTTGTAATGCATTTCTACTATAAACTGCATTATCATTACAGCAGATTATTTGAGTAAATGCACCCAAATCATTCACTTCTA
>2974_CCAAA_6-7-24-30-79
TGCAGTCCTCATTAGCCTATCGCCAATAAAAGATGTCCATGAAGTTCTTACTGATCATAAAAATTTCAATATTTGTATTAACAGTTTACA
>2974_CCAAT_6-7-24-30-79
TGCAGTCCTCATTAGCCTATCGCCAATAAAAGATGTCCATGAAGTTCTTACTGATCATAAAAATTTCAATATTTGTATTTACAGTTTACA
>2974_CCAGT_6-7-24-30-79
TGCAGTCCTCATTAGCCTATCGCCAATAAAGGATGTCCATGAAGTTCTTACTGATCATAAAAATTTCAATATTTGTATTTACAGTTTACA
>2974_CCGAA_6-7-24-30-79
TGCAGTCCTCATTAGCCTATCGCCGATAAAAGATGTCCATGAAGTTCTTACTGATCATAAAAATTTCAATATTTGTATTAACAGTTTACA
>2974_TTAAT_6-7-24-30-79
TGCAGTTTTCATTAGCCTATCGCCAATAAAAGATGTCCATGAAGTTCTTACTGATCATAAAAATTTCAATATTTGTATTTACAGTTTACA
>3040_ACA_12-72-73
TGCAGTCCACTTAAAGCACCAAACATAACTTTGAAACAACACCCGCTTGCAACATTTCCTCAAGAACCCTATCAGTTGCTGAAAACCTAG
>3040_GCA_12-72-73
TGCAGTCCACTTGAAGCACCAAACATAACTTTGAAACAACACCCGCTTGCAACATTTCCTCAAGAACCCTATCAGTTGCTGAAAACCTAG
>3040_GTA_12-72-73
TGCAGTCCACTTGAAGCACCAAACATAACTTTGAAACAACACCCGCTTGCAACATTTCCTCAAGAACCCTATTAGTTGCTGAAAACCTAG
>3040_GTT_12-72-73
TGCAGTCCACTTGAAGCACCAAACATAACTTTGAAACAACACCCGCTTGCAACATTTCCTCAAGAACCCTATTTGTTGCTGAAAACCTAG
>3074_ACA_13-35-36
TGCAGGCACCATGATCTCGCCAAATATCTCATCACCAATGTGGAATGAAACGATCAAGCTGAAGAAACCTTCCATTCTCCGATTGTAAGC
>3074_ACC_13-35-36
TGCAGGCACCATGATCTCGCCAAATATCTCATCACCCATGTGGAATGAAACGATCAAGCTGAAGAAACCTTCCATTCTCCGATTGTAAGC
>3074_ATC_13-35-36
TGCAGGCACCATGATCTCGCCAAATATCTCATCACTCATGTGGAATGAAACGATCAAGCTGAAGAAACCTTCCATTCTCCGATTGTAAGC
>3074_TCC_13-35-36
TGCAGGCACCATGTTCTCGCCAAATATCTCATCACCCATGTGGAATGAAACGATCAAGCTGAAGAAACCTTCCATTCTCCGATTGTAAGC
>3088_ACC_41-65-71
TGCAGACTCAGAAACTAAAATTTTCTTGCAGCAGCAGCAACAACCACCAAGCCCTTTCCCAATTACATGGGCTCCGCTACGTGAATCCCA
>3088_CCC_41-65-71
TGCAGACTCAGAAACTAAAATTTTCTTGCAGCAGCAGCAACCACCACCAAGCCCTTTCCCAATTACATGGGCTCCGCTACGTGAATCCCA
>3088_CCT_41-65-71
TGCAGACTCAGAAACTAAAATTTTCTTGCAGCAGCAGCAACCACCACCAAGCCCTTTCCCAATTACATGGGTTCCGCTACGTGAATCCCA
>3088_CTC_41-65-71
TGCAGACTCAGAAACTAAAATTTTCTTGCAGCAGCAGCAACCACCACCAAGCCCTTTCCCAATTATATGGGCTCCGCTACGTGAATCCCA
>3137_AT_35-88
TGCAGCATCTTTGTCAGTCTGGCATTTAATTCACTATAAGTGTGTTGTCCATGTAGATTTTCTTTGATGAGGAAGAAGAAGCAACAACTG
>3137_GG_35-88
TGCAGCATCTTTGTCAGTCTGGCATTTAATTCACTGTAAGTGTGTTGTCCATGTAGATTTTCTTTGATGAGGAAGAAGAAGCAACAACGG
>3216_CCGG_16-23-50-77
TGCAGTGAGTTGGTCGCGGTTGACCAGAAGAAAACAGCAGCGAAAAGGAGGGATTTGTCCTGGGTGATTGTTATCTTGCTTAGCTGGATT
>3216_TAGG_16-23-50-77
TGCAGTGAGTTGGTCGTGGTTGAACAGAAGAAAACAGCAGCGAAAAGGAGGGATTTGTCCTGGGTGATTGTTATCTTGCTTAGCTGGATT
>3216_TCAG_16-23-50-77
TGCAGTGAGTTGGTCGTGGTTGACCAGAAGAAAACAGCAGCGAAAAGGAGAGATTTGTCCTGGGTGATTGTTATCTTGCTTAGCTGGATT
>3216_TCGA_16-23-50-77
TGCAGTGAGTTGGTCGTGGTTGACCAGAAGAAAACAGCAGCGAAAAGGAGGGATTTGTCCTGGGTGATTGTTATCTTACTTAGCTGGATT
>3216_TCGG_16-23-50-77
TGCAGTGAGTTGGTCGTGGTTGACCAGAAGAAAACAGCAGCGAAAAGGAGGGATTTGTCCTGGGTGATTGTTATCTTGCTTAGCTGGATT
>3330_CCT_11-18-42
TGCAGCTAGTACTCTCTCCGAGACCAATGGAGTTCCAATTAATCTAGATTATTTATTCACTCGCCTTTTTTTATATACACAACTGTTGAA
>3330_CTA_11-18-42
TGCAGCTAGTACTCTCTCTGAGACCAATGGAGTTCCAATTAAACTAGATTATTTATTCACTCGCCTTTTTTTATATACACAACTGTTGAA
>3330_CTT_11-18-42
TGCAGCTAGTACTCTCTCTGAGACCAATGGAGTTCCAATTAATCTAGATTATTTATTCACTCGCCTTTTTTTATATACACAACTGTTGAA
>3330_GCT_11-18-42
TGCAGCTAGTAGTCTCTCCGAGACCAATGGAGTTCCAATTAATCTAGATTATTTATTCACTCGCCTTTTTTTATATACACAACTGTTGAA
>3392_A_9
TGCAGCTGGATCATCCATATGCATCTCGATGACACCATCTTCCTAGGCTTGTTTTTGTAGATTAGTCTCTTTCTTCTATATCACTCACTC
>3392_T_9
TGCAGCTGGTTCATCCATATGCATCTCGATGACACCATCTTCCTAGGCTTGTTTTTGTAGATTAGTCTCTTTCTTCTATATCACTCACTC
>3424_ACCA_6-10-77-83
TGCAGAATTGCAACTCATTGAGTTGCACCCTCGTTGTCTCAACATCTTTTATCATCATCTTTACCTCCTTGTGGGAACTCATCATCAATG
>3424_ACTA_6-10-77-83
TGCAGAATTGCAACTCATTGAGTTGCACCCTCGTTGTCTCAACATCTTTTATCATCATCTTTACCTCCTTGTGGGAATTCATCATCAATG
>3424_ACTG_6-10-77-83
TGCAGAATTGCAACTCATTGAGTTGCACCCTCGTTGTCTCAACATCTTTTATCATCATCTTTACCTCCTTGTGGGAATTCATCGTCAATG
>3424_AGTA_6-10-77-83
TGCAGAATTGGAACTCATTGAGTTGCACCCTCGTTGTCTCAACATCTTTTATCATCATCTTTACCTCCTTGTGGGAATTCATCATCAATG
>3424_CCCA_6-10-77-83
TGCAGACTTGCAACTCATTGAGTTGCACCCTCGTTGTCTCAACATCTTTTATCATCATCTTTACCTCCTTGTGGGAACTCATCATCAATG
>3459_GGATCC_15-33-35-47-53-85
TGCAGAATTTAAAAAGCAAGAATTGGCAAGGGGGAATTTGTTAGTTTTCTTTTCCTAAATTCCTATATGTTATGGATTCAATATGCCCTA
>3459_GGCCAC_15-33-35-47-53-85
TGCAGAATTTAAAAAGCAAGAATTGGCAAGGGGGACTTTGTTAGTTTCCTTTTACTAAATTCCTATATGTTATGGATTCAATATGCCCTA
>3459_GGCCGA_15-33-35-47-53-85
TGCAGAATTTAAAAAGCAAGAATTGGCAAGGGGGACTTTGTTAGTTTCCTTTTGCTAAATTCCTATATGTTATGGATTCAATATGACCTA
>3459_GGCCGC_15-33-35-47-53-85
TGCAGAATTTAAAAAGCAAGAATTGGCAAGGGGGACTTTGTTAGTTTCCTTTTGCTAAATTCCTATATGTTATGGATTCAATATGCCCTA
>3459_GGCTCC_15-33-35-47-53-85
TGCAGAATTTAAAAAGCAAGAATTGGCAAGGGGGACTTTGTTAGTTTTCTTTTCCTAAATTCCTATATGTTATGGATTCAATATGCCCTA
>3459_GTCCGC_15-33-35-47-53-85
TGCAGAATTTAAAAAGCAAGAATTGGCAAGGGGTACTTTGTTAGTTTCCTTTTGCTAAATTCCTATATGTTATGGATTCAATATGCCCTA
>3459_TGCTCC_15-33-35-47-53-85
TGCAGAATTTAAAAATCAAGAATTGGCAAGGGGGACTTTGTTAGTTTTCTTTTCCTAAATTCCTATATGTTATGGATTCAATATGCCCTA
>3468_ACA_9-58-68
TGCAGGTGCAAGTCGTGGAAGGTAAGAGGCGAGTGGTGGTCCACACGAAGGAAAAGCGCGTGAGGGAGAAGCGGCATGATCAATGTGTCA
>3468_ACG_9-58-68
TGCAGGTGCAAGTCGTGGAAGGTAAGAGGCGAGTGGTGGTCCACACGAAGGAAAAGCGCGTGAGGGAGGAGCGGCATGATCAATGTGTCA
>3468_GAG_9-58-68
TGCAGGTGCGAGTCGTGGAAGGTAAGAGGCGAGTGGTGGTCCACACGAAGGAAAAGCGAGTGAGGGAGGAGCGGCATGATCAATGTGTCA
>3468_GCG_9-58-68
TGCAGGTGCGAGTCGTGGAAGGTAAGAGGCGAGTGGTGGTCCACACGAAGGAAAAGCGCGTGAGGGAGGAGCGGCATGATCAATGTGTCA
>3518_A_43
TGCAGTTTCATTCTAATTCCTAATTTTTTCTATAGTTTGACTAAAGTTGCCTTTATGAACAATGATGAAGTGTTGTATCTCTATTACTTG
>3518_G_43
TGCAGTTTCATTCTAATTCCTAATTTTTTCTATAGTTTGACTAGAGTTGCCTTTATGAACAATGATGAAGTGTTGTATCTCTATTACTTG
>3530_CAAGT_13-21-40-79-89
TGCAGTATACATACGTGTTGTAAAAATAGTCTTTATGCGTACATATGGCCGTTTGTGCTTTAATAAATCCCTACTGGGTGCTGTGTTTCT
>3530_GAAAT_13-21-40-79-89
TGCAGTATACATAGGTGTTGTAAAAATAGTCTTTATGCGTACATATGGCCGTTTGTGCTTTAATAAATCCCTACTGGGTACTGTGTTTCT
>3530_GAAGG_13-21-40-79-89
TGCAGTATACATAGGTGTTGTAAAAATAGTCTTTATGCGTACATATGGCCGTTTGTGCTTTAATAAATCCCTACTGGGTGCTGTGTTTCG
>3530_GAAGT_13-21-40-79-89
TGCAGTATACATAGGTGTTGTAAAAATAGTCTTTATGCGTACATATGGCCGTTTGTGCTTTAATAAATCCCTACTGGGTGCTGTGTTTCT
>3530_GAGGG_13-21-40-79-89
TGCAGTATACATAGGTGTTGTAAAAATAGTCTTTATGCGTGCATATGGCCGTTTGTGCTTTAATAAATCCCTACTGGGTGCTGTGTTTCG
>3530_GTGGG_13-21-40-79-89
TGCAGTATACATAGGTGTTGTTAAAATAGTCTTTATGCGTGCATATGGCCGTTTGTGCTTTAATAAATCCCTACTGGGTGCTGTGTTTCG
>3605_A_69
TGCAGAGTTCATTTCTGATTTACTTCAGTGACCTCTATTCTGTGTAAAGCAGATACGCAAGATAGCTCAATGGAATGGATATAAGACACA
>3605_C_69
TGCAGAGTTCATTTCTGATTTACTTCAGTGACCTCTATTCTGTGTAAAGCAGATACGCAAGATAGCTCACTGGAATGGATATAAGACACA
>3633_ACAA_17-27-84-85
TGCAGCCAAAAGCCTCCATCCTTTTAGCAATCATAGAGCCAATACTTCCCAGCCCCACTATCCCAATTCTTTTACTCCCTACCTAAAATA
>3633_ACGC_17-27-84-85
TGCAGCCAAAAGCCTCCATCCTTTTAGCAATCATAGAGCCAATACTTCCCAGCCCCACTATCCCAATTCTTTTACTCCCTACCTGCAATA
>3633_ATGC_17-27-84-85
TGCAGCCAAAAGCCTCCATCCTTTTAGTAATCATAGAGCCAATACTTCCCAGCCCCACTATCCCAATTCTTTTACTCCCTACCTGCAATA
>3633_GCGC_17-27-84-85
TGCAGCCAAAAGCCTCCGTCCTTTTAGCAATCATAGAGCCAATACTTCCCAGCCCCACTATCCCAATTCTTTTACTCCCTACCTGCAATA
>3653_AA_69-87
TGCAGCCCTATTGTTGCAAAATTTAGCATAAAAACCTAGAAAAACTCCTCTCTGTAATCTATTTTTCAAAATATAATCATGATATCTAAT
>3653_AG_69-87
TGCAGCCCTATTGTTGCAAAATTTAGCATAAAAACCTAGAAAAACTCCTCTCTGTAATCTATTTTTCAAAATATAATCATGATATCTGAT
>3653_TG_69-87
TGCAGCCCTATTGTTGCAAAATTTAGCATAAAAACCTAGAAAAACTCCTCTCTGTAATCTATTTTTCAATATATAATCATGATATCTGAT
>3724_GA_16-34
TGCAGATTCTGAAGGAGTCTGCTGTTGAGCAGAAACTTGATTCTGCGAACGAAACTCGGAAAGGCGGTGCTGGTAATATGCATGGTATGG
>3724_GG_16-34
TGCAGATTCTGAAGGAGTCTGCTGTTGAGCAGAAGCTTGATTCTGCGAACGAAACTCGGAAAGGCGGTGCTGGTAATATGCATGGTATGG
>3724_TG_16-34
TGCAGATTCTGAAGGATTCTGCTGTTGAGCAGAAGCTTGATTCTGCGAACGAAACTCGGAAAGGCGGTGCTGGTAATATGCATGGTATGG
>3787_AC_49-50
TGCAGAGATGTCTCTCCATCTTTGTCCAATTCCCAAATAATTTGTATTTACAAGTCTCAAAATCTAAGAAGCACAGACACTTCTATGTGG
>3787_AT_49-50
TGCAGAGATGTCTCTCCATCTTTGTCCAATTCCCAAATAATTTGTATTTATAAGTCTCAAAATCTAAGAAGCACAGACACTTCTATGTGG
>3787_GT_49-50
TGCAGAGATGTCTCTCCATCTTTGTCCAATTCCCAAATAATTTGTATTTGTAAGTCTCAAAATCTAAGAAGCACAGACACTTCTATGTGG
>3804_A_49
TGCAGCAAAATGGAGACCGAGGTCGGCTGTGGAGTTTTTCAGCCTTGACAAGGTCGGGACACTGGTTGAGGATCTGTTCCACAGCTGGTT
>3804_G_49
TGCAGCAAAATGGAGACCGAGGTCGGCTGTGGAGTTTTTCAGCCTTGACGAGGTCGGGACACTGGTTGAGGATCTGTTCCACAGCTGGTT
>3805_AGC_18-38-68
TGCAGAACCAAAAAGACCATAAATGGCCTTATGCTTACGAATATGATGAGGGCATTTATAAAGCAGGTCTTTGGCCTCAGAATGTCTGCC
>3805_GAC_18-38-68
TGCAGAACCAAAAAGACCGTAAATGGCCTTATGCTTACAAATATGATGAGGGCATTTATAAAGCAGGTCTTTGGCCTCAGAATGTCTGCC
>3805_GGA_18-38-68
TGCAGAACCAAAAAGACCGTAAATGGCCTTATGCTTACGAATATGATGAGGGCATTTATAAAGCAGGTATTTGGCCTCAGAATGTCTGCC
>3805_GGC_18-38-68
TGCAGAACCAAAAAGACCGTAAATGGCCTTATGCTTACGAATATGATGAGGGCATTTATAAAGCAGGTCTTTGGCCTCAGAATGTCTGCC
>3897_AA_19-42
TGCAGTTCAGATGCTTTGAAAATATATCATTTAGATAAAATTATAAGATATGTCTTGTACTGATACGTTCAATTATTGAATTTTAGACTA
>3897_TA_19-42
TGCAGTTCAGATGCTTTGATAATATATCATTTAGATAAAATTATAAGATATGTCTTGTACTGATACGTTCAATTATTGAATTTTAGACTA
>3897_TG_19-42
TGCAGTTCAGATGCTTTGATAATATATCATTTAGATAAAATTGTAAGATATGTCTTGTACTGATACGTTCAATTATTGAATTTTAGACTA
>3899_C_15
TGCAGCCTGATTTTTCTGCACCGTCTGGGGAATCATTTAGGCAGGTAGAATTCCGAATGGTCCAGTTCTTGAATGGAATAGTTTTGGGAC
>3899_T_15
TGCAGCCTGATTTTTTTGCACCGTCTGGGGAATCATTTAGGCAGGTAGAATTCCGAATGGTCCAGTTCTTGAATGGAATAGTTTTGGGAC
>3923_ACTCAA_19-60-66-81-83-84
TGCAGATTCTTGGAGCTTCAGAGAAGACACGAGTGGATCATTGGAGAAGTCCACTTCACACTTGCATTCTTCCAAGGAATGCCAACCTTC
>3923_ATGCAC_19-60-66-81-83-84
TGCAGATTCTTGGAGCTTCAGAGAAGACACGAGTGGATCATTGGAGAAGTCCACTTCACATTTGCAGTCTTCCAAGGAATGCCACCCTTC
>3923_ATTCAC_19-60-66-81-83-84
TGCAGATTCTTGGAGCTTCAGAGAAGACACGAGTGGATCATTGGAGAAGTCCACTTCACATTTGCATTCTTCCAAGGAATGCCACCCTTC
>3923_ATTCCC_19-60-66-81-83-84
TGCAGATTCTTGGAGCTTCAGAGAAGACACGAGTGGATCATTGGAGAAGTCCACTTCACATTTGCATTCTTCCAAGGAATGCCCCCCTTC
>3923_ATTGCC_19-60-66-81-83-84
TGCAGATTCTTGGAGCTTCAGAGAAGACACGAGTGGATCATTGGAGAAGTCCACTTCACATTTGCATTCTTCCAAGGAATGGCCCCCTTC
>3923_GTTGCC_19-60-66-81-83-84
TGCAGATTCTTGGAGCTTCGGAGAAGACACGAGTGGATCATTGGAGAAGTCCACTTCACATTTGCATTCTTCCAAGGAATGGCCCCCTTC
>3936_CA_12-25
TGCAGGCACTCACCAAAGCACCATAAAGTGGAATTATAATCTCATTATTTTTGTCTGGTACATCTTCAATCAATCCCTCTGCTTCAACTA
>3936_GA_12-25
TGCAGGCACTCAGCAAAGCACCATAAAGTGGAATTATAATCTCATTATTTTTGTCTGGTACATCTTCAATCAATCCCTCTGCTTCAACTA
>3936_GG_12-25
TGCAGGCACTCAGCAAAGCACCATAGAGTGGAATTATAATCTCATTATTTTTGTCTGGTACATCTTCAATCAATCCCTCTGCTTCAACTA
>3951_CG_16-36
TGCAGAGAGATAAGCTCGTTGGATGTTGGAACTTCTGCATAAAACTTACTGTAAAAGTCTCCAATCCAGCTCCTAATTGTAGTTTGATCC
>3951_CT_16-36
TGCAGAGAGATAAGCTCGTTGGATGTTGGAACTTCTTCATAAAACTTACTGTAAAAGTCTCCAATCCAGCTCCTAATTGTAGTTTGATCC
>3951_GG_16-36
TGCAGAGAGATAAGCTGGTTGGATGTTGGAACTTCTGCATAAAACTTACTGTAAAAGTCTCCAATCCAGCTCCTAATTGTAGTTTGATCC
>4022_A_23
TGCAGTTCACTGCTCTGCTTTTTAGGGTTTATTACCAATGTGAAATCATCCGTTGATAATGCCAAAGCATGAACTTCAACTAGTGCCATT
>4022_G_23
TGCAGTTCACTGCTCTGCTTTTTGGGGTTTATTACCAATGTGAAATCATCCGTTGATAATGCCAAAGCATGAACTTCAACTAGTGCCATT
>4045_A_33
TGCAGCAGACCACTGCTCTGGCGTCACACCCAAACAATCCTCCCCCTTCATCTTCTTCCCTTAGATCCCCAGTTCACTCCCAGCTTCCTT
>4045_T_33
TGCAGCAGACCACTGCTCTGGCGTCACACCCAATCAATCCTCCCCCTTCATCTTCTTCCCTTAGATCCCCAGTTCACTCCCAGCTTCCTT
>4072_A_41
TGCAGAGAAATCAAACAACCAAACAAGTCTTTAGAAAAAAAAAATAATAATAATAAAATAATGATGCATCATCTATATCATTATGCCAAG
>4072_T_41
TGCAGAGAAATCAAACAACCAAACAAGTCTTTAGAAAAAAATAATAATAATAATAAAATAATGATGCATCATCTATATCATTATGCCAAG
>4088_AAT_6-7-79
TGCAGGAACTCTTACACTTCCTCCAGTGTCAGTACCTGCAATAGATGGGACCTTTTTGTTCAATTACAGAAGGATCTACTAAAAACCACC
>4088_AGC_6-7-79
TGCAGGAGCTCTTACACTTCCTCCAGTGTCAGTACCTGCAATAGATGGGACCTTTTTGTTCAATTACAGAAGGATCTACCAAAAACCACC
>4088_AGT_6-7-79
TGCAGGAGCTCTTACACTTCCTCCAGTGTCAGTACCTGCAATAGATGGGACCTTTTTGTTCAATTACAGAAGGATCTACTAAAAACCACC
>4088_GGT_6-7-79
TGCAGGGGCTCTTACACTTCCTCCAGTGTCAGTACCTGCAATAGATGGGACCTTTTTGTTCAATTACAGAAGGATCTACTAAAAACCACC
>4148_ACA_5-8-13
TGCAGATTCTTCTATCTTTTTTTCTCTCTTCTTCTTCTTCTTCTTCTCTCTTTTTTTCTTCTCTCTTTTTTTCTCTCTTCTTCGGCAGAT
>4148_ACC_5-8-13
TGCAGATTCTTCTCTCTTTTTTTCTCTCTTCTTCTTCTTCTTCTTCTCTCTTTTTTTCTTCTCTCTTTTTTTCTCTCTTCTTCGGCAGAT
>4148_ATC_5-8-13
TGCAGATTTTTCTCTCTTTTTTTCTCTCTTCTTCTTCTTCTTCTTCTCTCTTTTTTTCTTCTCTCTTTTTTTCTCTCTTCTTCGGCAGAT
>4148_TCC_5-8-13
TGCAGTTTCTTCTCTCTTTTTTTCTCTCTTCTTCTTCTTCTTCTTCTCTCTTTTTTTCTTCTCTCTTTTTTTCTCTCTTCTTCGGCAGAT
>4217_ACAA_15-16-22-71
TGCAGCCGCAGGGCAACTTACAATCCTTTTATCCTCATGAAACTTATTAAACTCTTTTTGCAAGGACATAAAATTTCAAACCAATTCATC
>4217_ACCA_15-16-22-71
TGCAGCCGCAGGGCAACTTACACTCCTTTTATCCTCATGAAACTTATTAAACTCTTTTTGCAAGGACATAAAATTTCAAACCAATTCATC
>4217_ACCC_15-16-22-71
TGCAGCCGCAGGGCAACTTACACTCCTTTTATCCTCATGAAACTTATTAAACTCTTTTTGCAAGGACATAACATTTCAAACCAATTCATC
>4217_GTAA_15-16-22-71
TGCAGCCGCAGGGCAGTTTACAATCCTTTTATCCTCATGAAACTTATTAAACTCTTTTTGCAAGGACATAAAATTTCAAACCAATTCATC
>4286_ACT_19-43-61
TGCAGTTTGTGGGCCCAGTAATCACCCGCAATTGATATGTTATCTGTGGCGATTGGTTTTGTGATTCTTCACCTGGGACCCACCATTTGC
>4286_CCC_19-43-61
TGCAGTTTGTGGGCCCAGTCATCACCCGCAATTGATATGTTATCTGTGGCGATTGGTTTTGCGATTCTTCACCTGGGACCCACCATTTGC
>4286_CCT_19-43-61
TGCAGTTTGTGGGCCCAGTCATCACCCGCAATTGATATGTTATCTGTGGCGATTGGTTTTGTGATTCTTCACCTGGGACCCACCATTTGC
>4286_CTC_19-43-61
TGCAGTTTGTGGGCCCAGTCATCACCCGCAATTGATATGTTATTTGTGGCGATTGGTTTTGCGATTCTTCACCTGGGACCCACCATTTGC
>4290_AGCCGG_20-40-43-57-66-77
TGCAGGAGATTAAAGTCACCACTCAACCACATATTAAGTTGGACCACTGTATGAATACGATCGAATGTCCCACTGGTGATATAATTGTGA
>4290_AGCTAA_20-40-43-57-66-77
TGCAGGAGATTAAAGTCACCACTCAACCACATATTAAGTTGGACCACTGTATGAATATGATCGAATATCCCACTGGTAATATAATTGTGA
>4290_AGCTGA_20-40-43-57-66-77
TGCAGGAGATTAAAGTCACCACTCAACCACATATTAAGTTGGACCACTGTATGAATATGATCGAATGTCCCACTGGTAATATAATTGTGA
>4290_AGCTGG_20-40-43-57-66-77
TGCAGGAGATTAAAGTCACCACTCAACCACATATTAAGTTGGACCACTGTATGAATATGATCGAATGTCCCACTGGTGATATAATTGTGA
>4290_AGTTAA_20-40-43-57-66-77
TGCAGGAGATTAAAGTCACCACTCAACCACATATTAAGTTGGATCACTGTATGAATATGATCGAATATCCCACTGGTAATATAATTGTGA
>4290_ATCTGG_20-40-43-57-66-77
TGCAGGAGATTAAAGTCACCACTCAACCACATATTAAGTTTGACCACTGTATGAATATGATCGAATGTCCCACTGGTGATATAATTGTGA
>4290_CGCTGA_20-40-43-57-66-77
TGCAGGAGATTAAAGTCACCCCTCAACCACATATTAAGTTGGACCACTGTATGAATATGATCGAATGTCCCACTGGTAATATAATTGTGA
>4292_G_39
TGCAGCGGGAACTAAAGGGTGAAAACCTTTTTCTTATTTGTTCACTGAAAGCAGCTTTAATTATTAGTATTGCCATACATATGGTCCTGG
>4292_T_39
TGCAGCGGGAACTAAAGGGTGAAAACCTTTTTCTTATTTTTTCACTGAAAGCAGCTTTAATTATTAGTATTGCCATACATATGGTCCTGG
>4372_CACCCTC_8-10-13-23-50-72-88
TGCAGGACCTAGTCAGAGTCCTTCTCTCCATGAGAAAGTCAACTGACCAGCTCTTTTTCTTTGGAATTGGCATTGAAAACTACTGCTCCA
>4372_TACCCGT_8-10-13-23-50-72-88
TGCAGGACTTAGTCAGAGTCCTTCTCTCCATGAGAAAGTCAACTGACCAGCTCTTTTTCTTTGGAATTGGCAGTGAAAACTACTGCTCTA
>4372_TACCCTC_8-10-13-23-50-72-88
TGCAGGACTTAGTCAGAGTCCTTCTCTCCATGAGAAAGTCAACTGACCAGCTCTTTTTCTTTGGAATTGGCATTGAAAACTACTGCTCCA
>4372_TACCCTT_8-10-13-23-50-72-88
TGCAGGACTTAGTCAGAGTCCTTCTCTCCATGAGAAAGTCAACTGACCAGCTCTTTTTCTTTGGAATTGGCATTGAAAACTACTGCTCTA
>4372_TACCGTC_8-10-13-23-50-72-88
TGCAGGACTTAGTCAGAGTCCTTCTCTCCATGAGAAAGTCAACTGACCAGGTCTTTTTCTTTGGAATTGGCATTGAAAACTACTGCTCCA
>4372_TACTCTT_8-10-13-23-50-72-88
TGCAGGACTTAGTCAGAGTCCTTTTCTCCATGAGAAAGTCAACTGACCAGCTCTTTTTCTTTGGAATTGGCATTGAAAACTACTGCTCTA
>4372_TGATCTT_8-10-13-23-50-72-88
TGCAGGACTTGGTAAGAGTCCTTTTCTCCATGAGAAAGTCAACTGACCAGCTCTTTTTCTTTGGAATTGGCATTGAAAACTACTGCTCTA
>4422_C_15
TGCAGCCACCTAGGCCGAGAAGTTGGAGATTTTGAAATCCTCCCAAAGCTACTATGCTTTCATCATCTGGCATTGCTTCACCAAAGAAGT
>4422_T_15
TGCAGCCACCTAGGCTGAGAAGTTGGAGATTTTGAAATCCTCCCAAAGCTACTATGCTTTCATCATCTGGCATTGCTTCACCAAAGAAGT
>4468_GAC_26-40-75
TGCAGAGGATGCTTGCTCCCCCAGGGGAAAGGCATGCTTGACATAAACCATTCACACAGAGACATGCACAAACAACAGAACTATGAAGCT
>4468_TAC_26-40-75
TGCAGAGGATGCTTGCTCCCCCAGGGTAAAGGCATGCTTGACATAAACCATTCACACAGAGACATGCACAAACAACAGAACTATGAAGCT
>4468_TGA_26-40-75
TGCAGAGGATGCTTGCTCCCCCAGGGTAAAGGCATGCTTGGCATAAACCATTCACACAGAGACATGCACAAACAAAAGAACTATGAAGCT
>4468_TGC_26-40-75
TGCAGAGGATGCTTGCTCCCCCAGGGTAAAGGCATGCTTGGCATAAACCATTCACACAGAGACATGCACAAACAACAGAACTATGAAGCT
>4493_CT_16-76
TGCAGGTCCAAGGAATCATGAAACTGTACTAGACCTAACAATGGTCGACACTAAAACAGCAATTGTAGGATAGTTATACGTTAAAAGGGA
>4493_GG_16-76
TGCAGGTCCAAGGAATGATGAAACTGTACTAGACCTAACAATGGTCGACACTAAAACAGCAATTGTAGGATAGTTAGACGTTAAAAGGGA
>4493_GT_16-76
TGCAGGTCCAAGGAATGATGAAACTGTACTAGACCTAACAATGGTCGACACTAAAACAGCAATTGTAGGATAGTTATACGTTAAAAGGGA
>4520_A_57
TGCAGGGGCTGCAAGGCCTAATCCACAAGGAACCTTCAATGTATCGAATGTGACCCTAACGCAGACCTTTATCCTCCACGGATCACTAGC
>4520_C_57
TGCAGGGGCTGCAAGGCCTAATCCACAAGGAACCTTCAATGTATCGAATGTGACCCTCACGCAGACCTTTATCCTCCACGGATCACTAGC
>4708_CCG_25-63-89
TGCAGTCAGTTTCACTCACCATTAACCATGTTAATGGATGCTTTCTTCTATTTATCACATCATCTCACACGGGAATTTGCATTAAATTAG
>4708_GCG_25-63-89
TGCAGTCAGTTTCACTCACCATTAAGCATGTTAATGGATGCTTTCTTCTATTTATCACATCATCTCACACGGGAATTTGCATTAAATTAG
>4708_GTC_25-63-89
TGCAGTCAGTTTCACTCACCATTAAGCATGTTAATGGATGCTTTCTTCTATTTATCACATCATTTCACACGGGAATTTGCATTAAATTAC
>4709_CC_54-80
TGCAGTTCTTATGTTTGGTATTTTATATTACTGTTATTATTACTATTTTTCCACCGCAAGTTATCTTTGAATTAAGAAAACTGCCTTGCA
>4709_CT_54-80
TGCAGTTCTTATGTTTGGTATTTTATATTACTGTTATTATTACTATTTTTCCACCGCAAGTTATCTTTGAATTAAGAAAATTGCCTTGCA
>4709_TC_54-80
TGCAGTTCTTATGTTTGGTATTTTATATTACTGTTATTATTACTATTTTTCCACTGCAAGTTATCTTTGAATTAAGAAAACTGCCTTGCA
>4872_GC_11-30
TGCAGGCAGAAGATCCATTGATGCCATCTCCGATGGTTGTACAACAGACATAAATGGAAAACCAAGAACTCCACAAGCCACACATGCTAA
>4872_GG_11-30
TGCAGGCAGAAGATCCATTGATGCCATCTCGGATGGTTGTACAACAGACATAAATGGAAAACCAAGAACTCCACAAGCCACACATGCTAA
>4872_TC_11-30
TGCAGGCAGAATATCCATTGATGCCATCTCCGATGGTTGTACAACAGACATAAATGGAAAACCAAGAACTCCACAAGCCACACATGCTAA
>4881_A_64
TGCAGAGAGCCCATCAGTCGCGTCATCGTCTACCGATTTGGGTGCCTTCGTCACCGTCGCCTACATGCCTAACCGATGTCGTCGTCGTGG
>4881_G_64
TGCAGAGAGCCCATCAGTCGCGTCATCGTCTACCGATTTGGGTGCCTTCGTCACCGTCGCCTACGTGCCTAACCGATGTCGTCGTCGTGG
>4924_AT_25-57
TGCAGTTGTTCCTACAGTTCCATTTATGTTTAGTTCATAAATTGGCTATTATGACTTTGGCATTGACGAATATTTCTGATGATGGCATAT
>4924_GA_25-57
TGCAGTTGTTCCTACAGTTCCATTTGTGTTTAGTTCATAAATTGGCTATTATGACTTAGGCATTGACGAATATTTCTGATGATGGCATAT
>4924_GT_25-57
TGCAGTTGTTCCTACAGTTCCATTTGTGTTTAGTTCATAAATTGGCTATTATGACTTTGGCATTGACGAATATTTCTGATGATGGCATAT
>4988_CGGT_31-37-56-75
TGCAGTGCTCGAATCTTTGGACCATAGAGTCCAGTCTGGTCAGCATGTCGTTCGCTGTCAGTGTACTATCCTTGCTCTTCATAATTGCTA
>4988_CTCT_31-37-56-75
TGCAGTGCTCGAATCTTTGGACCATAGAGTCCAGTCTTGTCAGCATGTCGTTCGCTCTCAGTGTACTATCCTTGCTCTTCATAATTGCTA
>4988_CTGC_31-37-56-75
TGCAGTGCTCGAATCTTTGGACCATAGAGTCCAGTCTTGTCAGCATGTCGTTCGCTGTCAGTGTACTATCCTTGCCCTTCATAATTGCTA
>4988_CTGT_31-37-56-75
TGCAGTGCTCGAATCTTTGGACCATAGAGTCCAGTCTTGTCAGCATGTCGTTCGCTGTCAGTGTACTATCCTTGCTCTTCATAATTGCTA
>4988_TTGC_31-37-56-75
TGCAGTGCTCGAATCTTTGGACCATAGAGTCTAGTCTTGTCAGCATGTCGTTCGCTGTCAGTGTACTATCCTTGCCCTTCATAATTGCTA
>5002_GCAATTCGTT_6-19-33-51-54-55-58-64-66-69
TGCAGGGACAACTCATCCACTAATATCCAATTGAAAAAAAAAACGACTCTTACCTTGACACACAGGTACTCCTCAAAATGTGAGGTCTTC
>5002_GTAATTCATT_6-19-33-51-54-55-58-64-66-69
TGCAGGGACAACTCATCCATTAATATCCAATTGAAAAAAAAAACGACTCTTACCTTGACACACAAGTACTCCTCAAAATGTGAGGTCTTC
>5002_GTAATTCGCT_6-19-33-51-54-55-58-64-66-69
TGCAGGGACAACTCATCCATTAATATCCAATTGAAAAAAAAAACGACTCTTACCTTGACACACAGGCACTCCTCAAAATGTGAGGTCTTC
>5002_GTAATTCGTT_6-19-33-51-54-55-58-64-66-69
TGCAGGGACAACTCATCCATTAATATCCAATTGAAAAAAAAAACGACTCTTACCTTGACACACAGGTACTCCTCAAAATGTGAGGTCTTC
>5002_GTAATTTGTT_6-19-33-51-54-55-58-64-66-69
TGCAGGGACAACTCATCCATTAATATCCAATTGAAAAAAAAAACGACTCTTACCTTGATACACAGGTACTCCTCAAAATGTGAGGTCTTC
>5002_GTATTTCGTT_6-19-33-51-54-55-58-64-66-69
TGCAGGGACAACTCATCCATTAATATCCAATTGAAAAAAAAAACGACTCTTTCCTTGACACACAGGTACTCCTCAAAATGTGAGGTCTTC
>5002_GTTAAACGTG_6-19-33-51-54-55-58-64-66-69
TGCAGGGACAACTCATCCATTAATATCCAATTGTAAAAAAAAACGACTCTTACCAAGACACACAGGTACGCCTCAAAATGTGAGGTCTTC
>5002_GTTAAACGTT_6-19-33-51-54-55-58-64-66-69
TGCAGGGACAACTCATCCATTAATATCCAATTGTAAAAAAAAACGACTCTTACCAAGACACACAGGTACTCCTCAAAATGTGAGGTCTTC
>5002_GTTATTCGTT_6-19-33-51-54-55-58-64-66-69
TGCAGGGACAACTCATCCATTAATATCCAATTGTAAAAAAAAACGACTCTTACCTTGACACACAGGTACTCCTCAAAATGTGAGGTCTTC
>5002_TTAATTCGTT_6-19-33-51-54-55-58-64-66-69
TGCAGGTACAACTCATCCATTAATATCCAATTGAAAAAAAAAACGACTCTTACCTTGACACACAGGTACTCCTCAAAATGTGAGGTCTTC
>5012_ATAAT_26-37-58-71-74
TGCAGGCTGAAAATGTGTTTTCTGGGAAGAATTTGTTTCAAAGTTGTGGGTCAAAACTATTTCAATTGGGAAAATATTTTGTTAAACTAA
>5012_ATGAA_26-37-58-71-74
TGCAGGCTGAAAATGTGTTTTCTGGGAAGAATTTGTTTCAAAGTTGTGGGTCAAAACTGTTTCAATTGGGAAAAAATTTTGTTAAACTAA
>5012_ATGAT_26-37-58-71-74
TGCAGGCTGAAAATGTGTTTTCTGGGAAGAATTTGTTTCAAAGTTGTGGGTCAAAACTGTTTCAATTGGGAAAATATTTTGTTAAACTAA
>5012_CCGAT_26-37-58-71-74
TGCAGGCTGAAAATGTGTTTTCTGGGCAGAATTTGTTCCAAAGTTGTGGGTCAAAACTGTTTCAATTGGGAAAATATTTTGTTAAACTAA
>5012_CTGAT_26-37-58-71-74
TGCAGGCTGAAAATGTGTTTTCTGGGCAGAATTTGTTTCAAAGTTGTGGGTCAAAACTGTTTCAATTGGGAAAATATTTTGTTAAACTAA
>5012_CTGTT_26-37-58-71-74
TGCAGGCTGAAAATGTGTTTTCTGGGCAGAATTTGTTTCAAAGTTGTGGGTCAAAACTGTTTCAATTGGGATAATATTTTGTTAAACTAA
>5020_CGC_37-47-75
TGCAGGCGATTGCTCGTCGGTAGTGGCTGTAAAACCGCGGCCTTCACGTTCAGGAGGTGGCTGCCATTTGTTCTTCGGTTTCCAATCAGC
>5020_CGT_37-47-75
TGCAGGCGATTGCTCGTCGGTAGTGGCTGTAAAACCGCGGCCTTCACGTTCAGGAGGTGGCTGCCATTTGTTCTTTGGTTTCCAATCAGC
>5020_TAC_37-47-75
TGCAGGCGATTGCTCGTCGGTAGTGGCTGTAAAACCGTGGCCTTCACATTCAGGAGGTGGCTGCCATTTGTTCTTCGGTTTCCAATCAGC
>5035_GCG_45-84-87
TGCAGCTGCTCCAAACCCAGGACTTGGGTCGTTAGACCCAACCCTGGTTTGGGCCCCACCACCACCTTGGTTGCCCAAAAGGGCCGCGAA
>5035_GTG_45-84-87
TGCAGCTGCTCCAAACCCAGGACTTGGGTCGTTAGACCCAACCCTGGTTTGGGCCCCACCACCACCTTGGTTGCCCAAAAGGGCTGCGAA
>5035_TCA_45-84-87
TGCAGCTGCTCCAAACCCAGGACTTGGGTCGTTAGACCCAACCCTTGTTTGGGCCCCACCACCACCTTGGTTGCCCAAAAGGGCCGCAAA
>5035_TCG_45-84-87
TGCAGCTGCTCCAAACCCAGGACTTGGGTCGTTAGACCCAACCCTTGTTTGGGCCCCACCACCACCTTGGTTGCCCAAAAGGGCCGCGAA
>5047_GCGGC_29-38-46-61-67
TGCAGAATCCAACAAGCTCTTGCTGGATGGCGACACCCCTTCTGAGGTGAACTCTCCGACGGCGACACGCCCACACCCAATTTTCTCAGT
>5047_GTAGC_29-38-46-61-67
TGCAGAATCCAACAAGCTCTTGCTGGATGGCGACACCCTTTCTGAGATGAACTCTCCGACGGCGACACGCCCACACCCAATTTTCTCAGT
>5047_GTGAC_29-38-46-61-67
TGCAGAATCCAACAAGCTCTTGCTGGATGGCGACACCCTTTCTGAGGTGAACTCTCCGACGACGACACGCCCACACCCAATTTTCTCAGT
>5047_GTGGC_29-38-46-61-67
TGCAGAATCCAACAAGCTCTTGCTGGATGGCGACACCCTTTCTGAGGTGAACTCTCCGACGGCGACACGCCCACACCCAATTTTCTCAGT
>5047_GTGGT_29-38-46-61-67
TGCAGAATCCAACAAGCTCTTGCTGGATGGCGACACCCTTTCTGAGGTGAACTCTCCGACGGCGACATGCCCACACCCAATTTTCTCAGT
>5047_TCGGC_29-38-46-61-67
TGCAGAATCCAACAAGCTCTTGCTGGATGTCGACACCCCTTCTGAGGTGAACTCTCCGACGGCGACACGCCCACACCCAATTTTCTCAGT
>5125_CACA_26-38-63-85
TGCAGATGTATGGCAGATATACATTACAATATAATGAAATCTATAGATATTAAATCCCTTAAACAATATAAGTCATTCAAAAACAAAGTT
>5125_CATA_26-38-63-85
TGCAGATGTATGGCAGATATACATTACAATATAATGAAATCTATAGATATTAAATCCCTTAAATAATATAAGTCATTCAAAAACAAAGTT
>5125_CATT_26-38-63-85
TGCAGATGTATGGCAGATATACATTACAATATAATGAAATCTATAGATATTAAATCCCTTAAATAATATAAGTCATTCAAAAACATAGTT
>5125_CCTA_26-38-63-85
TGCAGATGTATGGCAGATATACATTACAATATAATGAACTCTATAGATATTAAATCCCTTAAATAATATAAGTCATTCAAAAACAAAGTT
>5125_TATA_26-38-63-85
TGCAGATGTATGGCAGATATACATTATAATATAATGAAATCTATAGATATTAAATCCCTTAAATAATATAAGTCATTCAAAAACAAAGTT
>5196_AA_69-83
TGCAGATTTTAGGAGAGAGAGCAAAGGGAGCGATCTTCTGAAAGCAAAACAAAAAAAATAAAGTGTTCTATCGGGTCAAACCCATTTAAG
>5196_AG_69-83
TGCAGATTTTAGGAGAGAGAGCAAAGGGAGCGATCTTCTGAAAGCAAAACAAAAAAAATAAAGTGTTCTATCGGGTCAAACCCGTTTAAG
>5196_GA_69-83
TGCAGATTTTAGGAGAGAGAGCAAAGGGAGCGATCTTCTGAAAGCAAAACAAAAAAAATAAAGTGTTCTGTCGGGTCAAACCCATTTAAG
>5266_AGG_23-45-76
TGCAGCATAAAAAGGGTTGGAAAATTTTTAACTCACTAATTGGAAGAAAGATAAATTTAATAAGCTTACCGTATTTGCTAGAGTTGGCAA
>5266_TAG_23-45-76
TGCAGCATAAAAAGGGTTGGAAATTTTTTAACTCACTAATTGGAAAAAAGATAAATTTAATAAGCTTACCGTATTTGCTAGAGTTGGCAA
>5266_TGA_23-45-76
TGCAGCATAAAAAGGGTTGGAAATTTTTTAACTCACTAATTGGAAGAAAGATAAATTTAATAAGCTTACCGTATTTACTAGAGTTGGCAA
>5266_TGG_23-45-76
TGCAGCATAAAAAGGGTTGGAAATTTTTTAACTCACTAATTGGAAGAAAGATAAATTTAATAAGCTTACCGTATTTGCTAGAGTTGGCAA
>5297_G_66
TGCAGTGGAGCTCGGATATTTTTTTCCTGGATTTTTATCCCATCTTCATGTGATGTTCGAGGAAAAGTTTGGAAGTGTATATCCATGATG
>5297_T_66
TGCAGTGGAGCTCGGATATTTTTTTCCTGGATTTTTATCCCATCTTCATGTGATGTTCGAGGAAAATTTTGGAAGTGTATATCCATGATG
>5336_AC_9-45
TGCAGAGATAAAGATGCTGAGTGCTAAAACTGAGATGGATTGATTCTGTGCAGCTGTTTTTTGTGCTGTTTTCATTTCTGCAAGTATCAG
>5336_TT_9-45
TGCAGAGATTAAGATGCTGAGTGCTAAAACTGAGATGGATTGATTTTGTGCAGCTGTTTTTTGTGCTGTTTTCATTTCTGCAAGTATCAG
>5399_CACT_61-62-70-82
TGCAGCACCCCAAAGTTACACATAAATTTCTCAAAGAATGGTTAAAAAAAAGATAATTTGTCAAGAAGTACAAAAGCAGGACTTGTCATG
>5399_CGAC_61-62-70-82
TGCAGCACCCCAAAGTTACACATAAATTTCTCAAAGAATGGTTAAAAAAAAGATAATTTGTCGAGAAGTAAAAAAGCAGGACCTGTCATG
>5399_CGCC_61-62-70-82
TGCAGCACCCCAAAGTTACACATAAATTTCTCAAAGAATGGTTAAAAAAAAGATAATTTGTCGAGAAGTACAAAAGCAGGACCTGTCATG
>5399_CGCT_61-62-70-82
TGCAGCACCCCAAAGTTACACATAAATTTCTCAAAGAATGGTTAAAAAAAAGATAATTTGTCGAGAAGTACAAAAGCAGGACTTGTCATG
>5399_TACT_61-62-70-82
TGCAGCACCCCAAAGTTACACATAAATTTCTCAAAGAATGGTTAAAAAAAAGATAATTTGTTAAGAAGTACAAAAGCAGGACTTGTCATG
>5399_TGCT_61-62-70-82
TGCAGCACCCCAAAGTTACACATAAATTTCTCAAAGAATGGTTAAAAAAAAGATAATTTGTTGAGAAGTACAAAAGCAGGACTTGTCATG
>5420_CACAGC_7-10-18-44-73-88
TGCAGTACACAGACAATTCCTCAAAATTTAGTACTCAAATAATTATCAAAAGTTTCCGAGTCCGCATATCGCAGTACTTCATAACTAACC
>5420_CACGGC_7-10-18-44-73-88
TGCAGTACACAGACAATTCCTCAAAATTTAGTACTCAAATAATTGTCAAAAGTTTCCGAGTCCGCATATCGCAGTACTTCATAACTAACC
>5420_CACGGT_7-10-18-44-73-88
TGCAGTACACAGACAATTCCTCAAAATTTAGTACTCAAATAATTGTCAAAAGTTTCCGAGTCCGCATATCGCAGTACTTCATAACTAATC
>5420_CACGTC_7-10-18-44-73-88
TGCAGTACACAGACAATTCCTCAAAATTTAGTACTCAAATAATTGTCAAAAGTTTCCGAGTCCGCATATCGCATTACTTCATAACTAACC
>5420_CATGGC_7-10-18-44-73-88
TGCAGTACACAGACAATTTCTCAAAATTTAGTACTCAAATAATTGTCAAAAGTTTCCGAGTCCGCATATCGCAGTACTTCATAACTAACC
>5420_CCCGGC_7-10-18-44-73-88
TGCAGTACACCGACAATTCCTCAAAATTTAGTACTCAAATAATTGTCAAAAGTTTCCGAGTCCGCATATCGCAGTACTTCATAACTAACC
>5420_TACGGC_7-10-18-44-73-88
TGCAGTATACAGACAATTCCTCAAAATTTAGTACTCAAATAATTGTCAAAAGTTTCCGAGTCCGCATATCGCAGTACTTCATAACTAACC
>5473_ACAAT_13-45-69-74-88
TGCAGCATACAGTATATGAAGTGATTATTTGAGAAGACAATTGTGCTTAATGTAACAGCAACATATAATATAGTAATGAATAGTTTTATT
>5473_ACACT_13-45-69-74-88
TGCAGCATACAGTATATGAAGTGATTATTTGAGAAGACAATTGTGCTTAATGTAACAGCAACATATAATATAGTCATGAATAGTTTTATT
>5473_ACTAT_13-45-69-74-88
TGCAGCATACAGTATATGAAGTGATTATTTGAGAAGACAATTGTGCTTAATGTAACAGCAACATATAATTTAGTAATGAATAGTTTTATT
>5473_ATTAT_13-45-69-74-88
TGCAGCATACAGTATATGAAGTGATTATTTGAGAAGACAATTGTGTTTAATGTAACAGCAACATATAATTTAGTAATGAATAGTTTTATT
>5473_GCTAC_13-45-69-74-88
TGCAGCATACAGTGTATGAAGTGATTATTTGAGAAGACAATTGTGCTTAATGTAACAGCAACATATAATTTAGTAATGAATAGTTTTACT
>5499_AAC_49-63-88
TGCAGTTAGAAAACTCGCAGTTGTTTCCTACAATTTGTGATTGAAAATAACACATCTTGTTCAAATTAAATGGCAAAAGAGCAATTGGCA
>5499_AAT_49-63-88
TGCAGTTAGAAAACTCGCAGTTGTTTCCTACAATTTGTGATTGAAAATAACACATCTTGTTCAAATTAAATGGCAAAAGAGCAATTGGTA
>5499_ATC_49-63-88
TGCAGTTAGAAAACTCGCAGTTGTTTCCTACAATTTGTGATTGAAAATAACACATCTTGTTCATATTAAATGGCAAAAGAGCAATTGGCA
>5499_ATT_49-63-88
TGCAGTTAGAAAACTCGCAGTTGTTTCCTACAATTTGTGATTGAAAATAACACATCTTGTTCATATTAAATGGCAAAAGAGCAATTGGTA
>5499_CAC_49-63-88
TGCAGTTAGAAAACTCGCAGTTGTTTCCTACAATTTGTGATTGAAAATACCACATCTTGTTCAAATTAAATGGCAAAAGAGCAATTGGCA
>5551_A_16
TGCAGTCAAAATTATCAGCTAATGTCTCCACCTCTGCATTTCATGCACCACAATAAGCTAAAATTCTACTATATTCACCCTCACTCCTGA
>5551_T_16
TGCAGTCAAAATTATCTGCTAATGTCTCCACCTCTGCATTTCATGCACCACAATAAGCTAAAATTCTACTATATTCACCCTCACTCCTGA
>5558_CGATAGGGCC_8-13-15-23-24-30-52-60-64-89
TGCAGTTACTGTAGTATTTTACCTATCTACGAATTCTTGGAGACTTTTTGAAGCTGATTTGTCTCGAGTTGCTTACGTGCATGAATCTTC
>5558_TCATAGGGCC_8-13-15-23-24-30-52-60-64-89
TGCAGTTATTGTACTATTTTACCTATCTACGAATTCTTGGAGACTTTTTGAAGCTGATTTGTCTCGAGTTGCTTACGTGCATGAATCTTC
>5558_TGAAAGGGCC_8-13-15-23-24-30-52-60-64-89
TGCAGTTATTGTAGTATTTTACCAATCTACGAATTCTTGGAGACTTTTTGAAGCTGATTTGTCTCGAGTTGCTTACGTGCATGAATCTTC
>5558_TGATAAGGCC_8-13-15-23-24-30-52-60-64-89
TGCAGTTATTGTAGTATTTTACCTATCTACAAATTCTTGGAGACTTTTTGAAGCTGATTTGTCTCGAGTTGCTTACGTGCATGAATCTTC
>5558_TGATAGGGCC_8-13-15-23-24-30-52-60-64-89
TGCAGTTATTGTAGTATTTTACCTATCTACGAATTCTTGGAGACTTTTTGAAGCTGATTTGTCTCGAGTTGCTTACGTGCATGAATCTTC
>5558_TGATAGGGGC_8-13-15-23-24-30-52-60-64-89
TGCAGTTATTGTAGTATTTTACCTATCTACGAATTCTTGGAGACTTTTTGAAGCTGATTTGTCTGGAGTTGCTTACGTGCATGAATCTTC
>5558_TGATAGGTCC_8-13-15-23-24-30-52-60-64-89
TGCAGTTATTGTAGTATTTTACCTATCTACGAATTCTTGGAGACTTTTTGAAGCTGATTTTTCTCGAGTTGCTTACGTGCATGAATCTTC
>5558_TGATAGTGCT_8-13-15-23-24-30-52-60-64-89
TGCAGTTATTGTAGTATTTTACCTATCTACGAATTCTTGGAGACTTTTTGAATCTGATTTGTCTCGAGTTGCTTACGTGCATGAATCTTT
>5558_TGATTGGGCC_8-13-15-23-24-30-52-60-64-89
TGCAGTTATTGTAGTATTTTACCTTTCTACGAATTCTTGGAGACTTTTTGAAGCTGATTTGTCTCGAGTTGCTTACGTGCATGAATCTTC
>5558_TGGTAGGGCC_8-13-15-23-24-30-52-60-64-89
TGCAGTTATTGTAGTGTTTTACCTATCTACGAATTCTTGGAGACTTTTTGAAGCTGATTTGTCTCGAGTTGCTTACGTGCATGAATCTTC
>5619_A_51
TGCAGAAAGTCTTAAAATTAATAGGAATCCAAGGGATTCTTCTTTTCTACAAGGGACTGGCTCTCTCTTGCTCAAACCCTACACATTTGG
>5619_G_51
TGCAGAAAGTCTTAAAATTAATAGGAATCCAAGGGATTCTTCTTTTCTACAGGGGACTGGCTCTCTCTTGCTCAAACCCTACACATTTGG
>5629_AG_48-89
TGCAGTGAAAGTGTCCTTGTCCATTATTTTGATTCTGAGTTCGGAAACATCCATGTCGGAGAGTGTGAATACAAAGGTTTCATTCCATCG
>5629_AT_48-89
TGCAGTGAAAGTGTCCTTGTCCATTATTTTGATTCTGAGTTCGGAAACATCCATGTCGGAGAGTGTGAATACAAAGGTTTCATTCCATCT
>5629_GT_48-89
TGCAGTGAAAGTGTCCTTGTCCATTATTTTGATTCTGAGTTCGGAAACGTCCATGTCGGAGAGTGTGAATACAAAGGTTTCATTCCATCT
>5702_GCT_9-14-41
TGCAGTATTGCACACCACAGTGAGTTGATGTCATTGAACTATAACCAACACCTACCATTTTTACAAGCCTTTAAAGGAACTGGGCACCTA
>5702_GTC_9-14-41
TGCAGTATTGCACATCACAGTGAGTTGATGTCATTGAACTACAACCAACACCTACCATTTTTACAAGCCTTTAAAGGAACTGGGCACCTA
>5702_GTT_9-14-41
TGCAGTATTGCACATCACAGTGAGTTGATGTCATTGAACTATAACCAACACCTACCATTTTTACAAGCCTTTAAAGGAACTGGGCACCTA
>5702_TTC_9-14-41
TGCAGTATTTCACATCACAGTGAGTTGATGTCATTGAACTACAACCAACACCTACCATTTTTACAAGCCTTTAAAGGAACTGGGCACCTA
>5771_CC_8-40
TGCAGAATCAAATTCTCAACTCGGCTGAGTCGCCCGAGTTCTGGAGGAATGTGACCAGTGAGACTGCATGAGGCTAGACCAAGAGCAACC
>5771_CT_8-40
TGCAGAATCAAATTCTCAACTCGGCTGAGTCGCCCGAGTTTTGGAGGAATGTGACCAGTGAGACTGCATGAGGCTAGACCAAGAGCAACC
>5771_TC_8-40
TGCAGAATTAAATTCTCAACTCGGCTGAGTCGCCCGAGTTCTGGAGGAATGTGACCAGTGAGACTGCATGAGGCTAGACCAAGAGCAACC
>5845_ACG_38-61-72
TGCAGAGTGGACAAGCATTGGCTTCAATAAGCCACTTGACAATACAGTATCCATGGAACAGCTGCATGCAACGCATAGCTCTAGCTTTAT
>5845_AGC_38-61-72
TGCAGAGTGGACAAGCATTGGCTTCAATAAGCCACTTGACAATACAGTATCCATGGAACAGGTGCATGCAACCCATAGCTCTAGCTTTAT
>5845_AGG_38-61-72
TGCAGAGTGGACAAGCATTGGCTTCAATAAGCCACTTGACAATACAGTATCCATGGAACAGGTGCATGCAACGCATAGCTCTAGCTTTAT
>5845_GGG_38-61-72
TGCAGAGTGGACAAGCATTGGCTTCAATAAGCCACTTGGCAATACAGTATCCATGGAACAGGTGCATGCAACGCATAGCTCTAGCTTTAT
>5853_GC_34-53
TGCAGATGCCTATATTTCACGTGTCGAGGATTGGGATAGGAACAACCACAAAACAATCTCCTGGTTATACAACACAACAAATCCATCAAT
>5853_GT_34-53
TGCAGATGCCTATATTTCACGTGTCGAGGATTGGGATAGGAACAACCACAAAATAATCTCCTGGTTATACAACACAACAAATCCATCAAT
>5853_TC_34-53
TGCAGATGCCTATATTTCACGTGTCGAGGATTGGTATAGGAACAACCACAAAACAATCTCCTGGTTATACAACACAACAAATCCATCAAT
>5853_TT_34-53
TGCAGATGCCTATATTTCACGTGTCGAGGATTGGTATAGGAACAACCACAAAATAATCTCCTGGTTATACAACACAACAAATCCATCAAT
>5862_AT_13-32
TGCAGCTAAACTTAGTTGGCATTTTTAGCAATTGCAGAACTGTCTAGAGTTTTAGGCTGCTTAAATGATTTCTGCGTCTCCAAATCTTCG
>5862_GC_13-32
TGCAGCTAAACTTGGTTGGCATTTTTAGCAATCGCAGAACTGTCTAGAGTTTTAGGCTGCTTAAATGATTTCTGCGTCTCCAAATCTTCG
>5862_GT_13-32
TGCAGCTAAACTTGGTTGGCATTTTTAGCAATTGCAGAACTGTCTAGAGTTTTAGGCTGCTTAAATGATTTCTGCGTCTCCAAATCTTCG
>5934_AACT_7-42-62-66
TGCAGGAATAAATATGGTTCAAAAGAACAAGAAATCCAAGGGATCCAAAGATCAAATGAAACCCAATATGTAATCAACCTAGTCTAGGTC
>5934_GAAT_7-42-62-66
TGCAGGAGTAAATATGGTTCAAAAGAACAAGAAATCCAAGGGATCCAAAGATCAAATGAAACACAATATGTAATCAACCTAGTCTAGGTC
>5934_GACT_7-42-62-66
TGCAGGAGTAAATATGGTTCAAAAGAACAAGAAATCCAAGGGATCCAAAGATCAAATGAAACCCAATATGTAATCAACCTAGTCTAGGTC
>5934_GTCC_7-42-62-66
TGCAGGAGTAAATATGGTTCAAAAGAACAAGAAATCCAAGGGTTCCAAAGATCAAATGAAACCCAACATGTAATCAACCTAGTCTAGGTC
>5934_GTCT_7-42-62-66
TGCAGGAGTAAATATGGTTCAAAAGAACAAGAAATCCAAGGGTTCCAAAGATCAAATGAAACCCAATATGTAATCAACCTAGTCTAGGTC
>5963_CTCTT_6-57-74-81-89
TGCAGCCAAAACCCCCTTGTTGAAGGATCTAGCTCCAATGAGCTTCAAGTTGCACAATGAGGAATTGAACTCTTCTCCTTCTTCGCACTT
>5963_TCGCT_6-57-74-81-89
TGCAGCTAAAACCCCCTTGTTGAAGGATCTAGCTCCAATGAGCTTCAAGTTGCACAACGAGGAATTGAACTCTTGTCCTTCCTCGCACTT
>5963_TTCTC_6-57-74-81-89
TGCAGCTAAAACCCCCTTGTTGAAGGATCTAGCTCCAATGAGCTTCAAGTTGCACAATGAGGAATTGAACTCTTCTCCTTCTTCGCACTC
>5963_TTCTT_6-57-74-81-89
TGCAGCTAAAACCCCCTTGTTGAAGGATCTAGCTCCAATGAGCTTCAAGTTGCACAATGAGGAATTGAACTCTTCTCCTTCTTCGCACTT
>6024_C_55
TGCAGTGTCCGTACAGGGAAGGGTTGTTGCTGGATGTTATGCAGATGCTGTGGGGCCTTCTTCTTGAGATCACAACCGTCCAGTCATCGT
>6024_G_55
TGCAGTGTCCGTACAGGGAAGGGTTGTTGCTGGATGTTATGCAGATGCTGTGGGGGCTTCTTCTTGAGATCACAACCGTCCAGTCATCGT
>6084_AC_41-69
TGCAGATGTAATAATTAAATTGAGGAGCAAGTGTTTCTTGCAACTGCTCTCTCGTGCTCTGGGGTTTAGCATGTGATCTTTGTTACTAGG
>6084_TA_41-69
TGCAGATGTAATAATTAAATTGAGGAGCAAGTGTTTCTTGCTACTGCTCTCTCGTGCTCTGGGGTTTAGAATGTGATCTTTGTTACTAGG
>6084_TC_41-69
TGCAGATGTAATAATTAAATTGAGGAGCAAGTGTTTCTTGCTACTGCTCTCTCGTGCTCTGGGGTTTAGCATGTGATCTTTGTTACTAGG
>6160_ACCGGCGGA_8-24-43-55-60-63-72-76-85
TGCAGCAGAGAGCAAGGCTCGACTCGGCTCGGCGATGTTGAACCCACCCACGGTGGAGATGCTCTGCTCGGCGGTAGAGAGAACGAATGA
>6160_CCCGACAGG_8-24-43-55-60-63-72-76-85
TGCAGCAGCGAGCAAGGCTCGACTCGGCTCGGCGATGTTGAACCCACCCACGGTGGAGATACTCTGCTCGGCAGTAGAGAGAACGGATGA
>6160_CCCGGCAGG_8-24-43-55-60-63-72-76-85
TGCAGCAGCGAGCAAGGCTCGACTCGGCTCGGCGATGTTGAACCCACCCACGGTGGAGATGCTCTGCTCGGCAGTAGAGAGAACGGATGA
>6160_CCCGGCGGA_8-24-43-55-60-63-72-76-85
TGCAGCAGCGAGCAAGGCTCGACTCGGCTCGGCGATGTTGAACCCACCCACGGTGGAGATGCTCTGCTCGGCGGTAGAGAGAACGAATGA
>6160_CCCGGCGGG_8-24-43-55-60-63-72-76-85
TGCAGCAGCGAGCAAGGCTCGACTCGGCTCGGCGATGTTGAACCCACCCACGGTGGAGATGCTCTGCTCGGCGGTAGAGAGAACGGATGA
>6160_CCCGGGAGG_8-24-43-55-60-63-72-76-85
TGCAGCAGCGAGCAAGGCTCGACTCGGCTCGGCGATGTTGAACCCACCCACGGTGGAGATGCTGTGCTCGGCAGTAGAGAGAACGGATGA
>6160_CCGGGCGGA_8-24-43-55-60-63-72-76-85
TGCAGCAGCGAGCAAGGCTCGACTCGGCTCGGCGATGTTGAACGCACCCACGGTGGAGATGCTCTGCTCGGCGGTAGAGAGAACGAATGA
>6160_CTCCGCGGA_8-24-43-55-60-63-72-76-85
TGCAGCAGCGAGCAAGGCTCGACTTGGCTCGGCGATGTTGAACCCACCCACGGTGCAGATGCTCTGCTCGGCGGTAGAGAGAACGAATGA
>6160_CTCGGCGAA_8-24-43-55-60-63-72-76-85
TGCAGCAGCGAGCAAGGCTCGACTTGGCTCGGCGATGTTGAACCCACCCACGGTGGAGATGCTCTGCTCGGCGGTAAAGAGAACGAATGA
>6201_GTGC_33-64-78-81
TGCAGGAGACGAAACTGAGGCCGAGTGTGACGGGGGCGCAGGACGGCAGTGGAGATGTGAAAACTATTAAAGAGGCGGGGGCGATGATTC
>6201_GTTC_33-64-78-81
TGCAGGAGACGAAACTGAGGCCGAGTGTGACGGGGGCGCAGGACGGCAGTGGAGATGTGAAAACTATTAAAGAGGCGGTGGCGATGATTC
>6201_TGTC_33-64-78-81
TGCAGGAGACGAAACTGAGGCCGAGTGTGACGGTGGCGCAGGACGGCAGTGGAGATGTGAAAACGATTAAAGAGGCGGTGGCGATGATTC
>6201_TGTT_33-64-78-81
TGCAGGAGACGAAACTGAGGCCGAGTGTGACGGTGGCGCAGGACGGCAGTGGAGATGTGAAAACGATTAAAGAGGCGGTGGTGATGATTC
>6201_TTGC_33-64-78-81
TGCAGGAGACGAAACTGAGGCCGAGTGTGACGGTGGCGCAGGACGGCAGTGGAGATGTGAAAACTATTAAAGAGGCGGGGGCGATGATTC
>6201_TTTC_33-64-78-81
TGCAGGAGACGAAACTGAGGCCGAGTGTGACGGTGGCGCAGGACGGCAGTGGAGATGTGAAAACTATTAAAGAGGCGGTGGCGATGATTC
>6203_CCTTC_22-26-63-64-72
TGCAGTGTTAGCAACTTCCAAGCTTCCAAACTCCAATCCTCCACAAATTTTGGGACGGCAAACTTTAGCCCACGTGACCCTAGCCCCAGT
>6203_CTATC_22-26-63-64-72
TGCAGTGTTAGCAACTTCCAAGCTTCTAAACTCCAATCCTCCACAAATTTTGGGACGGCAAACATTAGCCCACGTGACCCTAGCCCCAGT
>6203_CTTCC_22-26-63-64-72
TGCAGTGTTAGCAACTTCCAAGCTTCTAAACTCCAATCCTCCACAAATTTTGGGACGGCAAACTCTAGCCCACGTGACCCTAGCCCCAGT
>6203_CTTTC_22-26-63-64-72
TGCAGTGTTAGCAACTTCCAAGCTTCTAAACTCCAATCCTCCACAAATTTTGGGACGGCAAACTTTAGCCCACGTGACCCTAGCCCCAGT
>6203_CTTTG_22-26-63-64-72
TGCAGTGTTAGCAACTTCCAAGCTTCTAAACTCCAATCCTCCACAAATTTTGGGACGGCAAACTTTAGCCCAGGTGACCCTAGCCCCAGT
>6203_TTTTC_22-26-63-64-72
TGCAGTGTTAGCAACTTCCAAGTTTCTAAACTCCAATCCTCCACAAATTTTGGGACGGCAAACTTTAGCCCACGTGACCCTAGCCCCAGT
>6369_AAAG_17-21-22-86
TGCAGAACCTGCGTCACAGGAAATTGGGATTGGGACCTCCCAAACCCTAACCCTAGAGCTCTCTTCCCAGCGTTTCTCAACATTTGGATT
>6369_AGTG_17-21-22-86
TGCAGAACCTGCGTCACAGGAGTTTGGGATTGGGACCTCCCAAACCCTAACCCTAGAGCTCTCTTCCCAGCGTTTCTCAACATTTGGATT
>6369_AGTT_17-21-22-86
TGCAGAACCTGCGTCACAGGAGTTTGGGATTGGGACCTCCCAAACCCTAACCCTAGAGCTCTCTTCCCAGCGTTTCTCAACATTTGTATT
>6369_GGTG_17-21-22-86
TGCAGAACCTGCGTCACGGGAGTTTGGGATTGGGACCTCCCAAACCCTAACCCTAGAGCTCTCTTCCCAGCGTTTCTCAACATTTGGATT
>6391_C_81
TGCAGCTTGCGATCGATGCATGACCCTTTGATTGTCGATCACCCTAAGAACCATATATAGTCCAGGATCCATTCCCAATTTCGTATTATT
>6391_T_81
TGCAGCTTGCGATCGATGCATGACCCTTTGATTGTCGATCACCCTAAGAACCATATATAGTCCAGGATCCATTCCCAATTTTGTATTATT
>6464_CG_8-14
TGCAGTCACGACAAGTGGTTTCGGTTTTGGAGTAAAGATAGGTACTGTTATTACTTTTAATTGATTGAAACTATCACAAGCTATTGATTT
>6464_TG_8-14
TGCAGTCATGACAAGTGGTTTCGGTTTTGGAGTAAAGATAGGTACTGTTATTACTTTTAATTGATTGAAACTATCACAAGCTATTGATTT
>6464_TT_8-14
TGCAGTCATGACAATTGGTTTCGGTTTTGGAGTAAAGATAGGTACTGTTATTACTTTTAATTGATTGAAACTATCACAAGCTATTGATTT
>6518_AATGC_39-45-48-51-75
TGCAGATTTAAAAATATTGTTGTGCCATTTAAAATATAAAACACAAGATTTGTTCAGATTCTCAAATGGACGCACCTTGATTTTGTATGA
>6518_ACAAT_39-45-48-51-75
TGCAGATTTAAAAATATTGTTGTGCCATTTAAAATATAAAACACACGAATTATTCAGATTCTCAAATGGACGCACTTTGATTTTGTATGA
>6518_ACAGC_39-45-48-51-75
TGCAGATTTAAAAATATTGTTGTGCCATTTAAAATATAAAACACACGAATTGTTCAGATTCTCAAATGGACGCACCTTGATTTTGTATGA
>6518_ACAGT_39-45-48-51-75
TGCAGATTTAAAAATATTGTTGTGCCATTTAAAATATAAAACACACGAATTGTTCAGATTCTCAAATGGACGCACTTTGATTTTGTATGA
>6518_ACATC_39-45-48-51-75
TGCAGATTTAAAAATATTGTTGTGCCATTTAAAATATAAAACACACGAATTTTTCAGATTCTCAAATGGACGCACCTTGATTTTGTATGA
>6518_GCAGT_39-45-48-51-75
TGCAGATTTAAAAATATTGTTGTGCCATTTAAAATATAAGACACACGAATTGTTCAGATTCTCAAATGGACGCACTTTGATTTTGTATGA
>6564_CCGGT_13-21-26-34-46
TGCAGAAAGAGCACAAGGCCTCAAAAGAATGAAGGAATTCTTAAGGTAATGGTAAAACCAAAGCCAGTACATAAAATTGCAGTAAACAAA
>6564_TCCAA_13-21-26-34-46
TGCAGAAAGAGCATAAGGCCTCAAAACAATGAAGAAATTCTTAAGGAAATGGTAAAACCAAAGCCAGTACATAAAATTGCAGTAAACAAA
>6564_TCCGA_13-21-26-34-46
TGCAGAAAGAGCATAAGGCCTCAAAACAATGAAGGAATTCTTAAGGAAATGGTAAAACCAAAGCCAGTACATAAAATTGCAGTAAACAAA
>6564_TCCGT_13-21-26-34-46
TGCAGAAAGAGCATAAGGCCTCAAAACAATGAAGGAATTCTTAAGGTAATGGTAAAACCAAAGCCAGTACATAAAATTGCAGTAAACAAA
>6564_TCGGT_13-21-26-34-46
TGCAGAAAGAGCATAAGGCCTCAAAAGAATGAAGGAATTCTTAAGGTAATGGTAAAACCAAAGCCAGTACATAAAATTGCAGTAAACAAA
>6564_TTGGT_13-21-26-34-46
TGCAGAAAGAGCATAAGGCCTTAAAAGAATGAAGGAATTCTTAAGGTAATGGTAAAACCAAAGCCAGTACATAAAATTGCAGTAAACAAA
>6690_GA_21-44
TGCAGCCATGTATTGTTGGGTGTAACCTATTATCCTGCACACAAAAAGTAGGAATTGTTAGGAGAGGCTGCATAAGGGAAGGAGCGCAAG
>6690_GT_21-44
TGCAGCCATGTATTGTTGGGTGTAACCTATTATCCTGCACACAATAAGTAGGAATTGTTAGGAGAGGCTGCATAAGGGAAGGAGCGCAAG
>6690_TA_21-44
TGCAGCCATGTATTGTTGGGTTTAACCTATTATCCTGCACACAAAAAGTAGGAATTGTTAGGAGAGGCTGCATAAGGGAAGGAGCGCAAG
>6769_C_87
TGCAGGTGGCCATAGAGACAATCTACGTTGCAATTCAAACCTTTGTCTACACTCTTCTTCTGTACTCCATGATCGGGTTTGAGTGGACGG
>6769_T_87
TGCAGGTGGCCATAGAGACAATCTACGTTGCAATTCAAACCTTTGTCTACACTCTTCTTCTGTACTCCATGATCGGGTTTGAGTGGATGG
>6787_A_89
TGCAGCATTTTTTGATCAGCACCTTCCCTTGCAGCACAGTAAGTCTGGTTTGTAGTATCATTTGCCAGCATTAACCCTGAGCCAGTCAAA
>6787_G_89
TGCAGCATTTTTTGATCAGCACCTTCCCTTGCAGCACAGTAAGTCTGGTTTGTAGTATCATTTGCCAGCATTAACCCTGAGCCAGTCAAG
>6837_A_21
TGCAGTCAGTCCAAGCACTAAAGAAAAACAATCAAGGTAATAAATAAAGAATTATATTTCCTAATACCACAATCAAGATGATAAATAATT
>6837_C_21
TGCAGTCAGTCCAAGCACTAACGAAAAACAATCAAGGTAATAAATAAAGAATTATATTTCCTAATACCACAATCAAGATGATAAATAATT
>6936_AATT_17-32-46-71
TGCAGAAACTGATCACAAATTAATAGCAATTTACATTATGAAACTATGAAGCAGCTATCTTATAGGAAGTTTATTTTTTAGAATGTAATT
>6936_AGTT_17-32-46-71
TGCAGAAACTGATCACAAATTAATAGCAATTTGCATTATGAAACTATGAAGCAGCTATCTTATAGGAAGTTTATTTTTTAGAATGTAATT
>6936_TGAT_17-32-46-71
TGCAGAAACTGATCACATATTAATAGCAATTTGCATTATGAAACTAAGAAGCAGCTATCTTATAGGAAGTTTATTTTTTAGAATGTAATT
>6936_TGTC_17-32-46-71
TGCAGAAACTGATCACATATTAATAGCAATTTGCATTATGAAACTATGAAGCAGCTATCTTATAGGAAGTTCATTTTTTAGAATGTAATT
>6936_TGTT_17-32-46-71
TGCAGAAACTGATCACATATTAATAGCAATTTGCATTATGAAACTATGAAGCAGCTATCTTATAGGAAGTTTATTTTTTAGAATGTAATT
>6967_A_87
TGCAGGAATTGAAGTCATTGAAGGAAAGATGCTACTGAATTTGAGTCTGAAACTGCCAAAACATATAATTCTGTTTGGTGTTGAGGGATG
>6967_T_87
TGCAGGAATTGAAGTCATTGAAGGAAAGATGCTACTGAATTTGAGTCTGAAACTGCCAAAACATATAATTCTGTTTGGTGTTGAGGGTTG
>6991_ATG_31-38-68
TGCAGTACCTAGAAATAAGTTATAGGCTCATATGCTACTGTTTAACAACGTACATTGTTTATCATTTTGCTTAAGTAACTTGTAAATGAA
>6991_TCT_31-38-68
TGCAGTACCTAGAAATAAGTTATAGGCTCATTTGCTACCGTTTAACAACGTACATTGTTTATCATTTTTCTTAAGTAACTTGTAAATGAA
>6991_TTG_31-38-68
TGCAGTACCTAGAAATAAGTTATAGGCTCATTTGCTACTGTTTAACAACGTACATTGTTTATCATTTTGCTTAAGTAACTTGTAAATGAA
>6991_TTT_31-38-68
TGCAGTACCTAGAAATAAGTTATAGGCTCATTTGCTACTGTTTAACAACGTACATTGTTTATCATTTTTCTTAAGTAACTTGTAAATGAA
>7004_GA_57-71
TGCAGGAAAATGGTGAATTTTCAACAGCATCTATCTCAAGCTCAGAAAGTTCGAAGAGATCTGTCCGAAATAAGAAGCATTACAAGCATC
>7004_GT_57-71
TGCAGGAAAATGGTGAATTTTCAACAGCATCTATCTCAAGCTCAGAAAGTTCGAAGAGATCTGTCCGAAATTAGAAGCATTACAAGCATC
>7004_TA_57-71
TGCAGGAAAATGGTGAATTTTCAACAGCATCTATCTCAAGCTCAGAAAGTTCGAAGATATCTGTCCGAAATAAGAAGCATTACAAGCATC
>7026_CC_30-87
TGCAGGCAACAACATCATTAGTATCATCGGCTCTTCTCCAATTTCTTCATCATCATCGCCATCAGCTTCCACCACACCTAGCCGATACGA
>7026_TA_30-87
TGCAGGCAACAACATCATTAGTATCATCGGTTCTTCTCCAATTTCTTCATCATCATCGCCATCAGCTTCCACCACACCTAGCCGATAAGA
>7026_TC_30-87
TGCAGGCAACAACATCATTAGTATCATCGGTTCTTCTCCAATTTCTTCATCATCATCGCCATCAGCTTCCACCACACCTAGCCGATACGA
>7031_GGA_13-14-58
TGCAGTATGGGCAGGAGACATCTTTCTGTCCTCTGTAAATGGGAACATATGTTGCCCCACAAACCACAAATGGATTTCTGAAATCATAGT
>7031_GGG_13-14-58
TGCAGTATGGGCAGGAGACATCTTTCTGTCCTCTGTAAATGGGAACATATGTTGCCCCGCAAACCACAAATGGATTTCTGAAATCATAGT
>7031_TAA_13-14-58
TGCAGTATGGGCATAAGACATCTTTCTGTCCTCTGTAAATGGGAACATATGTTGCCCCACAAACCACAAATGGATTTCTGAAATCATAGT
>7034_ATA_8-81-88
TGCAGTCAAGGAGAAATACAGTCAGCATAAAGTAAGCAAAATTCCACAATCCAGTTTAGATTTTTGTGAGGGTGCAAGAGTTCAAAATAA
>7034_GAA_8-81-88
TGCAGTCAGGGAGAAATACAGTCAGCATAAAGTAAGCAAAATTCCACAATCCAGTTTAGATTTTTGTGAGGGTGCAAGAGTACAAAATAA
>7034_GAG_8-81-88
TGCAGTCAGGGAGAAATACAGTCAGCATAAAGTAAGCAAAATTCCACAATCCAGTTTAGATTTTTGTGAGGGTGCAAGAGTACAAAATGA
>7034_GTA_8-81-88
TGCAGTCAGGGAGAAATACAGTCAGCATAAAGTAAGCAAAATTCCACAATCCAGTTTAGATTTTTGTGAGGGTGCAAGAGTTCAAAATAA
>7034_GTG_8-81-88
TGCAGTCAGGGAGAAATACAGTCAGCATAAAGTAAGCAAAATTCCACAATCCAGTTTAGATTTTTGTGAGGGTGCAAGAGTTCAAAATGA
>7035_AAG_54-67-84
TGCAGAGTGGTGCACAATAAATCACTATCAATCACTATGTTTTGATCTTCAAGTATCTTAAGAATGCATTCACATTTCTTCCTCGAGGTA
>7035_GAG_54-67-84
TGCAGAGTGGTGCACAATAAATCACTATCAATCACTATGTTTTGATCTTCAAGTGTCTTAAGAATGCATTCACATTTCTTCCTCGAGGTA
>7035_GGA_54-67-84
TGCAGAGTGGTGCACAATAAATCACTATCAATCACTATGTTTTGATCTTCAAGTGTCTTAAGAATGCGTTCACATTTCTTCCTCAAGGTA
>7035_GGG_54-67-84
TGCAGAGTGGTGCACAATAAATCACTATCAATCACTATGTTTTGATCTTCAAGTGTCTTAAGAATGCGTTCACATTTCTTCCTCGAGGTA
>7049_G_11
TGCAGAAGTTGGTAGTTCTGCTCCAATTACTACCCAATACGTTGTTTGGATCAGGCTTGATCTCATTCTTGAAGCCGAGGAGAGCCAATT
>7049_T_11
TGCAGAAGTTGTTAGTTCTGCTCCAATTACTACCCAATACGTTGTTTGGATCAGGCTTGATCTCATTCTTGAAGCCGAGGAGAGCCAATT
>7052_AACA_11-37-66-79
TGCAGGTCTGAATTAGAGAGGAAAGATACAGTTATAAAGGAACTCAAAATGGAGTTGGAAGGTTGCCATTCTTTAAAGAAGCTTAAAGGT
>7052_GACA_11-37-66-79
TGCAGGTCTGAGTTAGAGAGGAAAGATACAGTTATAAAGGAACTCAAAATGGAGTTGGAAGGTTGCCATTCTTTAAAGAAGCTTAAAGGT
>7052_GACT_11-37-66-79
TGCAGGTCTGAGTTAGAGAGGAAAGATACAGTTATAAAGGAACTCAAAATGGAGTTGGAAGGTTGCCATTCTTTAAAGATGCTTAAAGGT
>7052_GATA_11-37-66-79
TGCAGGTCTGAGTTAGAGAGGAAAGATACAGTTATAAAGGAACTCAAAATGGAGTTGGAAGGTTGCTATTCTTTAAAGAAGCTTAAAGGT
>7052_GGCA_11-37-66-79
TGCAGGTCTGAGTTAGAGAGGAAAGATACAGTTATAAGGGAACTCAAAATGGAGTTGGAAGGTTGCCATTCTTTAAAGAAGCTTAAAGGT
>7057_CGTGGG_5-27-69-72-76-88
TGCAGCGTTCCAAATCCGAACCAGCTTGTAATCATTAGTAATGGGATCCAAACCAAATCCAAAAGTTTCTTGGAAAGTCGTCACATTGGG
>7057_TATGCG_5-27-69-72-76-88
TGCAGTGTTCCAAATCCGAACCAGCTTATAATCATTAGTAATGGGATCCAAACCAAATCCAAAAGTTTCTTGGAAACTCGTCACATTGGG
>7057_TGCGGG_5-27-69-72-76-88
TGCAGTGTTCCAAATCCGAACCAGCTTGTAATCATTAGTAATGGGATCCAAACCAAATCCAAAAGTTTCCTGGAAAGTCGTCACATTGGG
>7057_TGTCCG_5-27-69-72-76-88
TGCAGTGTTCCAAATCCGAACCAGCTTGTAATCATTAGTAATGGGATCCAAACCAAATCCAAAAGTTTCTTGCAAACTCGTCACATTGGG
>7057_TGTGCA_5-27-69-72-76-88
TGCAGTGTTCCAAATCCGAACCAGCTTGTAATCATTAGTAATGGGATCCAAACCAAATCCAAAAGTTTCTTGGAAACTCGTCACATTGAG
>7057_TGTGCG_5-27-69-72-76-88
TGCAGTGTTCCAAATCCGAACCAGCTTGTAATCATTAGTAATGGGATCCAAACCAAATCCAAAAGTTTCTTGGAAACTCGTCACATTGGG
>7057_TGTGGG_5-27-69-72-76-88
TGCAGTGTTCCAAATCCGAACCAGCTTGTAATCATTAGTAATGGGATCCAAACCAAATCCAAAAGTTTCTTGGAAAGTCGTCACATTGGG
>7058_CAAC_64-72-75-88
TGCAGGAACTTCCATACAAGGAGATACATCTCCCCTTATGCCTCCTAAATGGTAACGAAGGCGGCTGAAGCCACTACTTATAACTTTACC
>7058_CAAT_64-72-75-88
TGCAGGAACTTCCATACAAGGAGATACATCTCCCCTTATGCCTCCTAAATGGTAACGAAGGCGGCTGAAGCCACTACTTATAACTTTATC
>7058_CAGC_64-72-75-88
TGCAGGAACTTCCATACAAGGAGATACATCTCCCCTTATGCCTCCTAAATGGTAACGAAGGCGGCTGAAGCCACTGCTTATAACTTTACC
>7058_CAGT_64-72-75-88
TGCAGGAACTTCCATACAAGGAGATACATCTCCCCTTATGCCTCCTAAATGGTAACGAAGGCGGCTGAAGCCACTGCTTATAACTTTATC
>7058_CTAC_64-72-75-88
TGCAGGAACTTCCATACAAGGAGATACATCTCCCCTTATGCCTCCTAAATGGTAACGAAGGCGGCTGAAGCCTCTACTTATAACTTTACC
>7058_TAAC_64-72-75-88
TGCAGGAACTTCCATACAAGGAGATACATCTCCCCTTATGCCTCCTAAATGGTAACGAAGGCGGTTGAAGCCACTACTTATAACTTTACC
>7112_CAT_16-81-88
TGCAGCCATGCTATTTCGATTTGTCCAGGTTCTACCATATGTGTGAATCATCATTGCGTCTGCCCTTCTCCTAAACAAGTCACCAACCTG
>7112_CGC_16-81-88
TGCAGCCATGCTATTTCGATTTGTCCAGGTTCTACCATATGTGTGAATCATCATTGCGTCTGCCCTTCTCCTAAACAAGTCGCCAACCCG
>7112_CGT_16-81-88
TGCAGCCATGCTATTTCGATTTGTCCAGGTTCTACCATATGTGTGAATCATCATTGCGTCTGCCCTTCTCCTAAACAAGTCGCCAACCTG
>7112_TGC_16-81-88
TGCAGCCATGCTATTTTGATTTGTCCAGGTTCTACCATATGTGTGAATCATCATTGCGTCTGCCCTTCTCCTAAACAAGTCGCCAACCCG
>7112_TGT_16-81-88
TGCAGCCATGCTATTTTGATTTGTCCAGGTTCTACCATATGTGTGAATCATCATTGCGTCTGCCCTTCTCCTAAACAAGTCGCCAACCTG
>7153_CGACC_12-14-15-28-33
TGCAGGTTACTTCGGAAAAAAAAAAATTCTATTCTCTAATGTTTTGGCCCGTGAGTCCTTTACCTTTATATATTCTTTGAATTTTGTCCT
>7153_TGAAC_12-14-15-28-33
TGCAGGTTACTTTGGAAAAAAAAAAATTATATTCTCTAATGTTTTGGCCCGTGAGTCCTTTACCTTTATATATTCTTTGAATTTTGTCCT
>7153_TGACC_12-14-15-28-33
TGCAGGTTACTTTGGAAAAAAAAAAATTCTATTCTCTAATGTTTTGGCCCGTGAGTCCTTTACCTTTATATATTCTTTGAATTTTGTCCT
>7153_TGACG_12-14-15-28-33
TGCAGGTTACTTTGGAAAAAAAAAAATTCTATTGTCTAATGTTTTGGCCCGTGAGTCCTTTACCTTTATATATTCTTTGAATTTTGTCCT
>7153_TGGCC_12-14-15-28-33
TGCAGGTTACTTTGGGAAAAAAAAAATTCTATTCTCTAATGTTTTGGCCCGTGAGTCCTTTACCTTTATATATTCTTTGAATTTTGTCCT
>7153_TTACC_12-14-15-28-33
TGCAGGTTACTTTGTAAAAAAAAAAATTCTATTCTCTAATGTTTTGGCCCGTGAGTCCTTTACCTTTATATATTCTTTGAATTTTGTCCT
>7194_C_22
TGCAGAGTCTCTATTTAGATTGCTGTTTTAAAATCACCAATAATGGACTCTCCTCGGTTGCTACTGGCTGCCCTTTGTTGACATCTATCA
>7194_T_22
TGCAGAGTCTCTATTTAGATTGTTGTTTTAAAATCACCAATAATGGACTCTCCTCGGTTGCTACTGGCTGCCCTTTGTTGACATCTATCA
>7197_AA_35-36
TGCAGTGTAGTGAAACTGGTGAAGAAAAAAGAGGAAATCCAAGATGTGTATCATTTGAGTTAGTTCTACAGTGAAGTAAATGTGAGGGAA
>7197_AG_35-36
TGCAGTGTAGTGAAACTGGTGAAGAAAAAAGAGGAAGTCCAAGATGTGTATCATTTGAGTTAGTTCTACAGTGAAGTAAATGTGAGGGAA
>7197_CA_35-36
TGCAGTGTAGTGAAACTGGTGAAGAAAAAAGAGGACATCCAAGATGTGTATCATTTGAGTTAGTTCTACAGTGAAGTAAATGTGAGGGAA
>7198_G_77
TGCAGTAGCATTGCACCAGTCTAGAATAACATAACTGCATAGTGTTACCCATCCTATTTAATGTTTGAATCTGACTTGGAATTGACCAGG
>7198_T_77
TGCAGTAGCATTGCACCAGTCTAGAATAACATAACTGCATAGTGTTACCCATCCTATTTAATGTTTGAATCTGACTTTGAATTGACCAGG
>7210_CAAGG_26-45-61-77-86
TGCAGTTCAGAAAAAATTGGGACCTTCTGTATTATATGGAAGTGTATGCATCCAAAATAAAATAAGAAGAATAGAACGATGAGGTAGATT
>7210_TAAGG_26-45-61-77-86
TGCAGTTCAGAAAAAATTGGGACCTTTTGTATTATATGGAAGTGTATGCATCCAAAATAAAATAAGAAGAATAGAACGATGAGGTAGATT
>7210_TAAGT_26-45-61-77-86
TGCAGTTCAGAAAAAATTGGGACCTTTTGTATTATATGGAAGTGTATGCATCCAAAATAAAATAAGAAGAATAGAACGATGAGGTATATT
>7210_TAATG_26-45-61-77-86
TGCAGTTCAGAAAAAATTGGGACCTTTTGTATTATATGGAAGTGTATGCATCCAAAATAAAATAAGAAGAATAGAACTATGAGGTAGATT
>7210_TTAGG_26-45-61-77-86
TGCAGTTCAGAAAAAATTGGGACCTTTTGTATTATATGGAAGTGTTTGCATCCAAAATAAAATAAGAAGAATAGAACGATGAGGTAGATT
>7210_TTAGT_26-45-61-77-86
TGCAGTTCAGAAAAAATTGGGACCTTTTGTATTATATGGAAGTGTTTGCATCCAAAATAAAATAAGAAGAATAGAACGATGAGGTATATT
>7210_TTTGT_26-45-61-77-86
TGCAGTTCAGAAAAAATTGGGACCTTTTGTATTATATGGAAGTGTTTGCATCCAAAATAAATTAAGAAGAATAGAACGATGAGGTATATT
>7239_AACT_13-29-60-75
TGCAGACTGCACTAGCGGCGGTTCTGGTCATAGTTTCCTTCTTTATTCCGAAATCTATTTCGGTTATTTCTCTATTCACTCTCTCACTCT
>7239_GAAT_13-29-60-75
TGCAGACTGCACTGGCGGCGGTTCTGGTCATAGTTTCCTTCTTTATTCCGAAATCTATTTAGGTTATTTCTCTATTCACTCTCTCACTCT
>7239_GACC_13-29-60-75
TGCAGACTGCACTGGCGGCGGTTCTGGTCATAGTTTCCTTCTTTATTCCGAAATCTATTTCGGTTATTTCTCTATCCACTCTCTCACTCT
>7239_GACT_13-29-60-75
TGCAGACTGCACTGGCGGCGGTTCTGGTCATAGTTTCCTTCTTTATTCCGAAATCTATTTCGGTTATTTCTCTATTCACTCTCTCACTCT
>7239_GGCT_13-29-60-75
TGCAGACTGCACTGGCGGCGGTTCTGGTCGTAGTTTCCTTCTTTATTCCGAAATCTATTTCGGTTATTTCTCTATTCACTCTCTCACTCT
>7263_A_6
TGCAGGAGTTTGTTTGGGGTCATGACATGAGTTTGCTCCTGAAAGTTTTTGTTTGGGCTCTATTTCATACCATTGTTGATTTTCATATAA
>7263_G_6
TGCAGGGGTTTGTTTGGGGTCATGACATGAGTTTGCTCCTGAAAGTTTTTGTTTGGGCTCTATTTCATACCATTGTTGATTTTCATATAA
>7271_AC_20-72
TGCAGCCTCCTCACCTACCCATAGTTACTTTTTATACATTTATTTGAGCAACACTCCCACACACTTACCCCCCATATCCTCACCTATATA
>7271_CA_20-72
TGCAGCCTCCTCACCTACCCCTAGTTACTTTTTATACATTTATTTGAGCAACACTCCCACACACTTACCCCCAATATCCTCACCTATATA
>7271_CC_20-72
TGCAGCCTCCTCACCTACCCCTAGTTACTTTTTATACATTTATTTGAGCAACACTCCCACACACTTACCCCCCATATCCTCACCTATATA
>7272_C_38
TGCAGCTTGTTCTCGATTTTAATTTTCTCCCAGCTACCCTCTTCAGTAGCAGCTACGACCACTATGTTATTATAGTTCATTTCATAACCA
>7272_G_38
TGCAGCTTGTTCTCGATTTTAATTTTCTCCCAGCTACCGTCTTCAGTAGCAGCTACGACCACTATGTTATTATAGTTCATTTCATAACCA
>7340_A_43
TGCAGGCTTACAGTGCCAATAAAGCAATTGAATTTCTATCTTTATGGCGTGGTTAATGAGAAGCCTGCAATATAAGGATCTGTAGACCAA
>7340_T_43
TGCAGGCTTACAGTGCCAATAAAGCAATTGAATTTCTATCTTTTTGGCGTGGTTAATGAGAAGCCTGCAATATAAGGATCTGTAGACCAA
>7401_CCCA_20-57-62-77
TGCAGCATGCCGTTGCCATACATGTGAATGTGTAGTCATTAATTGCAAAACAGCCAGCCCATCGGAAGCAAATTTAAAGAATTTTATGAT
>7401_TCCA_20-57-62-77
TGCAGCATGCCGTTGCCATATATGTGAATGTGTAGTCATTAATTGCAAAACAGCCAGCCCATCGGAAGCAAATTTAAAGAATTTTATGAT
>7401_TCCC_20-57-62-77
TGCAGCATGCCGTTGCCATATATGTGAATGTGTAGTCATTAATTGCAAAACAGCCAGCCCATCGGAAGCAAATTTAACGAATTTTATGAT
>7401_TCTA_20-57-62-77
TGCAGCATGCCGTTGCCATATATGTGAATGTGTAGTCATTAATTGCAAAACAGCCAGCCCATTGGAAGCAAATTTAAAGAATTTTATGAT
>7401_TGCA_20-57-62-77
TGCAGCATGCCGTTGCCATATATGTGAATGTGTAGTCATTAATTGCAAAACAGCCAGGCCATCGGAAGCAAATTTAAAGAATTTTATGAT
>7423_GAT_35-49-81
TGCAGAAACTACGTTATGTGGAGGCAAGTCATGAAGGGTTTGAGAAAGTAGGGTATCTCGAGAAAATGGGAGGGCTCTCATTGACTCCAT
>7423_GTA_35-49-81
TGCAGAAACTACGTTATGTGGAGGCAAGTCATGAAGGGTTTGAGAAAGTTGGGTATCTCGAGAAAATGGGAGGGCTCTCATAGACTCCAT
>7423_TTA_35-49-81
TGCAGAAACTACGTTATGTGGAGGCAAGTCATGAATGGTTTGAGAAAGTTGGGTATCTCGAGAAAATGGGAGGGCTCTCATAGACTCCAT
>7436_ATTC_20-54-66-74
TGCAGTGGTGGAGGGTTCGGACTCGGAGCTCCAAAGCAACGGCGGACCAGTCTTTGGTACCGTGCCTGAGAGAACAGCACCCCCGAGGAT
>7436_GGTC_20-54-66-74
TGCAGTGGTGGAGGGTTCGGGCTCGGAGCTCCAAAGCAACGGCGGACCAGTCTTGGGTACCGTGCCTGAGAGAACAGCACCCCCGAGGAT
>7436_GTCC_20-54-66-74
TGCAGTGGTGGAGGGTTCGGGCTCGGAGCTCCAAAGCAACGGCGGACCAGTCTTTGGTACCGTGCCCGAGAGAACAGCACCCCCGAGGAT
>7436_GTTA_20-54-66-74
TGCAGTGGTGGAGGGTTCGGGCTCGGAGCTCCAAAGCAACGGCGGACCAGTCTTTGGTACCGTGCCTGAGAGAAAAGCACCCCCGAGGAT
>7436_GTTC_20-54-66-74
TGCAGTGGTGGAGGGTTCGGGCTCGGAGCTCCAAAGCAACGGCGGACCAGTCTTTGGTACCGTGCCTGAGAGAACAGCACCCCCGAGGAT
>7450_GAA_5-44-54
TGCAGGCACACACTTCATATCACTACATTTATTTTGAAAAATTCAAAATATAAAATGGATGCGGTTTTGATTAGTGGGTGACGTGGCCCA
>7450_GGA_5-44-54
TGCAGGCACACACTTCATATCACTACATTTATTTTGAAAAATTCGAAATATAAAATGGATGCGGTTTTGATTAGTGGGTGACGTGGCCCA
>7450_TAA_5-44-54
TGCAGTCACACACTTCATATCACTACATTTATTTTGAAAAATTCAAAATATAAAATGGATGCGGTTTTGATTAGTGGGTGACGTGGCCCA
>7450_TAC_5-44-54
TGCAGTCACACACTTCATATCACTACATTTATTTTGAAAAATTCAAAATATAAACTGGATGCGGTTTTGATTAGTGGGTGACGTGGCCCA
>7452_ACGT_20-70-77-89
TGCAGAGTACAAGAGTATACATATACTTTCAGCCAACATTTGACACAAAGAGCAGCTCAGCAAAGATGGCCAAGTCTGTAGCTATATTCT
>7452_ACTG_20-70-77-89
TGCAGAGTACAAGAGTATACATATACTTTCAGCCAACATTTGACACAAAGAGCAGCTCAGCAAAGATGGCCAAGTCTTTAGCTATATTCG
>7452_ACTT_20-70-77-89
TGCAGAGTACAAGAGTATACATATACTTTCAGCCAACATTTGACACAAAGAGCAGCTCAGCAAAGATGGCCAAGTCTTTAGCTATATTCT
>7452_ATTT_20-70-77-89
TGCAGAGTACAAGAGTATACATATACTTTCAGCCAACATTTGACACAAAGAGCAGCTCAGCAAAGATGGCTAAGTCTTTAGCTATATTCT
>7452_GCTT_20-70-77-89
TGCAGAGTACAAGAGTATACGTATACTTTCAGCCAACATTTGACACAAAGAGCAGCTCAGCAAAGATGGCCAAGTCTTTAGCTATATTCT
>7464_CCGTG_11-24-47-59-77
TGCAGAGGTAACTACTTATCATTTCCCTTTTCTTATAAAAGATTTGGGGTGTACCAATCTCTTGTTTTAGGAAACATGGTATTACTAAAA
>7464_CGATG_11-24-47-59-77
TGCAGAGGTAACTACTTATCATTTGCCTTTTCTTATAAAAGATTTGGAGTGTACCAATCTCTTGTTTTAGGAAACATGGTATTACTAAAA
>7464_CGGGG_11-24-47-59-77
TGCAGAGGTAACTACTTATCATTTGCCTTTTCTTATAAAAGATTTGGGGTGTACCAATCGCTTGTTTTAGGAAACATGGTATTACTAAAA
>7464_CGGTG_11-24-47-59-77
TGCAGAGGTAACTACTTATCATTTGCCTTTTCTTATAAAAGATTTGGGGTGTACCAATCTCTTGTTTTAGGAAACATGGTATTACTAAAA
>7464_CGGTT_11-24-47-59-77
TGCAGAGGTAACTACTTATCATTTGCCTTTTCTTATAAAAGATTTGGGGTGTACCAATCTCTTGTTTTAGGAAACATTGTATTACTAAAA
>7464_TGGTG_11-24-47-59-77
TGCAGAGGTAATTACTTATCATTTGCCTTTTCTTATAAAAGATTTGGGGTGTACCAATCTCTTGTTTTAGGAAACATGGTATTACTAAAA
>7512_CT_25-59
TGCAGTCCTAGAATGGGCAATGACACAGCTATTAAGACACCCAGGAGTCATGAATAAAGTGCAAAATGAAGTGAGAGAGATTCTTAAAGG
>7512_GC_25-59
TGCAGTCCTAGAATGGGCAATGACAGAGCTATTAAGACACCCAGGAGTCATGAATAAAGCGCAAAATGAAGTGAGAGAGATTCTTAAAGG
>7512_GT_25-59
TGCAGTCCTAGAATGGGCAATGACAGAGCTATTAAGACACCCAGGAGTCATGAATAAAGTGCAAAATGAAGTGAGAGAGATTCTTAAAGG
>7582_AAC_63-82-87
TGCAGCCATTGATAATTTAGTTTTTAACAATTCTAATGCTATCTTTTTGTGTTTTATTTATTTATTCTCTTTTCCAGCATCGAAAGTCCA
>7582_TAC_63-82-87
TGCAGCCATTGATAATTTAGTTTTTAACAATTCTAATGCTATCTTTTTGTGTTTTATTTATTTTTTCTCTTTTCCAGCATCGAAAGTCCA
>7582_TGA_63-82-87
TGCAGCCATTGATAATTTAGTTTTTAACAATTCTAATGCTATCTTTTTGTGTTTTATTTATTTTTTCTCTTTTCCAGCATCGGAAGTACA
>7582_TGC_63-82-87
TGCAGCCATTGATAATTTAGTTTTTAACAATTCTAATGCTATCTTTTTGTGTTTTATTTATTTTTTCTCTTTTCCAGCATCGGAAGTCCA
>7629_AA_39-83
TGCAGCCCTTTACTACCATTTTTTTCACAAGTCCTCATCAAGCACCAAATCAAGTATCATTATTAATTACTTCAATCATTTTTAGATCCC
>7629_GA_39-83
TGCAGCCCTTTACTACCATTTTTTTCACAAGTCCTCATCGAGCACCAAATCAAGTATCATTATTAATTACTTCAATCATTTTTAGATCCC
>7629_GG_39-83
TGCAGCCCTTTACTACCATTTTTTTCACAAGTCCTCATCGAGCACCAAATCAAGTATCATTATTAATTACTTCAATCATTTTTGGATCCC
>7770_CC_51-76
TGCAGTGGACGTGCTGTTAGGACATGTATTGCAGTGATTTTATCTCACTGGCTGGTTTTACATTATTCAAAATCTTCATTTTTTTGGAAG
>7770_CT_51-76
TGCAGTGGACGTGCTGTTAGGACATGTATTGCAGTGATTTTATCTCACTGGCTGGTTTTACATTATTCAAAATCTTTATTTTTTTGGAAG
>7770_TT_51-76
TGCAGTGGACGTGCTGTTAGGACATGTATTGCAGTGATTTTATCTCACTGGTTGGTTTTACATTATTCAAAATCTTTATTTTTTTGGAAG
>7792_CT_67-80
TGCAGTGAGAGTTTTGGTTATTAATTTGGATACTCTTTTATTTTTTTATTAGAGCATCCTCAGAGGGCGTGTGGAAAGAATCAGATTAGA
>7792_TA_67-80
TGCAGTGAGAGTTTTGGTTATTAATTTGGATACTCTTTTATTTTTTTATTAGAGCATCCTCAGAGGGTGTGTGGAAAGAAACAGATTAGA
>7792_TT_67-80
TGCAGTGAGAGTTTTGGTTATTAATTTGGATACTCTTTTATTTTTTTATTAGAGCATCCTCAGAGGGTGTGTGGAAAGAATCAGATTAGA
>7798_CG_42-79
TGCAGAAAATGTCAAAACATTTGGTTTTACATTGAATGTGAGCCTTGTAAGTTCACATGTGAACTAAGAATTGAGTTCAGGAGTGAACCT
>7798_GC_42-79
TGCAGAAAATGTCAAAACATTTGGTTTTACATTGAATGTGAGGCTTGTAAGTTCACATGTGAACTAAGAATTGAGTTCACGAGTGAACCT
>7819_AT_7-14
TGCAGACAAGGTGATGTAGCTTTTCAATTGACTAGGGAGCTTAAAATCAAATTGAAGTACAGGGATGGGATGTTGGTTACTTCACATGCG
>7819_GC_7-14
TGCAGACGAGGTGACGTAGCTTTTCAATTGACTAGGGAGCTTAAAATCAAATTGAAGTACAGGGATGGGATGTTGGTTACTTCACATGCG
>7819_GT_7-14
TGCAGACGAGGTGATGTAGCTTTTCAATTGACTAGGGAGCTTAAAATCAAATTGAAGTACAGGGATGGGATGTTGGTTACTTCACATGCG
>7869_GACC_49-64-81-85
TGCAGAGGTCTTATTACCTTTGTAATATGCTATTATTATTATTCTTTTTGGTTAGTTTAACTTGAGGTGTTTGGAGCTTTGCCCCCACTA
>7869_GGCC_49-64-81-85
TGCAGAGGTCTTATTACCTTTGTAATATGCTATTATTATTATTCTTTTTGGTTAGTTTAACTTGGGGTGTTTGGAGCTTTGCCCCCACTA
>7869_GGTC_49-64-81-85
TGCAGAGGTCTTATTACCTTTGTAATATGCTATTATTATTATTCTTTTTGGTTAGTTTAACTTGGGGTGTTTGGAGCTTTGTCCCCACTA
>7869_TGCA_49-64-81-85
TGCAGAGGTCTTATTACCTTTGTAATATGCTATTATTATTATTCTTTTTTGTTAGTTTAACTTGGGGTGTTTGGAGCTTTGCCCCAACTA
>7869_TGCC_49-64-81-85
TGCAGAGGTCTTATTACCTTTGTAATATGCTATTATTATTATTCTTTTTTGTTAGTTTAACTTGGGGTGTTTGGAGCTTTGCCCCCACTA
>7918_AC_10-46
TGCAGGTGATAAAGCTGATGCAGAGCTTCAAGTCGAAGGAATACGTCCGCGAGACCTTCGCTTGGATGCACTACTACTGGTACCTCACCA
>7918_CC_10-46
TGCAGGTGATCAAGCTGATGCAGAGCTTCAAGTCGAAGGAATACGTCCGCGAGACCTTCGCTTGGATGCACTACTACTGGTACCTCACCA
>7918_CT_10-46
TGCAGGTGATCAAGCTGATGCAGAGCTTCAAGTCGAAGGAATACGTTCGCGAGACCTTCGCTTGGATGCACTACTACTGGTACCTCACCA
>7950_GG_14-40
TGCAGGGAATGGTGGTAGTGTTTTGTTTGAGCATTGTGTGGGTAATAGTAAGTTTATAGTTCATTGTCCGTGTTATTTTACTTTGATCTT
>7950_TC_14-40
TGCAGGGAATGGTGTTAGTGTTTTGTTTGAGCATTGTGTGCGTAATAGTAAGTTTATAGTTCATTGTCCGTGTTATTTTACTTTGATCTT
>7950_TG_14-40
TGCAGGGAATGGTGTTAGTGTTTTGTTTGAGCATTGTGTGGGTAATAGTAAGTTTATAGTTCATTGTCCGTGTTATTTTACTTTGATCTT
>7953_AAAAG_39-57-78-82-83
TGCAGATTTGTGAAATTCACCATGTCAAACTCCACTTTGAATTGTAACCACATTTTTAAAATATTTATAAAAAAAAACATTAAGAGTTCA
>7953_CAAAA_39-57-78-82-83
TGCAGATTTGTGAAATTCACCATGTCAAACTCCACTTTGCATTGTAACCACATTTTTAAAATATTTATAAAAAAAAACATTAAAAGTTCA
>7953_CAAAG_39-57-78-82-83
TGCAGATTTGTGAAATTCACCATGTCAAACTCCACTTTGCATTGTAACCACATTTTTAAAATATTTATAAAAAAAAACATTAAGAGTTCA
>7953_CAACG_39-57-78-82-83
TGCAGATTTGTGAAATTCACCATGTCAAACTCCACTTTGCATTGTAACCACATTTTTAAAATATTTATAAAAAAAAACATTACGAGTTCA
>7953_CAATG_39-57-78-82-83
TGCAGATTTGTGAAATTCACCATGTCAAACTCCACTTTGCATTGTAACCACATTTTTAAAATATTTATAAAAAAAAACATTATGAGTTCA
>7953_CATAG_39-57-78-82-83
TGCAGATTTGTGAAATTCACCATGTCAAACTCCACTTTGCATTGTAACCACATTTTTAAAATATTTATAAAAAAAAACTTTAAGAGTTCA
>7953_CTAAG_39-57-78-82-83
TGCAGATTTGTGAAATTCACCATGTCAAACTCCACTTTGCATTGTAACCACATTTTTTAAATATTTATAAAAAAAAACATTAAGAGTTCA
>7968_AAT_62-75-79
TGCAGATCATACAGAAGTCACCATTGCAGCAACAGATTCCAACAGATGGGGAGTGAATTAATATTTTATGTAATTACCATTTTTTGGTAT
>7968_GAC_62-75-79
TGCAGATCATACAGAAGTCACCATTGCAGCAACAGATTCCAACAGATGGGGAGTGAATTAATGTTTTATGTAATTACCACTTTTTGGTAT
>7968_GAT_62-75-79
TGCAGATCATACAGAAGTCACCATTGCAGCAACAGATTCCAACAGATGGGGAGTGAATTAATGTTTTATGTAATTACCATTTTTTGGTAT
>7968_GTT_62-75-79
TGCAGATCATACAGAAGTCACCATTGCAGCAACAGATTCCAACAGATGGGGAGTGAATTAATGTTTTATGTAATTTCCATTTTTTGGTAT
>8018_AATAT_31-35-65-80-81
TGCAGATTTGCTATCATGATGAAAAAGAAAGACATATTCAAAAGAGTAGCATATATAATAATATATACATATATTATAATATATTTGCGC
>8018_AGCAT_31-35-65-80-81
TGCAGATTTGCTATCATGATGAAAAAGAAAGACATGTTCAAAAGAGTAGCATATATAATAATATACACATATATTATAATATATTTGCGC
>8018_AGTAC_31-35-65-80-81
TGCAGATTTGCTATCATGATGAAAAAGAAAGACATGTTCAAAAGAGTAGCATATATAATAATATATACATATATTATAATACATTTGCGC
>8018_AGTAT_31-35-65-80-81
TGCAGATTTGCTATCATGATGAAAAAGAAAGACATGTTCAAAAGAGTAGCATATATAATAATATATACATATATTATAATATATTTGCGC
>8018_AGTCT_31-35-65-80-81
TGCAGATTTGCTATCATGATGAAAAAGAAAGACATGTTCAAAAGAGTAGCATATATAATAATATATACATATATTATAATCTATTTGCGC
>8018_GGTAT_31-35-65-80-81
TGCAGATTTGCTATCATGATGAAAAAGAAAGGCATGTTCAAAAGAGTAGCATATATAATAATATATACATATATTATAATATATTTGCGC
>8066_C_55
TGCAGTCGGAACTAGCATATTGTCACCAAGAATGGGAGCACCTCTGGGCTTCTGTCCCCATTCTACAATTCGACTTGCGATATGTACAGG
>8066_T_55
TGCAGTCGGAACTAGCATATTGTCACCAAGAATGGGAGCACCTCTGGGCTTCTGTTCCCATTCTACAATTCGACTTGCGATATGTACAGG
>8068_CAATA_45-46-68-70-87
TGCAGATGATCTCATCGGCGATTTGAATAGCTCCAGAGGTAGAGACAATCACATGAAGAAGGCCTCTGATTAAGTATTTCAGACTGCATC
>8068_CGATA_45-46-68-70-87
TGCAGATGATCTCATCGGCGATTTGAATAGCTCCAGAGGTAGAGACGATCACATGAAGAAGGCCTCTGATTAAGTATTTCAGACTGCATC
>8068_CGATG_45-46-68-70-87
TGCAGATGATCTCATCGGCGATTTGAATAGCTCCAGAGGTAGAGACGATCACATGAAGAAGGCCTCTGATTAAGTATTTCAGACTGCGTC
>8068_TGAAA_45-46-68-70-87
TGCAGATGATCTCATCGGCGATTTGAATAGCTCCAGAGGTAGAGATGATCACATGAAGAAGGCCTCTGATAAAGTATTTCAGACTGCATC
>8068_TGATA_45-46-68-70-87
TGCAGATGATCTCATCGGCGATTTGAATAGCTCCAGAGGTAGAGATGATCACATGAAGAAGGCCTCTGATTAAGTATTTCAGACTGCATC
>8068_TGCTA_45-46-68-70-87
TGCAGATGATCTCATCGGCGATTTGAATAGCTCCAGAGGTAGAGATGATCACATGAAGAAGGCCTCTGCTTAAGTATTTCAGACTGCATC
>8138_CCCTAT_15-18-24-48-75-79
TGCAGCTGCATCATTCGGCGGTGGCGATTTCGTGGGCAAAGACATTGGTAGGAGTTCATGAAATAAGGGGAAAAAAAGGTGGTTTTTTGA
>8138_CTATAT_15-18-24-48-75-79
TGCAGCTGCATCATTCGGTGGTGGAGATTTCGTGGGCAAAGACATTGGTAGGAGTTCATGAAATAAGGGGAAAAAAAGGTGGTTTTTTGA
>8138_CTCCAG_15-18-24-48-75-79
TGCAGCTGCATCATTCGGTGGTGGCGATTTCGTGGGCAAAGACATTGGCAGGAGTTCATGAAATAAGGGGAAAAAAAGGGGGTTTTTTGA
>8138_CTCCAT_15-18-24-48-75-79
TGCAGCTGCATCATTCGGTGGTGGCGATTTCGTGGGCAAAGACATTGGCAGGAGTTCATGAAATAAGGGGAAAAAAAGGTGGTTTTTTGA
>8138_CTCTAT_15-18-24-48-75-79
TGCAGCTGCATCATTCGGTGGTGGCGATTTCGTGGGCAAAGACATTGGTAGGAGTTCATGAAATAAGGGGAAAAAAAGGTGGTTTTTTGA
>8138_CTCTGT_15-18-24-48-75-79
TGCAGCTGCATCATTCGGTGGTGGCGATTTCGTGGGCAAAGACATTGGTAGGAGTTCATGAAATAAGGGGAAAAAGAGGTGGTTTTTTGA
>8138_TTCTAT_15-18-24-48-75-79
TGCAGCTGCATCATTTGGTGGTGGCGATTTCGTGGGCAAAGACATTGGTAGGAGTTCATGAAATAAGGGGAAAAAAAGGTGGTTTTTTGA
>8188_CTA_53-58-80
TGCAGGATAAGTCATCAGTTATGGAACCATATGGAAAAGGTGAAAAACCCATGCTTCATTCAAGGAATGTTACTTATCCCACAGTGCCAC
>8188_TCA_53-58-80
TGCAGGATAAGTCATCAGTTATGGAACCATATGGAAAAGGTGAAAAACCCATGTTTCACTCAAGGAATGTTACTTATCCCACAGTGCCAC
>8188_TTA_53-58-80
TGCAGGATAAGTCATCAGTTATGGAACCATATGGAAAAGGTGAAAAACCCATGTTTCATTCAAGGAATGTTACTTATCCCACAGTGCCAC
>8188_TTG_53-58-80
TGCAGGATAAGTCATCAGTTATGGAACCATATGGAAAAGGTGAAAAACCCATGTTTCATTCAAGGAATGTTACTTATCCCGCAGTGCCAC
>8227_GC_15-24
TGCAGCTGCAATGATGTGGAGTGTCAAGTATCTGAGTGAGAACATAGAAGTTGAAGACAGGCTCAGATAAGAATTCACAGAAGCTTTTCT
>8227_GT_15-24
TGCAGCTGCAATGATGTGGAGTGTTAAGTATCTGAGTGAGAACATAGAAGTTGAAGACAGGCTCAGATAAGAATTCACAGAAGCTTTTCT
>8227_TC_15-24
TGCAGCTGCAATGATTTGGAGTGTCAAGTATCTGAGTGAGAACATAGAAGTTGAAGACAGGCTCAGATAAGAATTCACAGAAGCTTTTCT
>8233_A_45
TGCAGAAAGGAACACCTTGGTTTGATGGAACAGAAGGAGTGACTCAATGTCCAATTTTGGCGGGAGACACCTTCACATACCAGTTTGTTG
>8233_G_45
TGCAGAAAGGAACACCTTGGTTTGATGGAACAGAAGGAGTGACTCGATGTCCAATTTTGGCGGGAGACACCTTCACATACCAGTTTGTTG
>8262_AAG_17-48-56
TGCAGCTGAAGCCATACAACCATCCAGCTATCGTTCTACCATTTCTCAATTGCTCCGAGTTGGTAGCTGGTAAGATCTCTACTTGTGTCC
>8262_AGT_17-48-56
TGCAGCTGAAGCCATACAACCATCCAGCTATCGTTCTACCATTTCTCAGTTGCTCCTAGTTGGTAGCTGGTAAGATCTCTACTTGTGTCC
>8262_GAG_17-48-56
TGCAGCTGAAGCCATACGACCATCCAGCTATCGTTCTACCATTTCTCAATTGCTCCGAGTTGGTAGCTGGTAAGATCTCTACTTGTGTCC
>8279_AGGT_14-80-88-89
TGCAGAGAGCAGAAATAATTTATCTATTCAATTATCAATACAATGTCAGATTTTCTCTGTGAATTTCTCTCTACTTTGTGGATTCAAAGT
>8279_TCGT_14-80-88-89
TGCAGAGAGCAGAATTAATTTATCTATTCAATTATCAATACAATGTCAGATTTTCTCTGTGAATTTCTCTCTACTTTGTGCATTCAAAGT
>8279_TGAG_14-80-88-89
TGCAGAGAGCAGAATTAATTTATCTATTCAATTATCAATACAATGTCAGATTTTCTCTGTGAATTTCTCTCTACTTTGTGGATTCAAAAG
>8279_TGAT_14-80-88-89
TGCAGAGAGCAGAATTAATTTATCTATTCAATTATCAATACAATGTCAGATTTTCTCTGTGAATTTCTCTCTACTTTGTGGATTCAAAAT
>8279_TGGG_14-80-88-89
TGCAGAGAGCAGAATTAATTTATCTATTCAATTATCAATACAATGTCAGATTTTCTCTGTGAATTTCTCTCTACTTTGTGGATTCAAAGG
>8279_TGGT_14-80-88-89
TGCAGAGAGCAGAATTAATTTATCTATTCAATTATCAATACAATGTCAGATTTTCTCTGTGAATTTCTCTCTACTTTGTGGATTCAAAGT
>8331_CTCAT_21-27-42-50-53
TGCAGACGGATTGTTCTTGGACGGTCATTCGTTGAAGGTGGACGAATCTAACATGACTGGTGAAAGCGACCATGTTGAAGTCAATGAGGC
>8331_CTCGT_21-27-42-50-53
TGCAGACGGATTGTTCTTGGACGGTCATTCGTTGAAGGTGGACGAATCTAGCATGACTGGTGAAAGCGACCATGTTGAAGTCAATGAGGC
>8331_TACAT_21-27-42-50-53
TGCAGACGGATTGTTCTTGGATGGTCAATCGTTGAAGGTGGACGAATCTAACATGACTGGTGAAAGCGACCATGTTGAAGTCAATGAGGC
>8331_TTCAC_21-27-42-50-53
TGCAGACGGATTGTTCTTGGATGGTCATTCGTTGAAGGTGGACGAATCTAACACGACTGGTGAAAGCGACCATGTTGAAGTCAATGAGGC
>8331_TTCAT_21-27-42-50-53
TGCAGACGGATTGTTCTTGGATGGTCATTCGTTGAAGGTGGACGAATCTAACATGACTGGTGAAAGCGACCATGTTGAAGTCAATGAGGC
>8331_TTCGT_21-27-42-50-53
TGCAGACGGATTGTTCTTGGATGGTCATTCGTTGAAGGTGGACGAATCTAGCATGACTGGTGAAAGCGACCATGTTGAAGTCAATGAGGC
>8331_TTTAT_21-27-42-50-53
TGCAGACGGATTGTTCTTGGATGGTCATTCGTTGAAGGTGGATGAATCTAACATGACTGGTGAAAGCGACCATGTTGAAGTCAATGAGGC
>8332_A_13
TGCAGTCAAAGCCACTATCAAACCACTTGACATGGGAAAAAAAGAGGAAGAAAAATTAAAGGAGGAAACAAAGTAAGTGGAGATGATCAG
>8332_T_13
TGCAGTCAAAGCCTCTATCAAACCACTTGACATGGGAAAAAAAGAGGAAGAAAAATTAAAGGAGGAAACAAAGTAAGTGGAGATGATCAG
>8362_A_63
TGCAGCTACAACACACGCGTCACGAAACTCTTGCTTAGCTTGCAACATGCTGTTCACATTACTAGTGTGAAAATTCAAACTCGAACTCTC
>8362_G_63
TGCAGCTACAACACACGCGTCACGAAACTCTTGCTTAGCTTGCAACATGCTGTTCACATTACTGGTGTGAAAATTCAAACTCGAACTCTC
>8462_CTTCTC_14-17-18-48-58-82
TGCAGGAGTAAAAACTATTAAAATTTCTGAAACTCAAGATCATAAATGCCAAAACAATTAACACTTACAATTCCGTTAAGTTCTTTAGCT
>8462_GACCTC_14-17-18-48-58-82
TGCAGGAGTAAAAAGTAACAAAATTTCTGAAACTCAAGATCATAAATGCCAAAACAATTAACACTTACAATTCCGTTAAGTTCTTTAGCT
>8462_GATCTC_14-17-18-48-58-82
TGCAGGAGTAAAAAGTAATAAAATTTCTGAAACTCAAGATCATAAATGCCAAAACAATTAACACTTACAATTCCGTTAAGTTCTTTAGCT
>8462_GTTCTC_14-17-18-48-58-82
TGCAGGAGTAAAAAGTATTAAAATTTCTGAAACTCAAGATCATAAATGCCAAAACAATTAACACTTACAATTCCGTTAAGTTCTTTAGCT
>8462_GTTCTT_14-17-18-48-58-82
TGCAGGAGTAAAAAGTATTAAAATTTCTGAAACTCAAGATCATAAATGCCAAAACAATTAACACTTACAATTCCGTTAAGTTTTTTAGCT
>8462_GTTTGC_14-17-18-48-58-82
TGCAGGAGTAAAAAGTATTAAAATTTCTGAAACTCAAGATCATAAATGTCAAAACAATGAACACTTACAATTCCGTTAAGTTCTTTAGCT
>8462_GTTTTC_14-17-18-48-58-82
TGCAGGAGTAAAAAGTATTAAAATTTCTGAAACTCAAGATCATAAATGTCAAAACAATTAACACTTACAATTCCGTTAAGTTCTTTAGCT
>8476_CA_72-75
TGCAGTAATGGATTTGACTGATGTCAAGCTGTTAATGTCAATGCCAACATGGTTATCACTGATATCACCAAACTCAAAGTTTTGAAATGT
>8476_CC_72-75
TGCAGTAATGGATTTGACTGATGTCAAGCTGTTAATGTCAATGCCAACATGGTTATCACTGATATCACCAAACTCCAAGTTTTGAAATGT
>8476_TA_72-75
TGCAGTAATGGATTTGACTGATGTCAAGCTGTTAATGTCAATGCCAACATGGTTATCACTGATATCACCAAATTCAAAGTTTTGAAATGT
>8571_AA_75-88
TGCAGGCCACACTTCGATCAGCTCTTCAAAAGAACTGGAAGTCTGGACAAAAGCTTCGAAGGTAATGAATTTTTTAAAAAGGTTTTATAT
>8571_TA_75-88
TGCAGGCCACACTTCGATCAGCTCTTCAAAAGAACTGGAAGTCTGGACAAAAGCTTCGAAGGTAATGAATTTTTTTAAAAGGTTTTATAT
>8571_TG_75-88
TGCAGGCCACACTTCGATCAGCTCTTCAAAAGAACTGGAAGTCTGGACAAAAGCTTCGAAGGTAATGAATTTTTTTAAAAGGTTTTATGT
>8642_G_59
TGCAGCCGCCTTAGCAACTGCACCACCATTTCCATTTCCATTTGGAGGCTCAGAATTCAGGCAAAGCATAGAACCACTCAAACAACTCTT
>8642_T_59
TGCAGCCGCCTTAGCAACTGCACCACCATTTCCATTTCCATTTGGAGGCTCAGAATTCATGCAAAGCATAGAACCACTCAAACAACTCTT
>8685_A_30
TGCAGAAAGAAGAAGTGATTCATGATTATTATTATTATTATTATTTTCTCTCTTCAATCACATATAACACACGAGTACATGACTAGTATA
>8685_C_30
TGCAGAAAGAAGAAGTGATTCATGATTATTCTTATTATTATTATTTTCTCTCTTCAATCACATATAACACACGAGTACATGACTAGTATA
>8737_A_7
TGCAGTCATTTTTTTCGAGCAACCTTCTTTGCCTTTCTGTTTTACCATGCAGACTAAAGTTTACAGCAAACCCTGTCTTTTACTATTGAC
>8737_G_7
TGCAGTCGTTTTTTTCGAGCAACCTTCTTTGCCTTTCTGTTTTACCATGCAGACTAAAGTTTACAGCAAACCCTGTCTTTTACTATTGAC
>8783_C_55
TGCAGTATTAGCAGGATGTGACCATACGGTAAGCCTCTGTTTTAAAACTCAATCACATGTACATGTGCAGCTACTTTCCCAAATTTGCAT
>8783_T_55
TGCAGTATTAGCAGGATGTGACCATACGGTAAGCCTCTGTTTTAAAACTCAATCATATGTACATGTGCAGCTACTTTCCCAAATTTGCAT
>8797_A_56
TGCAGACCTCTCTCAATCACCTCTGTCCTCATTCTTCGATCAACCGTCAGAGACACAGACAATGACAACTCCTCACTAGGATTTGAGATT
>8797_G_56
TGCAGACCTCTCTCAATCACCTCTGTCCTCATTCTTCGATCAACCGTCAGAGACACGGACAATGACAACTCCTCACTAGGATTTGAGATT
>8808_AAT_26-37-88
TGCAGCAACAAATTTTATTAGATCCTAAACGATTTTGAGTTAATTCTTTGAATATATACATTTTTGTATGTGAATGTTTGTCTGTACGTA
>8808_GAA_26-37-88
TGCAGCAACAAATTTTATTAGATCCTGAACGATTTTGAGTTAATTCTTTGAATATATACATTTTTGTATGTGAATGTTTGTCTGTACGAA
>8808_GAT_26-37-88
TGCAGCAACAAATTTTATTAGATCCTGAACGATTTTGAGTTAATTCTTTGAATATATACATTTTTGTATGTGAATGTTTGTCTGTACGTA
>8808_GCT_26-37-88
TGCAGCAACAAATTTTATTAGATCCTGAACGATTTTGCGTTAATTCTTTGAATATATACATTTTTGTATGTGAATGTTTGTCTGTACGTA
>8839_GTCGGAC_6-13-22-23-53-66-73
TGCAGCGGACACATCGAGCCAACGATTATGCAGTTACAGCAAAGAGAAATTATGAGAATACTCTTTACCAAAGCAATCGCAAAGATTTTA
>8839_TACGGAC_6-13-22-23-53-66-73
TGCAGCTGACACAACGAGCCAACGATTATGCAGTTACAGCAAAGAGAAATTATGAGAATACTCTTTACCAAAGCAATCGCAAAGATTTTA
>8839_TTCAGAT_6-13-22-23-53-66-73
TGCAGCTGACACATCGAGCCAACAATTATGCAGTTACAGCAAAGAGAAATTATGAGAATACTCTTTACCAAAGTAATCGCAAAGATTTTA
>8839_TTCGGAC_6-13-22-23-53-66-73
TGCAGCTGACACATCGAGCCAACGATTATGCAGTTACAGCAAAGAGAAATTATGAGAATACTCTTTACCAAAGCAATCGCAAAGATTTTA
>8839_TTCGGGC_6-13-22-23-53-66-73
TGCAGCTGACACATCGAGCCAACGATTATGCAGTTACAGCAAAGAGAAATTATGAGAATACTCTTTGCCAAAGCAATCGCAAAGATTTTA
>8839_TTCGTAC_6-13-22-23-53-66-73
TGCAGCTGACACATCGAGCCAACGATTATGCAGTTACAGCAAAGAGAAATTATTAGAATACTCTTTACCAAAGCAATCGCAAAGATTTTA
>8839_TTGGGAC_6-13-22-23-53-66-73
TGCAGCTGACACATCGAGCCAAGGATTATGCAGTTACAGCAAAGAGAAATTATGAGAATACTCTTTACCAAAGCAATCGCAAAGATTTTA
>8843_AG_8-61
TGCAGGACATTGAAGACTGTACAACGGCTGTTGCTGCTGTAGGTAAGGATTGTCAGAAGGCGACATAAAAAGCTCACCAGGGCGCAAATT
>8843_GA_8-61
TGCAGGACGTTGAAGACTGTACAACGGCTGTTGCTGCTGTAGGTAAGGATTGTCAGAAGGCAACATAAAAAGCTCACCAGGGCGCAAATT
>8843_GG_8-61
TGCAGGACGTTGAAGACTGTACAACGGCTGTTGCTGCTGTAGGTAAGGATTGTCAGAAGGCGACATAAAAAGCTCACCAGGGCGCAAATT
>8886_CTT_15-54-64
TGCAGGATATATGTGCATATATATAGTATATACTACTGCAATATATACAACCTGTGTGAAGTTCTATAAACATGTGGATTCATTTCTGAT
>8886_TCT_15-54-64
TGCAGGATATATGTGTATATATATAGTATATACTACTGCAATATATACAACCTGCGTGAAGTTCTATAAACATGTGGATTCATTTCTGAT
>8886_TTC_15-54-64
TGCAGGATATATGTGTATATATATAGTATATACTACTGCAATATATACAACCTGTGTGAAGTTCCATAAACATGTGGATTCATTTCTGAT
>8886_TTT_15-54-64
TGCAGGATATATGTGTATATATATAGTATATACTACTGCAATATATACAACCTGTGTGAAGTTCTATAAACATGTGGATTCATTTCTGAT
>9014_C_33
TGCAGCCCGTCCAGCAGCAAATGCACTCATGCACGGAGATGCCTGTCCTAAAGAACTGTAAAAGTCCAAATGGAGCAAATATCAAATTCA
>9014_T_33
TGCAGCCCGTCCAGCAGCAAATGCACTCATGCATGGAGATGCCTGTCCTAAAGAACTGTAAAAGTCCAAATGGAGCAAATATCAAATTCA
>9047_CATCTGT_8-11-12-21-34-36-77
TGCAGTAACTGATACCACCTCCCTAGAGATACTATCGAAGTCCATTGGAGGAAACTTTTTCCGAAAAGCATGAATGCTGAGAAGTTGAAG
>9047_CATTAAT_8-11-12-21-34-36-77
TGCAGTAACTGATACCACCTCTCTAGAGATACTAACAAAGTCCATTGGAGGAAACTTTTTCCGAAAAGCATGAATGCTGAGAAGTTGAAG
>9047_CATTAGT_8-11-12-21-34-36-77
TGCAGTAACTGATACCACCTCTCTAGAGATACTAACGAAGTCCATTGGAGGAAACTTTTTCCGAAAAGCATGAATGCTGAGAAGTTGAAG
>9047_CATTTAG_8-11-12-21-34-36-77
TGCAGTAACTGATACCACCTCTCTAGAGATACTATCAAAGTCCATTGGAGGAAACTTTTTCCGAAAAGCATGAATGCGGAGAAGTTGAAG
>9047_CATTTAT_8-11-12-21-34-36-77
TGCAGTAACTGATACCACCTCTCTAGAGATACTATCAAAGTCCATTGGAGGAAACTTTTTCCGAAAAGCATGAATGCTGAGAAGTTGAAG
>9047_CATTTGT_8-11-12-21-34-36-77
TGCAGTAACTGATACCACCTCTCTAGAGATACTATCGAAGTCCATTGGAGGAAACTTTTTCCGAAAAGCATGAATGCTGAGAAGTTGAAG
>9047_CTCTAAT_8-11-12-21-34-36-77
TGCAGTAACTGTCACCACCTCTCTAGAGATACTAACAAAGTCCATTGGAGGAAACTTTTTCCGAAAAGCATGAATGCTGAGAAGTTGAAG
>9047_TATTAAT_8-11-12-21-34-36-77
TGCAGTAATTGATACCACCTCTCTAGAGATACTAACAAAGTCCATTGGAGGAAACTTTTTCCGAAAAGCATGAATGCTGAGAAGTTGAAG
>9060_C_75
TGCAGCACAAGTTTGCAAAGCACATTAAAGCTCTCAGATTTGGGGTTTCAATTAAGTCACAGTTTAAAGTCTTCACAAGGAGGTAAACAA
>9060_T_75
TGCAGCACAAGTTTGCAAAGCACATTAAAGCTCTCAGATTTGGGGTTTCAATTAAGTCACAGTTTAAAGTCTTCATAAGGAGGTAAACAA
>9072_AC_64-81
TGCAGAGAAAGTCAGTTTTTTAATAAAACTTGCAGATGGAATATTAAGGAAAATGCAGCATGTGATTTCTGTCAGTCACCGCGGGAAGGA
>9072_AT_64-81
TGCAGAGAAAGTCAGTTTTTTAATAAAACTTGCAGATGGAATATTAAGGAAAATGCAGCATGTGATTTCTGTCAGTCACCGTGGGAAGGA
>9072_GC_64-81
TGCAGAGAAAGTCAGTTTTTTAATAAAACTTGCAGATGGAATATTAAGGAAAATGCAGCATGTGGTTTCTGTCAGTCACCGCGGGAAGGA
>9107_CCCA_14-18-20-24
TGCAGAGAAAAATTCGCACACAGAAAGAGAGAGAGAATGGGAGGGAAGAAACCTGGAGGCGCAGCCTACAACCTGCTCATGAAATGGGCA
>9107_TCCA_14-18-20-24
TGCAGAGAAAAATTTGCACACAGAAAGAGAGAGAGAATGGGAGGGAAGAAACCTGGAGGCGCAGCCTACAACCTGCTCATGAAATGGGCA
>9107_TCCG_14-18-20-24
TGCAGAGAAAAATTTGCACACAGAGAGAGAGAGAGAATGGGAGGGAAGAAACCTGGAGGCGCAGCCTACAACCTGCTCATGAAATGGGCA
>9107_TCGG_14-18-20-24
TGCAGAGAAAAATTTGCACAGAGAGAGAGAGAGAGAATGGGAGGGAAGAAACCTGGAGGCGCAGCCTACAACCTGCTCATGAAATGGGCA
>9107_TGGG_14-18-20-24
TGCAGAGAAAAATTTGCAGAGAGAGAGAGAGAGAGAATGGGAGGGAAGAAACCTGGAGGCGCAGCCTACAACCTGCTCATGAAATGGGCA
>9111_CC_62-80
TGCAGTTCCTGATCAGGTAGCAATGCGCGTACATTTAGGGCTGCTTTGCACCCAATCCAGTCCAAGTCTACGGCCCAGCACGCGCCGTGT
>9111_CT_62-80
TGCAGTTCCTGATCAGGTAGCAATGCGCGTACATTTAGGGCTGCTTTGCACCCAATCCAGTCCAAGTCTACGGCCCAGCATGCGCCGTGT
>9111_GT_62-80
TGCAGTTCCTGATCAGGTAGCAATGCGCGTACATTTAGGGCTGCTTTGCACCCAATCCAGTCGAAGTCTACGGCCCAGCATGCGCCGTGT
>9171_GACCT_18-22-35-40-74
TGCAGCACGAGCCGACGAGTTCATTGATGGAGGCTCTGGACTTCTTCATCAACCATTGGATTGTCATACTAGCTTTATCGAATCCCAGCA
>9171_GGCCG_18-22-35-40-74
TGCAGCACGAGCCGACGAGTTCGTTGATGGAGGCTCTGGACTTCTTCATCAACCATTGGATTGTCATACTAGCTGTATCGAATCCCAGCA
>9171_GGCCT_18-22-35-40-74
TGCAGCACGAGCCGACGAGTTCGTTGATGGAGGCTCTGGACTTCTTCATCAACCATTGGATTGTCATACTAGCTTTATCGAATCCCAGCA
>9171_GGCTT_18-22-35-40-74
TGCAGCACGAGCCGACGAGTTCGTTGATGGAGGCTCTGGATTTCTTCATCAACCATTGGATTGTCATACTAGCTTTATCGAATCCCAGCA
>9171_GGGCG_18-22-35-40-74
TGCAGCACGAGCCGACGAGTTCGTTGATGGAGGCTGTGGACTTCTTCATCAACCATTGGATTGTCATACTAGCTGTATCGAATCCCAGCA
>9171_TGCCT_18-22-35-40-74
TGCAGCACGAGCCGACGATTTCGTTGATGGAGGCTCTGGACTTCTTCATCAACCATTGGATTGTCATACTAGCTTTATCGAATCCCAGCA
>9186_CAATAA_10-15-50-54-64-66
TGCAGTAAAACCCTCACATAAATTCCCATAATAGCATTTTTCTATTGATCAAACTATCGATCATAAACCACAATCCTTCACTGTAGATTT
>9186_CAATCA_10-15-50-54-64-66
TGCAGTAAAACCCTCACATAAATTCCCATAATAGCATTTTTCTATTGATCAAACTATCGATCATCAACCACAATCCTTCACTGTAGATTT
>9186_CGTTCA_10-15-50-54-64-66
TGCAGTAAAACCCTCGCATAAATTCCCATAATAGCATTTTTCTATTGATCTAACTATCGATCATCAACCACAATCCTTCACTGTAGATTT
>9186_TAACCA_10-15-50-54-64-66
TGCAGTAAAATCCTCACATAAATTCCCATAATAGCATTTTTCTATTGATCAAACCATCGATCATCAACCACAATCCTTCACTGTAGATTT
>9186_TAATCA_10-15-50-54-64-66
TGCAGTAAAATCCTCACATAAATTCCCATAATAGCATTTTTCTATTGATCAAACTATCGATCATCAACCACAATCCTTCACTGTAGATTT
>9186_TAATCG_10-15-50-54-64-66
TGCAGTAAAATCCTCACATAAATTCCCATAATAGCATTTTTCTATTGATCAAACTATCGATCATCAGCCACAATCCTTCACTGTAGATTT
>9192_CAAC_23-40-53-67
TGCAGAATTCTTTGTTCATATTACAATTTATTTACGTGAAAAAGTTGCAAGTGAACTACGTGCATGCCCCTATTATCCAATTAATTGTTA
>9192_TAAC_23-40-53-67
TGCAGAATTCTTTGTTCATATTATAATTTATTTACGTGAAAAAGTTGCAAGTGAACTACGTGCATGCCCCTATTATCCAATTAATTGTTA
>9192_TAAT_23-40-53-67
TGCAGAATTCTTTGTTCATATTATAATTTATTTACGTGAAAAAGTTGCAAGTGAACTACGTGCATGCTCCTATTATCCAATTAATTGTTA
>9192_TTAC_23-40-53-67
TGCAGAATTCTTTGTTCATATTATAATTTATTTACGTGAATAAGTTGCAAGTGAACTACGTGCATGCCCCTATTATCCAATTAATTGTTA
>9192_TTCC_23-40-53-67
TGCAGAATTCTTTGTTCATATTATAATTTATTTACGTGAATAAGTTGCAAGTGCACTACGTGCATGCCCCTATTATCCAATTAATTGTTA
>9194_C_67
TGCAGTGGGGAACACGGAGGATTTTGAATTGGGAATACAAATTCATGCTTATGTGATCAAGGTGGGTCTTGATTCTGATAAGTGTGTGGT
>9194_G_67
TGCAGTGGGGAACACGGAGGATTTTGAATTGGGAATACAAATTCATGCTTATGTGATCAAGGTGGGTGTTGATTCTGATAAGTGTGTGGT
>9197_CGG_5-31-87
TGCAGCTACTTAATCAACGCAGTGAACTATGGCTTAATTAACTTCTTTTATTTTCGTTTGTGGAAAAGATTGTAATCAACTCCTGTCGCT
>9197_CGT_5-31-87
TGCAGCTACTTAATCAACGCAGTGAACTATGGCTTAATTAACTTCTTTTATTTTCGTTTGTGGAAAAGATTGTAATCAACTCCTGTCTCT
>9197_TCT_5-31-87
TGCAGTTACTTAATCAACGCAGTGAACTATGCCTTAATTAACTTCTTTTATTTTCGTTTGTGGAAAAGATTGTAATCAACTCCTGTCTCT
>9197_TGT_5-31-87
TGCAGTTACTTAATCAACGCAGTGAACTATGGCTTAATTAACTTCTTTTATTTTCGTTTGTGGAAAAGATTGTAATCAACTCCTGTCTCT
>9201_CA_21-66
TGCAGGTGAGCCAAGTGCTTACGGTGCAGAATGCGCCGCTGGGTGTGGGGGAGGCTGTGGTGGATGACTTCAATCCTACCACTTCTCTTA
>9201_CT_21-66
TGCAGGTGAGCCAAGTGCTTACGGTGCAGAATGCGCCGCTGGGTGTGGGGGAGGCTGTGGTGGATGTCTTCAATCCTACCACTTCTCTTA
>9201_TA_21-66
TGCAGGTGAGCCAAGTGCTTATGGTGCAGAATGCGCCGCTGGGTGTGGGGGAGGCTGTGGTGGATGACTTCAATCCTACCACTTCTCTTA
>9264_ACG_35-72-83
TGCAGGGCACACCTATGGAATTGAAGCTCAAATTTATTTGCATCTGGCAATATGTGTCTTTGCCAGTGAAAGCATTCAATTTAGTTAAAT
>9264_ATG_35-72-83
TGCAGGGCACACCTATGGAATTGAAGCTCAAATTTATTTGCATCTGGCAATATGTGTCTTTGCCAGTGAAAGTATTCAATTTAGTTAAAT
>9264_TTC_35-72-83
TGCAGGGCACACCTATGGAATTGAAGCTCAAATTTTTTTGCATCTGGCAATATGTGTCTTTGCCAGTGAAAGTATTCAATTTACTTAAAT
>9264_TTG_35-72-83
TGCAGGGCACACCTATGGAATTGAAGCTCAAATTTTTTTGCATCTGGCAATATGTGTCTTTGCCAGTGAAAGTATTCAATTTAGTTAAAT
>9316_ACGCC_8-18-53-71-85
TGCAGGAGATATTTAGTGCTGCTACAGAATCAACAAGTGCAACAATTGAATGGGCACTTACAGAACTTCTTCGAAATCAAGAGGCCATGG
>9316_CCGAC_8-18-53-71-85
TGCAGGAGCTATTTAGTGCTGCTACAGAATCAACAAGTGCAACAATTGAATGGGCACTTACAGAACTTCTTAGAAATCAAGAGGCCATGG
>9316_CCGCA_8-18-53-71-85
TGCAGGAGCTATTTAGTGCTGCTACAGAATCAACAAGTGCAACAATTGAATGGGCACTTACAGAACTTCTTCGAAATCAAGAGGCAATGG
>9316_CCGCC_8-18-53-71-85
TGCAGGAGCTATTTAGTGCTGCTACAGAATCAACAAGTGCAACAATTGAATGGGCACTTACAGAACTTCTTCGAAATCAAGAGGCCATGG
>9316_CCTCC_8-18-53-71-85
TGCAGGAGCTATTTAGTGCTGCTACAGAATCAACAAGTGCAACAATTGAATGGTCACTTACAGAACTTCTTCGAAATCAAGAGGCCATGG
>9316_CGGCC_8-18-53-71-85
TGCAGGAGCTATTTAGTGGTGCTACAGAATCAACAAGTGCAACAATTGAATGGGCACTTACAGAACTTCTTCGAAATCAAGAGGCCATGG
>9326_ATG_38-64-74
TGCAGCAAGCAGGCAGATCGAAAAATTTGTGTATCAAAACATTTGCCAACTTCTTGCTTTCTTGTATCAAAAAAGGCAATTCCTCCAACA
>9326_GCA_38-64-74
TGCAGCAAGCAGGCAGATCGAAAAATTTGTGTATCAAAGCATTTGCCAACTTCTTGCTTTCTTGCATCAAAAAAAGCAATTCCTCCAACA
>9326_GTG_38-64-74
TGCAGCAAGCAGGCAGATCGAAAAATTTGTGTATCAAAGCATTTGCCAACTTCTTGCTTTCTTGTATCAAAAAAGGCAATTCCTCCAACA
>9333_CCA_29-67-84
TGCAGCTGGACTCATAAATTTTAGCCTTCCGATATGGTAATGGAGATGTGCCGTTGCAAGTCAATAACCTCGTATTTGAAGAAGACATAA
>9333_TAA_29-67-84
TGCAGCTGGACTCATAAATTTTAGCCTTCTGATATGGTAATGGAGATGTGCCGTTGCAAGTCAATAAACTCGTATTTGAAGAAGACATAA
>9333_TCA_29-67-84
TGCAGCTGGACTCATAAATTTTAGCCTTCTGATATGGTAATGGAGATGTGCCGTTGCAAGTCAATAACCTCGTATTTGAAGAAGACATAA
>9333_TCG_29-67-84
TGCAGCTGGACTCATAAATTTTAGCCTTCTGATATGGTAATGGAGATGTGCCGTTGCAAGTCAATAACCTCGTATTTGAAGAAGGCATAA
>9422_AA_55-74
TGCAGAAACTTGATACCCATTGAGATTGCACTTAAAGTGGCAAGCAAAATCAAAGAAAAGGAGAGGTTTGCAGTATATATTGTAATGCCA
>9422_CA_55-74
TGCAGAAACTTGATACCCATTGAGATTGCACTTAAAGTGGCAAGCAAAATCAAAGCAAAGGAGAGGTTTGCAGTATATATTGTAATGCCA
>9422_CG_55-74
TGCAGAAACTTGATACCCATTGAGATTGCACTTAAAGTGGCAAGCAAAATCAAAGCAAAGGAGAGGTTTGCAGTGTATATTGTAATGCCA
>9436_CC_47-86
TGCAGCACTAGACTTCTGCGTTGCAAACTTAACATTGCCTACTGGACCAGCAGGCTACCCGTGCAAGAAGGCTGCCAATGTGACCGCGGA
>9436_CT_47-86
TGCAGCACTAGACTTCTGCGTTGCAAACTTAACATTGCCTACTGGACCAGCAGGCTACCCGTGCAAGAAGGCTGCCAATGTGACCGTGGA
>9436_TT_47-86
TGCAGCACTAGACTTCTGCGTTGCAAACTTAACATTGCCTACTGGACTAGCAGGCTACCCGTGCAAGAAGGCTGCCAATGTGACCGTGGA
>9437_A_57
TGCAGAATTGCACGCTACGCCTGATTGAATCTTGATCTTTTTTTTCATCCCCAGCTCAATCGGAGGCCCAGAGAATTATGTTGACTTGCG
>9437_G_57
TGCAGAATTGCACGCTACGCCTGATTGAATCTTGATCTTTTTTTTCATCCCCAGCTCGATCGGAGGCCCAGAGAATTATGTTGACTTGCG
>9516_G_55
TGCAGACGTATAAGCCCATCAAAGAAAGACAAAAGATGCAAACGCTGGGAGGCTTGGAGCTTCTTGTATGAGTAATTATTACATTACATG
>9516_T_55
TGCAGACGTATAAGCCCATCAAAGAAAGACAAAAGATGCAAACGCTGGGAGGCTTTGAGCTTCTTGTATGAGTAATTATTACATTACATG
>9593_AC_43-55
TGCAGAACTGCTTCAACCCCCTTGGCAATGCCTCCAAAGGTCGAATCAACTTTGCCGTCAGCTTCTTCACCAGTAGTTTGTGGATTATCT
>9593_GC_43-55
TGCAGAACTGCTTCAACCCCCTTGGCAATGCCTCCAAAGGTCGGATCAACTTTGCCGTCAGCTTCTTCACCAGTAGTTTGTGGATTATCT
>9593_GT_43-55
TGCAGAACTGCTTCAACCCCCTTGGCAATGCCTCCAAAGGTCGGATCAACTTTGCTGTCAGCTTCTTCACCAGTAGTTTGTGGATTATCT
>9594_AA_8-54
TGCAGCATAACTTCTTTTTCTGGTTTTTTGTTTATTCAAGTCTATTGAGAAAAAATAGTGAGACTCTTAACAAAGAAGCCGATACTCATA
>9594_AT_8-54
TGCAGCATAACTTCTTTTTCTGGTTTTTTGTTTATTCAAGTCTATTGAGAAAAATTAGTGAGACTCTTAACAAAGAAGCCGATACTCATA
>9594_CA_8-54
TGCAGCATCACTTCTTTTTCTGGTTTTTTGTTTATTCAAGTCTATTGAGAAAAAATAGTGAGACTCTTAACAAAGAAGCCGATACTCATA
>9594_CT_8-54
TGCAGCATCACTTCTTTTTCTGGTTTTTTGTTTATTCAAGTCTATTGAGAAAAATTAGTGAGACTCTTAACAAAGAAGCCGATACTCATA
>9612_CGCA_31-55-71-88
TGCAGTTTTTGATTGCTTTACATGCCATGACCATTTCTTCCTCCCCCATGAGTTCGACCGTCTCAACATCTCGAGGGACAGTTCCAGCAG
>9612_TACA_31-55-71-88
TGCAGTTTTTGATTGCTTTACATGCCATGACTATTTCTTCCTCCCCCATGAGTTCAACCGTCTCAACATCTCGAGGGACAGTTCCAGCAG
>9612_TGCA_31-55-71-88
TGCAGTTTTTGATTGCTTTACATGCCATGACTATTTCTTCCTCCCCCATGAGTTCGACCGTCTCAACATCTCGAGGGACAGTTCCAGCAG
>9612_TGCC_31-55-71-88
TGCAGTTTTTGATTGCTTTACATGCCATGACTATTTCTTCCTCCCCCATGAGTTCGACCGTCTCAACATCTCGAGGGACAGTTCCAGCCG
>9612_TGGA_31-55-71-88
TGCAGTTTTTGATTGCTTTACATGCCATGACTATTTCTTCCTCCCCCATGAGTTCGACCGTCTCAACATCTGGAGGGACAGTTCCAGCAG
>9635_AAA_44-69-72
TGCAGAGCAGTTCCCGATATCATGCCCAGCCAAATTCCCTACAAATGTGAGCCCATCAGAACAAGAGCTAGCACGAAAAGAAAAAATAAC
>9635_AAG_44-69-72
TGCAGAGCAGTTCCCGATATCATGCCCAGCCAAATTCCCTACAAATGTGAGCCCATCAGAACAAGAGCTAGCGCGAAAAGAAAAAATAAC
>9635_ATG_44-69-72
TGCAGAGCAGTTCCCGATATCATGCCCAGCCAAATTCCCTACAAATGTGAGCCCATCAGAACAAGAGCTTGCGCGAAAAGAAAAAATAAC
>9635_GAA_44-69-72
TGCAGAGCAGTTCCCGATATCATGCCCAGCCAAATTCCCTACAAGTGTGAGCCCATCAGAACAAGAGCTAGCACGAAAAGAAAAAATAAC
>9662_ATA_17-40-78
TGCAGGGAGTTTCTTGCAATAAATTGAAAGTAGAGGGGGTTATATGCAATTTGCCCCTATTTCTTTGTTGGATTATTCATAACTGCTTCT
>9662_ATG_17-40-78
TGCAGGGAGTTTCTTGCAATAAATTGAAAGTAGAGGGGGTTATATGCAATTTGCCCCTATTTCTTTGTTGGATTATTCGTAACTGCTTCT
>9662_CAA_17-40-78
TGCAGGGAGTTTCTTGCCATAAATTGAAAGTAGAGGGGGTAATATGCAATTTGCCCCTATTTCTTTGTTGGATTATTCATAACTGCTTCT
>9662_CTA_17-40-78
TGCAGGGAGTTTCTTGCCATAAATTGAAAGTAGAGGGGGTTATATGCAATTTGCCCCTATTTCTTTGTTGGATTATTCATAACTGCTTCT
>9745_G_79
TGCAGAAACTCGAAGGCAAAGGGATGGATAATCTTTATTTCTTCCCGTACTTGTTGGTGGAAGTATAATTTGGTACTAGGCTCCTGCCCC
>9745_T_79
TGCAGAAACTCGAAGGCAAAGGGATGGATAATCTTTATTTCTTCCCGTACTTGTTGGTGGAAGTATAATTTGGTACTAGTCTCCTGCCCC
>9790_AACA_18-35-49-85
TGCAGAAAATTTGCATCCACTTTTGCCAAAATTTCAAAATCATTTTCTACATATATAGAGTGGACAAATTATAGGAACAGAAACTAAAGT
>9790_AATA_18-35-49-85
TGCAGAAAATTTGCATCCACTTTTGCCAAAATTTCAAAATCATTTTCTATATATATAGAGTGGACAAATTATAGGAACAGAAACTAAAGT
>9790_AGTA_18-35-49-85
TGCAGAAAATTTGCATCCACTTTTGCCAAAATTTCGAAATCATTTTCTATATATATAGAGTGGACAAATTATAGGAACAGAAACTAAAGT
>9790_GATA_18-35-49-85
TGCAGAAAATTTGCATCCGCTTTTGCCAAAATTTCAAAATCATTTTCTATATATATAGAGTGGACAAATTATAGGAACAGAAACTAAAGT
>9790_GATG_18-35-49-85
TGCAGAAAATTTGCATCCGCTTTTGCCAAAATTTCAAAATCATTTTCTATATATATAGAGTGGACAAATTATAGGAACAGAAACTGAAGT
>9801_CG_32-51
TGCAGTAATTGCTCGTGATAATAATTTGGACACGGCAGTTGATGCTCTCTTGCCCTTCCTTGTCCCACTTCTAGGCGGTGTAAGAAAGCT
>9801_TG_32-51
TGCAGTAATTGCTCGTGATAATAATTTGGACATGGCAGTTGATGCTCTCTTGCCCTTCCTTGTCCCACTTCTAGGCGGTGTAAGAAAGCT
>9801_TT_32-51
TGCAGTAATTGCTCGTGATAATAATTTGGACATGGCAGTTGATGCTCTCTTTCCCTTCCTTGTCCCACTTCTAGGCGGTGTAAGAAAGCT
>9817_CTT_48-53-77
TGCAGTCTATAGATTTATATCTTGTTTTGCCTCCAAAGTTCGCTTTTGCGGTGTATAGTTTGTTTCCTCACACTCGCTCTCTTCTCAGAA
>9817_TCT_48-53-77
TGCAGTCTATAGATTTATATCTTGTTTTGCCTCCAAAGTTCGCTTTTGTGGTGCATAGTTTGTTTCCTCACACTCGCTCTCTTCTCAGAA
>9817_TTC_48-53-77
TGCAGTCTATAGATTTATATCTTGTTTTGCCTCCAAAGTTCGCTTTTGTGGTGTATAGTTTGTTTCCTCACACTCGCCCTCTTCTCAGAA
>9817_TTT_48-53-77
TGCAGTCTATAGATTTATATCTTGTTTTGCCTCCAAAGTTCGCTTTTGTGGTGTATAGTTTGTTTCCTCACACTCGCTCTCTTCTCAGAA
>9821_ATG_9-70-84
TGCAGTGTTAAGTTCAATAACAAGATTATTTTCAGGTCCAATGATGCACAATTTCGGATTAAAAATATTGTGTAAAAGTGTAGAGAAAAG
>9821_TCG_9-70-84
TGCAGTGTTTAGTTCAATAACAAGATTATTTTCAGGTCCAATGATGCACAATTTCGGATTAAAAATATTGCGTAAAAGTGTAGAGAAAAG
>9821_TTA_9-70-84
TGCAGTGTTTAGTTCAATAACAAGATTATTTTCAGGTCCAATGATGCACAATTTCGGATTAAAAATATTGTGTAAAAGTGTAGAAAAAAG
>9821_TTG_9-70-84
TGCAGTGTTTAGTTCAATAACAAGATTATTTTCAGGTCCAATGATGCACAATTTCGGATTAAAAATATTGTGTAAAAGTGTAGAGAAAAG
>9936_AG_11-30
TGCAGCACATGACAAGGATGTTTCTAGAACGATACTAAAAAATTGGAATTTTTTATGCAAAGTAGTCGGGGATTTGTTTTGGGGCTGGCA
>9936_GA_11-30
TGCAGCACATGGCAAGGATGTTTCTAGAACAATACTAAAAAATTGGAATTTTTTATGCAAAGTAGTCGGGGATTTGTTTTGGGGCTGGCA
>9936_GG_11-30
TGCAGCACATGGCAAGGATGTTTCTAGAACGATACTAAAAAATTGGAATTTTTTATGCAAAGTAGTCGGGGATTTGTTTTGGGGCTGGCA
>9946_ACC_39-41-44
TGCAGGAAGCACTAATCTAACGTCTTCAGAAAGACACGAAACTCCCTCGAGGAATGGTTTCTACAGATAATAAAAAAAGAGGCCGAATTG
>9946_ATA_39-41-44
TGCAGGAAGCACTAATCTAACGTCTTCAGAAAGACACGAAATTCACTCGAGGAATGGTTTCTACAGATAATAAAAAAAGAGGCCGAATTG
>9946_ATC_39-41-44
TGCAGGAAGCACTAATCTAACGTCTTCAGAAAGACACGAAATTCCCTCGAGGAATGGTTTCTACAGATAATAAAAAAAGAGGCCGAATTG
>9946_TCC_39-41-44
TGCAGGAAGCACTAATCTAACGTCTTCAGAAAGACACGATACTCCCTCGAGGAATGGTTTCTACAGATAATAAAAAAAGAGGCCGAATTG
>9982_A_36
TGCAGCTGTAACGGATGAGAGATTAACCTCTTTATTAAATATCGAAACATTAATAGCTTGTTCATGAATAAATTTTGCAAAACGGTTAGG
>9982_G_36
TGCAGCTGTAACGGATGAGAGATTAACCTCTTTATTGAATATCGAAACATTAATAGCTTGTTCATGAATAAATTTTGCAAAACGGTTAGG
>10031_AAATG_62-66-68-69-70
TGCAGGAGTGCCAATGGTCACATGGCCACACTTTGCAGATCAGTTTTCCAATGAAAAATTTGAGACAGATGTTTTGAGGGTAGGAGTGAG
>10031_AAGTG_62-66-68-69-70
TGCAGGAGTGCCAATGGTCACATGGCCACACTTTGCAGATCAGTTTTCCAATGAAAAATTTGAGACAGGTGTTTTGAGGGTAGGAGTGAG
>10031_AGATG_62-66-68-69-70
TGCAGGAGTGCCAATGGTCACATGGCCACACTTTGCAGATCAGTTTTCCAATGAAAAATTTGAGACGGATGTTTTGAGGGTAGGAGTGAG
>10031_TAACG_62-66-68-69-70
TGCAGGAGTGCCAATGGTCACATGGCCACACTTTGCAGATCAGTTTTCCAATGAAAAATTTGTGACAGACGTTTTGAGGGTAGGAGTGAG
>10031_TAATA_62-66-68-69-70
TGCAGGAGTGCCAATGGTCACATGGCCACACTTTGCAGATCAGTTTTCCAATGAAAAATTTGTGACAGATATTTTGAGGGTAGGAGTGAG
>10031_TAATG_62-66-68-69-70
TGCAGGAGTGCCAATGGTCACATGGCCACACTTTGCAGATCAGTTTTCCAATGAAAAATTTGTGACAGATGTTTTGAGGGTAGGAGTGAG
>10031_TGATG_62-66-68-69-70
TGCAGGAGTGCCAATGGTCACATGGCCACACTTTGCAGATCAGTTTTCCAATGAAAAATTTGTGACGGATGTTTTGAGGGTAGGAGTGAG
>10078_CT_22-73
TGCAGAACACCTCGGTGAGTCCCGATGGCAAGTTAATAGCTGTTCTTGGGGACAGTACAGAGTGCTTGTTGGTTGATGCTCAATCTGGGA
>10078_TC_22-73
TGCAGAACACCTCGGTGAGTCCTGATGGCAAGTTAATAGCTGTTCTTGGGGACAGTACAGAGTGCTTGTTGGTCGATGCTCAATCTGGGA
>10078_TT_22-73
TGCAGAACACCTCGGTGAGTCCTGATGGCAAGTTAATAGCTGTTCTTGGGGACAGTACAGAGTGCTTGTTGGTTGATGCTCAATCTGGGA
>10088_ATTACA_8-11-63-67-77-81
TGCAGTTCATTTTCTCTCTACTCTCTCTCATCAGACCAAATCTCATTATACCGCCCCTTTCTCTATGACCATTCTCTCTCTACTCAACTG
>10088_ATTGCT_8-11-63-67-77-81
TGCAGTTCATTTTCTCTCTACTCTCTCTCATCAGACCAAATCTCATTATACCGCCCCTTTCTCTATGGCCATTCTCTCTCTTCTCAACTG
>10088_GCTACA_8-11-63-67-77-81
TGCAGTTCGTTCTCTCTCTACTCTCTCTCATCAGACCAAATCTCATTATACCGCCCCTTTCTCTATGACCATTCTCTCTCTACTCAACTG
>10088_GTGACA_8-11-63-67-77-81
TGCAGTTCGTTTTCTCTCTACTCTCTCTCATCAGACCAAATCTCATTATACCGCCCCTTTCTCGATGACCATTCTCTCTCTACTCAACTG
>10088_GTTACA_8-11-63-67-77-81
TGCAGTTCGTTTTCTCTCTACTCTCTCTCATCAGACCAAATCTCATTATACCGCCCCTTTCTCTATGACCATTCTCTCTCTACTCAACTG
>10088_GTTATA_8-11-63-67-77-81
TGCAGTTCGTTTTCTCTCTACTCTCTCTCATCAGACCAAATCTCATTATACCGCCCCTTTCTCTATGACCATTCTCTTTCTACTCAACTG
>10170_ACA_43-51-77
TGCAGGCAAAAGAGGCACGGTGAAATAGCTTAGTCCAGAGATGAGAAGGCCCTGTCCGCTCAGATCAGTGCGTGTCCAATCAGTGTCCGA
>10170_ACG_43-51-77
TGCAGGCAAAAGAGGCACGGTGAAATAGCTTAGTCCAGAGATGAGAAGGCCCTGTCCGCTCAGATCAGTGCGTGTCCGATCAGTGTCCGA
>10170_AGG_43-51-77
TGCAGGCAAAAGAGGCACGGTGAAATAGCTTAGTCCAGAGATGAGAAGGCCGTGTCCGCTCAGATCAGTGCGTGTCCGATCAGTGTCCGA
>10170_CGG_43-51-77
TGCAGGCAAAAGAGGCACGGTGAAATAGCTTAGTCCAGAGATGCGAAGGCCGTGTCCGCTCAGATCAGTGCGTGTCCGATCAGTGTCCGA
>10187_CCC_22-25-37
TGCAGTCCACATGGCAGCATCACATCATCAATAAAGGCTCACATATTTTGGTCAAAAAATCAACAGGCGCTACTTCAGCAATAACGGCCC
>10187_CTC_22-25-37
TGCAGTCCACATGGCAGCATCACATTATCAATAAAGGCTCACATATTTTGGTCAAAAAATCAACAGGCGCTACTTCAGCAATAACGGCCC
>10187_CTT_22-25-37
TGCAGTCCACATGGCAGCATCACATTATCAATAAAGGTTCACATATTTTGGTCAAAAAATCAACAGGCGCTACTTCAGCAATAACGGCCC
>10187_TTC_22-25-37
TGCAGTCCACATGGCAGCATCATATTATCAATAAAGGCTCACATATTTTGGTCAAAAAATCAACAGGCGCTACTTCAGCAATAACGGCCC
>10225_C_63
TGCAGGGACTCTTGGCTATCTTGACCCTGAGTACTATAGACTCCACTATCTTACAACCAAATCCGACGTCTATAGCTTTGGTGTTTTGCT
>10225_G_63
TGCAGGGACTCTTGGCTATCTTGACCCTGAGTACTATAGACTCCACTATCTTACAACCAAATCGGACGTCTATAGCTTTGGTGTTTTGCT
>10227_CGA_43-51-59
TGCAGATGCGCTTATTTGTTGAATGGGTCATGATAAAAAAACACTCCTATGGAATGCATATAGAGTGTATAACTCCCTGTACCTTCAAAA
>10227_CGG_43-51-59
TGCAGATGCGCTTATTTGTTGAATGGGTCATGATAAAAAAACACTCCTATGGAATGCATGTAGAGTGTATAACTCCCTGTACCTTCAAAA
>10227_CTA_43-51-59
TGCAGATGCGCTTATTTGTTGAATGGGTCATGATAAAAAAACACTCCTATGTAATGCATATAGAGTGTATAACTCCCTGTACCTTCAAAA
>10227_TGA_43-51-59
TGCAGATGCGCTTATTTGTTGAATGGGTCATGATAAAAAAACATTCCTATGGAATGCATATAGAGTGTATAACTCCCTGTACCTTCAAAA
>10250_C_60
TGCAGCTACTTATTTCAAAGTCATCGAACAGGTAGAAATGAAAGTACAATAACCTATATACATATTTATTTATCATATCATGAATAAAGA
>10250_T_60
TGCAGCTACTTATTTCAAAGTCATCGAACAGGTAGAAATGAAAGTACAATAACCTATATATATATTTATTTATCATATCATGAATAAAGA
>10273_AGG_12-30-50
TGCAGAGAAGAGAACAACTGTTAGTGTATCGCAGCAAATTTTGGAGGAAGGGAGGGCTGTAAGAGTCACAGATGTTTCTAAAGCCATGCC
>10273_AGT_12-30-50
TGCAGAGAAGAGAACAACTGTTAGTGTATCGCAGCAAATTTTGGAGGAAGTGAGGGCTGTAAGAGTCACAGATGTTTCTAAAGCCATGCC
>10273_TAT_12-30-50
TGCAGAGAAGAGTACAACTGTTAGTGTATCACAGCAAATTTTGGAGGAAGTGAGGGCTGTAAGAGTCACAGATGTTTCTAAAGCCATGCC
>10273_TGG_12-30-50
TGCAGAGAAGAGTACAACTGTTAGTGTATCGCAGCAAATTTTGGAGGAAGGGAGGGCTGTAAGAGTCACAGATGTTTCTAAAGCCATGCC
>10273_TGT_12-30-50
TGCAGAGAAGAGTACAACTGTTAGTGTATCGCAGCAAATTTTGGAGGAAGTGAGGGCTGTAAGAGTCACAGATGTTTCTAAAGCCATGCC
>10286_C_70
TGCAGCCTTCTTTCTGCTAACAATTTTAGTGGAACACTACCAGATACATACAGCAATCTAAAGAACTTAACGGATTTGTAAGTGTTAATT
>10286_T_70
TGCAGCCTTCTTTCTGCTAACAATTTTAGTGGAACACTACCAGATACATACAGCAATCTAAAGAACTTAATGGATTTGTAAGTGTTAATT
>10296_CA_15-22
TGCAGACAAAGTCAGCTTTTGGAAAGAATAAAACTTGCAGATGGAATATTAAGGAAAATGCAGCATGTGGTTTCTGTCAGTCGCCACGGG
>10296_TA_15-22
TGCAGACAAAGTCAGTTTTTGGAAAGAATAAAACTTGCAGATGGAATATTAAGGAAAATGCAGCATGTGGTTTCTGTCAGTCGCCACGGG
>10296_TG_15-22
TGCAGACAAAGTCAGTTTTTGGGAAGAATAAAACTTGCAGATGGAATATTAAGGAAAATGCAGCATGTGGTTTCTGTCAGTCGCCACGGG
>10308_CAATTT_52-72-77-86-87-89
TGCAGTGATCTACGGCCAAAAAAAGGCATGGGAGGACCAAGTCAGTATCTTTCCCCAAAACCTCATTGATCAACATCATCTTTTTTTTTT
>10308_CTACTT_52-72-77-86-87-89
TGCAGTGATCTACGGCCAAAAAAAGGCATGGGAGGACCAAGTCAGTATCTTTCCCCAAAACCTCATTGATCATCATCATCTTTTTTCTTT
>10308_CTATCT_52-72-77-86-87-89
TGCAGTGATCTACGGCCAAAAAAAGGCATGGGAGGACCAAGTCAGTATCTTTCCCCAAAACCTCATTGATCATCATCATCTTTTTTTCTT
>10308_CTATTA_52-72-77-86-87-89
TGCAGTGATCTACGGCCAAAAAAAGGCATGGGAGGACCAAGTCAGTATCTTTCCCCAAAACCTCATTGATCATCATCATCTTTTTTTTTA
>10308_CTATTT_52-72-77-86-87-89
TGCAGTGATCTACGGCCAAAAAAAGGCATGGGAGGACCAAGTCAGTATCTTTCCCCAAAACCTCATTGATCATCATCATCTTTTTTTTTT
>10308_CTGTTT_52-72-77-86-87-89
TGCAGTGATCTACGGCCAAAAAAAGGCATGGGAGGACCAAGTCAGTATCTTTCCCCAAAACCTCATTGATCATCATCGTCTTTTTTTTTT
>10308_GTATTT_52-72-77-86-87-89
TGCAGTGATCTACGGCCAAAAAAAGGCATGGGAGGACCAAGTCAGTATCTTTGCCCAAAACCTCATTGATCATCATCATCTTTTTTTTTT
>10505_A_43
TGCAGAGAGAGGGCTTGAGAGTTGAAATACAGCGGACCAGAGGATGAAGCTTGCGAAAGGCGAACCCGAACTGGAACAGCGGGCGATGGA
>10505_C_43
TGCAGAGAGAGGGCTTGAGAGTTGAAATACAGCGGACCAGAGGCTGAAGCTTGCGAAAGGCGAACCCGAACTGGAACAGCGGGCGATGGA
>10514_A_33
TGCAGATTTTCCACTCAACTTTGAGTCACTTCCATACTTCAGCTGCTCTTCTCTCCCTATAATCTCACTGATTCAGTGAAATAATGTATC
>10514_C_33
TGCAGATTTTCCACTCAACTTTGAGTCACTTCCCTACTTCAGCTGCTCTTCTCTCCCTATAATCTCACTGATTCAGTGAAATAATGTATC
>10523_AAAGGGGG_9-16-21-23-29-56-63-74
TGCAGGTCTATGGTACATTTGACGGGAAAGGAACAATAGACTTCATGGTTCCATTAGCCTTCGGCTTGGAGGTAGTGGCAAGGACTGCCT
>10523_AAGGGAGG_9-16-21-23-29-56-63-74
TGCAGGTCTATGGTACATTTGGCGGGAAAGGAACAATAGACTTCATGGTTCCATTAACCTTCGGCTTGGAGGTAGTGGCAAGGACTGCCT
>10523_AAGGGGGA_9-16-21-23-29-56-63-74
TGCAGGTCTATGGTACATTTGGCGGGAAAGGAACAATAGACTTCATGGTTCCATTAGCCTTCGGCTTGGAGGTAATGGCAAGGACTGCCT
>10523_AAGGGGGG_9-16-21-23-29-56-63-74
TGCAGGTCTATGGTACATTTGGCGGGAAAGGAACAATAGACTTCATGGTTCCATTAGCCTTCGGCTTGGAGGTAGTGGCAAGGACTGCCT
>10523_AGGGGGGG_9-16-21-23-29-56-63-74
TGCAGGTCTATGGTACGTTTGGCGGGAAAGGAACAATAGACTTCATGGTTCCATTAGCCTTCGGCTTGGAGGTAGTGGCAAGGACTGCCT
>10523_AGGGTGAG_9-16-21-23-29-56-63-74
TGCAGGTCTATGGTACGTTTGGCGGGAAATGAACAATAGACTTCATGGTTCCATTAGCCTTCGACTTGGAGGTAGTGGCAAGGACTGCCT
>10523_GAGTGGGG_9-16-21-23-29-56-63-74
TGCAGGTCTGTGGTACATTTGGCTGGAAAGGAACAATAGACTTCATGGTTCCATTAGCCTTCGGCTTGGAGGTAGTGGCAAGGACTGCCT
>10577_CCCA_25-26-37-52
TGCAGCGGTATTTGGTTTTATTTGTCCTGATTGTATGCTGTAATATTTTGTTAAATGGAAATGCTTGACAAAATGAATTTCGTTATTCTC
>10577_TACA_25-26-37-52
TGCAGCGGTATTTGGTTTTATTTGTTATGATTGTATGCTGTAATATTTTGTTAAATGGAAATGCTTGACAAAATGAATTTCGTTATTCTC
>10577_TACC_25-26-37-52
TGCAGCGGTATTTGGTTTTATTTGTTATGATTGTATGCTGTAATATTTTGTTCAATGGAAATGCTTGACAAAATGAATTTCGTTATTCTC
>10577_TATA_25-26-37-52
TGCAGCGGTATTTGGTTTTATTTGTTATGATTGTATGTTGTAATATTTTGTTAAATGGAAATGCTTGACAAAATGAATTTCGTTATTCTC
>10577_TATC_25-26-37-52
TGCAGCGGTATTTGGTTTTATTTGTTATGATTGTATGTTGTAATATTTTGTTCAATGGAAATGCTTGACAAAATGAATTTCGTTATTCTC
>10686_ATA_24-29-32
TGCAGAACCAGGAGGATCCAGGTTATATATATACATATATATAAACTTAGGATTCTTTGTTTAATTCAAATATATGTCATTTTGAATTTT
>10686_GCA_24-29-32
TGCAGAACCAGGAGGATCCAGGTTGTATACATACATATATATAAACTTAGGATTCTTTGTTTAATTCAAATATATGTCATTTTGAATTTT
>10686_GTA_24-29-32
TGCAGAACCAGGAGGATCCAGGTTGTATATATACATATATATAAACTTAGGATTCTTTGTTTAATTCAAATATATGTCATTTTGAATTTT
>10686_GTG_24-29-32
TGCAGAACCAGGAGGATCCAGGTTGTATATATGCATATATATAAACTTAGGATTCTTTGTTTAATTCAAATATATGTCATTTTGAATTTT
>10721_AGA_5-26-44
TGCAGAAGCTCCATCAAATGAACGAGGTCAAGCTTATATTCACAAGGAAGCTTGTCTCAAACGACAAGCAGAAGCTTGATGGCTTGTACA
>10721_ATA_5-26-44
TGCAGAAGCTCCATCAAATGAACGAGTTCAAGCTTATATTCACAAGGAAGCTTGTCTCAAACGACAAGCAGAAGCTTGATGGCTTGTACA
>10721_CTA_5-26-44
TGCAGCAGCTCCATCAAATGAACGAGTTCAAGCTTATATTCACAAGGAAGCTTGTCTCAAACGACAAGCAGAAGCTTGATGGCTTGTACA
>10721_CTT_5-26-44
TGCAGCAGCTCCATCAAATGAACGAGTTCAAGCTTATATTCACATGGAAGCTTGTCTCAAACGACAAGCAGAAGCTTGATGGCTTGTACA
>10730_ATT_19-28-54
TGCAGCCAACAGTTTTGCAATTCAAAAATCAAGCTGACTTTCAGAAACGAAAATTTATTAAACTTGGCTCCTTTCTAAGGTAAAGACTAA
>10730_GCT_19-28-54
TGCAGCCAACAGTTTTGCAGTTCAAAAACCAAGCTGACTTTCAGAAACGAAAATTTATTAAACTTGGCTCCTTTCTAAGGTAAAGACTAA
>10730_GTC_19-28-54
TGCAGCCAACAGTTTTGCAGTTCAAAAATCAAGCTGACTTTCAGAAACGAAAATCTATTAAACTTGGCTCCTTTCTAAGGTAAAGACTAA
>10730_GTT_19-28-54
TGCAGCCAACAGTTTTGCAGTTCAAAAATCAAGCTGACTTTCAGAAACGAAAATTTATTAAACTTGGCTCCTTTCTAAGGTAAAGACTAA
>10777_CCG_27-40-56
TGCAGGGCTCTGCCCCAGTTCCAAACTCGCAGGTTGATGGCAAAAATCAGTCCGAGGGTCTTGATGATGGAAAGGATGCACGACTTGGCC
>10777_TAA_27-40-56
TGCAGGGCTCTGCCCCAGTTCCAAACTTGCAGGTTGATGGAAAAAATCAGTCCGAGAGTCTTGATGATGGAAAGGATGCACGACTTGGCC
>10777_TCA_27-40-56
TGCAGGGCTCTGCCCCAGTTCCAAACTTGCAGGTTGATGGCAAAAATCAGTCCGAGAGTCTTGATGATGGAAAGGATGCACGACTTGGCC
>10777_TCG_27-40-56
TGCAGGGCTCTGCCCCAGTTCCAAACTTGCAGGTTGATGGCAAAAATCAGTCCGAGGGTCTTGATGATGGAAAGGATGCACGACTTGGCC
>10781_C_66
TGCAGGCCTTGTAAAGTTTCTCTCAAAATCACATGACCAGATCCATTTGGTGACCTGTTGGTTAACCATAGCAAAGAATTGCTAGGTTCT
>10781_T_66
TGCAGGCCTTGTAAAGTTTCTCTCAAAATCACATGACCAGATCCATTTGGTGACCTGTTGGTTAACTATAGCAAAGAATTGCTAGGTTCT
>10783_CC_56-62
TGCAGTGGAAATAGTGGTCTACTTCTAGGCGATGAAGGTGACTAAAGATGACAAAGCTCTCCCATAAATAGAAGAGTGCATGCGAAAGGA
>10783_CT_56-62
TGCAGTGGAAATAGTGGTCTACTTCTAGGCGATGAAGGTGACTAAAGATGACAAAGCTCTCCTATAAATAGAAGAGTGCATGCGAAAGGA
>10783_GC_56-62
TGCAGTGGAAATAGTGGTCTACTTCTAGGCGATGAAGGTGACTAAAGATGACAAAGGTCTCCCATAAATAGAAGAGTGCATGCGAAAGGA
>10796_AAC_36-65-86
TGCAGAGGGGCCACTGTACGATTCTACTGCTTACACAGAGGTGAAAAGGATGCATTTTTAACTTAAATATATTATTAGCAGAGTTTCATC
>10796_ATA_36-65-86
TGCAGAGGGGCCACTGTACGATTCTACTGCTTACACAGAGGTGAAAAGGATGCATTTTTAACTTATATATATTATTAGCAGAGTTTAATC
>10796_ATC_36-65-86
TGCAGAGGGGCCACTGTACGATTCTACTGCTTACACAGAGGTGAAAAGGATGCATTTTTAACTTATATATATTATTAGCAGAGTTTCATC
>10796_GTC_36-65-86
TGCAGAGGGGCCACTGTACGATTCTACTGCTTACACGGAGGTGAAAAGGATGCATTTTTAACTTATATATATTATTAGCAGAGTTTCATC
>10830_AGCT_49-52-68-88
TGCAGAGCGAGTAGTTGTTGAGAAAAGTCCACCAAAGAGCCAAAGAGTTAAGGTATTTCATAATATTTCACAAGTTATTCCAAATTTTTA
>10830_GGCA_49-52-68-88
TGCAGAGCGAGTAGTTGTTGAGAAAAGTCCACCAAAGAGCCAAAGAGTTGAGGTATTTCATAATATTTCACAAGTTATTCCAAATTTTAA
>10830_GGGA_49-52-68-88
TGCAGAGCGAGTAGTTGTTGAGAAAAGTCCACCAAAGAGCCAAAGAGTTGAGGTATTTCATAATATTTGACAAGTTATTCCAAATTTTAA
>10830_GTCA_49-52-68-88
TGCAGAGCGAGTAGTTGTTGAGAAAAGTCCACCAAAGAGCCAAAGAGTTGAGTTATTTCATAATATTTCACAAGTTATTCCAAATTTTAA
>10948_AA_27-86
TGCAGTTGATGTTGCTAGAGGAACTTGATTCCAGTTGCTGGATGATATTAGTGACAAAAAAACAGGAGCCAGAGAAAAGTCCCTTCAATC
>10948_GA_27-86
TGCAGTTGATGTTGCTAGAGGAACTTGGTTCCAGTTGCTGGATGATATTAGTGACAAAAAAACAGGAGCCAGAGAAAAGTCCCTTCAATC
>10948_GG_27-86
TGCAGTTGATGTTGCTAGAGGAACTTGGTTCCAGTTGCTGGATGATATTAGTGACAAAAAAACAGGAGCCAGAGAAAAGTCCCTTCGATC
>11042_CA_14-66
TGCAGTGCCAAACACCAATATAATTTAATCGTAAAAACTTTACTAGAAGGTTAGGTTGTTTTAATTATTTACATACAATATACTTCTACC
>11042_CG_14-66
TGCAGTGCCAAACACCAATATAATTTAATCGTAAAAACTTTACTAGAAGGTTAGGTTGTTTTAATTGTTTACATACAATATACTTCTACC
>11042_TG_14-66
TGCAGTGCCAAACATCAATATAATTTAATCGTAAAAACTTTACTAGAAGGTTAGGTTGTTTTAATTGTTTACATACAATATACTTCTACC
>11100_GA_39-62
TGCAGTTTCTGACCATTTTCATTTATTTTTCTGGTTATTGTAACTTTTTTTTTTCCTCATAAATGGGATATTTGTTAGAAGCATAAAGCA
>11100_GG_39-62
TGCAGTTTCTGACCATTTTCATTTATTTTTCTGGTTATTGTAACTTTTTTTTTTCCTCATAAGTGGGATATTTGTTAGAAGCATAAAGCA
>11100_TA_39-62
TGCAGTTTCTGACCATTTTCATTTATTTTTCTGGTTATTTTAACTTTTTTTTTTCCTCATAAATGGGATATTTGTTAGAAGCATAAAGCA
>11124_AC_18-33
TGCAGTATAGACAGGTGTATATGACTTCTTAAACGAAACAGTGTTTTGAAATCATCAAAGTGGGAGTTTAACAATGTGAGTTCCTATCTT
>11124_AT_18-33
TGCAGTATAGACAGGTGTATATGACTTCTTAAATGAAACAGTGTTTTGAAATCATCAAAGTGGGAGTTTAACAATGTGAGTTCCTATCTT
>11124_CC_18-33
TGCAGTATAGACAGGTGTCTATGACTTCTTAAACGAAACAGTGTTTTGAAATCATCAAAGTGGGAGTTTAACAATGTGAGTTCCTATCTT
>11173_AGG_6-37-84
TGCAGAAATGATTAAGCAAATCATCCCCTAATTACAAGAAAAATAAATTAGTAAAAATGAAGGGTCTTTGAATATTAATTCAATGGGTAA
>11173_TCG_6-37-84
TGCAGATATGATTAAGCAAATCATCCCCTAATTACAACAAAAATAAATTAGTAAAAATGAAGGGTCTTTGAATATTAATTCAATGGGTAA
>11173_TGA_6-37-84
TGCAGATATGATTAAGCAAATCATCCCCTAATTACAAGAAAAATAAATTAGTAAAAATGAAGGGTCTTTGAATATTAATTCAATAGGTAA
>11173_TGG_6-37-84
TGCAGATATGATTAAGCAAATCATCCCCTAATTACAAGAAAAATAAATTAGTAAAAATGAAGGGTCTTTGAATATTAATTCAATGGGTAA
>11183_GTA_23-42-72
TGCAGATCAAAGCTGGGTTGAAGGTGACAAATATTTTTCCCATTCAGGTGGGTTTATGAGCACTACTTTTTCAAAGAAAATAAAAAATAT
>11183_TGA_23-42-72
TGCAGATCAAAGCTGGGTTGAAGTTGACAAATATTTTTCCCAGTCAGGTGGGTTTATGAGCACTACTTTTTCAAAGAAAATAAAAAATAT
>11183_TTA_23-42-72
TGCAGATCAAAGCTGGGTTGAAGTTGACAAATATTTTTCCCATTCAGGTGGGTTTATGAGCACTACTTTTTCAAAGAAAATAAAAAATAT
>11183_TTG_23-42-72
TGCAGATCAAAGCTGGGTTGAAGTTGACAAATATTTTTCCCATTCAGGTGGGTTTATGAGCACTACTTTTTCGAAGAAAATAAAAAATAT
>11226_C_79
TGCAGAAGGCTGTTCATCGAGGGCCTCTTTATTTTAAGAACAAGCCCAGCCCAAAGTCCACTTTAAGTTATGGACCAAACGGGAGTAATA
>11226_T_79
TGCAGAAGGCTGTTCATCGAGGGCCTCTTTATTTTAAGAACAAGCCCAGCCCAAAGTCCACTTTAAGTTATGGACCAAATGGGAGTAATA
>11264_ACC_38-62-65
TGCAGAGATCAGACAGAGAGAGGACGATTCTAAGTTGAATGCAAAACTGTTGTGATTGTTGTCGCCAATTCGAATGTTTTAGCCTCTTTC
>11264_AGA_38-62-65
TGCAGAGATCAGACAGAGAGAGGACGATTCTAAGTTGAATGCAAAACTGTTGTGATTGTTGTGGCAAATTCGAATGTTTTAGCCTCTTTC
>11264_AGC_38-62-65
TGCAGAGATCAGACAGAGAGAGGACGATTCTAAGTTGAATGCAAAACTGTTGTGATTGTTGTGGCCAATTCGAATGTTTTAGCCTCTTTC
>11264_TGC_38-62-65
TGCAGAGATCAGACAGAGAGAGGACGATTCTAAGTTGATTGCAAAACTGTTGTGATTGTTGTGGCCAATTCGAATGTTTTAGCCTCTTTC
>11358_ACA_47-48-51
TGCAGCTCCCTTAATGGAAAATACAGTATCTACGAAATAGGAAATTCACTTAAAAACCAAAATGAGGGTGCCAAATAGAGAAGCACAAAA
>11358_AGA_47-48-51
TGCAGCTCCCTTAATGGAAAATACAGTATCTACGAAATAGGAAATTCAGTTAAAAACCAAAATGAGGGTGCCAAATAGAGAAGCACAAAA
>11358_AGC_47-48-51
TGCAGCTCCCTTAATGGAAAATACAGTATCTACGAAATAGGAAATTCAGTTCAAAACCAAAATGAGGGTGCCAAATAGAGAAGCACAAAA
>11358_TGC_47-48-51
TGCAGCTCCCTTAATGGAAAATACAGTATCTACGAAATAGGAAATTCTGTTCAAAACCAAAATGAGGGTGCCAAATAGAGAAGCACAAAA
>11365_C_39
TGCAGCCGAAGCTTCCTGGGAGGCTGAGAAGGGTGTCTTCGTGAAGGAAAGTAAGGCTGATAAGGATGGAATGGAAGACGGATTATCATA
>11365_G_39
TGCAGCCGAAGCTTCCTGGGAGGCTGAGAAGGGTGTCTTGGTGAAGGAAAGTAAGGCTGATAAGGATGGAATGGAAGACGGATTATCATA
>11389_CG_49-67
TGCAGAAACATTATTTCCGCAGCAAACTAAAGTCCAATCTCCAATATAGCCAATTTATAAAATACCAGTTGACTTGAAATTTTCTAATTT
>11389_CT_49-67
TGCAGAAACATTATTTCCGCAGCAAACTAAAGTCCAATCTCCAATATAGCCAATTTATAAAATACCATTTGACTTGAAATTTTCTAATTT
>11389_GT_49-67
TGCAGAAACATTATTTCCGCAGCAAACTAAAGTCCAATCTCCAATATAGGCAATTTATAAAATACCATTTGACTTGAAATTTTCTAATTT
>11423_CCC_14-16-70
TGCAGTGGAATACCCACGTAAAATTGTAAATACTCCAGGACCTTTCTGTCACTTTTCTTTTCTGTTTTTTCTTCTCTTAAAATAAATAAA
>11423_CTA_14-16-70
TGCAGTGGAATACCCATGTAAAATTGTAAATACTCCAGGACCTTTCTGTCACTTTTCTTTTCTGTTTTTTATTCTCTTAAAATAAATAAA
>11423_CTC_14-16-70
TGCAGTGGAATACCCATGTAAAATTGTAAATACTCCAGGACCTTTCTGTCACTTTTCTTTTCTGTTTTTTCTTCTCTTAAAATAAATAAA
>11423_GCC_14-16-70
TGCAGTGGAATACCGACGTAAAATTGTAAATACTCCAGGACCTTTCTGTCACTTTTCTTTTCTGTTTTTTCTTCTCTTAAAATAAATAAA
>11510_CATCG_9-39-41-78-81
TGCAGCAATCAAATGGGACAGCTCCCTGTAGAAAATAAAAATACAGAATTAAGCACATCACTAACAACTAAAAATATCCGAGGCACAATT
>11510_GAACG_9-39-41-78-81
TGCAGCAATGAAATGGGACAGCTCCCTGTAGAAAATAAAAAAACAGAATTAAGCACATCACTAACAACTAAAAATATCCGAGGCACAATT
>11510_GATCA_9-39-41-78-81
TGCAGCAATGAAATGGGACAGCTCCCTGTAGAAAATAAAAATACAGAATTAAGCACATCACTAACAACTAAAAATATCCGAAGCACAATT
>11510_GATCG_9-39-41-78-81
TGCAGCAATGAAATGGGACAGCTCCCTGTAGAAAATAAAAATACAGAATTAAGCACATCACTAACAACTAAAAATATCCGAGGCACAATT
>11510_GATTG_9-39-41-78-81
TGCAGCAATGAAATGGGACAGCTCCCTGTAGAAAATAAAAATACAGAATTAAGCACATCACTAACAACTAAAAATATCTGAGGCACAATT
>11510_GGTCG_9-39-41-78-81
TGCAGCAATGAAATGGGACAGCTCCCTGTAGAAAATAAAGATACAGAATTAAGCACATCACTAACAACTAAAAATATCCGAGGCACAATT
>11613_A_41
TGCAGAGTGCAAAATTAGCCTGTTACCCATAATCACTAATAATCCAGCTAATGTTGTTATCCAGGGATTAAACCTAACAAATAAATCAAA
>11613_C_41
TGCAGAGTGCAAAATTAGCCTGTTACCCATAATCACTAATACTCCAGCTAATGTTGTTATCCAGGGATTAAACCTAACAAATAAATCAAA
>11615_G_60
TGCAGTGAAAAATCAAGAAATTAGAAGGGTGACGATTCATGGTTTGCCTCTTCATCTCTGGTGTCAGAAATTATTCAAAGCCATTGGTGA
>11615_T_60
TGCAGTGAAAAATCAAGAAATTAGAAGGGTGACGATTCATGGTTTGCCTCTTCATCTCTGTTGTCAGAAATTATTCAAAGCCATTGGTGA
>11673_CA_31-59
TGCAGCTCTCTTGTTTCAGACTCACCTTATACTGCTTATAGTAATGCTTACACCGACAAAGCCAACATCTTCTCAACTGGAATTCTAGCT
>11673_CC_31-59
TGCAGCTCTCTTGTTTCAGACTCACCTTATACTGCTTATAGTAATGCTTACACCGACAACGCCAACATCTTCTCAACTGGAATTCTAGCT
>11673_TA_31-59
TGCAGCTCTCTTGTTTCAGACTCACCTTATATTGCTTATAGTAATGCTTACACCGACAAAGCCAACATCTTCTCAACTGGAATTCTAGCT
>11679_CG_24-69
TGCAGGCAAATGCCAAAAACAGCACGCACACAGTAATAGAAGGTACTAATTAAGCATAAGATTGGGAATGGAGCTAGTACCTCATTTTGG
>11679_TA_24-69
TGCAGGCAAATGCCAAAAACAGCATGCACACAGTAATAGAAGGTACTAATTAAGCATAAGATTGGGAATAGAGCTAGTACCTCATTTTGG
>11679_TG_24-69
TGCAGGCAAATGCCAAAAACAGCATGCACACAGTAATAGAAGGTACTAATTAAGCATAAGATTGGGAATGGAGCTAGTACCTCATTTTGG
>11689_C_27
TGCAGAGCAATTGCTAGAGGATTTTTGCGATGTGGGTAGGGGAATTTACGCAGAAAAGATTAGTGTGGACTCGAGTTTGGTGGATTCTTC
>11689_T_27
TGCAGAGCAATTGCTAGAGGATTTTTGTGATGTGGGTAGGGGAATTTACGCAGAAAAGATTAGTGTGGACTCGAGTTTGGTGGATTCTTC
>11702_AG_33-77
TGCAGAAGCTTGTTGGCAATGAGATGAAATCTCATTGGCCTAAATCGGCCAGAGATTGAGACAGTAGAGAGAATACCGAGAGATTGGAGA
>11702_CA_33-77
TGCAGAAGCTTGTTGGCAATGAGATGAAATCTCCTTGGCCTAAATCGGCCAGAGATTGAGACAGTAGAGAGAATACCAAGAGATTGGAGA
>11702_CG_33-77
TGCAGAAGCTTGTTGGCAATGAGATGAAATCTCCTTGGCCTAAATCGGCCAGAGATTGAGACAGTAGAGAGAATACCGAGAGATTGGAGA
>11778_CTAAAA_5-73-84-86-87-89
TGCAGCAATGAAAGCAATCAGATTTCACATAAAAACAAGTAAACGGAACAGGACACCATCTAGCCATAACAAATTGAAAATAAAAAAAAA
>11778_TAATAA_5-73-84-86-87-89
TGCAGTAATGAAAGCAATCAGATTTCACATAAAAACAAGTAAACGGAACAGGACACCATCTAGCCATAACAAAATGAAAATAAAAATAAA
>11778_TTAAAA_5-73-84-86-87-89
TGCAGTAATGAAAGCAATCAGATTTCACATAAAAACAAGTAAACGGAACAGGACACCATCTAGCCATAACAAATTGAAAATAAAAAAAAA
>11778_TTAAAT_5-73-84-86-87-89
TGCAGTAATGAAAGCAATCAGATTTCACATAAAAACAAGTAAACGGAACAGGACACCATCTAGCCATAACAAATTGAAAATAAAAAAAAT
>11778_TTAATA_5-73-84-86-87-89
TGCAGTAATGAAAGCAATCAGATTTCACATAAAAACAAGTAAACGGAACAGGACACCATCTAGCCATAACAAATTGAAAATAAAAAATAA
>11778_TTATAA_5-73-84-86-87-89
TGCAGTAATGAAAGCAATCAGATTTCACATAAAAACAAGTAAACGGAACAGGACACCATCTAGCCATAACAAATTGAAAATAAAAATAAA
>11778_TTTAAT_5-73-84-86-87-89
TGCAGTAATGAAAGCAATCAGATTTCACATAAAAACAAGTAAACGGAACAGGACACCATCTAGCCATAACAAATTGAAAATAAATAAAAT
>11854_AATAG_29-30-36-67-80
TGCAGATACAGCAAAACACTATTGCTGTCAACATTTTCTTTTGATCACTTCTTTTTGAACTTTTGGTATTTGCTGGAAGTGCAGAAAATT
>11854_CAGAG_29-30-36-67-80
TGCAGATACAGCAAAACACTATTGCTGTCCACATTTGCTTTTGATCACTTCTTTTTGAACTTTTGGTATTTGCTGGAAGTGCAGAAAATT
>11854_CATAA_29-30-36-67-80
TGCAGATACAGCAAAACACTATTGCTGTCCACATTTTCTTTTGATCACTTCTTTTTGAACTTTTGGTATTTGCTGGAAGTACAGAAAATT
>11854_CATAG_29-30-36-67-80
TGCAGATACAGCAAAACACTATTGCTGTCCACATTTTCTTTTGATCACTTCTTTTTGAACTTTTGGTATTTGCTGGAAGTGCAGAAAATT
>11854_CATTG_29-30-36-67-80
TGCAGATACAGCAAAACACTATTGCTGTCCACATTTTCTTTTGATCACTTCTTTTTGAACTTTTGGTTTTTGCTGGAAGTGCAGAAAATT
>11854_CGTAA_29-30-36-67-80
TGCAGATACAGCAAAACACTATTGCTGTCCGCATTTTCTTTTGATCACTTCTTTTTGAACTTTTGGTATTTGCTGGAAGTACAGAAAATT
>11854_CGTTG_29-30-36-67-80
TGCAGATACAGCAAAACACTATTGCTGTCCGCATTTTCTTTTGATCACTTCTTTTTGAACTTTTGGTTTTTGCTGGAAGTGCAGAAAATT
>11864_AA_38-75
TGCAGGATTTATGGAATGATGAAGATCTTTTTTGGGCAAAAAAAGCAAGGGTTCATTGGCTGTAGCTTGGGGATAAGAATTCTAAATTCT
>11864_CA_38-75
TGCAGGATTTATGGAATGATGAAGATCTTTTTTGGGCACAAAAAGCAAGGGTTCATTGGCTGTAGCTTGGGGATAAGAATTCTAAATTCT
>11864_CG_38-75
TGCAGGATTTATGGAATGATGAAGATCTTTTTTGGGCACAAAAAGCAAGGGTTCATTGGCTGTAGCTTGGGGATAGGAATTCTAAATTCT
>12022_CAGA_42-44-72-78
TGCAGCTCCAACACTCAGCAAGACGATTGCGTTTATCGAATACGAAGTGAACTTCTGCTTAACAAGAAGGAAGGCAAAACCTGCTGTGAA
>12022_CAGG_42-44-72-78
TGCAGCTCCAACACTCAGCAAGACGATTGCGTTTATCGAATACGAAGTGAACTTCTGCTTAACAAGAAGGAAGGCAAAGCCTGCTGTGAA
>12022_CCAG_42-44-72-78
TGCAGCTCCAACACTCAGCAAGACGATTGCGTTTATCGAATACGCAGTGAACTTCTGCTTAACAAGAAGGAAAGCAAAGCCTGCTGTGAA
>12022_CCGG_42-44-72-78
TGCAGCTCCAACACTCAGCAAGACGATTGCGTTTATCGAATACGCAGTGAACTTCTGCTTAACAAGAAGGAAGGCAAAGCCTGCTGTGAA
>12022_TAGG_42-44-72-78
TGCAGCTCCAACACTCAGCAAGACGATTGCGTTTATCGAATATGAAGTGAACTTCTGCTTAACAAGAAGGAAGGCAAAGCCTGCTGTGAA
>12022_TCGG_42-44-72-78
TGCAGCTCCAACACTCAGCAAGACGATTGCGTTTATCGAATATGCAGTGAACTTCTGCTTAACAAGAAGGAAGGCAAAGCCTGCTGTGAA
>12103_AAAT_32-38-39-51
TGCAGCGCAAATGACTCGCCTTTTCCCTTTTCATGTGCAATCGATATAGACTGCAAAAAGGATAGCAACTCCTTGTGTCGTGATTGTTTT
>12103_ACCG_32-38-39-51
TGCAGCGCAAATGACTCGCCTTTTCCCTTTTCATGTGCCCTCGATATAGACGGCAAAAAGGATAGCAACTCCTTGTGTCGTGATTGTTTT
>12103_ACCT_32-38-39-51
TGCAGCGCAAATGACTCGCCTTTTCCCTTTTCATGTGCCCTCGATATAGACTGCAAAAAGGATAGCAACTCCTTGTGTCGTGATTGTTTT
>12103_GCCT_32-38-39-51
TGCAGCGCAAATGACTCGCCTTTTCCCTTTTCGTGTGCCCTCGATATAGACTGCAAAAAGGATAGCAACTCCTTGTGTCGTGATTGTTTT
>12110_C_48
TGCAGCGATTCCTCCACAAATGCCTCGGTATTTCAAAGGGTATATCTCCGAGTTCACAATCCAAGGTGCAGTTCCCATTCCAGGTGAGTA
>12110_T_48
TGCAGCGATTCCTCCACAAATGCCTCGGTATTTCAAAGGGTATATCTCTGAGTTCACAATCCAAGGTGCAGTTCCCATTCCAGGTGAGTA
>12146_C_34
TGCAGGATTTCTCCCAGGTTGATCCTGAAAGCCACCAAAAGACATTGTACCGCTCTCACCCTCGTTGTAATTCTGACCCAAAAGCATGTT
>12146_T_34
TGCAGGATTTCTCCCAGGTTGATCCTGAAAGCCATCAAAAGACATTGTACCGCTCTCACCCTCGTTGTAATTCTGACCCAAAAGCATGTT
>12190_CA_33-43
TGCAGATTTATCTGCATTGTTAAAAAACAACAACAATAAGAATAACCAATCCAAATCCGTCCGTGGAAATTTATCAGAGCAAATTTCAAT
>12190_CG_33-43
TGCAGATTTATCTGCATTGTTAAAAAACAACAACAATAAGAATGACCAATCCAAATCCGTCCGTGGAAATTTATCAGAGCAAATTTCAAT
>12190_TA_33-43
TGCAGATTTATCTGCATTGTTAAAAAACAACAATAATAAGAATAACCAATCCAAATCCGTCCGTGGAAATTTATCAGAGCAAATTTCAAT
>12203_C_77
TGCAGATGACAATTATGCCTGTTAACAGATAAACATTTCCAAACCTTATTTCAAGCTTCCATAACATAAGAAAAATACTTCATCATTAAA
>12203_T_77
TGCAGATGACAATTATGCCTGTTAACAGATAAACATTTCCAAACCTTATTTCAAGCTTCCATAACATAAGAAAAATATTTCATCATTAAA
>12303_CT_62-68
TGCAGACTGCATTACATGTTTATTAGGTTTGTTGTTAATAAACACAAAGACCTCCAACAGTACAAGATTGGAGATTAAATTTTAAATATT
>12303_TG_62-68
TGCAGACTGCATTACATGTTTATTAGGTTTGTTGTTAATAAACACAAAGACCTCCAACAGTATAAGATGGGAGATTAAATTTTAAATATT
>12303_TT_62-68
TGCAGACTGCATTACATGTTTATTAGGTTTGTTGTTAATAAACACAAAGACCTCCAACAGTATAAGATTGGAGATTAAATTTTAAATATT
>12319_CC_40-67
TGCAGCAGTAACTTCACCTTCTCTTTATTTTTTCTTGGCCCTAGGTGAGATCTTTGTTGTAATGCCACGCCCCACCTGAAAAGAGCTGCA
>12319_GC_40-67
TGCAGCAGTAACTTCACCTTCTCTTTATTTTTTCTTGGCCGTAGGTGAGATCTTTGTTGTAATGCCACGCCCCACCTGAAAAGAGCTGCA
>12319_GT_40-67
TGCAGCAGTAACTTCACCTTCTCTTTATTTTTTCTTGGCCGTAGGTGAGATCTTTGTTGTAATGCCATGCCCCACCTGAAAAGAGCTGCA
>12333_A_7
TGCAGTGAGGTCATCGTATTCTTAGTCAAGCTGTGTATTGGGCTCTCATTTCCAGACTTCAGTAGTTTTATTGGGTTTTTATAGAGTCGA
>12333_T_7
TGCAGTGTGGTCATCGTATTCTTAGTCAAGCTGTGTATTGGGCTCTCATTTCCAGACTTCAGTAGTTTTATTGGGTTTTTATAGAGTCGA
>12473_AAAT_6-31-58-68
TGCAGTACCACTAAAGACTAAAAGCTAGCTAACTTCAAAGTCCTAGAGAGAATGGGAAACCAGTAGCTTTCAACCAGCTACCACCACCAA
>12473_AAGT_6-31-58-68
TGCAGTACCACTAAAGACTAAAAGCTAGCTAACTTCAAAGTCCTAGAGAGAATGGGAAGCCAGTAGCTTTCAACCAGCTACCACCACCAA
>12473_AGGC_6-31-58-68
TGCAGTACCACTAAAGACTAAAAGCTAGCTAGCTTCAAAGTCCTAGAGAGAATGGGAAGCCAGTAGCTCTCAACCAGCTACCACCACCAA
>12473_CGGC_6-31-58-68
TGCAGTCCCACTAAAGACTAAAAGCTAGCTAGCTTCAAAGTCCTAGAGAGAATGGGAAGCCAGTAGCTCTCAACCAGCTACCACCACCAA
>12478_CA_62-63
TGCAGAAGATGTGAGTGAGACACACATCATCACATATATATAATTTTCAAATTATGGAAGAGCAGTGGCGCGTTAAAAAAGACACAAAAA
>12478_CG_62-63
TGCAGAAGATGTGAGTGAGACACACATCATCACATATATATAATTTTCAAATTATGGAAGAGCGGTGGCGCGTTAAAAAAGACACAAAAA
>12478_TG_62-63
TGCAGAAGATGTGAGTGAGACACACATCATCACATATATATAATTTTCAAATTATGGAAGAGTGGTGGCGCGTTAAAAAAGACACAAAAA
>12534_CCAGATCGG_25-39-41-49-57-63-67-79-89
TGCAGGTCCTTAATTGATAAGGTAACATCTAGAATTGCACAATGGACAAGCAAAAATATCTCCTTTGCAGGTAGATTACGACTTATTAGG
>12534_CCAGATCGT_25-39-41-49-57-63-67-79-89
TGCAGGTCCTTAATTGATAAGGTAACATCTAGAATTGCACAATGGACAAGCAAAAATATCTCCTTTGCAGGTAGATTACGACTTATTAGT
>12534_CCAGATTGG_25-39-41-49-57-63-67-79-89
TGCAGGTCCTTAATTGATAAGGTAACATCTAGAATTGCACAATGGACAAGCAAAAATATCTCCTTTGTAGGTAGATTACGACTTATTAGG
>12534_CCTCATCAG_25-39-41-49-57-63-67-79-89
TGCAGGTCCTTAATTGATAAGGTAACATCTAGAATTGCACATTGGACAACCAAAAATATCTCCTTTGCAGGTAGATTACAACTTATTAGG
>12534_CCTGAACAG_25-39-41-49-57-63-67-79-89
TGCAGGTCCTTAATTGATAAGGTAACATCTAGAATTGCACATTGGACAAGCAAAAATATCTCCATTGCAGGTAGATTACAACTTATTAGG
>12534_CCTGATCAG_25-39-41-49-57-63-67-79-89
TGCAGGTCCTTAATTGATAAGGTAACATCTAGAATTGCACATTGGACAAGCAAAAATATCTCCTTTGCAGGTAGATTACAACTTATTAGG
>12534_CCTGCTCAG_25-39-41-49-57-63-67-79-89
TGCAGGTCCTTAATTGATAAGGTAACATCTAGAATTGCACATTGGACAAGCAAAAATCTCTCCTTTGCAGGTAGATTACAACTTATTAGG
>12534_CTTGATCAG_25-39-41-49-57-63-67-79-89
TGCAGGTCCTTAATTGATAAGGTAACATCTAGAATTGCATATTGGACAAGCAAAAATATCTCCTTTGCAGGTAGATTACAACTTATTAGG
>12534_TCTGATCAG_25-39-41-49-57-63-67-79-89
TGCAGGTCCTTAATTGATAAGGTAATATCTAGAATTGCACATTGGACAAGCAAAAATATCTCCTTTGCAGGTAGATTACAACTTATTAGG
>12592_AA_22-35
TGCAGCAACAGCCCTGTTTATCACTCGTACCACACAAGGCGCAAAAGCCACCACTATAACCACCACCGCCAAGGCCACTACCAAAATTCC
>12592_CA_22-35
TGCAGCAACAGCCCTGTTTATCCCTCGTACCACACAAGGCGCAAAAGCCACCACTATAACCACCACCGCCAAGGCCACTACCAAAATTCC
>12592_CG_22-35
TGCAGCAACAGCCCTGTTTATCCCTCGTACCACACGAGGCGCAAAAGCCACCACTATAACCACCACCGCCAAGGCCACTACCAAAATTCC
>12602_CAT_13-19-66
TGCAGTGTTGATTCGATTTACCTCCTCCATTGCAGGAAAGATGTTATCTTGGAGAGCTGGAGGTTCTCTGAAGAATAATGTTATGGTAAA
>12602_CTT_13-19-66
TGCAGTGTTGATTCGATTTTCCTCCTCCATTGCAGGAAAGATGTTATCTTGGAGAGCTGGAGGTTCTCTGAAGAATAATGTTATGGTAAA
>12602_TTC_13-19-66
TGCAGTGTTGATTTGATTTTCCTCCTCCATTGCAGGAAAGATGTTATCTTGGAGAGCTGGAGGTTCCCTGAAGAATAATGTTATGGTAAA
>12602_TTT_13-19-66
TGCAGTGTTGATTTGATTTTCCTCCTCCATTGCAGGAAAGATGTTATCTTGGAGAGCTGGAGGTTCTCTGAAGAATAATGTTATGGTAAA
>12614_CA_64-65
TGCAGATCACAATCACATCTCTCTCTCTCCCTCTCTTCCTCTTTACACACACACATGCAGCATCCACAAGCCTGAGAATGGCATAAATGA
>12614_CG_64-65
TGCAGATCACAATCACATCTCTCTCTCTCCCTCTCTTCCTCTTTACACACACACATGCAGCATCCGCAAGCCTGAGAATGGCATAAATGA
>12614_TG_64-65
TGCAGATCACAATCACATCTCTCTCTCTCCCTCTCTTCCTCTTTACACACACACATGCAGCATCTGCAAGCCTGAGAATGGCATAAATGA
>12679_ATA_51-67-84
TGCAGGACCAAATCTAGATACTATTCAATCGCTATCAATTAAGCATGGATTATATTGACAAATCCTTTGTAAAAAATAAATAAAAAAATG
>12679_CCA_51-67-84
TGCAGGACCAAATCTAGATACTATTCAATCGCTATCAATTAAGCATGGATTCTATTGACAAATCCTTCGTAAAAAATAAATAAAAAAATG
>12679_CTA_51-67-84
TGCAGGACCAAATCTAGATACTATTCAATCGCTATCAATTAAGCATGGATTCTATTGACAAATCCTTTGTAAAAAATAAATAAAAAAATG
>12679_CTT_51-67-84
TGCAGGACCAAATCTAGATACTATTCAATCGCTATCAATTAAGCATGGATTCTATTGACAAATCCTTTGTAAAAAATAAATAAATAAATG
>12727_AGC_43-72-73
TGCAGTTGCCCCAAGTAGTTTTTTAGGACTAGCATCCAGGTAGAGCAAGCATCTTTCATGTTCTTCATGAATGCTAAACTCACTGGCAAC
>12727_TAC_43-72-73
TGCAGTTGCCCCAAGTAGTTTTTTAGGACTAGCATCCAGGTAGTGCAAGCATCTTTCATGTTCTTCATGAATACTAAACTCACTGGCAAC
>12727_TGC_43-72-73
TGCAGTTGCCCCAAGTAGTTTTTTAGGACTAGCATCCAGGTAGTGCAAGCATCTTTCATGTTCTTCATGAATGCTAAACTCACTGGCAAC
>12727_TGT_43-72-73
TGCAGTTGCCCCAAGTAGTTTTTTAGGACTAGCATCCAGGTAGTGCAAGCATCTTTCATGTTCTTCATGAATGTTAAACTCACTGGCAAC
>12750_AATC_17-24-28-64
TGCAGGTCTCGAGCCCCATAGCATATGATTGTGACAACACACCAGGCCGCCGCAGAAATAGAGACGCTTGGACGAGGCTGTCCAATTACT
>12750_GACC_17-24-28-64
TGCAGGTCTCGAGCCCCGTAGCATATGACTGTGACAACACACCAGGCCGCCGCAGAAATAGAGACGCTTGGACGAGGCTGTCCAATTACT
>12750_GATC_17-24-28-64
TGCAGGTCTCGAGCCCCGTAGCATATGATTGTGACAACACACCAGGCCGCCGCAGAAATAGAGACGCTTGGACGAGGCTGTCCAATTACT
>12750_GATT_17-24-28-64
TGCAGGTCTCGAGCCCCGTAGCATATGATTGTGACAACACACCAGGCCGCCGCAGAAATAGAGATGCTTGGACGAGGCTGTCCAATTACT
>12750_GGTC_17-24-28-64
TGCAGGTCTCGAGCCCCGTAGCATGTGATTGTGACAACACACCAGGCCGCCGCAGAAATAGAGACGCTTGGACGAGGCTGTCCAATTACT
>12751_A_36
TGCAGATCAAACTGACATACCAGCAACAGGTTTGCTATGCATTAGTGATTGCGCGACGTGTCCTGTCATATGCTCACCACCTCCACCACC
>12751_G_36
TGCAGATCAAACTGACATACCAGCAACAGGTTTGCTGTGCATTAGTGATTGCGCGACGTGTCCTGTCATATGCTCACCACCTCCACCACC
>12830_CAC_9-17-58
TGCAGTTTGCGATGAGGATGTCAATGCTTTTCGGGATTATGTTGTGCTTGGTGAATAGCTCTTGGACTACTGAAAAAAGTACTGTTTCGA
>12830_TAC_9-17-58
TGCAGTTTGTGATGAGGATGTCAATGCTTTTCGGGATTATGTTGTGCTTGGTGAATAGCTCTTGGACTACTGAAAAAAGTACTGTTTCGA
>12830_TAT_9-17-58
TGCAGTTTGTGATGAGGATGTCAATGCTTTTCGGGATTATGTTGTGCTTGGTGAATAGTTCTTGGACTACTGAAAAAAGTACTGTTTCGA
>12830_TTC_9-17-58
TGCAGTTTGTGATGAGGTTGTCAATGCTTTTCGGGATTATGTTGTGCTTGGTGAATAGCTCTTGGACTACTGAAAAAAGTACTGTTTCGA
>12845_CA_36-78
TGCAGATGTGAATAATGACTTGGCAGTTGTGGAATACGTTGAAGATATGTACAAGTTCTACAAGATAGTTGAGGTATAAATATCATCCTG
>12845_CT_36-78
TGCAGATGTGAATAATGACTTGGCAGTTGTGGAATACGTTGAAGATATGTACAAGTTCTACAAGATAGTTGAGGTATATATATCATCCTG
>12845_TT_36-78
TGCAGATGTGAATAATGACTTGGCAGTTGTGGAATATGTTGAAGATATGTACAAGTTCTACAAGATAGTTGAGGTATATATATCATCCTG
>12921_A_35
TGCAGCAGACAATACTTGTGCAGTGGACTAGTGGGACCTTCATATCTTGCTTTTGGTAAATTGACATTTCAAGTTCTTCTCCCCTTTGTC
>12921_C_35
TGCAGCAGACAATACTTGTGCAGTGGACTAGTGGGCCCTTCATATCTTGCTTTTGGTAAATTGACATTTCAAGTTCTTCTCCCCTTTGTC
>12930_AA_78-82
TGCAGCAATTACCTTTCTCAAAGAAAGAATTCTCTTCTCCCATTGTTGGGATTCTTTCGGGTTTCTTGTTCTGATATTATATATAATAGT
>12930_AG_78-82
TGCAGCAATTACCTTTCTCAAAGAAAGAATTCTCTTCTCCCATTGTTGGGATTCTTTCGGGTTTCTTGTTCTGATATTATATGTAATAGT
>12930_GA_78-82
TGCAGCAATTACCTTTCTCAAAGAAAGAATTCTCTTCTCCCATTGTTGGGATTCTTTCGGGTTTCTTGTTCTGATATTGTATATAATAGT
>12937_AA_34-43
TGCAGTTCCATCAATCATTTCAATAAGTTCGTAGATTGCATATAGCAAAAGGTAATACTTTTAAGGATTCAAAAGACAATTCACAGGAAA
>12937_TA_34-43
TGCAGTTCCATCAATCATTTCAATAAGTTCGTAGTTTGCATATAGCAAAAGGTAATACTTTTAAGGATTCAAAAGACAATTCACAGGAAA
>12937_TC_34-43
TGCAGTTCCATCAATCATTTCAATAAGTTCGTAGTTTGCATATCGCAAAAGGTAATACTTTTAAGGATTCAAAAGACAATTCACAGGAAA
>12959_AC_9-18
TGCAGAAAAAGACTGGTTCAAAAGTCAACAAGGCTCACATCCTATCTGCCACATCTTACTTTTTATCCCCAACTTAGCGTTTAAAGTAAA
>12959_TC_9-18
TGCAGAAAATGACTGGTTCAAAAGTCAACAAGGCTCACATCCTATCTGCCACATCTTACTTTTTATCCCCAACTTAGCGTTTAAAGTAAA
>12959_TT_9-18
TGCAGAAAATGACTGGTTTAAAAGTCAACAAGGCTCACATCCTATCTGCCACATCTTACTTTTTATCCCCAACTTAGCGTTTAAAGTAAA
>13027_AA_12-18
TGCAGAAATTAAATATAAACGCCAAAAGAAAAAATTAGTACACAGCAATTACTTTTACGGCGAGGAGTCCAAGCGTGAAAGCGCTTCCTT
>13027_AT_12-18
TGCAGAAATTAAATATAATCGCCAAAAGAAAAAATTAGTACACAGCAATTACTTTTACGGCGAGGAGTCCAAGCGTGAAAGCGCTTCCTT
>13027_TA_12-18
TGCAGAAATTAATTATAAACGCCAAAAGAAAAAATTAGTACACAGCAATTACTTTTACGGCGAGGAGTCCAAGCGTGAAAGCGCTTCCTT
>13032_C_83
TGCAGTATTTGTTTGGATTTTGCGTTGAAGGATCTTGATGCATGTTGCAATTCTCGTCAAGGTGGAACTGTTTTTAGCAGGAACTGTAAT
>13032_T_83
TGCAGTATTTGTTTGGATTTTGCGTTGAAGGATCTTGATGCATGTTGCAATTCTCGTCAAGGTGGAACTGTTTTTAGCAGGAATTGTAAT
>13047_AC_44-78
TGCAGACCCTTGCCTTCCCTAGGTTGTGGCCCAAGCAGTAGCAAAAGTACAATCTTTTGAAATCCGTTTTGTAACTAACAATCCAAACAA
>13047_AT_44-78
TGCAGACCCTTGCCTTCCCTAGGTTGTGGCCCAAGCAGTAGCAAAAGTACAATCTTTTGAAATCCGTTTTGTAACTAATAATCCAAACAA
>13047_CT_44-78
TGCAGACCCTTGCCTTCCCTAGGTTGTGGCCCAAGCAGTAGCAACAGTACAATCTTTTGAAATCCGTTTTGTAACTAATAATCCAAACAA
>13049_A_52
TGCAGAGGATGGGAATAGGGTTTTTCCTATCCGTGCTCACAATGGTGGTATCAGCTTTAGTAGAGGCCAAAAGGGTCAGCGTTGCAGCAG
>13049_G_52
TGCAGAGGATGGGAATAGGGTTTTTCCTATCCGTGCTCACAATGGTGGTATCGGCTTTAGTAGAGGCCAAAAGGGTCAGCGTTGCAGCAG
>13182_A_40
TGCAGCTATCTTATTCTAAAATTATCACAGTATCTATTTCACGAATCTGGTTGGGGCACACTTGGATATGACTTGAAAATATTTCAGGAT
>13182_T_40
TGCAGCTATCTTATTCTAAAATTATCACAGTATCTATTTCTCGAATCTGGTTGGGGCACACTTGGATATGACTTGAAAATATTTCAGGAT
>13230_AC_13-65
TGCAGCCTAGAGCATCAAAAATTGCAAACATCGATAAACAACAGACTCACAAGCGTTTAAGTGACCGCAAACCCCCAATTTCTGCTGGAA
>13230_AT_13-65
TGCAGCCTAGAGCATCAAAAATTGCAAACATCGATAAACAACAGACTCACAAGCGTTTAAGTGACTGCAAACCCCCAATTTCTGCTGGAA
>13230_GT_13-65
TGCAGCCTAGAGCGTCAAAAATTGCAAACATCGATAAACAACAGACTCACAAGCGTTTAAGTGACTGCAAACCCCCAATTTCTGCTGGAA
>13265_AA_12-62
TGCAGCATTTCCATTTTGACAAAACCCAGAAATCATGGCATTCCAAGAACCCCTATCTCGAAATGGCATATTATTAAATATTTTATTGGC
>13265_AT_12-62
TGCAGCATTTCCATTTTGACAAAACCCAGAAATCATGGCATTCCAAGAACCCCTATCTCGAATTGGCATATTATTAAATATTTTATTGGC
>13265_GA_12-62
TGCAGCATTTCCGTTTTGACAAAACCCAGAAATCATGGCATTCCAAGAACCCCTATCTCGAAATGGCATATTATTAAATATTTTATTGGC
>13339_GTC_11-41-81
TGCAGCAATAGGATTGGACAAAAACAACCTGGTAAAGTATGTTAGAAAAAGTGGATATTTCCAGGTCACTGACTTGGGTCGCATTGCTAG
>13339_TAG_11-41-81
TGCAGCAATAGTATTGGACAAAAACAACCTGGTAAAGTATGATAGAAAAAGTGGATATTTCCAGGTCACTGACTTGGGTCGGATTGCTAG
>13339_TTC_11-41-81
TGCAGCAATAGTATTGGACAAAAACAACCTGGTAAAGTATGTTAGAAAAAGTGGATATTTCCAGGTCACTGACTTGGGTCGCATTGCTAG
>13448_C_19
TGCAGCTCCCATAGCTCTACGGATCTGTTCCACTTCTTCAGCTACATCCTGTAGGACACTTATTCTCTCAAGAAATGGCAAATGTGAAAG
>13448_T_19
TGCAGCTCCCATAGCTCTATGGATCTGTTCCACTTCTTCAGCTACATCCTGTAGGACACTTATTCTCTCAAGAAATGGCAAATGTGAAAG
>13489_C_42
TGCAGTTTTGGCATGCACTGCCAGCTCTAGGACGATGGTCCCCAAAAAACCCAATCTATTTGGCATGCATTGCCAGCCCTTTAGAAGGAT
>13489_T_42
TGCAGTTTTGGCATGCACTGCCAGCTCTAGGACGATGGTCCCTAAAAAACCCAATCTATTTGGCATGCATTGCCAGCCCTTTAGAAGGAT
>13547_CA_43-82
TGCAGCTCCTCAGCACCCCCTTGGGTCCCTTCGCCGCCGTCGACTGCCTCAGCTGCTGCATGAGCAGATCCATATCAACCCCATTCCCCA
>13547_CG_43-82
TGCAGCTCCTCAGCACCCCCTTGGGTCCCTTCGCCGCCGTCGACTGCCTCAGCTGCTGCATGAGCAGATCCATATCAACCCCGTTCCCCA
>13547_TA_43-82
TGCAGCTCCTCAGCACCCCCTTGGGTCCCTTCGCCGCCGTCGATTGCCTCAGCTGCTGCATGAGCAGATCCATATCAACCCCATTCCCCA
>13570_A_61
TGCAGTTACTTGTGAAATCGAATATAGGCTAAAAATTGAGTGCTTACTCTGTCTTGAAGTTAATCTTTGAGAATTTGGTGAAATTGTTTG
>13570_G_61
TGCAGTTACTTGTGAAATCGAATATAGGCTAAAAATTGAGTGCTTACTCTGTCTTGAAGTTGATCTTTGAGAATTTGGTGAAATTGTTTG
>13616_AAT_33-81-89
TGCAGATTTCAAGGCCTATTCGTCCATTAGTTCAAAAATTGCATGAAGCCCTAAAATCTTAATATTCAACAATGGTAGCATAGGAGATGT
>13616_CAA_33-81-89
TGCAGATTTCAAGGCCTATTCGTCCATTAGTTCCAAAATTGCATGAAGCCCTAAAATCTTAATATTCAACAATGGTAGCATAGGAGATGA
>13616_CAT_33-81-89
TGCAGATTTCAAGGCCTATTCGTCCATTAGTTCCAAAATTGCATGAAGCCCTAAAATCTTAATATTCAACAATGGTAGCATAGGAGATGT
>13616_CGT_33-81-89
TGCAGATTTCAAGGCCTATTCGTCCATTAGTTCCAAAATTGCATGAAGCCCTAAAATCTTAATATTCAACAATGGTAGCATGGGAGATGT
>13709_CATTA_6-14-19-33-61
TGCAGCCTCCACTCATATATCTCATATGTAATTTTCAAATGTACCTTCTACCAAAATATAGAAAGCATTTTACAGAACATTTTGCCAAAA
>13709_CGCTA_6-14-19-33-61
TGCAGCCTCCACTCGTATACCTCATATGTAATTTTCAAATGTACCTTCTACCAAAATATAGAAAGCATTTTACAGAACATTTTGCCAAAA
>13709_CGTGA_6-14-19-33-61
TGCAGCCTCCACTCGTATATCTCATATGTAATTGTCAAATGTACCTTCTACCAAAATATAGAAAGCATTTTACAGAACATTTTGCCAAAA
>13709_CGTTA_6-14-19-33-61
TGCAGCCTCCACTCGTATATCTCATATGTAATTTTCAAATGTACCTTCTACCAAAATATAGAAAGCATTTTACAGAACATTTTGCCAAAA
>13709_CGTTC_6-14-19-33-61
TGCAGCCTCCACTCGTATATCTCATATGTAATTTTCAAATGTACCTTCTACCAAAATATAGCAAGCATTTTACAGAACATTTTGCCAAAA
>13709_GGTTA_6-14-19-33-61
TGCAGCGTCCACTCGTATATCTCATATGTAATTTTCAAATGTACCTTCTACCAAAATATAGAAAGCATTTTACAGAACATTTTGCCAAAA
>13746_AG_61-84
TGCAGCTGAGACAAGAAAAGTTGTTCAACAGAGATCTATTACCAGGTGAGAGAAGTTGTTCAAGTAGTTTGTATATAATATATAGAGAGA
>13746_AT_61-84
TGCAGCTGAGACAAGAAAAGTTGTTCAACAGAGATCTATTACCAGGTGAGAGAAGTTGTTCAAGTAGTTTGTATATAATATATATAGAGA
>13746_GG_61-84
TGCAGCTGAGACAAGAAAAGTTGTTCAACAGAGATCTATTACCAGGTGAGAGAAGTTGTTCGAGTAGTTTGTATATAATATATAGAGAGA
>13763_ATAG_13-17-28-48
TGCAGTATTTAAAAGCATTATTGGAAAAATTAAAAATGTACTGTCCATGATGGACCACGAAGACTTATAAATGAAGTCACTAACAGAGAA
>13763_GCAG_13-17-28-48
TGCAGTATTTAAAGGCACTATTGGAAAAATTAAAAATGTACTGTCCATGATGGACCACGAAGACTTATAAATGAAGTCACTAACAGAGAA
>13763_GTAA_13-17-28-48
TGCAGTATTTAAAGGCATTATTGGAAAAATTAAAAATGTACTGTCCATAATGGACCACGAAGACTTATAAATGAAGTCACTAACAGAGAA
>13763_GTAG_13-17-28-48
TGCAGTATTTAAAGGCATTATTGGAAAAATTAAAAATGTACTGTCCATGATGGACCACGAAGACTTATAAATGAAGTCACTAACAGAGAA
>13763_GTTG_13-17-28-48
TGCAGTATTTAAAGGCATTATTGGAAAATTTAAAAATGTACTGTCCATGATGGACCACGAAGACTTATAAATGAAGTCACTAACAGAGAA
>13836_CAC_61-70-85
TGCAGAACAATGTAGTGGTTTGTAGTCCATGGTATTGGCTGCTGAACTGTGTACAGGTATTCGATCCCTAACACACACACACACACACAC
>13836_CCA_61-70-85
TGCAGAACAATGTAGTGGTTTGTAGTCCATGGTATTGGCTGCTGAACTGTGTACAGGTATTCGATCCCTACCACACACACACACAAACAC
>13836_CCC_61-70-85
TGCAGAACAATGTAGTGGTTTGTAGTCCATGGTATTGGCTGCTGAACTGTGTACAGGTATTCGATCCCTACCACACACACACACACACAC
>13836_GCC_61-70-85
TGCAGAACAATGTAGTGGTTTGTAGTCCATGGTATTGGCTGCTGAACTGTGTACAGGTATTGGATCCCTACCACACACACACACACACAC
>13863_ACG_20-53-66
TGCAGTTCGTTATTCATTCTACCGATACTACACATTTTTGTTGTTTACTTGATCGCCTAAAGAAAGGATACGGTTTACCAACGGTTTAGT
>13863_CCA_20-53-66
TGCAGTTCGTTATTCATTCTCCCGATACTACACATTTTTGTTGTTTACTTGATCGCCTAAAGAAAGAATACGGTTTACCAACGGTTTAGT
>13863_CCG_20-53-66
TGCAGTTCGTTATTCATTCTCCCGATACTACACATTTTTGTTGTTTACTTGATCGCCTAAAGAAAGGATACGGTTTACCAACGGTTTAGT
>13863_CTG_20-53-66
TGCAGTTCGTTATTCATTCTCCCGATACTACACATTTTTGTTGTTTACTTGATTGCCTAAAGAAAGGATACGGTTTACCAACGGTTTAGT
>13876_AAC_12-36-72
TGCAGTTTCATTAGTCATCATACTTTGTGTGTAACAATTATAATGTAGCATGATAAAGCTAGGCTTAATAGCCTGTCAAAAACTTAGATA
>13876_AAT_12-36-72
TGCAGTTTCATTAGTCATCATACTTTGTGTGTAACAATTATAATGTAGCATGATAAAGCTAGGCTTAATAGCTTGTCAAAAACTTAGATA
>13876_ATT_12-36-72
TGCAGTTTCATTAGTCATCATACTTTGTGTGTAACATTTATAATGTAGCATGATAAAGCTAGGCTTAATAGCTTGTCAAAAACTTAGATA
>13876_TAT_12-36-72
TGCAGTTTCATTTGTCATCATACTTTGTGTGTAACAATTATAATGTAGCATGATAAAGCTAGGCTTAATAGCTTGTCAAAAACTTAGATA
>14132_GAGG_18-23-57-73
TGCAGAATAGTTGAGACTGTTTAATAAAATTTTTGTTCGAGAGAAGCCCAAATAGCTGTGTACTTCCATATTTGCTTAAAATTGTCAATA
>14132_GGGT_18-23-57-73
TGCAGAATAGTTGAGACTGTTTAGTAAAATTTTTGTTCGAGAGAAGCCCAAATAGCTGTGTACTTCCATATTTTCTTAAAATTGTCAATA
>14132_TGAT_18-23-57-73
TGCAGAATAGTTGAGACTTTTTAGTAAAATTTTTGTTCGAGAGAAGCCCAAATAGCTATGTACTTCCATATTTTCTTAAAATTGTCAATA
>14133_C_19
TGCAGCAGCATCAAGCTTCCGACAGCGAACTTCTGGTATGTGAATATTGCCAAGATCCTTCTAGCTGAATTTGGAAAGACTTTTCAGTAA
>14133_T_19
TGCAGCAGCATCAAGCTTCTGACAGCGAACTTCTGGTATGTGAATATTGCCAAGATCCTTCTAGCTGAATTTGGAAAGACTTTTCAGTAA
>14263_CA_59-89
TGCAGCAGCATTCACCTGAATGAAACCACGACTCAAATTTAAGTCCGTGTAGGGGCAAACGGGCGCGTGTGTTATTTGCAAGGATTAAAA
>14263_TA_59-89
TGCAGCAGCATTCACCTGAATGAAACCACGACTCAAATTTAAGTCCGTGTAGGGGCAAATGGGCGCGTGTGTTATTTGCAAGGATTAAAA
>14263_TG_59-89
TGCAGCAGCATTCACCTGAATGAAACCACGACTCAAATTTAAGTCCGTGTAGGGGCAAATGGGCGCGTGTGTTATTTGCAAGGATTAAAG
>14338_AACA_29-34-38-42
TGCAGTTAGTTATACTAACGAATTTTCGAAGAATATTTCGTGAAATAGTGCTATTTAGACTCGAAGAGAGAGAGGGAACAGGAGAACTTT
>14338_AACG_29-34-38-42
TGCAGTTAGTTATACTAACGAATTTTCGAAGAATATTTCGTGGAATAGTGCTATTTAGACTCGAAGAGAGAGAGGGAACAGGAGAACTTT
>14338_GACG_29-34-38-42
TGCAGTTAGTTATACTAACGAATTTTCGAGGAATATTTCGTGGAATAGTGCTATTTAGACTCGAAGAGAGAGAGGGAACAGGAGAACTTT
>14338_GTAG_29-34-38-42
TGCAGTTAGTTATACTAACGAATTTTCGAGGAATTTTTAGTGGAATAGTGCTATTTAGACTCGAAGAGAGAGAGGGAACAGGAGAACTTT
>14338_GTCG_29-34-38-42
TGCAGTTAGTTATACTAACGAATTTTCGAGGAATTTTTCGTGGAATAGTGCTATTTAGACTCGAAGAGAGAGAGGGAACAGGAGAACTTT
>14343_CC_5-14
TGCAGCATAAGACTCCCCAGATTCTGGTGACCAAGAGAATTGACTGTTCTTTGTTGGGGAGAAGCCAGTTATGGATGCCATTTTCTCATC
>14343_TG_5-14
TGCAGTATAAGACTGCCCAGATTCTGGTGACCAAGAGAATTGACTGTTCTTTGTTGGGGAGAAGCCAGTTATGGATGCCATTTTCTCATC
>14452_A_85
TGCAGAAGCTCGTACTAATAAGCATTAGGTGACAGGTTCGAGTTTGAGAGCAGAAAAATTTGTGTAAAAATAGTGTAAAACAGTCAAAGG
>14452_G_85
TGCAGAAGCTCGTACTAATAAGCATTAGGTGACAGGTTCGAGTTTGAGAGCAGAAAAATTTGTGTAAAAATAGTGTAAAACAGTCGAAGG
>14479_CAC_9-66-76
TGCAGCCTTCGCATTCCAAATTTGTTTCTCTTCTTCACCCAATTCCTATCATTCAGAGAAACACCAAAGTGGTTAGCTTTCAAATTATAA
>14479_CAT_9-66-76
TGCAGCCTTCGCATTCCAAATTTGTTTCTCTTCTTCACCCAATTCCTATCATTCAGAGAAACACCAAAGTGGTTAGTTTTCAAATTATAA
>14479_CGT_9-66-76
TGCAGCCTTCGCATTCCAAATTTGTTTCTCTTCTTCACCCAATTCCTATCATTCAGAGAAACACCAGAGTGGTTAGTTTTCAAATTATAA
>14479_TAT_9-66-76
TGCAGCCTTTGCATTCCAAATTTGTTTCTCTTCTTCACCCAATTCCTATCATTCAGAGAAACACCAAAGTGGTTAGTTTTCAAATTATAA
>14487_AA_85-86
TGCAGTCTACCAGTTATACCCTACATACAGAAGAGAAGAGGAGAGAAAAACTTGTGGAGCAAACTAGGTCCAGATGACACTTATTAATAG
>14487_AG_85-86
TGCAGTCTACCAGTTATACCCTACATACAGAAGAGAAGAGGAGAGAAAAACTTGTGGAGCAAACTAGGTCCAGATGACACTTATTAGTAG
>14487_TA_85-86
TGCAGTCTACCAGTTATACCCTACATACAGAAGAGAAGAGGAGAGAAAAACTTGTGGAGCAAACTAGGTCCAGATGACACTTATTTATAG
>14587_CC_11-54
TGCAGTGAGACCAATAATCCAGGATCTTTGCAGGTAGATACCCAGCATGTGGTACTGCCCTGCCCCAAATGCTTGCCCACACAAAGTCTC
>14587_CT_11-54
TGCAGTGAGACCAATAATCCAGGATCTTTGCAGGTAGATACCCAGCATGTGGTATTGCCCTGCCCCAAATGCTTGCCCACACAAAGTCTC
>14587_TT_11-54
TGCAGTGAGACTAATAATCCAGGATCTTTGCAGGTAGATACCCAGCATGTGGTATTGCCCTGCCCCAAATGCTTGCCCACACAAAGTCTC
>14633_CA_51-63
TGCAGGTGATCCAAAAGTATTAAACGGCCAGGGCAAAGATATCCTAAACCTCCGCTCTACAGTACGAGGTGTCAGAGGACTTTCCTGAGA
>14633_CT_51-63
TGCAGGTGATCCAAAAGTATTAAACGGCCAGGGCAAAGATATCCTAAACCTCCGCTCTACAGTTCGAGGTGTCAGAGGACTTTCCTGAGA
>14633_TA_51-63
TGCAGGTGATCCAAAAGTATTAAACGGCCAGGGCAAAGATATCCTAAACCTTCGCTCTACAGTACGAGGTGTCAGAGGACTTTCCTGAGA
>14633_TT_51-63
TGCAGGTGATCCAAAAGTATTAAACGGCCAGGGCAAAGATATCCTAAACCTTCGCTCTACAGTTCGAGGTGTCAGAGGACTTTCCTGAGA
>14645_A_16
TGCAGGGTCCCACCATAGGATTCCTACGGTCCTACCTTCCAGGACTTAGTCCAAAAGACCAACAAGAACCAAACATACACTATCTTAGAT
>14645_G_16
TGCAGGGTCCCACCATGGGATTCCTACGGTCCTACCTTCCAGGACTTAGTCCAAAAGACCAACAAGAACCAAACATACACTATCTTAGAT
>14668_A_17
TGCAGCCGAGAACTTGAAAGTATCAGATGACGTGAAATGGCCAGAGGGATCGAGTACTGCAAGTCTACTGTTGTTGTACGTGATCCTTCC
>14668_C_17
TGCAGCCGAGAACTTGACAGTATCAGATGACGTGAAATGGCCAGAGGGATCGAGTACTGCAAGTCTACTGTTGTTGTACGTGATCCTTCC
>14671_CCG_43-58-64
TGCAGACTCACGAATTGCTGTGCAAATATTTTCTGGTTCAGACCAGAGCACAGACCAACTTTCGGTGCCATTGGATGTCTTGGGATGATA
>14671_CCT_43-58-64
TGCAGACTCACGAATTGCTGTGCAAATATTTTCTGGTTCAGACCAGAGCACAGACCAACTTTCGTTGCCATTGGATGTCTTGGGATGATA
>14671_CTT_43-58-64
TGCAGACTCACGAATTGCTGTGCAAATATTTTCTGGTTCAGACCAGAGCACAGACCAATTTTCGTTGCCATTGGATGTCTTGGGATGATA
>14671_GCT_43-58-64
TGCAGACTCACGAATTGCTGTGCAAATATTTTCTGGTTCAGACGAGAGCACAGACCAACTTTCGTTGCCATTGGATGTCTTGGGATGATA
>14693_A_51
TGCAGGAGACTTGCCATTGTTCTTCTGGAAGTGGACTAGACCTTTAGGAAAAACAAATATTTCACCTTTCTTGATGGACTTGGAATGGAG
>14693_C_51
TGCAGGAGACTTGCCATTGTTCTTCTGGAAGTGGACTAGACCTTTAGGAAACACAAATATTTCACCTTTCTTGATGGACTTGGAATGGAG
>14723_AT_8-55
TGCAGAATAATGCAATTTTTGTAGCCAAACAAGGCTATATGTATATATGTATATATATATATCACTGCGTTATAAACCAATTTAATGGGT
>14723_CA_8-55
TGCAGAATCATGCAATTTTTGTAGCCAAACAAGGCTATATGTATATATGTATATAAATATATCACTGCGTTATAAACCAATTTAATGGGT
>14723_CG_8-55
TGCAGAATCATGCAATTTTTGTAGCCAAACAAGGCTATATGTATATATGTATATAGATATATCACTGCGTTATAAACCAATTTAATGGGT
>14723_CT_8-55
TGCAGAATCATGCAATTTTTGTAGCCAAACAAGGCTATATGTATATATGTATATATATATATCACTGCGTTATAAACCAATTTAATGGGT
>14743_AA_67-69
TGCAGGATCATGATATGTTCTGTGTTTCCTCTTTTGGTTCACGTTTCTGCTTGAATGGTTGGTCATGATACCTTCCACACTATTATATGT
>14743_AC_67-69
TGCAGGATCATGATATGTTCTGTGTTTCCTCTTTTGGTTCACGTTTCTGCTTGAATGGTTGGTCATGATCCCTTCCACACTATTATATGT
>14743_TC_67-69
TGCAGGATCATGATATGTTCTGTGTTTCCTCTTTTGGTTCACGTTTCTGCTTGAATGGTTGGTCATGTTCCCTTCCACACTATTATATGT
>14771_G_64
TGCAGTGGATTTTCTTGTTCTTACCTTATGCTTTTCCTGCCTAGGCTGCTGCTTTGAAGGGCTCGGACCACCGCCGTGCTACTAATGTGA
>14771_T_64
TGCAGTGGATTTTCTTGTTCTTACCTTATGCTTTTCCTGCCTAGGCTGCTGCTTTGAAGGGCTCTGACCACCGCCGTGCTACTAATGTGA
>14793_CT_13-35
TGCAGTAGCAAAACCCTTACATATATATATATATATACACTAGTATGTTTTTTCTCTTTTTGCTCACCAGGAGCAGGTTCCATTTGATTT
>14793_TC_13-35
TGCAGTAGCAAAATCCTTACATATATATATATATACACACTAGTATGTTTTTTCTCTTTTTGCTCACCAGGAGCAGGTTCCATTTGATTT
>14793_TT_13-35
TGCAGTAGCAAAATCCTTACATATATATATATATATACACTAGTATGTTTTTTCTCTTTTTGCTCACCAGGAGCAGGTTCCATTTGATTT
>14795_AC_36-81
TGCAGAACTAACTACAGAAGCAAGGTGATCACGCTCAGCCCCCATGGCCTCGGCAGCTTCCACACACTGAGCCGCGACCAACGTAGCAGC
>14795_GC_36-81
TGCAGAACTAACTACAGAAGCAAGGTGATCACGCTCGGCCCCCATGGCCTCGGCAGCTTCCACACACTGAGCCGCGACCAACGTAGCAGC
>14795_GG_36-81
TGCAGAACTAACTACAGAAGCAAGGTGATCACGCTCGGCCCCCATGGCCTCGGCAGCTTCCACACACTGAGCCGCGACCAAGGTAGCAGC
>14797_CACTC_20-21-32-73-77
TGCAGATCCTCAATTGAACCCATTTGATTCATCTCAGCACCCTTCTTCAAAACTAGTGATGCTAATCTTGCTCTAAGCCAACTTTTGATG
>14797_CTCCG_20-21-32-73-77
TGCAGATCCTCAATTGAACCCTTTTGATTCATCTCAGCACCCTTCTTCAAAACTAGTGATGCTAATCTTGCTCCAAGGCAACTTTTGATG
>14797_CTCTC_20-21-32-73-77
TGCAGATCCTCAATTGAACCCTTTTGATTCATCTCAGCACCCTTCTTCAAAACTAGTGATGCTAATCTTGCTCTAAGCCAACTTTTGATG
>14797_CTTTC_20-21-32-73-77
TGCAGATCCTCAATTGAACCCTTTTGATTCATTTCAGCACCCTTCTTCAAAACTAGTGATGCTAATCTTGCTCTAAGCCAACTTTTGATG
>14797_TTCTC_20-21-32-73-77
TGCAGATCCTCAATTGAACCTTTTTGATTCATCTCAGCACCCTTCTTCAAAACTAGTGATGCTAATCTTGCTCTAAGCCAACTTTTGATG
>14846_AG_39-58
TGCAGCCTTTTTGGTGGCATCCACAGTCCTCCCACTCGTATACAACATATGTGAGTTGGAGAGATTCAGATGCAACCCTTTAGGCTGTGG
>14846_AT_39-58
TGCAGCCTTTTTGGTGGCATCCACAGTCCTCCCACTCGTATACAACATATGTGAGTTGTAGAGATTCAGATGCAACCCTTTAGGCTGTGG
>14846_TG_39-58
TGCAGCCTTTTTGGTGGCATCCACAGTCCTCCCACTCGTTTACAACATATGTGAGTTGGAGAGATTCAGATGCAACCCTTTAGGCTGTGG
>14887_CGC_20-34-51
TGCAGGTGGACGATCGGTAGCAGTAGCTTGTCGCGGATTCAACTGTGTGCGCGCAAAGGTGCACCATAGTTGCGTGCTTGACACTTGACT
>14887_TAC_20-34-51
TGCAGGTGGACGATCGGTAGTAGTAGCTTGTCGCAGATTCAACTGTGTGCGCGCAAAGGTGCACCATAGTTGCGTGCTTGACACTTGACT
>14887_TGC_20-34-51
TGCAGGTGGACGATCGGTAGTAGTAGCTTGTCGCGGATTCAACTGTGTGCGCGCAAAGGTGCACCATAGTTGCGTGCTTGACACTTGACT
>14887_TGT_20-34-51
TGCAGGTGGACGATCGGTAGTAGTAGCTTGTCGCGGATTCAACTGTGTGCGTGCAAAGGTGCACCATAGTTGCGTGCTTGACACTTGACT
>14896_CG_70-85
TGCAGTTTAAGATTGTGTCTTTGAACAATTGTTTGTGCGCTTATGCTTTTGTTGATTCCTGCACCAGTATCTGGGCTTTCACAGAGGAGG
>14896_TA_70-85
TGCAGTTTAAGATTGTGTCTTTGAACAATTGTTTGTGCGCTTATGCTTTTGTTGATTCCTGCACCAGTATTTGGGCTTTCACAGAAGAGG
>14896_TG_70-85
TGCAGTTTAAGATTGTGTCTTTGAACAATTGTTTGTGCGCTTATGCTTTTGTTGATTCCTGCACCAGTATTTGGGCTTTCACAGAGGAGG
>14969_AG_32-74
TGCAGTAATCATCTAGTTGATTTATTTTGCTGACATGGTAGTCCGTGGTTTAATGTTATGGATAGGGTAAGCTCGTGCTCATTAATCTAC
>14969_CA_32-74
TGCAGTAATCATCTAGTTGATTTATTTTGCTGCCATGGTAGTCCGTGGTTTAATGTTATGGATAGGGTAAGCTCATGCTCATTAATCTAC
>14969_CG_32-74
TGCAGTAATCATCTAGTTGATTTATTTTGCTGCCATGGTAGTCCGTGGTTTAATGTTATGGATAGGGTAAGCTCGTGCTCATTAATCTAC
>15103_CCC_12-23-75
TGCAGGGTTCTACAGTACTCATCCGAAATTCGGCAATTCTTTTTAGTGTTCCATGTGACATCTCTCCTATATGTTCATCCAGAAGGACCA
>15103_CTA_12-23-75
TGCAGGGTTCTACAGTACTCATCTGAAATTCGGCAATTCTTTTTAGTGTTCCATGTGACATCTCTCCTATATGTTAATCCAGAAGGACCA
>15103_CTC_12-23-75
TGCAGGGTTCTACAGTACTCATCTGAAATTCGGCAATTCTTTTTAGTGTTCCATGTGACATCTCTCCTATATGTTCATCCAGAAGGACCA
>15103_TTC_12-23-75
TGCAGGGTTCTATAGTACTCATCTGAAATTCGGCAATTCTTTTTAGTGTTCCATGTGACATCTCTCCTATATGTTCATCCAGAAGGACCA
>15124_A_56
TGCAGGCTTCCAGGTGACTATGGGTTCGACCCACTAGGTTTGGGCAAGGACCCTGCATTCTTGAAGTGGTACAGGGAAGCTGAACTGATC
>15124_G_56
TGCAGGCTTCCAGGTGACTATGGGTTCGACCCACTAGGTTTGGGCAAGGACCCTGCGTTCTTGAAGTGGTACAGGGAAGCTGAACTGATC
>15138_A_81
TGCAGAAGGGGATAATTGGTTTGATCATGTGAGTTTTATCTATATTATTGTATTTTGATTTTGCATTCTTTCATTATTCCAACATTCTAT
>15138_T_81
TGCAGAAGGGGATAATTGGTTTGATCATGTGAGTTTTATCTATATTATTGTATTTTGATTTTGCATTCTTTCATTATTCCATCATTCTAT
>15159_ACC_6-26-28
TGCAGTAGAGGTTGCAAGAGAAGCTTCGCTAGAGAGTCTTTCATCTTTAGGCTTTTCTCTATCTGTTTTTGTTGGACTGGGGATCAATGT
>15159_ATC_6-26-28
TGCAGTAGAGGTTGCAAGAGAAGCTTTGCTAGAGAGTCTTTCATCTTTAGGCTTTTCTCTATCTGTTTTTGTTGGACTGGGGATCAATGT
>15159_ATT_6-26-28
TGCAGTAGAGGTTGCAAGAGAAGCTTTGTTAGAGAGTCTTTCATCTTTAGGCTTTTCTCTATCTGTTTTTGTTGGACTGGGGATCAATGT
>15159_TTC_6-26-28
TGCAGTTGAGGTTGCAAGAGAAGCTTTGCTAGAGAGTCTTTCATCTTTAGGCTTTTCTCTATCTGTTTTTGTTGGACTGGGGATCAATGT
>15189_CGCA_42-65-68-73
TGCAGTTGGCCGTCAAGAGCTCAAGTTTCTCGCCAGTGGTGTCGCTGGAAAGAGAGACTTTCACCGTTCTGCAATTGTCATCGGAGTTAT
>15189_TACA_42-65-68-73
TGCAGTTGGCCGTCAAGAGCTCAAGTTTCTCGCCAGTGGTGTTGCTGGAAAGAGAGACTTTCACCATTCTGCAATTGTCATCGGAGTTAT
>15189_TATA_42-65-68-73
TGCAGTTGGCCGTCAAGAGCTCAAGTTTCTCGCCAGTGGTGTTGCTGGAAAGAGAGACTTTCACCATTTTGCAATTGTCATCGGAGTTAT
>15189_TGCA_42-65-68-73
TGCAGTTGGCCGTCAAGAGCTCAAGTTTCTCGCCAGTGGTGTTGCTGGAAAGAGAGACTTTCACCGTTCTGCAATTGTCATCGGAGTTAT
>15189_TGCT_42-65-68-73
TGCAGTTGGCCGTCAAGAGCTCAAGTTTCTCGCCAGTGGTGTTGCTGGAAAGAGAGACTTTCACCGTTCTGCATTTGTCATCGGAGTTAT
>15259_AA_16-62
TGCAGTGATTCATTCAATCTCGGATACATCTTCGAGAAATCCTCTTGACTAGCCTTTATTCCACTATTTAGTGTATCAAATTCATGTTTT
>15259_AC_16-62
TGCAGTGATTCATTCAATCTCGGATACATCTTCGAGAAATCCTCTTGACTAGCCTTTATTCCCCTATTTAGTGTATCAAATTCATGTTTT
>15259_GA_16-62
TGCAGTGATTCATTCAGTCTCGGATACATCTTCGAGAAATCCTCTTGACTAGCCTTTATTCCACTATTTAGTGTATCAAATTCATGTTTT
>15346_C_6
TGCAGTCGGAAATCGGCCGTTGTTTTGTTATTCTTTGCAGGATTTTGGTTCCGATGACCTGCCGTCGCCGAAGCTAGGGTTTCTGAAGTT
>15346_G_6
TGCAGTGGGAAATCGGCCGTTGTTTTGTTATTCTTTGCAGGATTTTGGTTCCGATGACCTGCCGTCGCCGAAGCTAGGGTTTCTGAAGTT
>15367_AACA_7-11-55-72
TGCAGCTAATAATAACTTGATTTTCTGAGGCTTGATTTGATTAATACTCGAACTCCAACTTCTCTCTCTCCTATATATATCCACCAGTCA
>15367_CACA_7-11-55-72
TGCAGCTCATAATAACTTGATTTTCTGAGGCTTGATTTGATTAATACTCGAACTCCAACTTCTCTCTCTCCTATATATATCCACCAGTCA
>15367_CACT_7-11-55-72
TGCAGCTCATAATAACTTGATTTTCTGAGGCTTGATTTGATTAATACTCGAACTCCAACTTCTCTCTCTCCTTTATATATCCACCAGTCA
>15367_CATA_7-11-55-72
TGCAGCTCATAATAACTTGATTTTCTGAGGCTTGATTTGATTAATACTCGAACTCTAACTTCTCTCTCTCCTATATATATCCACCAGTCA
>15367_CCCA_7-11-55-72
TGCAGCTCATACTAACTTGATTTTCTGAGGCTTGATTTGATTAATACTCGAACTCCAACTTCTCTCTCTCCTATATATATCCACCAGTCA
>15455_ATGAA_14-65-74-81-89
TGCAGATTTGTGAGAAATCAGCTGTGCGGTCACACAAAGCTCAATAATGTAGATATACGCAATGCTGCAAAATGGTCACCAAGGACGGCA
>15455_ATGAG_14-65-74-81-89
TGCAGATTTGTGAGAAATCAGCTGTGCGGTCACACAAAGCTCAATAATGTAGATATACGCAATGCTGCAAAATGGTCACCAAGGACGGCG
>15455_ATTAG_14-65-74-81-89
TGCAGATTTGTGAGAAATCAGCTGTGCGGTCACACAAAGCTCAATAATGTAGATATACGCAATGCTGCAAAATGTTCACCAAGGACGGCG
>15455_GCGAA_14-65-74-81-89
TGCAGATTTGTGAGGAATCAGCTGTGCGGTCACACAAAGCTCAATAATGTAGATATACGCAATGCCGCAAAATGGTCACCAAGGACGGCA
>15455_GCGAG_14-65-74-81-89
TGCAGATTTGTGAGGAATCAGCTGTGCGGTCACACAAAGCTCAATAATGTAGATATACGCAATGCCGCAAAATGGTCACCAAGGACGGCG
>15455_GCGCG_14-65-74-81-89
TGCAGATTTGTGAGGAATCAGCTGTGCGGTCACACAAAGCTCAATAATGTAGATATACGCAATGCCGCAAAATGGTCACCACGGACGGCG
>15493_AAGCC_15-21-41-49-67
TGCAGTAACAAGAAGACCACTATGAATCGCCTCAGTTGTCTGGAGAGAACCCTAGAACAAGATGGACCGATTCTTTAAATTGTGTTCTCA
>15493_AGACA_15-21-41-49-67
TGCAGTAACAAGAAGACCACTGTGAATCGCCTCAGTTGTCTAGAGAGAACCCTAGAACAAGATGGACAGATTCTTTAAATTGTGTTCTCA
>15493_AGATA_15-21-41-49-67
TGCAGTAACAAGAAGACCACTGTGAATCGCCTCAGTTGTCTAGAGAGAATCCTAGAACAAGATGGACAGATTCTTTAAATTGTGTTCTCA
>15493_AGGCC_15-21-41-49-67
TGCAGTAACAAGAAGACCACTGTGAATCGCCTCAGTTGTCTGGAGAGAACCCTAGAACAAGATGGACCGATTCTTTAAATTGTGTTCTCA
>15493_AGGCT_15-21-41-49-67
TGCAGTAACAAGAAGACCACTGTGAATCGCCTCAGTTGTCTGGAGAGAACCCTAGAACAAGATGGACTGATTCTTTAAATTGTGTTCTCA
>15493_GGGCC_15-21-41-49-67
TGCAGTAACAAGAAGGCCACTGTGAATCGCCTCAGTTGTCTGGAGAGAACCCTAGAACAAGATGGACCGATTCTTTAAATTGTGTTCTCA
>15506_AA_57-61
TGCAGCAACAATGTACAAAGACACAAGGAAATCGCATTAAGAAGTTACATAAAGTAAATAAATTTAATTTAACTTGGATAAGATGTACAG
>15506_AG_57-61
TGCAGCAACAATGTACAAAGACACAAGGAAATCGCATTAAGAAGTTACATAAAGTAAATAAGTTTAATTTAACTTGGATAAGATGTACAG
>15506_TA_57-61
TGCAGCAACAATGTACAAAGACACAAGGAAATCGCATTAAGAAGTTACATAAAGTAATTAAATTTAATTTAACTTGGATAAGATGTACAG
>15568_AG_8-89
TGCAGTTTATTAAAGACCAAAGTTCGTCACACTTTCAAATTTCAGCTCATTCTAGATAAGCTGTTTTACTTCTAAAATCTGATTTAGTTG
>15568_TC_8-89
TGCAGTTTTTTAAAGACCAAAGTTCGTCACACTTTCAAATTTCAGCTCATTCTAGATAAGCTGTTTTACTTCTAAAATCTGATTTAGTTC
>15568_TG_8-89
TGCAGTTTTTTAAAGACCAAAGTTCGTCACACTTTCAAATTTCAGCTCATTCTAGATAAGCTGTTTTACTTCTAAAATCTGATTTAGTTG
>15613_AAA_66-76-83
TGCAGCACGGAACAGAGCCATCTTGCTGACAAGCAGTGAGCCCTAAGGGCTCCCCGTGCACTTCTTATACTTGAGGAAAGTGTAAAGTAT
>15613_CAA_66-76-83
TGCAGCACGGAACAGAGCCATCTTGCTGACAAGCAGTGAGCCCTAAGGGCTCCCCGTGCACTTCTTCTACTTGAGGAAAGTGTAAAGTAT
>15613_CCA_66-76-83
TGCAGCACGGAACAGAGCCATCTTGCTGACAAGCAGTGAGCCCTAAGGGCTCCCCGTGCACTTCTTCTACTTGAGGCAAGTGTAAAGTAT
>15613_CCG_66-76-83
TGCAGCACGGAACAGAGCCATCTTGCTGACAAGCAGTGAGCCCTAAGGGCTCCCCGTGCACTTCTTCTACTTGAGGCAAGTGTGAAGTAT
>15629_CCGA_11-38-44-55
TGCAGAAAGCTCAATCATGGTGGGAGAAATTTTCAAAGCGCGACGATACAGTGCAAAAGAGAGGAAAGAGAGGATTCACAAATACAGAGC
>15629_CCGG_11-38-44-55
TGCAGAAAGCTCAATCATGGTGGGAGAAATTTTCAAAGCGCGACGATACAGTGCAGAAGAGAGGAAAGAGAGGATTCACAAATACAGAGC
>15629_CTAG_11-38-44-55
TGCAGAAAGCTCAATCATGGTGGGAGAAATTTTCAAAGTGCGACAATACAGTGCAGAAGAGAGGAAAGAGAGGATTCACAAATACAGAGC
>15629_CTGA_11-38-44-55
TGCAGAAAGCTCAATCATGGTGGGAGAAATTTTCAAAGTGCGACGATACAGTGCAAAAGAGAGGAAAGAGAGGATTCACAAATACAGAGC
>15629_CTGG_11-38-44-55
TGCAGAAAGCTCAATCATGGTGGGAGAAATTTTCAAAGTGCGACGATACAGTGCAGAAGAGAGGAAAGAGAGGATTCACAAATACAGAGC
>15629_GTGA_11-38-44-55
TGCAGAAAGCTGAATCATGGTGGGAGAAATTTTCAAAGTGCGACGATACAGTGCAAAAGAGAGGAAAGAGAGGATTCACAAATACAGAGC
>15639_AA_53-70
TGCAGCTTCTCTCTCGCTTTTTTGGGTTGGCTTGGAGCTGTGATTTCAGAATTATATATATATATATACAAGCAGTTGTAAAACTTATCC
>15639_AC_53-70
TGCAGCTTCTCTCTCGCTTTTTTGGGTTGGCTTGGAGCTGTGATTTCAGAATTATATATATATATATACACGCAGTTGTAAAACTTATCC
>15639_TC_53-70
TGCAGCTTCTCTCTCGCTTTTTTGGGTTGGCTTGGAGCTGTGATTTCAGAATTTTATATATATATATACACGCAGTTGTAAAACTTATCC
>15665_CTA_15-38-39
TGCAGAGCTCTTTTTCTCTTTGTTTAGGATTGAAAAAATAATAATAATAAATAAATCCTTAAGTTTTCGTCTTCACATGGTGACTATCGG
>15665_TAT_15-38-39
TGCAGAGCTCTTTTTTTCTTTGTTTAGGATTGAAAAAAATATAATAATAAATAAATCCTTAAGTTTTCGTCTTCACATGGTGACTATCGG
>15665_TTA_15-38-39
TGCAGAGCTCTTTTTTTCTTTGTTTAGGATTGAAAAAATAATAATAATAAATAAATCCTTAAGTTTTCGTCTTCACATGGTGACTATCGG
>15759_A_67
TGCAGAGACATTTTTTATTGGGGTCTGCGTGGGTTTAACTTGGAAGCCAAAAAGTAATTCTGGTCAAATTTTTATTACTTCATATATTGA
>15759_T_67
TGCAGAGACATTTTTTATTGGGGTCTGCGTGGGTTTAACTTGGAAGCCAAAAAGTAATTCTGGTCAATTTTTTATTACTTCATATATTGA
>15804_A_62
TGCAGTATTGTCAAGTACCTTATATGTGTGTTTTTTTATATTTTCTTTCCTTATTGTTATATATAACAAACGCCACAAACTAAGAATACC
>15804_G_62
TGCAGTATTGTCAAGTACCTTATATGTGTGTTTTTTTATATTTTCTTTCCTTATTGTTATATGTAACAAACGCCACAAACTAAGAATACC
>15962_AAC_24-26-72
TGCAGATAGAGAAAGGATGTGTGTATATATATATATATATATATATATATATTAACAACAGATTTCTCAAAACACTACACCTCTACAGAG
>15962_GAC_24-26-72
TGCAGATAGAGAAAGGATGTGTGTGTATATATATATATATATATATATATATTAACAACAGATTTCTCAAAACACTACACCTCTACAGAG
>15962_GAG_24-26-72
TGCAGATAGAGAAAGGATGTGTGTGTATATATATATATATATATATATATATTAACAACAGATTTCTCAAAAGACTACACCTCTACAGAG
>15962_GGC_24-26-72
TGCAGATAGAGAAAGGATGTGTGTGTGTATATATATATATATATATATATATTAACAACAGATTTCTCAAAACACTACACCTCTACAGAG
>15962_GGG_24-26-72
TGCAGATAGAGAAAGGATGTGTGTGTGTATATATATATATATATATATATATTAACAACAGATTTCTCAAAAGACTACACCTCTACAGAG
>15963_GG_39-45
TGCAGGAGGCAAATCGCGCCGTTCTTCTAAAGGTTCTAGGGCAGCGTTAGTGAAAAGTAAGCAGGTCAAGGTAGACCTGGAGATGGTAGA
>15963_TA_39-45
TGCAGGAGGCAAATCGCGCCGTTCTTCTAAAGGTTCTAGTGCAGCATTAGTGAAAAGTAAGCAGGTCAAGGTAGACCTGGAGATGGTAGA
>15963_TG_39-45
TGCAGGAGGCAAATCGCGCCGTTCTTCTAAAGGTTCTAGTGCAGCGTTAGTGAAAAGTAAGCAGGTCAAGGTAGACCTGGAGATGGTAGA
>16100_AAA_12-26-85
TGCAGAAAATCAATTGAGTTAGGAATAGGCTTCTCCGCTTGTCGGCTATCAATCAGTATGGAAGCTAAGTTCGAATTTCACATTCAACCA
>16100_AAG_12-26-85
TGCAGAAAATCAATTGAGTTAGGAATAGGCTTCTCCGCTTGTCGGCTATCAATCAGTATGGAAGCTAAGTTCGAATTTCACATTCGACCA
>16100_ATG_12-26-85
TGCAGAAAATCAATTGAGTTAGGAATTGGCTTCTCCGCTTGTCGGCTATCAATCAGTATGGAAGCTAAGTTCGAATTTCACATTCGACCA
>16100_TTG_12-26-85
TGCAGAAAATCATTTGAGTTAGGAATTGGCTTCTCCGCTTGTCGGCTATCAATCAGTATGGAAGCTAAGTTCGAATTTCACATTCGACCA
>16119_CTG_9-22-87
TGCAGACAACAAAGTTATAACATGTTGGTAAAAATAAAATAAAAAAATTGTTGCTATATAGATCATTAGAAAATAGAAACTAATCGCGCG
>16119_TCG_9-22-87
TGCAGACAATAAAGTTATAACACGTTGGTAAAAATAAAATAAAAAAATTGTTGCTATATAGATCATTAGAAAATAGAAACTAATCGCGCG
>16119_TTA_9-22-87
TGCAGACAATAAAGTTATAACATGTTGGTAAAAATAAAATAAAAAAATTGTTGCTATATAGATCATTAGAAAATAGAAACTAATCGCACG
>16119_TTG_9-22-87
TGCAGACAATAAAGTTATAACATGTTGGTAAAAATAAAATAAAAAAATTGTTGCTATATAGATCATTAGAAAATAGAAACTAATCGCGCG
>16151_AAT_7-47-73
TGCAGTTACTGCTCTAACAGGTCTAGAAGCAAGAATCAAAAGCTAGTAATTAAGCAAAGTCATGTCAAACCCATAAAGAAAAGATGAAGA
>16151_AGA_7-47-73
TGCAGTTACTGCTCTAACAGGTCTAGAAGCAAGAATCAAAAGCTAGTGATTAAGCAAAGTCATGTCAAACCCAAAAAGAAAAGATGAAGA
>16151_AGT_7-47-73
TGCAGTTACTGCTCTAACAGGTCTAGAAGCAAGAATCAAAAGCTAGTGATTAAGCAAAGTCATGTCAAACCCATAAAGAAAAGATGAAGA
>16151_GGT_7-47-73
TGCAGTTGCTGCTCTAACAGGTCTAGAAGCAAGAATCAAAAGCTAGTGATTAAGCAAAGTCATGTCAAACCCATAAAGAAAAGATGAAGA
>16319_AT_5-62
TGCAGAGTCAAACACTATTAATTAATATTGTTTGTTCTTAACTTTTCAGGAAGGTTAGGTGTTTTGTTTAGAAACAATATACTTTCATCC
>16319_TC_5-62
TGCAGTGTCAAACACTATTAATTAATATTGTTTGTTCTTAACTTTTCAGGAAGGTTAGGTGTCTTGTTTAGAAACAATATACTTTCATCC
>16319_TT_5-62
TGCAGTGTCAAACACTATTAATTAATATTGTTTGTTCTTAACTTTTCAGGAAGGTTAGGTGTTTTGTTTAGAAACAATATACTTTCATCC
>16325_CAA_25-31-49
TGCAGACAGCCGATATTCGGGTCAGCAGACCATGAATGGCTAAAGCTTCAATTATTCCCCAACTCTCTGCCTGTTATATCATTTTATGGT
>16325_CGA_25-31-49
TGCAGACAGCCGATATTCGGGTCAGCAGACCGTGAATGGCTAAAGCTTCAATTATTCCCCAACTCTCTGCCTGTTATATCATTTTATGGT
>16325_CGG_25-31-49
TGCAGACAGCCGATATTCGGGTCAGCAGACCGTGAATGGCTAAAGCTTCGATTATTCCCCAACTCTCTGCCTGTTATATCATTTTATGGT
>16325_TAA_25-31-49
TGCAGACAGCCGATATTCGGGTCAGTAGACCATGAATGGCTAAAGCTTCAATTATTCCCCAACTCTCTGCCTGTTATATCATTTTATGGT
>16337_AAT_55-68-78
TGCAGATAACTCGCAGTATAACTAGAATATTATTGTTCTCCCCAAAAATGTTGGAAAAGGAAAAATACAAGATAACCATGAACACGAACA
>16337_ACT_55-68-78
TGCAGATAACTCGCAGTATAACTAGAATATTATTGTTCTCCCCAAAAATGTTGGAAAAGGAAAAATACCAGATAACCATGAACACGAACA
>16337_GAC_55-68-78
TGCAGATAACTCGCAGTATAACTAGAATATTATTGTTCTCCCCAAAAATGTTGGAGAAGGAAAAATACAAGATAACCACGAACACGAACA
>16337_GAT_55-68-78
TGCAGATAACTCGCAGTATAACTAGAATATTATTGTTCTCCCCAAAAATGTTGGAGAAGGAAAAATACAAGATAACCATGAACACGAACA
>16345_CG_6-60
TGCAGACGGTTGCCCATAACAATTACAATAATGACAAGTTTGCAAATGAATTTGGGCTTCGAGTAAGGCCTGAACTTACTTCTATTGATG
>16345_TA_6-60
TGCAGATGGTTGCCCATAACAATTACAATAATGACAAGTTTGCAAATGAATTTGGGCTTCAAGTAAGGCCTGAACTTACTTCTATTGATG
>16345_TG_6-60
TGCAGATGGTTGCCCATAACAATTACAATAATGACAAGTTTGCAAATGAATTTGGGCTTCGAGTAAGGCCTGAACTTACTTCTATTGATG
>16356_A_83
TGCAGGTTAGATAAAACAAAACACTTGCAGCTAAATAACTTGCCTGTCCACGAACTGAATTACTACCTCCTACAATGAATCACACAGCGA
>16356_T_83
TGCAGGTTAGATAAAACAAAACACTTGCAGCTAAATAACTTGCCTGTCCACGAACTGAATTACTACCTCCTACAATGAATCACTCAGCGA
>16367_AG_34-87
TGCAGAACTCAATTTTGTGGTGATTGTGGGGAGTAATGATGGGTGGTGAAGCTGTGATGATGCGGTGGTGGTGGTATATGGTGGGGGGGA
>16367_AT_34-87
TGCAGAACTCAATTTTGTGGTGATTGTGGGGAGTAATGATGGGTGGTGAAGCTGTGATGATGCGGTGGTGGTGGTATATGGTGGGGGTGA
>16367_GG_34-87
TGCAGAACTCAATTTTGTGGTGATTGTGGGGAGTGATGATGGGTGGTGAAGCTGTGATGATGCGGTGGTGGTGGTATATGGTGGGGGGGA
>16367_GT_34-87
TGCAGAACTCAATTTTGTGGTGATTGTGGGGAGTGATGATGGGTGGTGAAGCTGTGATGATGCGGTGGTGGTGGTATATGGTGGGGGTGA
>16399_AAAGT_6-11-44-69-85
TGCAGTAATATAAACAACCACCAAAACTTTAGAAACCCAAAATCATTGAAAACCCAAATGAAAATCAAGGACTTTCAAATGGTCATAGAA
>16399_ATTGC_6-11-44-69-85
TGCAGTAATATTAACAACCACCAAAACTTTAGAAACCCAAAATCTTTGAAAACCCAAATGAAAATCAAGGACTTTCAAATGGTCACAGAA
>16399_ATTGT_6-11-44-69-85
TGCAGTAATATTAACAACCACCAAAACTTTAGAAACCCAAAATCTTTGAAAACCCAAATGAAAATCAAGGACTTTCAAATGGTCATAGAA
>16399_ATTTC_6-11-44-69-85
TGCAGTAATATTAACAACCACCAAAACTTTAGAAACCCAAAATCTTTGAAAACCCAAATGAAAATCAAGTACTTTCAAATGGTCACAGAA
>16399_GTTGC_6-11-44-69-85
TGCAGTGATATTAACAACCACCAAAACTTTAGAAACCCAAAATCTTTGAAAACCCAAATGAAAATCAAGGACTTTCAAATGGTCACAGAA
>16399_GTTGT_6-11-44-69-85
TGCAGTGATATTAACAACCACCAAAACTTTAGAAACCCAAAATCTTTGAAAACCCAAATGAAAATCAAGGACTTTCAAATGGTCATAGAA
>16403_CTT_56-76-85
TGCAGGGTAAGAAGTGCTTATTCAAGCGGAAAGGAGTTGAGAAGATCACTGGCATCCATGCTGATTGGATTGATGATATGCCTCTTCTGC
>16403_TGT_56-76-85
TGCAGGGTAAGAAGTGCTTATTCAAGCGGAAAGGAGTTGAGAAGATCACTGGCATCTATGCTGATTGGATTGATGAGATGCCTCTTCTGC
>16403_TTC_56-76-85
TGCAGGGTAAGAAGTGCTTATTCAAGCGGAAAGGAGTTGAGAAGATCACTGGCATCTATGCTGATTGGATTGATGATATGCCTCTCCTGC
>16403_TTT_56-76-85
TGCAGGGTAAGAAGTGCTTATTCAAGCGGAAAGGAGTTGAGAAGATCACTGGCATCTATGCTGATTGGATTGATGATATGCCTCTTCTGC
>16509_AA_7-13
TGCAGGTAAAGACAGATTACAGGTGCAATGCTTACTAATGTCAATACTCAATAATATTTTACCCATTTGAGGTGTTATGAGAAAGTCAAA
>16509_AG_7-13
TGCAGGTAAAGACGGATTACAGGTGCAATGCTTACTAATGTCAATACTCAATAATATTTTACCCATTTGAGGTGTTATGAGAAAGTCAAA
>16509_CA_7-13
TGCAGGTCAAGACAGATTACAGGTGCAATGCTTACTAATGTCAATACTCAATAATATTTTACCCATTTGAGGTGTTATGAGAAAGTCAAA
>16513_AAGTA_16-25-62-69-73
TGCAGACATAAATGACACATTCATAATTATGTCTATATTTTTATAATGTTTGTTCCTATGTTGATGCGTTGTAAAATTATGTTTAACATG
>16513_ATATA_16-25-62-69-73
TGCAGACATAAATGACACATTCATATTTATGTCTATATTTTTATAATGTTTGTTCCTATGTTAATGCGTTGTAAAATTATGTTTAACATG
>16513_ATGCA_16-25-62-69-73
TGCAGACATAAATGACACATTCATATTTATGTCTATATTTTTATAATGTTTGTTCCTATGTTGATGCGTCGTAAAATTATGTTTAACATG
>16513_ATGTA_16-25-62-69-73
TGCAGACATAAATGACACATTCATATTTATGTCTATATTTTTATAATGTTTGTTCCTATGTTGATGCGTTGTAAAATTATGTTTAACATG
>16513_ATGTC_16-25-62-69-73
TGCAGACATAAATGACACATTCATATTTATGTCTATATTTTTATAATGTTTGTTCCTATGTTGATGCGTTGTACAATTATGTTTAACATG
>16513_GTGTA_16-25-62-69-73
TGCAGACATAAATGACGCATTCATATTTATGTCTATATTTTTATAATGTTTGTTCCTATGTTGATGCGTTGTAAAATTATGTTTAACATG
>16514_GCC_5-31-36
TGCAGGGTATCTTTTATTCAATTTGTCTTATCGTTTCATTGATGCTCTAGTTCCTTAAGTCTCAAATTAAAGGAATTATCAGATTGATGA
>16514_TCC_5-31-36
TGCAGTGTATCTTTTATTCAATTTGTCTTATCGTTTCATTGATGCTCTAGTTCCTTAAGTCTCAAATTAAAGGAATTATCAGATTGATGA
>16514_TCG_5-31-36
TGCAGTGTATCTTTTATTCAATTTGTCTTATCGTTTGATTGATGCTCTAGTTCCTTAAGTCTCAAATTAAAGGAATTATCAGATTGATGA
>16514_TTG_5-31-36
TGCAGTGTATCTTTTATTCAATTTGTCTTATTGTTTGATTGATGCTCTAGTTCCTTAAGTCTCAAATTAAAGGAATTATCAGATTGATGA
>16527_CAG_42-76-80
TGCAGCAGAATGAGACAATTAAAGAAATTTTGTATAGAGAGGCAGTATATTCACGTTATTTTCTCGTGTTAGATGTAGGTGGGGTAGACA
>16527_TAG_42-76-80
TGCAGCAGAATGAGACAATTAAAGAAATTTTGTATAGAGAGGTAGTATATTCACGTTATTTTCTCGTGTTAGATGTAGGTGGGGTAGACA
>16527_TAT_42-76-80
TGCAGCAGAATGAGACAATTAAAGAAATTTTGTATAGAGAGGTAGTATATTCACGTTATTTTCTCGTGTTAGATGTAGGTTGGGTAGACA
>16527_TTG_42-76-80
TGCAGCAGAATGAGACAATTAAAGAAATTTTGTATAGAGAGGTAGTATATTCACGTTATTTTCTCGTGTTAGATGTTGGTGGGGTAGACA
>16560_CA_6-84
TGCAGACGTTGGAATGGCAATTGGTGCGGGCACAGACATTGCCATTGAAGCAGCTGACATTGTTCTCATGAAGAGCAATTTGGAAGATGT
>16560_CG_6-84
TGCAGACGTTGGAATGGCAATTGGTGCGGGCACAGACATTGCCATTGAAGCAGCTGACATTGTTCTCATGAAGAGCAATTTGGAGGATGT
>16560_TA_6-84
TGCAGATGTTGGAATGGCAATTGGTGCGGGCACAGACATTGCCATTGAAGCAGCTGACATTGTTCTCATGAAGAGCAATTTGGAAGATGT
>16560_TG_6-84
TGCAGATGTTGGAATGGCAATTGGTGCGGGCACAGACATTGCCATTGAAGCAGCTGACATTGTTCTCATGAAGAGCAATTTGGAGGATGT
>16575_AAGAAACC_9-36-49-68-74-78-86-87
TGCAGATCCACTGCCCAAACTAGAGAGAGATATATGATCTTTAGAATTTGTAGATACCAACTAAAAAAAATATAATAAAATAAAATCCCA
>16575_GAGAAACC_9-36-49-68-74-78-86-87
TGCAGATCCGCTGCCCAAACTAGAGAGAGATATATGATCTTTAGAATTTGTAGATACCAACTAAAAAAAATATAATAAAATAAAATCCCA
>16575_GAGAAACT_9-36-49-68-74-78-86-87
TGCAGATCCGCTGCCCAAACTAGAGAGAGATATATGATCTTTAGAATTTGTAGATACCAACTAAAAAAAATATAATAAAATAAAATCTCA
>16575_GAGAAAGC_9-36-49-68-74-78-86-87
TGCAGATCCGCTGCCCAAACTAGAGAGAGATATATGATCTTTAGAATTTGTAGATACCAACTAAAAAAAATATAATAAAATAAAATGCCA
>16575_GAGAATCC_9-36-49-68-74-78-86-87
TGCAGATCCGCTGCCCAAACTAGAGAGAGATATATGATCTTTAGAATTTGTAGATACCAACTAAAAAAAATATAATAATATAAAATCCCA
>16575_GAGACACC_9-36-49-68-74-78-86-87
TGCAGATCCGCTGCCCAAACTAGAGAGAGATATATGATCTTTAGAATTTGTAGATACCAACTAAAAAAAATATACTAAAATAAAATCCCA
>16575_GAGTAACC_9-36-49-68-74-78-86-87
TGCAGATCCGCTGCCCAAACTAGAGAGAGATATATGATCTTTAGAATTTGTAGATACCAACTAAAAAATATATAATAAAATAAAATCCCA
>16575_GATAAACC_9-36-49-68-74-78-86-87
TGCAGATCCGCTGCCCAAACTAGAGAGAGATATATGATCTTTAGAATTTTTAGATACCAACTAAAAAAAATATAATAAAATAAAATCCCA
>16575_GGGACACC_9-36-49-68-74-78-86-87
TGCAGATCCGCTGCCCAAACTAGAGAGAGATATATGGTCTTTAGAATTTGTAGATACCAACTAAAAAAAATATACTAAAATAAAATCCCA
>16580_CG_16-42
TGCAGTCCATTCCATTCCATTATGAAACACAGAAAAAGGAAAGTTATCATCTTGTAGACTCAATGGAATGGAATCAAATTGAATACGAAT
>16580_CT_16-42
TGCAGTCCATTCCATTCCATTATGAAACACAGAAAAAGGAAATTTATCATCTTGTAGACTCAATGGAATGGAATCAAATTGAATACGAAT
>16580_GG_16-42
TGCAGTCCATTCCATTGCATTATGAAACACAGAAAAAGGAAAGTTATCATCTTGTAGACTCAATGGAATGGAATCAAATTGAATACGAAT
>16689_CCA_43-48-76
TGCAGTTGTTTCAGGGTGGTTTCGCGAAATCTGCTTCCACTCACAGAGCTGAATCGATCTTTTCGGATGATGATTCAGTTGGTAAGAGAA
>16689_CGA_43-48-76
TGCAGTTGTTTCAGGGTGGTTTCGCGAAATCTGCTTCCACTCACAGAGGTGAATCGATCTTTTCGGATGATGATTCAGTTGGTAAGAGAA
>16689_TGG_43-48-76
TGCAGTTGTTTCAGGGTGGTTTCGCGAAATCTGCTTCCACTCATAGAGGTGAATCGATCTTTTCGGATGATGATTCGGTTGGTAAGAGAA
>16696_A_18
TGCAGTTGCTGTGGTAATACAATGGAATATGTCATATATTTTCTTAGTTTGTGTTATTATGGTCCAGACTATGTGGAATGCTATCAGATG
>16696_G_18
TGCAGTTGCTGTGGTAATGCAATGGAATATGTCATATATTTTCTTAGTTTGTGTTATTATGGTCCAGACTATGTGGAATGCTATCAGATG
>16741_CAG_57-70-79
TGCAGCAACAGGTGGTGTTGGAGGTGGGGCAGGTGCTCGAGGTAAAGAATTAATTCTCCTGAGGTTGATCAGGTACTGGGGGCCTGAATG
>16741_CAT_57-70-79
TGCAGCAACAGGTGGTGTTGGAGGTGGGGCAGGTGCTCGAGGTAAAGAATTAATTCTCCTGAGGTTGATCAGGTACTGGTGGCCTGAATG
>16741_GAG_57-70-79
TGCAGCAACAGGTGGTGTTGGAGGTGGGGCAGGTGCTCGAGGTAAAGAATTAATTCTGCTGAGGTTGATCAGGTACTGGGGGCCTGAATG
>16741_GGG_57-70-79
TGCAGCAACAGGTGGTGTTGGAGGTGGGGCAGGTGCTCGAGGTAAAGAATTAATTCTGCTGAGGTTGATCGGGTACTGGGGGCCTGAATG
>16834_AAG_36-58-66
TGCAGATACAGACACCAATAGATCAATTGAAAATCAAAGTTAAAAACCATAGAATCGAAATCGATGGTTGAAGATTGATTGATACCTTTG
>16834_AAT_36-58-66
TGCAGATACAGACACCAATAGATCAATTGAAAATCAAAGTTAAAAACCATAGAATCGAAATCGATGTTTGAAGATTGATTGATACCTTTG
>16834_ATG_36-58-66
TGCAGATACAGACACCAATAGATCAATTGAAAATCAAAGTTAAAAACCATAGAATCGATATCGATGGTTGAAGATTGATTGATACCTTTG
>16834_GAT_36-58-66
TGCAGATACAGACACCAATAGATCAATTGAAAATCAGAGTTAAAAACCATAGAATCGAAATCGATGTTTGAAGATTGATTGATACCTTTG
>16854_AC_42-88
TGCAGAAAACGATGAACATATATTTGTTCCATCAATGTGGGTAGACAAAAATCATATGGAATGTCTTGTAGCATGAGTGTGGGTTTTACA
>16854_AT_42-88
TGCAGAAAACGATGAACATATATTTGTTCCATCAATGTGGGTAGACAAAAATCATATGGAATGTCTTGTAGCATGAGTGTGGGTTTTATA
>16854_GC_42-88
TGCAGAAAACGATGAACATATATTTGTTCCATCAATGTGGGTGGACAAAAATCATATGGAATGTCTTGTAGCATGAGTGTGGGTTTTACA
>16916_CA_14-15
TGCAGGTGTCGCGCCATAAGGTCACAGTCGATTCATCATGGCCGTTCACCATCCTTACTCGTCGGTTCCATCTCACCATCATCCCATCCA
>16916_CG_14-15
TGCAGGTGTCGCGCCGTAAGGTCACAGTCGATTCATCATGGCCGTTCACCATCCTTACTCGTCGGTTCCATCTCACCATCATCCCATCCA
>16916_TA_14-15
TGCAGGTGTCGCGCTATAAGGTCACAGTCGATTCATCATGGCCGTTCACCATCCTTACTCGTCGGTTCCATCTCACCATCATCCCATCCA
>16942_CAACGG_17-19-41-59-70-73
TGCAGGTCCTAAACCTTCTAAATTTCTTAAGATATGGTGTGACCAAAGGGAAGTTGATACAGTGGTTGCCGAAGCTTGGGAGGTTACAGG
>16942_TAAAGA_17-19-41-59-70-73
TGCAGGTCCTAAACCTTTTAAATTTCTTAAGATATGGTGTGACCAAAGGGAAGTTGATAAAGTGGTTGCCGAAACTTGGGAGGTTACAGG
>16942_TAACAG_17-19-41-59-70-73
TGCAGGTCCTAAACCTTTTAAATTTCTTAAGATATGGTGTGACCAAAGGGAAGTTGATACAGTGGTTGCCAAAGCTTGGGAGGTTACAGG
>16942_TAACGA_17-19-41-59-70-73
TGCAGGTCCTAAACCTTTTAAATTTCTTAAGATATGGTGTGACCAAAGGGAAGTTGATACAGTGGTTGCCGAAACTTGGGAGGTTACAGG
>16942_TAACGG_17-19-41-59-70-73
TGCAGGTCCTAAACCTTTTAAATTTCTTAAGATATGGTGTGACCAAAGGGAAGTTGATACAGTGGTTGCCGAAGCTTGGGAGGTTACAGG
>16942_TAGCAG_17-19-41-59-70-73
TGCAGGTCCTAAACCTTTTAAATTTCTTAAGATATGGTGTGGCCAAAGGGAAGTTGATACAGTGGTTGCCAAAGCTTGGGAGGTTACAGG
>16942_TTACGG_17-19-41-59-70-73
TGCAGGTCCTAAACCTTTTTAATTTCTTAAGATATGGTGTGACCAAAGGGAAGTTGATACAGTGGTTGCCGAAGCTTGGGAGGTTACAGG
>16951_CTTAG_35-53-84-88-89
TGCAGCTAGTAAATGTTGAATTCCATTCCGACTCGCGTTGGCTTCCATAGCTGTTCAAAGTCGTTACACAAAAATATAAGATTTTAAAAG
>16951_TCTAG_35-53-84-88-89
TGCAGCTAGTAAATGTTGAATTCCATTCCGACTCGTGTTGGCTTCCATAGCTGCTCAAAGTCGTTACACAAAAATATAAGATTTTAAAAG
>16951_TTCAG_35-53-84-88-89
TGCAGCTAGTAAATGTTGAATTCCATTCCGACTCGTGTTGGCTTCCATAGCTGTTCAAAGTCGTTACACAAAAATATAAGATTTCAAAAG
>16951_TTTAA_35-53-84-88-89
TGCAGCTAGTAAATGTTGAATTCCATTCCGACTCGTGTTGGCTTCCATAGCTGTTCAAAGTCGTTACACAAAAATATAAGATTTTAAAAA
>16951_TTTAG_35-53-84-88-89
TGCAGCTAGTAAATGTTGAATTCCATTCCGACTCGTGTTGGCTTCCATAGCTGTTCAAAGTCGTTACACAAAAATATAAGATTTTAAAAG
>16951_TTTGA_35-53-84-88-89
TGCAGCTAGTAAATGTTGAATTCCATTCCGACTCGTGTTGGCTTCCATAGCTGTTCAAAGTCGTTACACAAAAATATAAGATTTTAAAGA
>16951_TTTGG_35-53-84-88-89
TGCAGCTAGTAAATGTTGAATTCCATTCCGACTCGTGTTGGCTTCCATAGCTGTTCAAAGTCGTTACACAAAAATATAAGATTTTAAAGG
>17115_AC_52-69
TGCAGTTGCGAGAAGAAAAGGAGAAAGTGGATAGAGATAGTACGCAACTGGGAATAGATAAGACCTTCGCCCCTGAGGATGCTAATCAGG
>17115_AG_52-69
TGCAGTTGCGAGAAGAAAAGGAGAAAGTGGATAGAGATAGTACGCAACTGGGAATAGATAAGACCTTCGGCCCTGAGGATGCTAATCAGG
>17115_GG_52-69
TGCAGTTGCGAGAAGAAAAGGAGAAAGTGGATAGAGATAGTACGCAACTGGGGATAGATAAGACCTTCGGCCCTGAGGATGCTAATCAGG
>17125_ACAGT_10-33-53-72-78
TGCAGATGCAAAGTCAATAGTAATGACTTAATACTTCTTAGACAGAATGATAAAATGTACTTGTATTCATTTGTTTCTTAATATGCTGGA
>17125_AGAGC_10-33-53-72-78
TGCAGATGCAAAGTCAATAGTAATGACTTAATAGTTCTTAGACAGAATGATAAAATGTACTTGTATTCATTTGTTTCTCAATATGCTGGA
>17125_AGAGT_10-33-53-72-78
TGCAGATGCAAAGTCAATAGTAATGACTTAATAGTTCTTAGACAGAATGATAAAATGTACTTGTATTCATTTGTTTCTTAATATGCTGGA
>17125_AGCGT_10-33-53-72-78
TGCAGATGCAAAGTCAATAGTAATGACTTAATAGTTCTTAGACAGAATGATAACATGTACTTGTATTCATTTGTTTCTTAATATGCTGGA
>17125_AGCTT_10-33-53-72-78
TGCAGATGCAAAGTCAATAGTAATGACTTAATAGTTCTTAGACAGAATGATAACATGTACTTGTATTCATTTTTTTCTTAATATGCTGGA
>17125_TGAGT_10-33-53-72-78
TGCAGATGCATAGTCAATAGTAATGACTTAATAGTTCTTAGACAGAATGATAAAATGTACTTGTATTCATTTGTTTCTTAATATGCTGGA
>17271_C_60
TGCAGGTACACTCAGCCACCTGGGCCTGCCCGTGCACAGGGGGTGCTCACACTGAAACGTCACTACCATCTCTTTTTAAAACTGGAGAAT
>17271_T_60
TGCAGGTACACTCAGCCACCTGGGCCTGCCCGTGCACAGGGGGTGCTCACACTGAAACGTTACTACCATCTCTTTTTAAAACTGGAGAAT
>17384_AC_25-34
TGCAGCAGTGTTTCCCCACATCATGATAATAATTCATTCGCATGTTACTATAAATTTAAATAATTCATGTAGTAAAATGTGAAGGTTCAT
>17384_TC_25-34
TGCAGCAGTGTTTCCCCACATCATGTTAATAATTCATTCGCATGTTACTATAAATTTAAATAATTCATGTAGTAAAATGTGAAGGTTCAT
>17384_TT_25-34
TGCAGCAGTGTTTCCCCACATCATGTTAATAATTTATTCGCATGTTACTATAAATTTAAATAATTCATGTAGTAAAATGTGAAGGTTCAT
>17399_CG_33-35
TGCAGATAAAGGACGGGCAATAACAGCCTGAATCCGTAAGAAAAATATATAATTAGCCCTTGATATAAGTTAGGCAAACCAATACGGAAT
>17399_GA_33-35
TGCAGATAAAGGACGGGCAATAACAGCCTGAATGCATAAGAAAAATATATAATTAGCCCTTGATATAAGTTAGGCAAACCAATACGGAAT
>17399_GG_33-35
TGCAGATAAAGGACGGGCAATAACAGCCTGAATGCGTAAGAAAAATATATAATTAGCCCTTGATATAAGTTAGGCAAACCAATACGGAAT
>17402_CTA_12-47-65
TGCAGATGGATCCATTTATGTGTGGTCATTGAAGATGGGTAGAATGGTGAGTACTGTGAAAGAACATGGTGCTCCTGTTCTTGCTTGTTC
>17402_GCA_12-47-65
TGCAGATGGATCGATTTATGTGTGGTCATTGAAGATGGGTAGAATGGCGAGTACTGTGAAAGAACATGGTGCTCCTGTTCTTGCTTGTTC
>17402_GTA_12-47-65
TGCAGATGGATCGATTTATGTGTGGTCATTGAAGATGGGTAGAATGGTGAGTACTGTGAAAGAACATGGTGCTCCTGTTCTTGCTTGTTC
>17402_GTG_12-47-65
TGCAGATGGATCGATTTATGTGTGGTCATTGAAGATGGGTAGAATGGTGAGTACTGTGAAAGAACGTGGTGCTCCTGTTCTTGCTTGTTC
>17467_CCGATGC_9-15-16-19-67-68-76
TGCAGCCCTCGGTGACGAGAATGGCTGTTGAGATTGAAGCATGTATGGGTAAATTGATGAATGAGTTTGCTGAATCCTGATAGAAATAGT
>17467_CCGGGAC_9-15-16-19-67-68-76
TGCAGCCCTCGGTGACGAGGATGGCTGTTGAGATTGAAGCATGTATGGGTAAATTGATGAATGAGTTGACTGAATCCTGATAGAAATAGT
>17467_CCGGTGA_9-15-16-19-67-68-76
TGCAGCCCTCGGTGACGAGGATGGCTGTTGAGATTGAAGCATGTATGGGTAAATTGATGAATGAGTTTGCTGAATCATGATAGAAATAGT
>17467_CCGGTGC_9-15-16-19-67-68-76
TGCAGCCCTCGGTGACGAGGATGGCTGTTGAGATTGAAGCATGTATGGGTAAATTGATGAATGAGTTTGCTGAATCCTGATAGAAATAGT
>17467_CTGGTGC_9-15-16-19-67-68-76
TGCAGCCCTCGGTGATGAGGATGGCTGTTGAGATTGAAGCATGTATGGGTAAATTGATGAATGAGTTTGCTGAATCCTGATAGAAATAGT
>17467_TTCGTGC_9-15-16-19-67-68-76
TGCAGCCCTTGGTGATCAGGATGGCTGTTGAGATTGAAGCATGTATGGGTAAATTGATGAATGAGTTTGCTGAATCCTGATAGAAATAGT
>17467_TTGGTGC_9-15-16-19-67-68-76
TGCAGCCCTTGGTGATGAGGATGGCTGTTGAGATTGAAGCATGTATGGGTAAATTGATGAATGAGTTTGCTGAATCCTGATAGAAATAGT
>17520_CC_12-13
TGCAGTTCAATTCCAGAAAGCATATGAATGAGAAGCTTCTACCTATCGTTTTCCAGTTGTAAACTCATGAAAAAGTTGGTCTAATTTCTG
>17520_CT_12-13
TGCAGTTCAATTCTAGAAAGCATATGAATGAGAAGCTTCTACCTATCGTTTTCCAGTTGTAAACTCATGAAAAAGTTGGTCTAATTTCTG
>17520_TT_12-13
TGCAGTTCAATTTTAGAAAGCATATGAATGAGAAGCTTCTACCTATCGTTTTCCAGTTGTAAACTCATGAAAAAGTTGGTCTAATTTCTG
>17532_AAAG_48-65-83-86
TGCAGGACTTCATGAAGGTTGAAAAACCAATAACACTCCTATTTTCATACAAATATAATTTTATAAACTCTCTCACACACACGAGCGCAC
>17532_AAGA_48-65-83-86
TGCAGGACTTCATGAAGGTTGAAAAACCAATAACACTCCTATTTTCATACAAATATAATTTTATAAACTCTCTCACACACACGGGCACAC
>17532_AAGG_48-65-83-86
TGCAGGACTTCATGAAGGTTGAAAAACCAATAACACTCCTATTTTCATACAAATATAATTTTATAAACTCTCTCACACACACGGGCGCAC
>17532_GGGA_48-65-83-86
TGCAGGACTTCATGAAGGTTGAAAAACCAATAACACTCCTATTTTCATGCAAATATAATTTTATAGACTCTCTCACACACACGGGCACAC
>17731_AAC_10-17-20
TGCAGATTCCAGACCTGAGACCGTGCATAAAAGAAGAATCCCGTAATAGAAAATTAACACAAACCAACCAAAAGACAGACAAGAATGCTC
>17731_AGC_10-17-20
TGCAGATTCCAGACCTGGGACCGTGCATAAAAGAAGAATCCCGTAATAGAAAATTAACACAAACCAACCAAAAGACAGACAAGAATGCTC
>17731_TGT_10-17-20
TGCAGATTCCTGACCTGGGATCGTGCATAAAAGAAGAATCCCGTAATAGAAAATTAACACAAACCAACCAAAAGACAGACAAGAATGCTC
>17741_AA_37-52
TGCAGATGTCCCATATTCCATGCAGTCTCTAATCATGACAGCCATGGATCTCACAAAACCCACCATTGAAGCTTTTCTTAAAGACCTCAA
>17741_AG_37-52
TGCAGATGTCCCATATTCCATGCAGTCTCTAATCATGACAGCCATGGATCTCGCAAAACCCACCATTGAAGCTTTTCTTAAAGACCTCAA
>17741_GA_37-52
TGCAGATGTCCCATATTCCATGCAGTCTCTAATCATGGCAGCCATGGATCTCACAAAACCCACCATTGAAGCTTTTCTTAAAGACCTCAA
>17765_ACC_37-47-69
TGCAGTCTTGCCCTTCCACTTAACGGTGAGGAACGGTATGGCGTTATCTTCCAAGTAAACACCAATGGCCGTGAACTTTACGAACTTGCC
>17765_ATC_37-47-69
TGCAGTCTTGCCCTTCCACTTAACGGTGAGGAACGGTATGGCGTTATTTTCCAAGTAAACACCAATGGCCGTGAACTTTACGAACTTGCC
>17765_ATT_37-47-69
TGCAGTCTTGCCCTTCCACTTAACGGTGAGGAACGGTATGGCGTTATTTTCCAAGTAAACACCAATGGCTGTGAACTTTACGAACTTGCC
>17765_TCC_37-47-69
TGCAGTCTTGCCCTTCCACTTAACGGTGAGGAACGGTTTGGCGTTATCTTCCAAGTAAACACCAATGGCCGTGAACTTTACGAACTTGCC
>17767_A_86
TGCAGGTTGTTTGTGATTGTCAATTCCATAGTATGTGCATATCTTGTTATCGTCTCTCTCCCACTATCCAGCTTCCACATTATCAGAAGT
>17767_G_86
TGCAGGTTGTTTGTGATTGTCAATTCCATAGTATGTGCATATCTTGTTATCGTCTCTCTCCCACTATCCAGCTTCCACATTATCAGGAGT
>17878_CA_64-65
TGCAGGTATCAATGAAAATGCCAAACTTCAGCCATTCATTGGCAGCTCATCATGGTCTTTCCCTCAGACCATCACTGCTCAAATCCCAGA
>17878_CG_64-65
TGCAGGTATCAATGAAAATGCCAAACTTCAGCCATTCATTGGCAGCTCATCATGGTCTTTCCCTCGGACCATCACTGCTCAAATCCCAGA
>17878_TA_64-65
TGCAGGTATCAATGAAAATGCCAAACTTCAGCCATTCATTGGCAGCTCATCATGGTCTTTCCCTTAGACCATCACTGCTCAAATCCCAGA
>18114_C_21
TGCAGTTAGAGAATCAGATTCCCTTCCGAGTTCTCGAAAAATTGTTCAACATGATAACGGAACGTCTCCCACAAGATGGACGCCAACATT
>18114_G_21
TGCAGTTAGAGAATCAGATTCGCTTCCGAGTTCTCGAAAAATTGTTCAACATGATAACGGAACGTCTCCCACAAGATGGACGCCAACATT
>18176_AGCT_10-18-30-64
TGCAGACTGGAGGGTTGGGGATGGTGGTGCCGATTACGCCGTTTTGATCGACGCTGACGGCAGTTCTCTGGCTTCTGCTCGCCTTTGTAG
>18176_GCCG_10-18-30-64
TGCAGACTGGGGGGTTGGCGATGGTGGTGCCGATTACGCCGTTTTGATCGACGCTGACGGCAGTGCTCTGGCTTCTGCTCGCCTTTGTAG
>18176_GGAT_10-18-30-64
TGCAGACTGGGGGGTTGGGGATGGTGGTGCAGATTACGCCGTTTTGATCGACGCTGACGGCAGTTCTCTGGCTTCTGCTCGCCTTTGTAG
>18176_GGCT_10-18-30-64
TGCAGACTGGGGGGTTGGGGATGGTGGTGCCGATTACGCCGTTTTGATCGACGCTGACGGCAGTTCTCTGGCTTCTGCTCGCCTTTGTAG
>18184_ATACTA_9-19-44-77-83-84
TGCAGCGGCAAGCTCGGATTACAGCAATTACAAACCCAGCCATCACCAATTCCAAACCCACTTGCCGCAAATATGTGCGTATATATTTAG
>18184_ATATCA_9-19-44-77-83-84
TGCAGCGGCAAGCTCGGATTACAGCAATTACAAACCCAGCCATCACCAATTCCAAACCCACTTGCCGCAAATATGTGTGTATACATTTAG
>18184_ATATTA_9-19-44-77-83-84
TGCAGCGGCAAGCTCGGATTACAGCAATTACAAACCCAGCCATCACCAATTCCAAACCCACTTGCCGCAAATATGTGTGTATATATTTAG
>18184_GCATTA_9-19-44-77-83-84
TGCAGCGGCGAGCTCGGATCACAGCAATTACAAACCCAGCCATCACCAATTCCAAACCCACTTGCCGCAAATATGTGTGTATATATTTAG
>18184_GCATTT_9-19-44-77-83-84
TGCAGCGGCGAGCTCGGATCACAGCAATTACAAACCCAGCCATCACCAATTCCAAACCCACTTGCCGCAAATATGTGTGTATATTTTTAG
>18184_GCGTTA_9-19-44-77-83-84
TGCAGCGGCGAGCTCGGATCACAGCAATTACAAACCCAGCCATCGCCAATTCCAAACCCACTTGCCGCAAATATGTGTGTATATATTTAG
>18211_AAC_6-50-85
TGCAGCAGTAGCAGGATCTGGGTTCTTTGCTAAACGAGTCCTCACCCTCAATGCCGAACCACCCATTACTGAGTCGGAACAAACTCAGCA
>18211_GAA_6-50-85
TGCAGCGGTAGCAGGATCTGGGTTCTTTGCTAAACGAGTCCTCACCCTCAATGCCGAACCACCCATTACTGAGTCGGAACAAACTAAGCA
>18211_GAC_6-50-85
TGCAGCGGTAGCAGGATCTGGGTTCTTTGCTAAACGAGTCCTCACCCTCAATGCCGAACCACCCATTACTGAGTCGGAACAAACTCAGCA
>18211_GGC_6-50-85
TGCAGCGGTAGCAGGATCTGGGTTCTTTGCTAAACGAGTCCTCACCCTCAGTGCCGAACCACCCATTACTGAGTCGGAACAAACTCAGCA
>18262_CAG_44-53-60
TGCAGCTGCCATGACTGAATCCTGGCTCCTCTTCAAATCCCTGGCAGCAAATTACCGATAGAGCTCAAGTACCGATGGAACTACAACCGT
>18262_CCA_44-53-60
TGCAGCTGCCATGACTGAATCCTGGCTCCTCTTCAAATCCCTGGCAGCAAATTCCCGATAAAGCTCAAGTACCGATGGAACTACAACCGT
>18262_CCG_44-53-60
TGCAGCTGCCATGACTGAATCCTGGCTCCTCTTCAAATCCCTGGCAGCAAATTCCCGATAGAGCTCAAGTACCGATGGAACTACAACCGT
>18262_GAG_44-53-60
TGCAGCTGCCATGACTGAATCCTGGCTCCTCTTCAAATCCCTGGGAGCAAATTACCGATAGAGCTCAAGTACCGATGGAACTACAACCGT
>18274_A_77
TGCAGATACAGAAATAGGTTCAGTTTAAAGCTTACTTTGGAAGTGAGACAATGCAAAGAGCTAGGCTGTGTGAAATTAACAAGCTACTTA
>18274_T_77
TGCAGATACAGAAATAGGTTCAGTTTAAAGCTTACTTTGGAAGTGAGACAATGCAAAGAGCTAGGCTGTGTGAAATTTACAAGCTACTTA
>18297_A_89
TGCAGTTGTGCCACTAGGGATGGAAAGAAAGAATGAACTGAATATTTGCTCATCTGGTATGGCTGGATAACTAAAATGGACATATCTTCA
>18297_G_89
TGCAGTTGTGCCACTAGGGATGGAAAGAAAGAATGAACTGAATATTTGCTCATCTGGTATGGCTGGATAACTAAAATGGACATATCTTCG
>18365_ACTCAT_24-77-79-86-88-89
TGCAGAAGCCAAGACAAAAATGTTAACAAAATATTCGGTCCCTTGCGTGATCCAAAGTTTCCCAATCTCTCACTCTCCCTCTCTCTCTAT
>18365_ATGCAT_24-77-79-86-88-89
TGCAGAAGCCAAGACAAAAATGTTAACAAAATATTCGGTCCCTTGCGTGATCCAAAGTTTCCCAATCTCTCACTCTCTCGCTCTCTCTAT
>18365_ATTAGT_24-77-79-86-88-89
TGCAGAAGCCAAGACAAAAATGTTAACAAAATATTCGGTCCCTTGCGTGATCCAAAGTTTCCCAATCTCTCACTCTCTCTCTCTCTATGT
>18365_ATTCAC_24-77-79-86-88-89
TGCAGAAGCCAAGACAAAAATGTTAACAAAATATTCGGTCCCTTGCGTGATCCAAAGTTTCCCAATCTCTCACTCTCTCTCTCTCTCTAC
>18365_ATTCAT_24-77-79-86-88-89
TGCAGAAGCCAAGACAAAAATGTTAACAAAATATTCGGTCCCTTGCGTGATCCAAAGTTTCCCAATCTCTCACTCTCTCTCTCTCTCTAT
>18365_ATTCCT_24-77-79-86-88-89
TGCAGAAGCCAAGACAAAAATGTTAACAAAATATTCGGTCCCTTGCGTGATCCAAAGTTTCCCAATCTCTCACTCTCTCTCTCTCTCTCT
>18365_GTGCAT_24-77-79-86-88-89
TGCAGAAGCCAAGACAAAAATGTTGACAAAATATTCGGTCCCTTGCGTGATCCAAAGTTTCCCAATCTCTCACTCTCTCGCTCTCTCTAT
>18384_AG_53-57
TGCAGTATAGAGATGTTTTGAGCACTTTCAATAAGTTGGGAAGATGCTCTGTTACATGTGTCTACAAACATGTATGTAGTAGAAGTAATG
>18384_AT_53-57
TGCAGTATAGAGATGTTTTGAGCACTTTCAATAAGTTGGGAAGATGCTCTGTTACATTTGTCTACAAACATGTATGTAGTAGAAGTAATG
>18384_TG_53-57
TGCAGTATAGAGATGTTTTGAGCACTTTCAATAAGTTGGGAAGATGCTCTGTTTCATGTGTCTACAAACATGTATGTAGTAGAAGTAATG
>18395_GACT_37-45-66-75
TGCAGTTTTCAGTTGGATTACAGGTCTCTTTTCTGCTGCGCACGTATTGGGAAATGTCCTAGCGCGCTTCCTTCCTGAAGATTACATTTT
>18395_GCCC_37-45-66-75
TGCAGTTTTCAGTTGGATTACAGGTCTCTTTTCTGCTGCGCACGTCTTGGGAAATGTCCTAGCGCGCTTCCTTCCCGAAGATTACATTTT
>18395_GCCT_37-45-66-75
TGCAGTTTTCAGTTGGATTACAGGTCTCTTTTCTGCTGCGCACGTCTTGGGAAATGTCCTAGCGCGCTTCCTTCCTGAAGATTACATTTT
>18395_TACT_37-45-66-75
TGCAGTTTTCAGTTGGATTACAGGTCTCTTTTCTGCTTCGCACGTATTGGGAAATGTCCTAGCGCGCTTCCTTCCTGAAGATTACATTTT
>18395_TATT_37-45-66-75
TGCAGTTTTCAGTTGGATTACAGGTCTCTTTTCTGCTTCGCACGTATTGGGAAATGTCCTAGCGCGTTTCCTTCCTGAAGATTACATTTT
>18395_TCCT_37-45-66-75
TGCAGTTTTCAGTTGGATTACAGGTCTCTTTTCTGCTTCGCACGTCTTGGGAAATGTCCTAGCGCGCTTCCTTCCTGAAGATTACATTTT
>18459_CCA_10-32-41
TGCAGTTTTACGGTTTGAAAGATGTTACTGTCCCTATTGGTATTGCTCGGCTCTGATTGTGAACGAGTGTGGAGGGAATGTTAAGAAATC
>18459_CCT_10-32-41
TGCAGTTTTACGGTTTGAAAGATGTTACTGTCCCTATTGGTTTTGCTCGGCTCTGATTGTGAACGAGTGTGGAGGGAATGTTAAGAAATC
>18459_CGT_10-32-41
TGCAGTTTTACGGTTTGAAAGATGTTACTGTCGCTATTGGTTTTGCTCGGCTCTGATTGTGAACGAGTGTGGAGGGAATGTTAAGAAATC
>18459_TCA_10-32-41
TGCAGTTTTATGGTTTGAAAGATGTTACTGTCCCTATTGGTATTGCTCGGCTCTGATTGTGAACGAGTGTGGAGGGAATGTTAAGAAATC
>18545_AAA_34-70-75
TGCAGAGTAAAAATTCATCCCCACCACCTCCAAAATAAGTGGGTTGCACTAAAACTGCATCCACACAATGACCACATGTCTAACCCAACA
>18545_AAG_34-70-75
TGCAGAGTAAAAATTCATCCCCACCACCTCCAAAATAAGTGGGTTGCACTAAAACTGCATCCACACAATGACCACGTGTCTAACCCAACA
>18545_AGA_34-70-75
TGCAGAGTAAAAATTCATCCCCACCACCTCCAAAATAAGTGGGTTGCACTAAAACTGCATCCACACAATGGCCACATGTCTAACCCAACA
>18545_GAA_34-70-75
TGCAGAGTAAAAATTCATCCCCACCACCTCCAAAGTAAGTGGGTTGCACTAAAACTGCATCCACACAATGACCACATGTCTAACCCAACA
>18599_G_58
TGCAGATCTAGGTTCCAATAAAGACAAACCAAACATGGAATGCAGTTGAACACAAAATGTACATTCCATTAAACACTTGGTTGAGGTGTT
>18599_T_58
TGCAGATCTAGGTTCCAATAAAGACAAACCAAACATGGAATGCAGTTGAACACAAAATTTACATTCCATTAAACACTTGGTTGAGGTGTT
>18603_CT_58-86
TGCAGACCTTAACTAATGATTGTGAATGATAATTCATTTAAGAACATAAGGTTGTTGCCGTCCAATTTTCTTAATATAAAAATATCTATT
>18603_TA_58-86
TGCAGACCTTAACTAATGATTGTGAATGATAATTCATTTAAGAACATAAGGTTGTTGCTGTCCAATTTTCTTAATATAAAAATATCAATT
>18603_TT_58-86
TGCAGACCTTAACTAATGATTGTGAATGATAATTCATTTAAGAACATAAGGTTGTTGCTGTCCAATTTTCTTAATATAAAAATATCTATT
>18611_CG_70-84
TGCAGTGAGAGACACCACCAAAAAACATGACATCAGAAAGTTGCTAAATAGTTAAAAATTATGAAGTATGCAACATAAAATTGGGGAAAC
>18611_GA_70-84
TGCAGTGAGAGACACCACCAAAAAACATGACATCAGAAAGTTGCTAAATAGTTAAAAATTATGAAGTATGGAACATAAAATTGGAGAAAC
>18611_GG_70-84
TGCAGTGAGAGACACCACCAAAAAACATGACATCAGAAAGTTGCTAAATAGTTAAAAATTATGAAGTATGGAACATAAAATTGGGGAAAC
>18623_AAA_13-16-59
TGCAGGAGGAAGAACGATTTCGGAGCAAATTAAAGGTCAGAGCTAATTTTCCGAAATTTATTTCTTCATCCTGCTTTCGTATTTGGCATC
>18623_TAA_13-16-59
TGCAGGAGGAAGATCGATTTCGGAGCAAATTAAAGGTCAGAGCTAATTTTCCGAAATTTATTTCTTCATCCTGCTTTCGTATTTGGCATC
>18623_TAT_13-16-59
TGCAGGAGGAAGATCGATTTCGGAGCAAATTAAAGGTCAGAGCTAATTTTCCGAAATTTTTTTCTTCATCCTGCTTTCGTATTTGGCATC
>18623_TGA_13-16-59
TGCAGGAGGAAGATCGGTTTCGGAGCAAATTAAAGGTCAGAGCTAATTTTCCGAAATTTATTTCTTCATCCTGCTTTCGTATTTGGCATC
>18665_C_71
TGCAGCATTGTTCCTTTGTACCTTTTTCTCATGTAATAATATCAATTTGTATTATGGGCACAAATATATAACTTCTGCCATATCATTGTT
>18665_G_71
TGCAGCATTGTTCCTTTGTACCTTTTTCTCATGTAATAATATCAATTTGTATTATGGGCACAAATATATAAGTTCTGCCATATCATTGTT
>18740_CTGGGG_24-29-50-74-86-89
TGCAGTGCTTAATTTTCAGTTTTACCCTGTACGGTTGGATCTGATGTTAAGTTTCAGTTTTACCCTGTACGGTTGGATCTGATGTTGATG
>18740_CTTGAT_24-29-50-74-86-89
TGCAGTGCTTAATTTTCAGTTTTACCCTGTACGGTTGGATCTGATGTTAATTTTCAGTTTTACCCTGTACGGTTGGATCTGATGTTAATT
>18740_CTTGGG_24-29-50-74-86-89
TGCAGTGCTTAATTTTCAGTTTTACCCTGTACGGTTGGATCTGATGTTAATTTTCAGTTTTACCCTGTACGGTTGGATCTGATGTTGATG
>18740_CTTTGG_24-29-50-74-86-89
TGCAGTGCTTAATTTTCAGTTTTACCCTGTACGGTTGGATCTGATGTTAATTTTCAGTTTTACCCTGTACGGTTTGATCTGATGTTGATG
>18740_TATGGG_24-29-50-74-86-89
TGCAGTGCTTAATTTTCAGTTTTATCCTGAACGGTTGGATCTGATGTTAATTTTCAGTTTTACCCTGTACGGTTGGATCTGATGTTGATG
>18765_CT_17-66
TGCAGTGGCATTGGTGACACTGAAACTGCGCTGCCACTTTTTGTTTGTGCTGGATGTTGTGCATCCTTAATGCCCTCAAGAGCACAGCCT
>18765_TC_17-66
TGCAGTGGCATTGGTGATACTGAAACTGCGCTGCCACTTTTTGTTTGTGCTGGATGTTGTGCATCCCTAATGCCCTCAAGAGCACAGCCT
>18765_TT_17-66
TGCAGTGGCATTGGTGATACTGAAACTGCGCTGCCACTTTTTGTTTGTGCTGGATGTTGTGCATCCTTAATGCCCTCAAGAGCACAGCCT
>18778_CGG_29-32-67
TGCAGGATTATTTTCTTCACTTAATAATTCTTGAATATGTTAATCATTTTACTTCAAAGCTAAACATGCCTCAACTCGTACCTGAACTGT
>18778_CGT_29-32-67
TGCAGGATTATTTTCTTCACTTAATAATTCTTGAATATGTTAATCATTTTACTTCAAAGCTAAACATTCCTCAACTCGTACCTGAACTGT
>18778_TGG_29-32-67
TGCAGGATTATTTTCTTCACTTAATAATTTTTGAATATGTTAATCATTTTACTTCAAAGCTAAACATGCCTCAACTCGTACCTGAACTGT
>18778_TTG_29-32-67
TGCAGGATTATTTTCTTCACTTAATAATTTTTTAATATGTTAATCATTTTACTTCAAAGCTAAACATGCCTCAACTCGTACCTGAACTGT
>18822_AG_18-81
TGCAGAATCTAGAAATTTAATTTTTTTTTTATTTTCAGAATTTGTATGGTCAGAAAGACTTCAGGGAAGAATGGTTCTCACGGGCTGGTA
>18822_CG_18-81
TGCAGAATCTAGAAATTTCATTTTTTTTTTATTTTCAGAATTTGTATGGTCAGAAAGACTTCAGGGAAGAATGGTTCTCACGGGCTGGTA
>18822_CT_18-81
TGCAGAATCTAGAAATTTCATTTTTTTTTTATTTTCAGAATTTGTATGGTCAGAAAGACTTCAGGGAAGAATGGTTCTCACTGGCTGGTA
>18890_GAC_71-75-84
TGCAGTAGCTGAAGCACTAATAGTAGCAAGGCGCTGCCAAACCTCTCCATATATCTAATATCTTCCCTCAAGGTTACACACACACAGTGA
>18890_GAT_71-75-84
TGCAGTAGCTGAAGCACTAATAGTAGCAAGGCGCTGCCAAACCTCTCCATATATCTAATATCTTCCCTCAAGGTTACACACACATAGTGA
>18890_GGC_71-75-84
TGCAGTAGCTGAAGCACTAATAGTAGCAAGGCGCTGCCAAACCTCTCCATATATCTAATATCTTCCCTCAAGGTTGCACACACACAGTGA
>18890_TAC_71-75-84
TGCAGTAGCTGAAGCACTAATAGTAGCAAGGCGCTGCCAAACCTCTCCATATATCTAATATCTTCCCTCAATGTTACACACACACAGTGA
>18898_ACC_23-28-88
TGCAGATACAGAACAAATTAACAAAGCACAAAATAAAAAAACCAAAAATCAAACACCCAAGATTGATTGAACATCGAAATGTCAATCTCG
>18898_ACG_23-28-88
TGCAGATACAGAACAAATTAACAAAGCACAAAATAAAAAAACCAAAAATCAAACACCCAAGATTGATTGAACATCGAAATGTCAATCTGG
>18898_ATC_23-28-88
TGCAGATACAGAACAAATTAACAAAGCATAAAATAAAAAAACCAAAAATCAAACACCCAAGATTGATTGAACATCGAAATGTCAATCTCG
>18898_GCC_23-28-88
TGCAGATACAGAACAAATTAACAGAGCACAAAATAAAAAAACCAAAAATCAAACACCCAAGATTGATTGAACATCGAAATGTCAATCTCG
>18898_GCG_23-28-88
TGCAGATACAGAACAAATTAACAGAGCACAAAATAAAAAAACCAAAAATCAAACACCCAAGATTGATTGAACATCGAAATGTCAATCTGG
>18942_ATC_7-28-29
TGCAGATACAAGTGCTGCATCAGCTGAATCGGCACAGCTTCAATGTTTAACACTTCTAAAGGAGTTAGATGAAAAAAGTAGTTCATTAAA
>18942_GGC_7-28-29
TGCAGATGCAAGTGCTGCATCAGCTGAAGCGGCACAGCTTCAATGTTTAACACTTCTAAAGGAGTTAGATGAAAAAAGTAGTTCATTAAA
>18942_GTC_7-28-29
TGCAGATGCAAGTGCTGCATCAGCTGAATCGGCACAGCTTCAATGTTTAACACTTCTAAAGGAGTTAGATGAAAAAAGTAGTTCATTAAA
>18942_GTT_7-28-29
TGCAGATGCAAGTGCTGCATCAGCTGAATTGGCACAGCTTCAATGTTTAACACTTCTAAAGGAGTTAGATGAAAAAAGTAGTTCATTAAA
>18981_CTT_24-29-47
TGCAGCAACTGTTGCTCAAGCACTCCATGTATCTAATGGTAACCATTTATGTGCTACAATTGAAACACCTTTTGCCATCTCAAGATGTGA
>18981_TCT_24-29-47
TGCAGCAACTGTTGCTCAAGCACTTCATGCATCTAATGGTAACCATTTATGTGCTACAATTGAAACACCTTTTGCCATCTCAAGATGTGA
>18981_TTA_24-29-47
TGCAGCAACTGTTGCTCAAGCACTTCATGTATCTAATGGTAACCATTAATGTGCTACAATTGAAACACCTTTTGCCATCTCAAGATGTGA
>18981_TTT_24-29-47
TGCAGCAACTGTTGCTCAAGCACTTCATGTATCTAATGGTAACCATTTATGTGCTACAATTGAAACACCTTTTGCCATCTCAAGATGTGA
>19013_ACA_16-42-69
TGCAGCTTTTCTTATCATGTCAGTAAGGTTCAAGTCTTATGTCTTTTGTGGAAGTTTGTGGCAATATCAATTTGCTCGTGTGTGTGTGTG
>19013_AGA_16-42-69
TGCAGCTTTTCTTATCATGTCAGTAAGGTTCAAGTCTTATGTGTTTTGTGGAAGTTTGTGGCAATATCAATTTGCTCGTGTGTGTGTGTG
>19013_GGA_16-42-69
TGCAGCTTTTCTTATCGTGTCAGTAAGGTTCAAGTCTTATGTGTTTTGTGGAAGTTTGTGGCAATATCAATTTGCTCGTGTGTGTGTGTG
>19013_GGT_16-42-69
TGCAGCTTTTCTTATCGTGTCAGTAAGGTTCAAGTCTTATGTGTTTTGTGGAAGTTTGTGGCAATATCATTTTGCTCGTGTGTGTGTGTG
>19049_A_16
TGCAGGGATTCCTCTAACTCTTGAGGTTATAGGTTCATTTCTATCTAACAAAGAGAAAGTGGTATGGAATGATACATTGAAGAAACTGAA
>19049_G_16
TGCAGGGATTCCTCTAGCTCTTGAGGTTATAGGTTCATTTCTATCTAACAAAGAGAAAGTGGTATGGAATGATACATTGAAGAAACTGAA
>19051_AAT_33-83-89
TGCAGAGGAGAGCCCGTCCTATCAGTCTTCCAAAACCCTTCATCACCGTCACCACTTCTCTCTGCAAATTTTGGTCCCCCTCTAAAAAAT
>19051_ACA_33-83-89
TGCAGAGGAGAGCCCGTCCTATCAGTCTTCCAAAACCCTTCATCACCGTCACCACTTCTCTCTGCAAATTTTGGTCCCCCTCTCAAAAAA
>19051_ACT_33-83-89
TGCAGAGGAGAGCCCGTCCTATCAGTCTTCCAAAACCCTTCATCACCGTCACCACTTCTCTCTGCAAATTTTGGTCCCCCTCTCAAAAAT
>19051_GAT_33-83-89
TGCAGAGGAGAGCCCGTCCTATCAGTCTTCCAAGACCCTTCATCACCGTCACCACTTCTCTCTGCAAATTTTGGTCCCCCTCTAAAAAAT
>19051_GCT_33-83-89
TGCAGAGGAGAGCCCGTCCTATCAGTCTTCCAAGACCCTTCATCACCGTCACCACTTCTCTCTGCAAATTTTGGTCCCCCTCTCAAAAAT
>19151_CAC_8-69-79
TGCAGGGTCTAGATTTCGATACAAAGGGTATCCAATTATGAATGCTATCACCGACAGAGCCATTGCTATAGCTGGAACTCCGAGTCCCCA
>19151_CGC_8-69-79
TGCAGGGTCTAGATTTCGATACAAAGGGTATCCAATTATGAATGCTATCACCGACAGAGCCATTGCTATGGCTGGAACTCCGAGTCCCCA
>19151_TAA_8-69-79
TGCAGGGTTTAGATTTCGATACAAAGGGTATCCAATTATGAATGCTATCACCGACAGAGCCATTGCTATAGCTGGAACTACGAGTCCCCA
>19151_TAC_8-69-79
TGCAGGGTTTAGATTTCGATACAAAGGGTATCCAATTATGAATGCTATCACCGACAGAGCCATTGCTATAGCTGGAACTCCGAGTCCCCA
>19173_GAG_40-52-62
TGCAGACAATGTAACTTGACTCCACTACTGGCCTAATCAAGAGTATAAGGCTAATAAAAATCGCATTGCTGATAAAGGCTTCGATTATTG
>19173_GAT_40-52-62
TGCAGACAATGTAACTTGACTCCACTACTGGCCTAATCAAGAGTATAAGGCTAATAAAAATCTCATTGCTGATAAAGGCTTCGATTATTG
>19173_GGG_40-52-62
TGCAGACAATGTAACTTGACTCCACTACTGGCCTAATCAAGAGTATAAGGCTGATAAAAATCGCATTGCTGATAAAGGCTTCGATTATTG
>19173_GGT_40-52-62
TGCAGACAATGTAACTTGACTCCACTACTGGCCTAATCAAGAGTATAAGGCTGATAAAAATCTCATTGCTGATAAAGGCTTCGATTATTG
>19173_TAT_40-52-62
TGCAGACAATGTAACTTGACTCCACTACTGGCCTAATCAATAGTATAAGGCTAATAAAAATCTCATTGCTGATAAAGGCTTCGATTATTG
>19249_ACC_11-80-89
TGCAGAAGTCCATCAACAACATAGAGAAATTAGAAAACAAGTAACAGGAGATACTGAGTGATGCTGTTGGCCCCATAATGCATTTCAAAC
>19249_GCA_11-80-89
TGCAGAAGTCCGTCAACAACATAGAGAAATTAGAAAACAAGTAACAGGAGATACTGAGTGATGCTGTTGGCCCCATAATGCATTTCAAAA
>19249_GCC_11-80-89
TGCAGAAGTCCGTCAACAACATAGAGAAATTAGAAAACAAGTAACAGGAGATACTGAGTGATGCTGTTGGCCCCATAATGCATTTCAAAC
>19249_GTC_11-80-89
TGCAGAAGTCCGTCAACAACATAGAGAAATTAGAAAACAAGTAACAGGAGATACTGAGTGATGCTGTTGGCCCCATAATGTATTTCAAAC
>19301_CT_11-32
TGCAGGTCAGACGAGGAAGAAGGGGGTGCAGATTAGAGAGAGAATGAAGAGGTAGAAGATAGGAATATTTTGGTACCTTTAAAAATGTTT
>19301_GC_11-32
TGCAGGTCAGAGGAGGAAGAAGGGGGTGCAGACTAGAGAGAGAATGAAGAGGTAGAAGATAGGAATATTTTGGTACCTTTAAAAATGTTT
>19301_GT_11-32
TGCAGGTCAGAGGAGGAAGAAGGGGGTGCAGATTAGAGAGAGAATGAAGAGGTAGAAGATAGGAATATTTTGGTACCTTTAAAAATGTTT
>19346_CTC_61-62-72
TGCAGCGGCAGCAGCTTATCGAGCCAAAGTTGCTTCGCTAGGGAAATCACATGATGGTAACCTCAACAATATCGTTTTGAAGATGGATGT
>19346_GGC_61-62-72
TGCAGCGGCAGCAGCTTATCGAGCCAAAGTTGCTTCGCTAGGGAAATCACATGATGGTAACGGCAACAATATCGTTTTGAAGATGGATGT
>19346_GTC_61-62-72
TGCAGCGGCAGCAGCTTATCGAGCCAAAGTTGCTTCGCTAGGGAAATCACATGATGGTAACGTCAACAATATCGTTTTGAAGATGGATGT
>19346_GTT_61-62-72
TGCAGCGGCAGCAGCTTATCGAGCCAAAGTTGCTTCGCTAGGGAAATCACATGATGGTAACGTCAACAATATTGTTTTGAAGATGGATGT
>19356_CA_40-72
TGCAGCTACAAAATGAGGTTGTTGAGTGTCCAAATTTATCCCATGTGAGAGATGATAATGTGGGAATATTGTATGATTGTGGGTTCAATT
>19356_CC_40-72
TGCAGCTACAAAATGAGGTTGTTGAGTGTCCAAATTTATCCCATGTGAGAGATGATAATGTGGGAATATTGTCTGATTGTGGGTTCAATT
>19356_TA_40-72
TGCAGCTACAAAATGAGGTTGTTGAGTGTCCAAATTTATCTCATGTGAGAGATGATAATGTGGGAATATTGTATGATTGTGGGTTCAATT
>19366_CAA_40-60-68
TGCAGGCAATTGGCCATGATTTTGACTATGATGAATATCACAGGTGAGAAAAGTCGTTTTAAATGCTGAAATTTTACACAATTCCTTTTT
>19366_CAT_40-60-68
TGCAGGCAATTGGCCATGATTTTGACTATGATGAATATCACAGGTGAGAAAAGTCGTTTTAAATGCTGTAATTTTACACAATTCCTTTTT
>19366_CGT_40-60-68
TGCAGGCAATTGGCCATGATTTTGACTATGATGAATATCACAGGTGAGAAAAGTCGTTTTGAATGCTGTAATTTTACACAATTCCTTTTT
>19366_TAC_40-60-68
TGCAGGCAATTGGCCATGATTTTGACTATGATGAATATCATAGGTGAGAAAAGTCGTTTTAAATGCTGCAATTTTACACAATTCCTTTTT
>19366_TAT_40-60-68
TGCAGGCAATTGGCCATGATTTTGACTATGATGAATATCATAGGTGAGAAAAGTCGTTTTAAATGCTGTAATTTTACACAATTCCTTTTT
>19397_AC_38-68
TGCAGACTTTATGCAATGTTGTTTTTCTTCTTCTTCTCAAGCAGATTTAGTTGACATAGTATCTTCTTCGCCTGTACCTTCTCCTAAATC
>19397_AT_38-68
TGCAGACTTTATGCAATGTTGTTTTTCTTCTTCTTCTCAAGCAGATTTAGTTGACATAGTATCTTCTTTGCCTGTACCTTCTCCTAAATC
>19397_CC_38-68
TGCAGACTTTATGCAATGTTGTTTTTCTTCTTCTTCTCCAGCAGATTTAGTTGACATAGTATCTTCTTCGCCTGTACCTTCTCCTAAATC
>19404_CT_39-52
TGCAGATTGGAGTCTTCCAAGCTCTGTTTTTGTGGATCACTAGCTCCATCTGTTCGCTTCTTTGATCCTTGCCCCAGCATCTATTTTCAA
>19404_GC_39-52
TGCAGATTGGAGTCTTCCAAGCTCTGTTTTTGTGGATCAGTAGCTCCATCTGCTCGCTTCTTTGATCCTTGCCCCAGCATCTATTTTCAA
>19404_GT_39-52
TGCAGATTGGAGTCTTCCAAGCTCTGTTTTTGTGGATCAGTAGCTCCATCTGTTCGCTTCTTTGATCCTTGCCCCAGCATCTATTTTCAA
>19479_AAC_20-41-55
TGCAGAATTGACTTCATAATAAAAATAGGCATGAAGGGGAGAAAAAGGATGACCGCACCAATGTTCCAGTTTGTTCATCTAATATCCATC
>19479_TAC_20-41-55
TGCAGAATTGACTTCATAATTAAAATAGGCATGAAGGGGAGAAAAAGGATGACCGCACCAATGTTCCAGTTTGTTCATCTAATATCCATC
>19479_TAT_20-41-55
TGCAGAATTGACTTCATAATTAAAATAGGCATGAAGGGGAGAAAAAGGATGACCGTACCAATGTTCCAGTTTGTTCATCTAATATCCATC
>19479_TCT_20-41-55
TGCAGAATTGACTTCATAATTAAAATAGGCATGAAGGGGAGCAAAAGGATGACCGTACCAATGTTCCAGTTTGTTCATCTAATATCCATC
>19497_C_17
TGCAGTGCTGTAGCTAACGCTTCAAGTATCTCATTGAGTACGTTCGCAAGAATAAACTCAAACGAATTGATGGGGGCCCACAAAAGCGGT
>19497_T_17
TGCAGTGCTGTAGCTAATGCTTCAAGTATCTCATTGAGTACGTTCGCAAGAATAAACTCAAACGAATTGATGGGGGCCCACAAAAGCGGT
>19509_CACG_7-48-58-62
TGCAGAACTATATTCGAGCAAATATATGCTGCAAAGTGAGACGTTGCAATTGCACTAACAGCGGGTGAGTGAGAGGTAAGTCTGATGAAA
>19509_CGCA_7-48-58-62
TGCAGAACTATATTCGAGCAAATATATGCTGCAAAGTGAGACGTTGCAGTTGCACTAACAGCAGGTGAGTGAGAGGTAAGTCTGATGAAA
>19509_CGCG_7-48-58-62
TGCAGAACTATATTCGAGCAAATATATGCTGCAAAGTGAGACGTTGCAGTTGCACTAACAGCGGGTGAGTGAGAGGTAAGTCTGATGAAA
>19509_CGTG_7-48-58-62
TGCAGAACTATATTCGAGCAAATATATGCTGCAAAGTGAGACGTTGCAGTTGCACTAATAGCGGGTGAGTGAGAGGTAAGTCTGATGAAA
>19509_TGCG_7-48-58-62
TGCAGAATTATATTCGAGCAAATATATGCTGCAAAGTGAGACGTTGCAGTTGCACTAACAGCGGGTGAGTGAGAGGTAAGTCTGATGAAA
>19548_GA_6-84
TGCAGAGAGCCTCAGCGACCAACAAGGTTCAAATTGGCTTCCTTGAATAGGCTAGCCAAAGCGAATTTTATTGGGTAATGCCAAATACTA
>19548_GC_6-84
TGCAGAGAGCCTCAGCGACCAACAAGGTTCAAATTGGCTTCCTTGAATAGGCTAGCCAAAGCGAATTTTATTGGGTAATGCCAACTACTA
>19548_TC_6-84
TGCAGATAGCCTCAGCGACCAACAAGGTTCAAATTGGCTTCCTTGAATAGGCTAGCCAAAGCGAATTTTATTGGGTAATGCCAACTACTA
>19585_AAT_39-45-77
TGCAGCACTCCTGAACATCCCCACATCAACCGCACCAGAAACCATATGATATCCCCTCATCCTCATCTCATCTGGACTGTCGTGCGGCAT
>19585_CAC_39-45-77
TGCAGCACTCCTGAACATCCCCACATCAACCGCACCAGACACCATATGATATCCCCTCATCCTCATCTCATCTGGACCGTCGTGCGGCAT
>19585_CAT_39-45-77
TGCAGCACTCCTGAACATCCCCACATCAACCGCACCAGACACCATATGATATCCCCTCATCCTCATCTCATCTGGACTGTCGTGCGGCAT
>19585_CGT_39-45-77
TGCAGCACTCCTGAACATCCCCACATCAACCGCACCAGACACCATGTGATATCCCCTCATCCTCATCTCATCTGGACTGTCGTGCGGCAT
>19588_AAAA_10-28-33-73
TGCAGATACAAAAGATGTTAATAACAACAATGAAGAGTATCTGTAAAATGATTTTATAGTTCAAGGTTTTAAAAATAAAAAATAAAAGAA
>19588_ATAA_10-28-33-73
TGCAGATACAAAAGATGTTAATAACAACTATGAAGAGTATCTGTAAAATGATTTTATAGTTCAAGGTTTTAAAAATAAAAAATAAAAGAA
>19588_ATAT_10-28-33-73
TGCAGATACAAAAGATGTTAATAACAACTATGAAGAGTATCTGTAAAATGATTTTATAGTTCAAGGTTTTAAATATAAAAAATAAAAGAA
>19588_GTAA_10-28-33-73
TGCAGATACAGAAGATGTTAATAACAACTATGAAGAGTATCTGTAAAATGATTTTATAGTTCAAGGTTTTAAAAATAAAAAATAAAAGAA
>19588_GTGA_10-28-33-73
TGCAGATACAGAAGATGTTAATAACAACTATGAGGAGTATCTGTAAAATGATTTTATAGTTCAAGGTTTTAAAAATAAAAAATAAAAGAA
>19615_C_33
TGCAGAAAAGAAAATGCAAGGATAAGAACATTACATGCAATTAAATAGCCACCTTGTCCAACGAATAACATAAATTTTACCCGATTGTAA
>19615_T_33
TGCAGAAAAGAAAATGCAAGGATAAGAACATTATATGCAATTAAATAGCCACCTTGTCCAACGAATAACATAAATTTTACCCGATTGTAA
>19661_AT_88-89
TGCAGGTTCAGGGTCTGATTGAAGTTCTCTTGTTGAGTTCTGAAACCCTACTTTTGTCAATGGATTCTTACTTAGAATAGTTCCTATTAT
>19661_GC_88-89
TGCAGGTTCAGGGTCTGATTGAAGTTCTCTTGTTGAGTTCTGAAACCCTACTTTTGTCAATGGATTCTTACTTAGAATAGTTCCTATTGC
>19661_GT_88-89
TGCAGGTTCAGGGTCTGATTGAAGTTCTCTTGTTGAGTTCTGAAACCCTACTTTTGTCAATGGATTCTTACTTAGAATAGTTCCTATTGT
>19708_CT_18-53
TGCAGTTTTTAGCCTCGTCGTTGACCGAACAATTCCGACATACTTCCACATGATTGATTGCAATTCTTTCCTCACTTCCCTTGTCCTCTT
>19708_TC_18-53
TGCAGTTTTTAGCCTCGTTGTTGACCGAACAATTCCGACATACTTCCACATGACTGATTGCAATTCTTTCCTCACTTCCCTTGTCCTCTT
>19708_TT_18-53
TGCAGTTTTTAGCCTCGTTGTTGACCGAACAATTCCGACATACTTCCACATGATTGATTGCAATTCTTTCCTCACTTCCCTTGTCCTCTT
>19820_CAG_11-48-77
TGCAGGCTGCCCTCACCAAGAGTAAGTGAAGCATTTTGTTGTTTTAGAACTTCACATGCACCCCTCCCCTTTTTAACGTTTTATTTGCAA
>19820_CCG_11-48-77
TGCAGGCTGCCCTCACCAAGAGTAAGTGAAGCATTTTGTTGTTTTAGACCTTCACATGCACCCCTCCCCTTTTTAACGTTTTATTTGCAA
>19820_TCA_11-48-77
TGCAGGCTGCCTTCACCAAGAGTAAGTGAAGCATTTTGTTGTTTTAGACCTTCACATGCACCCCTCCCCTTTTTAACATTTTATTTGCAA
>19820_TCG_11-48-77
TGCAGGCTGCCTTCACCAAGAGTAAGTGAAGCATTTTGTTGTTTTAGACCTTCACATGCACCCCTCCCCTTTTTAACGTTTTATTTGCAA
>19856_ACC_32-54-65
TGCAGTATTTCCTTGCTCGGCACATGAAGCAGAAAGAACCTCAAAAGCCACATCCGTGTCTACAACCATCTGATTTAGTTTAGAAATCAT
>19856_ACG_32-54-65
TGCAGTATTTCCTTGCTCGGCACATGAAGCAGAAAGAACCTCAAAAGCCACATCCGTGTCTACAAGCATCTGATTTAGTTTAGAAATCAT
>19856_ATG_32-54-65
TGCAGTATTTCCTTGCTCGGCACATGAAGCAGAAAGAACCTCAAAAGCCACATCTGTGTCTACAAGCATCTGATTTAGTTTAGAAATCAT
>19856_TCG_32-54-65
TGCAGTATTTCCTTGCTCGGCACATGAAGCAGTAAGAACCTCAAAAGCCACATCCGTGTCTACAAGCATCTGATTTAGTTTAGAAATCAT
>19856_TTG_32-54-65
TGCAGTATTTCCTTGCTCGGCACATGAAGCAGTAAGAACCTCAAAAGCCACATCTGTGTCTACAAGCATCTGATTTAGTTTAGAAATCAT
>19894_CAG_56-58-60
TGCAGTATGCATTATTAATTGATTGCTTACTTCTGTTCTTTAAATGAATTCTCCTTCTATGGCATTATATGGTGAACATTCAAATTATTC
>19894_TAG_56-58-60
TGCAGTATGCATTATTAATTGATTGCTTACTTCTGTTCTTTAAATGAATTCTCCTTTTATGGCATTATATGGTGAACATTCAAATTATTC
>19894_TAT_56-58-60
TGCAGTATGCATTATTAATTGATTGCTTACTTCTGTTCTTTAAATGAATTCTCCTTTTATTGCATTATATGGTGAACATTCAAATTATTC
>19894_TGG_56-58-60
TGCAGTATGCATTATTAATTGATTGCTTACTTCTGTTCTTTAAATGAATTCTCCTTTTGTGGCATTATATGGTGAACATTCAAATTATTC
>19899_GGGTATATAT_19-29-32-39-52-54-60-66-70-80
TGCAGATTTTAATGAAATCGATGCTCATCGCCGATATGCTATATGTCCCACTACTAACAAATTTTTTATCATGAAATAGATATATGAGGG
>19899_TCGTATATAT_19-29-32-39-52-54-60-66-70-80
TGCAGATTTTAATGAAATCTATGCTCATCCCCGATATGCTATATGTCCCACTACTAACAAATTTTTTATCATGAAATAGATATATGAGGG
>19899_TGATATTTAT_19-29-32-39-52-54-60-66-70-80
TGCAGATTTTAATGAAATCTATGCTCATCGCCAATATGCTATATGTCCCACTACTAACAATTTTTTTATCATGAAATAGATATATGAGGG
>19899_TGGAATATAG_19-29-32-39-52-54-60-66-70-80
TGCAGATTTTAATGAAATCTATGCTCATCGCCGATATGCAATATGTCCCACTACTAACAAATTTTTTATCATGAAATAGAGATATGAGGG
>19899_TGGAATATAT_19-29-32-39-52-54-60-66-70-80
TGCAGATTTTAATGAAATCTATGCTCATCGCCGATATGCAATATGTCCCACTACTAACAAATTTTTTATCATGAAATAGATATATGAGGG
>19899_TGGAATATGT_19-29-32-39-52-54-60-66-70-80
TGCAGATTTTAATGAAATCTATGCTCATCGCCGATATGCAATATGTCCCACTACTAACAAATTTTTTATCGTGAAATAGATATATGAGGG
>19899_TGGTAAATAT_19-29-32-39-52-54-60-66-70-80
TGCAGATTTTAATGAAATCTATGCTCATCGCCGATATGCTATATGTCCCACTACAAACAAATTTTTTATCATGAAATAGATATATGAGGG
>19899_TGGTATACAT_19-29-32-39-52-54-60-66-70-80
TGCAGATTTTAATGAAATCTATGCTCATCGCCGATATGCTATATGTCCCACTACTAACAAATTTTTCATCATGAAATAGATATATGAGGG
>19899_TGGTATATAT_19-29-32-39-52-54-60-66-70-80
TGCAGATTTTAATGAAATCTATGCTCATCGCCGATATGCTATATGTCCCACTACTAACAAATTTTTTATCATGAAATAGATATATGAGGG
>19899_TGGTATTTAT_19-29-32-39-52-54-60-66-70-80
TGCAGATTTTAATGAAATCTATGCTCATCGCCGATATGCTATATGTCCCACTACTAACAATTTTTTTATCATGAAATAGATATATGAGGG
>19899_TGGTTTATAT_19-29-32-39-52-54-60-66-70-80
TGCAGATTTTAATGAAATCTATGCTCATCGCCGATATGCTATATGTCCCACTTCTAACAAATTTTTTATCATGAAATAGATATATGAGGG
>19949_AAAG_9-72-79-85
TGCAGACTCAGCGATGATAGGTGGATTGAATTGGAGGCTTCGCTCCCAGGTATTGAAGACATTATATATTTCAGCAAGGATGAGCGATTT
>19949_GAAG_9-72-79-85
TGCAGACTCGGCGATGATAGGTGGATTGAATTGGAGGCTTCGCTCCCAGGTATTGAAGACATTATATATTTCAGCAAGGATGAGCGATTT
>19949_GAAT_9-72-79-85
TGCAGACTCGGCGATGATAGGTGGATTGAATTGGAGGCTTCGCTCCCAGGTATTGAAGACATTATATATTTCAGCAAGGATGAGCTATTT
>19949_GAGG_9-72-79-85
TGCAGACTCGGCGATGATAGGTGGATTGAATTGGAGGCTTCGCTCCCAGGTATTGAAGACATTATATATTTCAGCAAGGGTGAGCGATTT
>19949_GCAG_9-72-79-85
TGCAGACTCGGCGATGATAGGTGGATTGAATTGGAGGCTTCGCTCCCAGGTATTGAAGACATTATATATTTCCGCAAGGATGAGCGATTT
>19969_AA_64-73
TGCAGAGTGGACAAGCATAGGCCTCATTAAGCCACTTGTAAATACAGGGTCCATGGAACGTGTGATTGCAACCAATGAGACTAGCTTCTT
>19969_AC_64-73
TGCAGAGTGGACAAGCATAGGCCTCATTAAGCCACTTGTAAATACAGGGTCCATGGAACGTGTGATTGCAACCCATGAGACTAGCTTCTT
>19969_GC_64-73
TGCAGAGTGGACAAGCATAGGCCTCATTAAGCCACTTGTAAATACAGGGTCCATGGAACGTGTGGTTGCAACCCATGAGACTAGCTTCTT
>20021_A_67
TGCAGGTGAAGAAATTGGAAAGTCATCCAAGGTACCATGCATTTTGCACATGGATTCTATGAAAGGAAGCCACAGAGGCCTCAAGAATCT
>20021_T_67
TGCAGGTGAAGAAATTGGAAAGTCATCCAAGGTACCATGCATTTTGCACATGGATTCTATGAAAGGATGCCACAGAGGCCTCAAGAATCT
>20035_ACCCT_15-20-23-46-81
TGCAGACGCGGTGCAAAATACTACTCGTAGTATAAACCAGAAGATCCTTTCATTTCACTGGTCCATCTCTCTCTTTTCCTTTCTTCTCTC
>20035_TCCCG_15-20-23-46-81
TGCAGACGCGGTGCATAATACTACTCGTAGTATAAACCAGAAGATCCTTTCATTTCACTGGTCCATCTCTCTCTTTTCCTTGCTTCTCTC
>20035_TCCCT_15-20-23-46-81
TGCAGACGCGGTGCATAATACTACTCGTAGTATAAACCAGAAGATCCTTTCATTTCACTGGTCCATCTCTCTCTTTTCCTTTCTTCTCTC
>20035_TCCGT_15-20-23-46-81
TGCAGACGCGGTGCATAATACTACTCGTAGTATAAACCAGAAGATCGTTTCATTTCACTGGTCCATCTCTCTCTTTTCCTTTCTTCTCTC
>20035_TCTCT_15-20-23-46-81
TGCAGACGCGGTGCATAATACTATTCGTAGTATAAACCAGAAGATCCTTTCATTTCACTGGTCCATCTCTCTCTTTTCCTTTCTTCTCTC
>20035_TGCCT_15-20-23-46-81
TGCAGACGCGGTGCATAATAGTACTCGTAGTATAAACCAGAAGATCCTTTCATTTCACTGGTCCATCTCTCTCTTTTCCTTTCTTCTCTC
>20036_AC_57-59
TGCAGAAGTTGTAAAACAAGTTAAGAATAGGAACCCAGAGTACATGTTCTAGTGCACATCTATAACAGGATCTTAATGTACATTTGGGAT
>20036_AT_57-59
TGCAGAAGTTGTAAAACAAGTTAAGAATAGGAACCCAGAGTACATGTTCTAGTGCACATTTATAACAGGATCTTAATGTACATTTGGGAT
>20036_GC_57-59
TGCAGAAGTTGTAAAACAAGTTAAGAATAGGAACCCAGAGTACATGTTCTAGTGCACGTCTATAACAGGATCTTAATGTACATTTGGGAT
>20125_A_88
TGCAGCGTTGAAGTCTCTCTCAGCTATAAAAATAGGTGACACACAGTTGAAAGACACTGTTATATCCCACCTCATGACTAAATTTGGGAA
>20125_G_88
TGCAGCGTTGAAGTCTCTCTCAGCTATAAAAATAGGTGACACACAGTTGAAAGACACTGTTATATCCCACCTCATGACTAAATTTGGGGA
>20131_CAAA_21-55-65-86
TGCAGCTGAGGCATTGAAGCTCGAAGATGAATTTGAATTGTAATTTCTCCTTTTGATGATTGCAGAGCTGTGATGGTACCTGTACCATGC
>20131_CGAA_21-55-65-86
TGCAGCTGAGGCATTGAAGCTCGAAGATGAATTTGAATTGTAATTTCTCCTTTTGGTGATTGCAGAGCTGTGATGGTACCTGTACCATGC
>20131_CGAG_21-55-65-86
TGCAGCTGAGGCATTGAAGCTCGAAGATGAATTTGAATTGTAATTTCTCCTTTTGGTGATTGCAGAGCTGTGATGGTACCTGTACCGTGC
>20131_CGCA_21-55-65-86
TGCAGCTGAGGCATTGAAGCTCGAAGATGAATTTGAATTGTAATTTCTCCTTTTGGTGATTGCAGCGCTGTGATGGTACCTGTACCATGC
>20131_TGAG_21-55-65-86
TGCAGCTGAGGCATTGAAGCTTGAAGATGAATTTGAATTGTAATTTCTCCTTTTGGTGATTGCAGAGCTGTGATGGTACCTGTACCGTGC
>20204_A_47
TGCAGAAGGAAAAATTCTGTTAATGGGGCATAATTCCATGAAAATACATGCACATCAAGTGAGCCATAGAATGATGGTTCTACAAAACAG
>20204_G_47
TGCAGAAGGAAAAATTCTGTTAATGGGGCATAATTCCATGAAAATACGTGCACATCAAGTGAGCCATAGAATGATGGTTCTACAAAACAG
>20316_ATTAC_10-13-15-21-86
TGCAGTGTCCAAGTTTCCAATAAACTTGGAGCTGGACGTCCACAAGCAGCAAAATTCTCAGCTGCGGTGACTCTTGTCACATCTACCATT
>20316_ATTGC_10-13-15-21-86
TGCAGTGTCCAAGTTTCCAATGAACTTGGAGCTGGACGTCCACAAGCAGCAAAATTCTCAGCTGCGGTGACTCTTGTCACATCTACCATT
>20316_ATTGT_10-13-15-21-86
TGCAGTGTCCAAGTTTCCAATGAACTTGGAGCTGGACGTCCACAAGCAGCAAAATTCTCAGCTGCGGTGACTCTTGTCACATCTACTATT
>20316_GCTGC_10-13-15-21-86
TGCAGTGTCCGAGCTTCCAATGAACTTGGAGCTGGACGTCCACAAGCAGCAAAATTCTCAGCTGCGGTGACTCTTGTCACATCTACCATT
>20316_GTGGC_10-13-15-21-86
TGCAGTGTCCGAGTTGCCAATGAACTTGGAGCTGGACGTCCACAAGCAGCAAAATTCTCAGCTGCGGTGACTCTTGTCACATCTACCATT
>20316_GTTGC_10-13-15-21-86
TGCAGTGTCCGAGTTTCCAATGAACTTGGAGCTGGACGTCCACAAGCAGCAAAATTCTCAGCTGCGGTGACTCTTGTCACATCTACCATT
>20347_AGA_13-21-33
TGCAGGGAGAGGAAAGAGAAGGTGCTGATGTGTACGTTTGGATTGCTAGGGACCATAGATGAGGTGGTCATTATGCTTGATGGTGGTGGC
>20347_GGG_13-21-33
TGCAGGGAGAGGAGAGAGAAGGTGCTGATGTGTGCGTTTGGATTGCTAGGGACCATAGATGAGGTGGTCATTATGCTTGATGGTGGTGGC
>20347_GTG_13-21-33
TGCAGGGAGAGGAGAGAGAAGTTGCTGATGTGTGCGTTTGGATTGCTAGGGACCATAGATGAGGTGGTCATTATGCTTGATGGTGGTGGC
>20432_AAG_13-34-81
TGCAGAATCAGAAACTGCAATATGAGAACTGAGTAAGATTTCACCACTAACACCAAGGCACTAAGGCATATTGCAGATGAGGTTTGTTCA
>20432_GAG_13-34-81
TGCAGAATCAGAAGCTGCAATATGAGAACTGAGTAAGATTTCACCACTAACACCAAGGCACTAAGGCATATTGCAGATGAGGTTTGTTCA
>20432_GAT_13-34-81
TGCAGAATCAGAAGCTGCAATATGAGAACTGAGTAAGATTTCACCACTAACACCAAGGCACTAAGGCATATTGCAGATGAGTTTTGTTCA
>20432_GTT_13-34-81
TGCAGAATCAGAAGCTGCAATATGAGAACTGAGTTAGATTTCACCACTAACACCAAGGCACTAAGGCATATTGCAGATGAGTTTTGTTCA
>20436_CCT_57-58-70
TGCAGTTCTGGAGAACTCCCAAGTCATACTCAGAATGAAAACTTGACAAGGCTTAAGCCATTGCCAGCCATATAATCATGAAGTTTTTTT
>20436_TCC_57-58-70
TGCAGTTCTGGAGAACTCCCAAGTCATACTCAGAATGAAAACTTGACAAGGCTTAAGTCATTGCCAGCCACATAATCATGAAGTTTTTTT
>20436_TCT_57-58-70
TGCAGTTCTGGAGAACTCCCAAGTCATACTCAGAATGAAAACTTGACAAGGCTTAAGTCATTGCCAGCCATATAATCATGAAGTTTTTTT
>20436_TTT_57-58-70
TGCAGTTCTGGAGAACTCCCAAGTCATACTCAGAATGAAAACTTGACAAGGCTTAAGTTATTGCCAGCCATATAATCATGAAGTTTTTTT
>20463_CA_23-54
TGCAGAGAATAGGAAACTTAATACTTTCTTCTAGTGCGAGAATAATATAGAACCACTCAACTGAATTACCATCTAGATTTTAGGGGAAAC
>20463_CG_23-54
TGCAGAGAATAGGAAACTTAATACTTTCTTCTAGTGCGAGAATAATATAGAACCGCTCAACTGAATTACCATCTAGATTTTAGGGGAAAC
>20463_TG_23-54
TGCAGAGAATAGGAAACTTAATATTTTCTTCTAGTGCGAGAATAATATAGAACCGCTCAACTGAATTACCATCTAGATTTTAGGGGAAAC
>20531_CCA_53-55-61
TGCAGTACAAGTACAACCGCAATTTTGATAGAAGCCAAACCTCCACATACTAACTCAGTGCAAAAACAATTAAATTTGTGGTAGGAAAAA
>20531_CTA_53-55-61
TGCAGTACAAGTACAACCGCAATTTTGATAGAAGCCAAACCTCCACATACTAACTTAGTGCAAAAACAATTAAATTTGTGGTAGGAAAAA
>20531_CTT_53-55-61
TGCAGTACAAGTACAACCGCAATTTTGATAGAAGCCAAACCTCCACATACTAACTTAGTGCTAAAACAATTAAATTTGTGGTAGGAAAAA
>20531_GTA_53-55-61
TGCAGTACAAGTACAACCGCAATTTTGATAGAAGCCAAACCTCCACATACTAAGTTAGTGCAAAAACAATTAAATTTGTGGTAGGAAAAA
>20624_A_48
TGCAGCTTTTGAATTGGAGAAGAAGAAGAAGAAGATAACAACCCTAAAAGAGTTCAATGCAAATGTAGAACACAAGGTTTTAATATGCAA
>20624_G_48
TGCAGCTTTTGAATTGGAGAAGAAGAAGAAGAAGATAACAACCCTAAAGGAGTTCAATGCAAATGTAGAACACAAGGTTTTAATATGCAA
>20636_C_50
TGCAGTTGCTGCCATTTCAGTGGCTGTTACATTGAGTGCAGAGTTCTCACCATAAGTGCTAGAAGATTTCTTTCCCATCATCTCCAACCT
>20636_T_50
TGCAGTTGCTGCCATTTCAGTGGCTGTTACATTGAGTGCAGAGTTCTCACTATAAGTGCTAGAAGATTTCTTTCCCATCATCTCCAACCT
>20643_CAA_46-56-72
TGCAGACATAGGCATTTCTAGGAGGATATAATACACATATGACATACCCTGTTCCAAACTTAGTCTACTTCAAATTGTCTCCTCTCTTTT
>20643_CAT_46-56-72
TGCAGACATAGGCATTTCTAGGAGGATATAATACACATATGACATACCCTGTTCCAAACTTAGTCTACTTCATATTGTCTCCTCTCTTTT
>20643_CTA_46-56-72
TGCAGACATAGGCATTTCTAGGAGGATATAATACACATATGACATACCCTGTTCCATACTTAGTCTACTTCAAATTGTCTCCTCTCTTTT
>20643_TAT_46-56-72
TGCAGACATAGGCATTTCTAGGAGGATATAATACACATATGACATATCCTGTTCCAAACTTAGTCTACTTCATATTGTCTCCTCTCTTTT
>20647_ACC_37-39-61
TGCAGATCATCCATAGCTCCCATTTGCCTCACCTCGGATCCACTATTCAACTTGATTAATGCAAACCAAGCTCTAACACAACTCTTAATG
>20647_ACT_37-39-61
TGCAGATCATCCATAGCTCCCATTTGCCTCACCTCGGATCCACTATTCAACTTGATTAATGTAAACCAAGCTCTAACACAACTCTTAATG
>20647_CAC_37-39-61
TGCAGATCATCCATAGCTCCCATTTGCCTCACCTCGGCTACACTATTCAACTTGATTAATGCAAACCAAGCTCTAACACAACTCTTAATG
>20647_CCC_37-39-61
TGCAGATCATCCATAGCTCCCATTTGCCTCACCTCGGCTCCACTATTCAACTTGATTAATGCAAACCAAGCTCTAACACAACTCTTAATG
>20659_ACG_21-77-82
TGCAGAATTTTAGGAAAAGTCAGGAGCCTGCTGTTAATACGCTGAAGGAACCTATATTGGACGAAATTACTTACTCACTAGCGAGGCGAT
>20659_ATA_21-77-82
TGCAGAATTTTAGGAAAAGTCAGGAGCCTGCTGTTAATACGCTGAAGGAACCTATATTGGACGAAATTACTTACTCATTAGCAAGGCGAT
>20659_GCG_21-77-82
TGCAGAATTTTAGGAAAAGTCGGGAGCCTGCTGTTAATACGCTGAAGGAACCTATATTGGACGAAATTACTTACTCACTAGCGAGGCGAT
>20661_CCT_40-53-54
TGCAGTTTCCTATACGATCTTTCTACAATATTCCTAAGCACTTAAATTATGGACTAAGTCTTTTGTGCATTGTCAAGTGAGTTATGGGCA
>20661_CGT_40-53-54
TGCAGTTTCCTATACGATCTTTCTACAATATTCCTAAGCACTTAAATTATGGAGTAAGTCTTTTGTGCATTGTCAAGTGAGTTATGGGCA
>20661_GCC_40-53-54
TGCAGTTTCCTATACGATCTTTCTACAATATTCCTAAGCAGTTAAATTATGGACCAAGTCTTTTGTGCATTGTCAAGTGAGTTATGGGCA
>20661_GCT_40-53-54
TGCAGTTTCCTATACGATCTTTCTACAATATTCCTAAGCAGTTAAATTATGGACTAAGTCTTTTGTGCATTGTCAAGTGAGTTATGGGCA
>20661_GGT_40-53-54
TGCAGTTTCCTATACGATCTTTCTACAATATTCCTAAGCAGTTAAATTATGGAGTAAGTCTTTTGTGCATTGTCAAGTGAGTTATGGGCA
>20693_CC_38-88
TGCAGTTGATCTAATGAATCAGGAGCTGTTGCATGGTACAGAGTCAAAAGGCAGCATCAAAAGAAATGATTCCATCAGTTACTACCCACC
>20693_CG_38-88
TGCAGTTGATCTAATGAATCAGGAGCTGTTGCATGGTACAGAGTCAAAAGGCAGCATCAAAAGAAATGATTCCATCAGTTACTACCCAGC
>20693_TG_38-88
TGCAGTTGATCTAATGAATCAGGAGCTGTTGCATGGTATAGAGTCAAAAGGCAGCATCAAAAGAAATGATTCCATCAGTTACTACCCAGC
>20785_ACAA_12-33-37-71
TGCAGATTCAGAAGTGTATTCCTCATTTAGAGCCAGGATCATGCACCCACGGATCTCTTCCAAGCTCAGAAACTTTGCAATAAGCTTATT
>20785_ACAG_12-33-37-71
TGCAGATTCAGAAGTGTATTCCTCATTTAGAGCCAGGATCATGCACCCACGGATCTCTTCCAAGCTCAGAAGCTTTGCAATAAGCTTATT
>20785_TCAA_12-33-37-71
TGCAGATTCAGATGTGTATTCCTCATTTAGAGCCAGGATCATGCACCCACGGATCTCTTCCAAGCTCAGAAACTTTGCAATAAGCTTATT
>20785_TCAG_12-33-37-71
TGCAGATTCAGATGTGTATTCCTCATTTAGAGCCAGGATCATGCACCCACGGATCTCTTCCAAGCTCAGAAGCTTTGCAATAAGCTTATT
>20785_TCTA_12-33-37-71
TGCAGATTCAGATGTGTATTCCTCATTTAGAGCCAGGTTCATGCACCCACGGATCTCTTCCAAGCTCAGAAACTTTGCAATAAGCTTATT
>20785_TTAA_12-33-37-71
TGCAGATTCAGATGTGTATTCCTCATTTAGAGCTAGGATCATGCACCCACGGATCTCTTCCAAGCTCAGAAACTTTGCAATAAGCTTATT
>20849_C_77
TGCAGCAGGGAATATCTCCAGAGATTTTCCAGTATTTTCCTTTCATTTCCCACCCTTTCATCATCTTTCTCATTATTCCTCTTAAGCCCC
>20849_T_77
TGCAGCAGGGAATATCTCCAGAGATTTTCCAGTATTTTCCTTTCATTTCCCACCCTTTCATCATCTTTCTCATTATTTCTCTTAAGCCCC
>20869_CC_14-16
TGCAGGTGCAACCCCACAAAATATGTTCACGGATTGGTTTATGTTTCTTCAATGGGACTCACTCTGTGAGGTCAGGAACCCTGTATTAGT
>20869_GC_14-16
TGCAGGTGCAACCCGACAAAATATGTTCACGGATTGGTTTATGTTTCTTCAATGGGACTCACTCTGTGAGGTCAGGAACCCTGTATTAGT
>20869_GT_14-16
TGCAGGTGCAACCCGATAAAATATGTTCACGGATTGGTTTATGTTTCTTCAATGGGACTCACTCTGTGAGGTCAGGAACCCTGTATTAGT
>20902_AAAGACCTAA_29-31-43-49-57-60-73-83-84-89
TGCAGGGAAAATTATCAATTTCAATAATTACACACATATATCAAGTATAGTTTAATGATACTCTTTTATCTTGCAAAACAAAATAAAAAA
>20902_AAAGGCCTAA_29-31-43-49-57-60-73-83-84-89
TGCAGGGAAAATTATCAATTTCAATAATTACACACATATATCAAGTATAGTTTAATGGTACTCTTTTATCTTGCAAAACAAAATAAAAAA
>20902_AAGAGCCATA_29-31-43-49-57-60-73-83-84-89
TGCAGGGAAAATTATCAATTTCAATAATTACACACATATATCAGGTATAATTTAATGGTACTCTTTTATCTTGCAAAACAAAAATAAAAA
>20902_AAGAGCCTTA_29-31-43-49-57-60-73-83-84-89
TGCAGGGAAAATTATCAATTTCAATAATTACACACATATATCAGGTATAATTTAATGGTACTCTTTTATCTTGCAAAACAAAATTAAAAA
>20902_AAGAGCCTTG_29-31-43-49-57-60-73-83-84-89
TGCAGGGAAAATTATCAATTTCAATAATTACACACATATATCAGGTATAATTTAATGGTACTCTTTTATCTTGCAAAACAAAATTAAAAG
>20902_AAGGATCTAA_29-31-43-49-57-60-73-83-84-89
TGCAGGGAAAATTATCAATTTCAATAATTACACACATATATCAGGTATAGTTTAATGATATTCTTTTATCTTGCAAAACAAAATAAAAAA
>20902_AAGGGCCTAA_29-31-43-49-57-60-73-83-84-89
TGCAGGGAAAATTATCAATTTCAATAATTACACACATATATCAGGTATAGTTTAATGGTACTCTTTTATCTTGCAAAACAAAATAAAAAA
>20902_AAGGGCCTTA_29-31-43-49-57-60-73-83-84-89
TGCAGGGAAAATTATCAATTTCAATAATTACACACATATATCAGGTATAGTTTAATGGTACTCTTTTATCTTGCAAAACAAAATTAAAAA
>20902_AAGGGCTTTA_29-31-43-49-57-60-73-83-84-89
TGCAGGGAAAATTATCAATTTCAATAATTACACACATATATCAGGTATAGTTTAATGGTACTCTTTTATCTTGTAAAACAAAATTAAAAA
>20902_AAGGGTCTAA_29-31-43-49-57-60-73-83-84-89
TGCAGGGAAAATTATCAATTTCAATAATTACACACATATATCAGGTATAGTTTAATGGTATTCTTTTATCTTGCAAAACAAAATAAAAAA
>20902_AATAGCCTAA_29-31-43-49-57-60-73-83-84-89
TGCAGGGAAAATTATCAATTTCAATAATTACACACATATATCATGTATAATTTAATGGTACTCTTTTATCTTGCAAAACAAAATAAAAAA
>20902_AGGGGTCTAA_29-31-43-49-57-60-73-83-84-89
TGCAGGGAAAATTATCAATTTCAATAATTACGCACATATATCAGGTATAGTTTAATGGTATTCTTTTATCTTGCAAAACAAAATAAAAAA
>20902_TAGGGCCTTA_29-31-43-49-57-60-73-83-84-89
TGCAGGGAAAATTATCAATTTCAATAATTTCACACATATATCAGGTATAGTTTAATGGTACTCTTTTATCTTGCAAAACAAAATTAAAAA
>20945_AGGCAA_9-21-24-34-40-60
TGCAGTACTAATTCCAGATATGCCGCTTCAGTCTCATGCAATATCAGATGTGTTTAGAGAATCTTATACCACATATATCAATATACATGT
>20945_GAACAA_9-21-24-34-40-60
TGCAGTACTGATTCCAGATATACCACTTCAGTCTCATGCAATATCAGATGTGTTTAGAGAATCTTATACCACATATATCAATATACATGT
>20945_GGACAA_9-21-24-34-40-60
TGCAGTACTGATTCCAGATATGCCACTTCAGTCTCATGCAATATCAGATGTGTTTAGAGAATCTTATACCACATATATCAATATACATGT
>20945_GGGAAG_9-21-24-34-40-60
TGCAGTACTGATTCCAGATATGCCGCTTCAGTCTAATGCAATATCAGATGTGTTTAGAGAGTCTTATACCACATATATCAATATACATGT
>20945_GGGCAA_9-21-24-34-40-60
TGCAGTACTGATTCCAGATATGCCGCTTCAGTCTCATGCAATATCAGATGTGTTTAGAGAATCTTATACCACATATATCAATATACATGT
>20945_GGGCGA_9-21-24-34-40-60
TGCAGTACTGATTCCAGATATGCCGCTTCAGTCTCATGCAGTATCAGATGTGTTTAGAGAATCTTATACCACATATATCAATATACATGT
>21030_AGC_52-55-61
TGCAGTTCTCCGAGCAGCTAACATAATTAGCCGCGAATGTAGCATGTTTACTACAGAAAATCGGTATGCACGACTCAGCCTCCTCAAGAG
>21030_GAC_52-55-61
TGCAGTTCTCCGAGCAGCTAACATAATTAGCCGCGAATGTAGCATGTTTACTGCAAAAAATCGGTATGCACGACTCAGCCTCCTCAAGAG
>21030_GAG_52-55-61
TGCAGTTCTCCGAGCAGCTAACATAATTAGCCGCGAATGTAGCATGTTTACTGCAAAAAATGGGTATGCACGACTCAGCCTCCTCAAGAG
>21030_TGC_52-55-61
TGCAGTTCTCCGAGCAGCTAACATAATTAGCCGCGAATGTAGCATGTTTACTTCAGAAAATCGGTATGCACGACTCAGCCTCCTCAAGAG
>21067_ATCAA_9-11-14-15-29
TGCAGTCACAATCGCAGCTCAATCCATTCAAAATCATGACAAACTCCCTACAGCATTTCATATGCTATGTCTCGCTATGGTAGTTGCTGT
>21067_ATCCA_9-11-14-15-29
TGCAGTCACAATCGCCGCTCAATCCATTCAAAATCATGACAAACTCCCTACAGCATTTCATATGCTATGTCTCGCTATGGTAGTTGCTGT
>21067_ATCCT_9-11-14-15-29
TGCAGTCACAATCGCCGCTCAATCCATTCTAAATCATGACAAACTCCCTACAGCATTTCATATGCTATGTCTCGCTATGGTAGTTGCTGT
>21067_ATCGA_9-11-14-15-29
TGCAGTCACAATCGCGGCTCAATCCATTCAAAATCATGACAAACTCCCTACAGCATTTCATATGCTATGTCTCGCTATGGTAGTTGCTGT
>21067_ATGGA_9-11-14-15-29
TGCAGTCACAATCGGGGCTCAATCCATTCAAAATCATGACAAACTCCCTACAGCATTTCATATGCTATGTCTCGCTATGGTAGTTGCTGT
>21067_GACGA_9-11-14-15-29
TGCAGTCACGAACGCGGCTCAATCCATTCAAAATCATGACAAACTCCCTACAGCATTTCATATGCTATGTCTCGCTATGGTAGTTGCTGT
>21081_CTA_18-54-57
TGCAGCTCCTCGGCACCACCGTCGACGACGTCTTCGTCGGCTGCCTCATCTGTCTCTACATATACTTATTGTCCATGTCAACCCTATCCC
>21081_CTG_18-54-57
TGCAGCTCCTCGGCACCACCGTCGACGACGTCTTCGTCGGCTGCCTCATCTGTCTCTGCATATACTTATTGTCCATGTCAACCCTATCCC
>21081_TCG_18-54-57
TGCAGCTCCTCGGCACCATCGTCGACGACGTCTTCGTCGGCTGCCTCATCTGTCCCTGCATATACTTATTGTCCATGTCAACCCTATCCC
>21120_AAG_31-44-81
TGCAGGATTTCTCTTAAGAGACTCAATTGGGAAAGGAAAAAAAAAGGGGTTTCTTGTAGAAATATAGTGCAGCATCATATTGCATACCAA
>21120_GAG_31-44-81
TGCAGGATTTCTCTTAAGAGACTCAATTGGGGAAGGAAAAAAAAAGGGGTTTCTTGTAGAAATATAGTGCAGCATCATATTGCATACCAA
>21120_GGC_31-44-81
TGCAGGATTTCTCTTAAGAGACTCAATTGGGGAAGGAAAAAAAAGGGGGTTTCTTGTAGAAATATAGTGCAGCATCATATTCCATACCAA
>21120_GGG_31-44-81
TGCAGGATTTCTCTTAAGAGACTCAATTGGGGAAGGAAAAAAAAGGGGGTTTCTTGTAGAAATATAGTGCAGCATCATATTGCATACCAA
>21131_AA_11-52
TGCAGATTTCAAGCTAACCACTAGCAGAGCAACCACAAGGACTAAGCCAATAACAGAATGGTTCTTAGTAGCCATGGAGAAGAAGCTGTG
>21131_AG_11-52
TGCAGATTTCAAGCTAACCACTAGCAGAGCAACCACAAGGACTAAGCCAATAGCAGAATGGTTCTTAGTAGCCATGGAGAAGAAGCTGTG
>21131_GA_11-52
TGCAGATTTCAGGCTAACCACTAGCAGAGCAACCACAAGGACTAAGCCAATAACAGAATGGTTCTTAGTAGCCATGGAGAAGAAGCTGTG
>21131_GG_11-52
TGCAGATTTCAGGCTAACCACTAGCAGAGCAACCACAAGGACTAAGCCAATAGCAGAATGGTTCTTAGTAGCCATGGAGAAGAAGCTGTG
>21146_CAA_61-74-80
TGCAGAAGAATCTTCAGGCGCCTTGCAGCATTATTTACGGAGCTCGATTTTTTATAGTCCACTGAGTTAGACTCAGCAGTAGAGTCAAAT
>21146_TAG_61-74-80
TGCAGAAGAATCTTCAGGCGCCTTGCAGCATTATTTACGGAGCTCGATTTTTTATAGTCCATTGAGTTAGACTCAGCAGTGGAGTCAAAT
>21146_TGG_61-74-80
TGCAGAAGAATCTTCAGGCGCCTTGCAGCATTATTTACGGAGCTCGATTTTTTATAGTCCATTGAGTTAGACTCGGCAGTGGAGTCAAAT
>21149_A_76
TGCAGATGGAAGTGTATGCCTTAATCACTCTATGGATTATTAATTGCTTGTATATTTCTATAAAATTAATGTCAGTAGCAATGTACTTCT
>21149_G_76
TGCAGATGGAAGTGTATGCCTTAATCACTCTATGGATTATTAATTGCTTGTATATTTCTATAAAATTAATGTCAGTGGCAATGTACTTCT
>21156_C_18
TGCAGCTTTACTCTCTTCCCTCGTATCATCATCAACATCCAAACAAAACCCAAACTCAAAGACCTCATCATACAACTACAGATCAAAGTT
>21156_T_18
TGCAGCTTTACTCTCTTCTCTCGTATCATCATCAACATCCAAACAAAACCCAAACTCAAAGACCTCATCATACAACTACAGATCAAAGTT
>21224_GCCGG_7-24-48-51-73
TGCAGAAGAAGAGGTGTTTATTGACGATGATGAAGAAAATGCTCAAACCGAGACCATTGATGTTCCTCTGCCAGAAAGTGACGAAGTACT
>21224_GTCCG_7-24-48-51-73
TGCAGAAGAAGAGGTGTTTATTGATGATGATGAAGAAAATGCTCAAACCGACACCATTGATGTTCCTCTGCCAGAAAGTGACGAAGTACT
>21224_GTCGA_7-24-48-51-73
TGCAGAAGAAGAGGTGTTTATTGATGATGATGAAGAAAATGCTCAAACCGAGACCATTGATGTTCCTCTGCCAAAAAGTGACGAAGTACT
>21224_GTCGG_7-24-48-51-73
TGCAGAAGAAGAGGTGTTTATTGATGATGATGAAGAAAATGCTCAAACCGAGACCATTGATGTTCCTCTGCCAGAAAGTGACGAAGTACT
>21224_GTGGG_7-24-48-51-73
TGCAGAAGAAGAGGTGTTTATTGATGATGATGAAGAAAATGCTCAAACGGAGACCATTGATGTTCCTCTGCCAGAAAGTGACGAAGTACT
>21224_TCCGG_7-24-48-51-73
TGCAGAATAAGAGGTGTTTATTGACGATGATGAAGAAAATGCTCAAACCGAGACCATTGATGTTCCTCTGCCAGAAAGTGACGAAGTACT
>21243_A_73
TGCAGATTCTTGGTCTTCAGCAAGAACCCAATGGCTTCCTCATCAAATTCGAGAAGGTAGCCCAACTTCATCAACTCAGCCAGCTGAGAT
>21243_G_73
TGCAGATTCTTGGTCTTCAGCAAGAACCCAATGGCTTCCTCATCAAATTCGAGAAGGTAGCCCAACTTCATCAGCTCAGCCAGCTGAGAT
>21246_CAACT_28-57-60-61-62
TGCAGGCCAGAAGGCTGCTCGCCTGATTCGCAACTTCTCGGCAACTTCCAGGGCCCAACCACTACTCTCATCACCATCTGATTCATTAAT
>21246_CACAC_28-57-60-61-62
TGCAGGCCAGAAGGCTGCTCGCCTGATTCGCAACTTCTCGGCAACTTCCAGGGCCCAACCCACACTCTCATCACCATCTGATTCATTAAT
>21246_CACAT_28-57-60-61-62
TGCAGGCCAGAAGGCTGCTCGCCTGATTCGCAACTTCTCGGCAACTTCCAGGGCCCAACCCATACTCTCATCACCATCTGATTCATTAAT
>21246_TACAC_28-57-60-61-62
TGCAGGCCAGAAGGCTGCTCGCCTGATTTGCAACTTCTCGGCAACTTCCAGGGCCCAACCCACACTCTCATCACCATCTGATTCATTAAT
>21246_TACCC_28-57-60-61-62
TGCAGGCCAGAAGGCTGCTCGCCTGATTTGCAACTTCTCGGCAACTTCCAGGGCCCAACCCCCACTCTCATCACCATCTGATTCATTAAT
>21246_TTCAC_28-57-60-61-62
TGCAGGCCAGAAGGCTGCTCGCCTGATTTGCAACTTCTCGGCAACTTCCAGGGCCCATCCCACACTCTCATCACCATCTGATTCATTAAT
>21280_A_78
TGCAGTTTTAGGTTTTATTATGGAAATTCTGTTGACATTGCAAGTGATGGTAGAGAATATGGAGCCAGAAAAGGTGATACTTTATCCCCA
>21280_T_78
TGCAGTTTTAGGTTTTATTATGGAAATTCTGTTGACATTGCAAGTGATGGTAGAGAATATGGAGCCAGAAAAGGTGATTCTTTATCCCCA
>21392_G_57
TGCAGCCAATACTATACCAGGTTCAAATCTTACTGTTGTGAAGCTTTACATCCTCCTGTGAAATTTAGTAATCTAAAATTGAATCTGTTT
>21392_T_57
TGCAGCCAATACTATACCAGGTTCAAATCTTACTGTTGTGAAGCTTTACATCCTCCTTTGAAATTTAGTAATCTAAAATTGAATCTGTTT
>21397_AAG_56-71-79
TGCAGAGACATAAAAGAGGTGAATCAAAAGGGAGAGAGAGAGGTGAATCAAAACCTATTTAGAGGGAGAGGAAGAGGGAGAGTTAAACCC
>21397_AGC_56-71-79
TGCAGAGACATAAAAGAGGTGAATCAAAAGGGAGAGAGAGAGGTGAATCAAAACCTATTTAGAGGGAGAGGGAGAGGGACAGTTAAACCC
>21397_AGG_56-71-79
TGCAGAGACATAAAAGAGGTGAATCAAAAGGGAGAGAGAGAGGTGAATCAAAACCTATTTAGAGGGAGAGGGAGAGGGAGAGTTAAACCC
>21397_GGG_56-71-79
TGCAGAGACATAAAAGAGGTGAATCAAAAGGGAGAGAGAGAGGTGAATCAAAACCTGTTTAGAGGGAGAGGGAGAGGGAGAGTTAAACCC
>21428_ACG_53-60-65
TGCAGTTGGGTCGTCGTTGGCTCAAAGCTTCTTCATAGTTGGGTCTTTGAAATATGGTCGCTGCCGTTTGGTTCGTTGTTTGCTTGGAGC
>21428_TCA_53-60-65
TGCAGTTGGGTCGTCGTTGGCTCAAAGCTTCTTCATAGTTGGGTCTTTGAAATTTGGTCGCTGCCATTTGGTTCGTTGTTTGCTTGGAGC
>21428_TCG_53-60-65
TGCAGTTGGGTCGTCGTTGGCTCAAAGCTTCTTCATAGTTGGGTCTTTGAAATTTGGTCGCTGCCGTTTGGTTCGTTGTTTGCTTGGAGC
>21428_TTG_53-60-65
TGCAGTTGGGTCGTCGTTGGCTCAAAGCTTCTTCATAGTTGGGTCTTTGAAATTTGGTCGTTGCCGTTTGGTTCGTTGTTTGCTTGGAGC
>21521_ATG_24-32-65
TGCAGAAAAAGCAATTAGCTAGGCACTATATATGTACGTGTATGTAACAAACAAACAAAAAAAATGTACGAGACCTTAGTGATCTTAATG
>21521_TAG_24-32-65
TGCAGAAAAAGCAATTAGCTAGGCTCTATATAAGTACGTGTATGTAACAAACAAACAAAAAAAATGTACGAGACCTTAGTGATCTTAATG
>21521_TTG_24-32-65
TGCAGAAAAAGCAATTAGCTAGGCTCTATATATGTACGTGTATGTAACAAACAAACAAAAAAAATGTACGAGACCTTAGTGATCTTAATG
>21521_TTT_24-32-65
TGCAGAAAAAGCAATTAGCTAGGCTCTATATATGTACGTGTATGTAACAAACAAACAAAAAAAATTTACGAGACCTTAGTGATCTTAATG
>21734_AT_25-34
TGCAGAGAGTGTAAACAATTGAAGAATAATTATATAAGATTTCTTCTTGCTTCCTCATTGTTTCTATTCGTTTGAGACATCTAAAAGATT
>21734_CC_25-34
TGCAGAGAGTGTAAACAATTGAAGACTAATTATACAAGATTTCTTCTTGCTTCCTCATTGTTTCTATTCGTTTGAGACATCTAAAAGATT
>21734_CT_25-34
TGCAGAGAGTGTAAACAATTGAAGACTAATTATATAAGATTTCTTCTTGCTTCCTCATTGTTTCTATTCGTTTGAGACATCTAAAAGATT
>21745_ACGAG_9-14-15-52-82
TGCAGCACAACACCCGCAACTAACTACAAGTTTTTTATTGCAGAAAGCCCATAACTGCTTTACTTGGTGTAGCCCAATAAAAGGTAACCG
>21745_ATAAC_9-14-15-52-82
TGCAGCACAACACCTACAACTAACTACAAGTTTTTTATTGCAGAAAGCCCATAACTGCTTTACTTGGTGTAGCCCAATAAAACGTAACCG
>21745_ATAAG_9-14-15-52-82
TGCAGCACAACACCTACAACTAACTACAAGTTTTTTATTGCAGAAAGCCCATAACTGCTTTACTTGGTGTAGCCCAATAAAAGGTAACCG
>21745_ATACG_9-14-15-52-82
TGCAGCACAACACCTACAACTAACTACAAGTTTTTTATTGCAGAAAGCCCATCACTGCTTTACTTGGTGTAGCCCAATAAAAGGTAACCG
>21745_GTAAG_9-14-15-52-82
TGCAGCACAGCACCTACAACTAACTACAAGTTTTTTATTGCAGAAAGCCCATAACTGCTTTACTTGGTGTAGCCCAATAAAAGGTAACCG
>21751_CAGC_19-28-60-69
TGCAGCTGTTTCCAGATTACCTCTTCCGATTGTTTTGTTTATTGGATCTAATTCAGGCGGGACCTACATCAAAAATAAACATCCATGAAC
>21751_GAGG_19-28-60-69
TGCAGCTGTTTCCAGATTAGCTCTTCCGATTGTTTTGTTTATTGGATCTAATTCAGGCGGGACCTACATGAAAAATAAACATCCATGAAC
>21751_GATG_19-28-60-69
TGCAGCTGTTTCCAGATTAGCTCTTCCGATTGTTTTGTTTATTGGATCTAATTCAGGCGGTACCTACATGAAAAATAAACATCCATGAAC
>21751_GGGG_19-28-60-69
TGCAGCTGTTTCCAGATTAGCTCTTCCGGTTGTTTTGTTTATTGGATCTAATTCAGGCGGGACCTACATGAAAAATAAACATCCATGAAC
>21776_GG_46-87
TGCAGCCTGTGTATACACAATTAACTTGATTTTCTGAGCTCTGTAAGGCAATGCAACATCCAGGGTAAATATAAAATGATCACACACGTG
>21776_TA_46-87
TGCAGCCTGTGTATACACAATTAACTTGATTTTCTGAGCTCTGTAATGCAATGCAACATCCAGGGTAAATATAAAATGATCACACACATG
>21776_TG_46-87
TGCAGCCTGTGTATACACAATTAACTTGATTTTCTGAGCTCTGTAATGCAATGCAACATCCAGGGTAAATATAAAATGATCACACACGTG
>21777_ACC_20-57-58
TGCAGGATCTGGGCAACAAGAATCTTGATTCTGCATGTGAAGAAGAGATACATTAGACCACTTTTAACTCTGATCAAATTAATCAACTTT
>21777_ACG_20-57-58
TGCAGGATCTGGGCAACAAGAATCTTGATTCTGCATGTGAAGAAGAGATACATTAGACGACTTTTAACTCTGATCAAATTAATCAACTTT
>21777_ATG_20-57-58
TGCAGGATCTGGGCAACAAGAATCTTGATTCTGCATGTGAAGAAGAGATACATTAGATGACTTTTAACTCTGATCAAATTAATCAACTTT
>21777_GCG_20-57-58
TGCAGGATCTGGGCAACAAGGATCTTGATTCTGCATGTGAAGAAGAGATACATTAGACGACTTTTAACTCTGATCAAATTAATCAACTTT
>21780_A_78
TGCAGCCACATTTGACTGTGAGACATGCCGAGCTTGATCAGAAGATGCATCAGTGATATCATCACAAATGAGGATGACATCACTAGGTAC
>21780_T_78
TGCAGCCACATTTGACTGTGAGACATGCCGAGCTTGATCAGAAGATGCATCAGTGATATCATCACAAATGAGGATGACTTCACTAGGTAC
>21918_GCA_64-80-81
TGCAGCTGGGACTGGGATTGCTGCCACGCTCTTCGCTGTCACACTCTTCATTGGCATGCTCTTCGGGTTGTTCATTGACACAGCCTGGTG
>21918_TCA_64-80-81
TGCAGCTGGGACTGGGATTGCTGCCACGCTCTTCGCTGTCACACTCTTCATTGGCATGCTCTTCTGGTTGTTCATTGACACAGCCTGGTG
>21918_TTT_64-80-81
TGCAGCTGGGACTGGGATTGCTGCCACGCTCTTCGCTGTCACACTCTTCATTGGCATGCTCTTCTGGTTGTTCATTGACATTGCCTGGTG
>21970_A_79
TGCAGAGGGCTGGTGGAGAAAGTCACAAGAATAATATGCCACCAATCATCTAGCTAGTTTCCTTTCCTATGCAGGCAGAATTCACTTAAT
>21970_C_79
TGCAGAGGGCTGGTGGAGAAAGTCACAAGAATAATATGCCACCAATCATCTAGCTAGTTTCCTTTCCTATGCAGGCAGACTTCACTTAAT
>22029_AA_44-77
TGCAGCATGAGGATAACCAATCAAAAAAAAAAAATTGGTCCAACAGTCGCTCGCATACAACTTAATAACCAAGACTCAAGATATTTAACA
>22029_GA_44-77
TGCAGCATGAGGATAACCAATCAAAAAAAAAAAATTGGTCCAACGGTCGCTCGCATACAACTTAATAACCAAGACTCAAGATATTTAACA
>22029_GG_44-77
TGCAGCATGAGGATAACCAATCAAAAAAAAAAAATTGGTCCAACGGTCGCTCGCATACAACTTAATAACCAAGACTCGAGATATTTAACA
>22099_C_14
TGCAGTTAATCTATCACCATTTGATACTGCCTCTGCACAGGCAACGAGCACTTGTTTCAAGTCTGAGCTACGGTTCATTTCCAACATTTG
>22099_T_14
TGCAGTTAATCTATTACCATTTGATACTGCCTCTGCACAGGCAACGAGCACTTGTTTCAAGTCTGAGCTACGGTTCATTTCCAACATTTG
>22163_AAG_61-69-77
TGCAGATCTTTCCACGCAAGGAGCACCAAGACTGTTTTCACTTCAATAATAGATTTTAAAGAAGGGTATATCATACAGTTCAATTAAGAG
>22163_ACG_61-69-77
TGCAGATCTTTCCACGCAAGGAGCACCAAGACTGTTTTCACTTCAATAATAGATTTTAAAGAAGGGTATCTCATACAGTTCAATTAAGAG
>22163_CAA_61-69-77
TGCAGATCTTTCCACGCAAGGAGCACCAAGACTGTTTTCACTTCAATAATAGATTTTAAAGCAGGGTATATCATACAATTCAATTAAGAG
>22163_CAG_61-69-77
TGCAGATCTTTCCACGCAAGGAGCACCAAGACTGTTTTCACTTCAATAATAGATTTTAAAGCAGGGTATATCATACAGTTCAATTAAGAG
>22191_CC_22-44
TGCAGGAACACTATCTCAAACTCTGAGAAGCTGAGACTTTCAAGCATCGTCTGATAAAACGAACCTTATAACCTTTGGGAGCTGAAGTAA
>22191_TA_22-44
TGCAGGAACACTATCTCAAACTTTGAGAAGCTGAGACTTTCAAGAATCGTCTGATAAAACGAACCTTATAACCTTTGGGAGCTGAAGTAA
>22191_TC_22-44
TGCAGGAACACTATCTCAAACTTTGAGAAGCTGAGACTTTCAAGCATCGTCTGATAAAACGAACCTTATAACCTTTGGGAGCTGAAGTAA
>22224_AAGG_29-44-47-75
TGCAGTTCCTTCCGTGGCATAGTGTTCATAGAAAGGACGCGATCAATGATGTTGACTGTGAGGTAAAGGGTCTCTGGCATAAGTTCAAAT
>22224_AGAG_29-44-47-75
TGCAGTTCCTTCCGTGGCATAGTGTTCATAGAAAGGACGCGATCGATAATGTTGACTGTGAGGTAAAGGGTCTCTGGCATAAGTTCAAAT
>22224_AGGG_29-44-47-75
TGCAGTTCCTTCCGTGGCATAGTGTTCATAGAAAGGACGCGATCGATGATGTTGACTGTGAGGTAAAGGGTCTCTGGCATAAGTTCAAAT
>22224_AGGT_29-44-47-75
TGCAGTTCCTTCCGTGGCATAGTGTTCATAGAAAGGACGCGATCGATGATGTTGACTGTGAGGTAAAGGGTCTCTTGCATAAGTTCAAAT
>22224_CGGG_29-44-47-75
TGCAGTTCCTTCCGTGGCATAGTGTTCATCGAAAGGACGCGATCGATGATGTTGACTGTGAGGTAAAGGGTCTCTGGCATAAGTTCAAAT
>22254_AATG_14-15-30-59
TGCAGCTTTGAAATAACACAATTAATCATATTTATCATGCATCAAGGATGGTAGCCTGTGAGGCACTGTATAACAAGATTGAGCAAGGGA
>22254_GGAG_14-15-30-59
TGCAGCTTTGAAATGGCACAATTAATCATAATTATCATGCATCAAGGATGGTAGCCTGTGAGGCACTGTATAACAAGATTGAGCAAGGGA
>22254_GGTC_14-15-30-59
TGCAGCTTTGAAATGGCACAATTAATCATATTTATCATGCATCAAGGATGGTAGCCTGTCAGGCACTGTATAACAAGATTGAGCAAGGGA
>22254_GGTG_14-15-30-59
TGCAGCTTTGAAATGGCACAATTAATCATATTTATCATGCATCAAGGATGGTAGCCTGTGAGGCACTGTATAACAAGATTGAGCAAGGGA
>22308_AAA_49-70-83
TGCAGCTATAAAGGAACTTTGATACCGATGACCATTCAAGGTAATCAATAAATTCAATATTGTTTTTACAATGTTTTAAAGACAGCACTT
>22308_AAG_49-70-83
TGCAGCTATAAAGGAACTTTGATACCGATGACCATTCAAGGTAATCAATAAATTCAATATTGTTTTTACAATGTTTTAAAGACGGCACTT
>22308_CGA_49-70-83
TGCAGCTATAAAGGAACTTTGATACCGATGACCATTCAAGGTAATCAATCAATTCAATATTGTTTTTACAGTGTTTTAAAGACAGCACTT
>22339_AG_61-85
TGCAGGGATAGAACAATAAGCACATATCATATTCTTATGTTTCTTTCCTTCCAAATTGTGTAGTTGTCGGCTTCGAATAAGAGAAGATCC
>22339_AT_61-85
TGCAGGGATAGAACAATAAGCACATATCATATTCTTATGTTTCTTTCCTTCCAAATTGTGTAGTTGTCGGCTTCGAATAAGAGAATATCC
>22339_GG_61-85
TGCAGGGATAGAACAATAAGCACATATCATATTCTTATGTTTCTTTCCTTCCAAATTGTGTGGTTGTCGGCTTCGAATAAGAGAAGATCC
>22345_CAAT_66-67-74-76
TGCAGAATACCAACCAAATCTAAATGCACAAGTCAATTGTAGGGAATTTTATCTTGAAAAAGTTCTCATCATCAACTTCTCTATGCATGA
>22345_CAGC_66-67-74-76
TGCAGAATACCAACCAAATCTAAATGCACAAGTCAATTGTAGGGAATTTTATCTTGAAAAAGTTCTCATCATCAGCCTCTCTATGCATGA
>22345_CAGT_66-67-74-76
TGCAGAATACCAACCAAATCTAAATGCACAAGTCAATTGTAGGGAATTTTATCTTGAAAAAGTTCTCATCATCAGCTTCTCTATGCATGA
>22345_CGAT_66-67-74-76
TGCAGAATACCAACCAAATCTAAATGCACAAGTCAATTGTAGGGAATTTTATCTTGAAAAAGTTCTCGTCATCAACTTCTCTATGCATGA
>22345_TAAT_66-67-74-76
TGCAGAATACCAACCAAATCTAAATGCACAAGTCAATTGTAGGGAATTTTATCTTGAAAAAGTTCTTATCATCAACTTCTCTATGCATGA
>22441_AAC_20-60-61
TGCAGAAGGGATTTCTCTTCAAAGGCAATCAATTGTGCATTCCAGAAAGAATCATTCTAGACATGTGGCTTGGGTAGACATTTTGGACAA
>22441_AAT_20-60-61
TGCAGAAGGGATTTCTCTTCAAAGGCAATCAATTGTGCATTCCAGAAAGAATCATTCTAGATATGTGGCTTGGGTAGACATTTTGGACAA
>22441_TAT_20-60-61
TGCAGAAGGGATTTCTCTTCTAAGGCAATCAATTGTGCATTCCAGAAAGAATCATTCTAGATATGTGGCTTGGGTAGACATTTTGGACAA
>22441_TTT_20-60-61
TGCAGAAGGGATTTCTCTTCTAAGGCAATCAATTGTGCATTCCAGAAAGAATCATTCTAGTTATGTGGCTTGGGTAGACATTTTGGACAA
>22535_AGT_20-44-50
TGCAGAGTGGAAAAATAATTAATTTTGATGGGATGAAGAAAAGTGACACATGGAAACACACAACTCTTGCATGATTTACCTTCTAATCAT
>22535_GGC_20-44-50
TGCAGAGTGGAAAAATAATTGATTTTGATGGGATGAAGAAAAGTGACACACGGAAACACACAACTCTTGCATGATTTACCTTCTAATCAT
>22535_GGT_20-44-50
TGCAGAGTGGAAAAATAATTGATTTTGATGGGATGAAGAAAAGTGACACATGGAAACACACAACTCTTGCATGATTTACCTTCTAATCAT
>22535_GTT_20-44-50
TGCAGAGTGGAAAAATAATTGATTTTGATGGGATGAAGAAAAGTTACACATGGAAACACACAACTCTTGCATGATTTACCTTCTAATCAT
>22620_A_75
TGCAGCTTCAGGTTAGCATTTGAAAAATAATAATAATGGAATGAACCAACTTTACTGAATCAAAAAATTAATAACATCTAATGATCCAAC
>22620_G_75
TGCAGCTTCAGGTTAGCATTTGAAAAATAATAATAATGGAATGAACCAACTTTACTGAATCAAAAAATTAATAACGTCTAATGATCCAAC
>22661_CA_15-17
TGCAGTCACAGAATTCAATTGATTTTCATAATCTTCCCTTAGTATAAACTACACTTTGTAAATTAATAAAAAATCAAATACACAGAAAAA
>22661_CT_15-17
TGCAGTCACAGAATTCATTTGATTTTCATAATCTTCCCTTAGTATAAACTACACTTTGTAAATTAATAAAAAATCAAATACACAGAAAAA
>22661_TA_15-17
TGCAGTCACAGAATTTAATTGATTTTCATAATCTTCCCTTAGTATAAACTACACTTTGTAAATTAATAAAAAATCAAATACACAGAAAAA
>22674_C_26
TGCAGCATTATAGTTTGAATTAGTAACTCCATCATTGAGTTCCAAATGCTTGTAGATGTAGGTTTCAAAGCATTAGACATAAGTTGTTTT
>22674_T_26
TGCAGCATTATAGTTTGAATTAGTAATTCCATCATTGAGTTCCAAATGCTTGTAGATGTAGGTTTCAAAGCATTAGACATAAGTTGTTTT
>22751_AC_17-27
TGCAGCGATGTACAGGGAGCTTCTATCCTTCATCTCTCTAATTAATCTGGAGGCATTGGTGGTGGCCGATTAGCCACTGGAGAGAAGGTC
>22751_AG_17-27
TGCAGCGATGTACAGGGAGCTTCTATCGTTCATCTCTCTAATTAATCTGGAGGCATTGGTGGTGGCCGATTAGCCACTGGAGAGAAGGTC
>22751_TC_17-27
TGCAGCGATGTACAGGGTGCTTCTATCCTTCATCTCTCTAATTAATCTGGAGGCATTGGTGGTGGCCGATTAGCCACTGGAGAGAAGGTC
>22775_G_77
TGCAGCATAAAAAAATATAATGTCATTAATCTTTCAAATCATTGCAGTTTTCCCATAAGACGCGTTCTTTATTCAAAGTTAATTTAATTG
>22775_T_77
TGCAGCATAAAAAAATATAATGTCATTAATCTTTCAAATCATTGCAGTTTTCCCATAAGACGCGTTCTTTATTCAAATTTAATTTAATTG
>22779_A_59
TGCAGCATCACACTTGGGTTGTTCTGTCATAATTGGATAATTGTTACTTGTTACCTGATATCAAATGAAAACAGTACTTTCATTTCTTTT
>22779_G_59
TGCAGCATCACACTTGGGTTGTTCTGTCATAATTGGATAATTGTTACTTGTTACCTGATGTCAAATGAAAACAGTACTTTCATTTCTTTT
>22922_CC_27-50
TGCAGAGGATCTTGTCTATAAAGATGCCAATAGTTGCTTTGAAGAAGTGGCCGTTTCCTCTGGACATTATCCGAGATCTTCAAGTTGCAG
>22922_TC_27-50
TGCAGAGGATCTTGTCTATAAAGATGCTAATAGTTGCTTTGAAGAAGTGGCCGTTTCCTCTGGACATTATCCGAGATCTTCAAGTTGCAG
>22922_TT_27-50
TGCAGAGGATCTTGTCTATAAAGATGCTAATAGTTGCTTTGAAGAAGTGGTCGTTTCCTCTGGACATTATCCGAGATCTTCAAGTTGCAG
>22957_CTTG_35-51-73-88
TGCAGAAAAAAGGAAGAGTCCCCAAATTTCCTTCTCCCAGTTGGCTCTATATATACCATCATCCTCTTTTCAGTGGCTGATTAGAAACGT
>22957_TCTG_35-51-73-88
TGCAGAAAAAAGGAAGAGTCCCCAAATTTCCTTCTTCCAGTTGGCTCTATACATACCATCATCCTCTTTTCAGTGGCTGATTAGAAACGT
>22957_TTCA_35-51-73-88
TGCAGAAAAAAGGAAGAGTCCCCAAATTTCCTTCTTCCAGTTGGCTCTATATATACCATCATCCTCTTTTCAGCGGCTGATTAGAAACAT
>22957_TTCG_35-51-73-88
TGCAGAAAAAAGGAAGAGTCCCCAAATTTCCTTCTTCCAGTTGGCTCTATATATACCATCATCCTCTTTTCAGCGGCTGATTAGAAACGT
>22957_TTTG_35-51-73-88
TGCAGAAAAAAGGAAGAGTCCCCAAATTTCCTTCTTCCAGTTGGCTCTATATATACCATCATCCTCTTTTCAGTGGCTGATTAGAAACGT
>22967_GAG_9-30-66
TGCAGCTCCGAAGGGGTTATTTCCACCAGAACCTGAACATTATCGGGGACCCAAGCTGAAAGTGGCGATTATTGGAGCTGGGCTTGCTGG
>22967_GAT_9-30-66
TGCAGCTCCGAAGGGGTTATTTCCACCAGAACCTGAACATTATCGGGGACCCAAGCTGAAAGTGGCTATTATTGGAGCTGGGCTTGCTGG
>22967_TAT_9-30-66
TGCAGCTCCTAAGGGGTTATTTCCACCAGAACCTGAACATTATCGGGGACCCAAGCTGAAAGTGGCTATTATTGGAGCTGGGCTTGCTGG
>22967_TGT_9-30-66
TGCAGCTCCTAAGGGGTTATTTCCACCAGAGCCTGAACATTATCGGGGACCCAAGCTGAAAGTGGCTATTATTGGAGCTGGGCTTGCTGG
>23001_ACCA_37-40-42-81
TGCAGAAAATCCTTTTGGGTTGTATAGTTGATCAATCAAACTCGAAAGCAGTGTTTTAACAAGTTGTGAGGGTATTCCTTTATGTTGACT
>23001_ACTA_37-40-42-81
TGCAGAAAATCCTTTTGGGTTGTATAGTTGATCAATCAAACTTGAAAGCAGTGTTTTAACAAGTTGTGAGGGTATTCCTTTATGTTGACT
>23001_ACTC_37-40-42-81
TGCAGAAAATCCTTTTGGGTTGTATAGTTGATCAATCAAACTTGAAAGCAGTGTTTTAACAAGTTGTGAGGGTATTCCTTTCTGTTGACT
>23001_GCTC_37-40-42-81
TGCAGAAAATCCTTTTGGGTTGTATAGTTGATCAATCGAACTTGAAAGCAGTGTTTTAACAAGTTGTGAGGGTATTCCTTTCTGTTGACT
>23001_GTTC_37-40-42-81
TGCAGAAAATCCTTTTGGGTTGTATAGTTGATCAATCGAATTTGAAAGCAGTGTTTTAACAAGTTGTGAGGGTATTCCTTTCTGTTGACT
>23064_AA_10-44
TGCAGACACTATTTGCATCAACTATCTCGGCATCAGGGTCCCCAATTCCCTGCATTTCAACAATGGGTATATGGCTGTCTGATTTTGACA
>23064_AT_10-44
TGCAGACACTATTTGCATCAACTATCTCGGCATCAGGGTCCCCATTTCCCTGCATTTCAACAATGGGTATATGGCTGTCTGATTTTGACA
>23064_TT_10-44
TGCAGACACTTTTTGCATCAACTATCTCGGCATCAGGGTCCCCATTTCCCTGCATTTCAACAATGGGTATATGGCTGTCTGATTTTGACA
>23082_CAT_48-51-60
TGCAGAAGAGGAAGTTGACAAAGAAGCTGCACCAGTTGATAAGACTGACGAATAAACCTATGAAAGTGTGGCTTAGTGAAGAGTTTGTGT
>23082_GAA_48-51-60
TGCAGAAGAGGAAGTTGACAAAGAAGCTGCACCAGTTGATAAGACTGAGGAATAAACCTAAGAAAGTGTGGCTTAGTGAAGAGTTTGTGT
>23082_GAT_48-51-60
TGCAGAAGAGGAAGTTGACAAAGAAGCTGCACCAGTTGATAAGACTGAGGAATAAACCTATGAAAGTGTGGCTTAGTGAAGAGTTTGTGT
>23082_GCT_48-51-60
TGCAGAAGAGGAAGTTGACAAAGAAGCTGCACCAGTTGATAAGACTGAGGACTAAACCTATGAAAGTGTGGCTTAGTGAAGAGTTTGTGT
>23163_C_64
TGCAGTTTGGTTGACTTCAAAAAGACTTTAATGTACTGGATTTAGCCCGTTTAAGCCTTATTAACCTGAAATCGACAATAAAACAAATTT
>23163_T_64
TGCAGTTTGGTTGACTTCAAAAAGACTTTAATGTACTGGATTTAGCCCGTTTAAGCCTTATTAATCTGAAATCGACAATAAAACAAATTT
>23176_CCC_23-62-81
TGCAGTTCTATTCCAAATAAATGCGTGGATGCTATTTGATTCTCATCGTCAGCAGTTCAATTCCGAATAAAAGTTTGGATACATTATTTC
>23176_TAC_23-62-81
TGCAGTTCTATTCCAAATAAATGTGTGGATGCTATTTGATTCTCATCGTCAGCAGTTCAATTACGAATAAAAGTTTGGATACATTATTTC
>23176_TCC_23-62-81
TGCAGTTCTATTCCAAATAAATGTGTGGATGCTATTTGATTCTCATCGTCAGCAGTTCAATTCCGAATAAAAGTTTGGATACATTATTTC
>23176_TCG_23-62-81
TGCAGTTCTATTCCAAATAAATGTGTGGATGCTATTTGATTCTCATCGTCAGCAGTTCAATTCCGAATAAAAGTTTGGATAGATTATTTC
>23291_GG_11-55
TGCAGAATTAAGATATAATATTATAACAACTTCTATATTAGTTTAAGTGAGGAAGGTATCAGGAATGGCAGGGAGAACCAGAACAAACCT
>23291_TC_11-55
TGCAGAATTAATATATAATATTATAACAACTTCTATATTAGTTTAAGTGAGGAAGCTATCAGGAATGGCAGGGAGAACCAGAACAAACCT
>23291_TG_11-55
TGCAGAATTAATATATAATATTATAACAACTTCTATATTAGTTTAAGTGAGGAAGGTATCAGGAATGGCAGGGAGAACCAGAACAAACCT
>23382_GC_30-41
TGCAGAATCCATTGACACACTGTTGTGTGAGACTCAGAAAGCTTACAAATCCTTGAACATGTCGTACATGGATTTTTACAGGCCTGTTTG
>23382_GT_30-41
TGCAGAATCCATTGACACACTGTTGTGTGAGACTCAGAAAGTTTACAAATCCTTGAACATGTCGTACATGGATTTTTACAGGCCTGTTTG
>23382_TC_30-41
TGCAGAATCCATTGACACACTGTTGTGTGATACTCAGAAAGCTTACAAATCCTTGAACATGTCGTACATGGATTTTTACAGGCCTGTTTG
>23434_AC_12-13
TGCAGAATAAATACCAACTGACATCTCCCTCCAGAATATTGGGTCTAATCTGTGGATAATCCTTTGAGCATGAGATTCCCTTCTTAGCAA
>23434_GC_12-13
TGCAGAATAAATGCCAACTGACATCTCCCTCCAGAATATTGGGTCTAATCTGTGGATAATCCTTTGAGCATGAGATTCCCTTCTTAGCAA
>23434_GT_12-13
TGCAGAATAAATGTCAACTGACATCTCCCTCCAGAATATTGGGTCTAATCTGTGGATAATCCTTTGAGCATGAGATTCCCTTCTTAGCAA
>23480_AC_20-85
TGCAGTGGGGAGAAAAGCTCACTAACATAACTTGTTACACTTTTTTTCCCCCCAAAATTCAAGCAAAATGTACATACGCCCACAACATTG
>23480_AT_20-85
TGCAGTGGGGAGAAAAGCTCACTAACATAACTTGTTACACTTTTTTTCCCCCCAAAATTCAAGCAAAATGTACATACGCCCACAATATTG
>23480_GT_20-85
TGCAGTGGGGAGAAAAGCTCGCTAACATAACTTGTTACACTTTTTTTCCCCCCAAAATTCAAGCAAAATGTACATACGCCCACAATATTG
>23484_A_47
TGCAGCTGACTTTTTCTCATTTGCCTACACAAGTAATAATAGATTTTACTCATTTACCAGTAAATTTGTTAATTTGATATAAATAGGAAA
>23484_G_47
TGCAGCTGACTTTTTCTCATTTGCCTACACAAGTAATAATAGATTTTGCTCATTTACCAGTAAATTTGTTAATTTGATATAAATAGGAAA
>23495_AAA_8-14-70
TGCAGGTTAAAAAAAATGATCAAACAAGTCAGTGTTCCACTTATGCGATGAGTGGTTAATTAAGTCAGCAACAGTAGAAAAATGAGCTCC
>23495_ATA_8-14-70
TGCAGGTTAAAAAATATGATCAAACAAGTCAGTGTTCCACTTATGCGATGAGTGGTTAATTAAGTCAGCAACAGTAGAAAAATGAGCTCC
>23495_ATG_8-14-70
TGCAGGTTAAAAAATATGATCAAACAAGTCAGTGTTCCACTTATGCGATGAGTGGTTAATTAAGTCAGCAGCAGTAGAAAAATGAGCTCC
>23495_GAA_8-14-70
TGCAGGTTGAAAAAAATGATCAAACAAGTCAGTGTTCCACTTATGCGATGAGTGGTTAATTAAGTCAGCAACAGTAGAAAAATGAGCTCC
>23531_AGTT_8-36-41-77
TGCAGTATAAATAAACAGAATTAAGACTGTGACTGAGACACTTACTTAGGATACATTTTGAAACAACCATTGATTAGTATGCACACAAAC
>23531_GCTA_8-36-41-77
TGCAGTATGAATAAACAGAATTAAGACTGTGACTGACACACTTACTTAGGATACATTTTGAAACAACCATTGATTAGAATGCACACAAAC
>23531_GGCT_8-36-41-77
TGCAGTATGAATAAACAGAATTAAGACTGTGACTGAGACACCTACTTAGGATACATTTTGAAACAACCATTGATTAGTATGCACACAAAC
>23531_GGTA_8-36-41-77
TGCAGTATGAATAAACAGAATTAAGACTGTGACTGAGACACTTACTTAGGATACATTTTGAAACAACCATTGATTAGAATGCACACAAAC
>23531_GGTT_8-36-41-77
TGCAGTATGAATAAACAGAATTAAGACTGTGACTGAGACACTTACTTAGGATACATTTTGAAACAACCATTGATTAGTATGCACACAAAC
>23557_CC_11-18
TGCAGCAGCAACTATCTGCTGATCTCCTCCAGTTTTCTCTTCTGATGATTGTGCGGTACTTGGCAGTTTGTATATTGCAGTGTTCCTGTC
>23557_CT_11-18
TGCAGCAGCAACTATCTGTTGATCTCCTCCAGTTTTCTCTTCTGATGATTGTGCGGTACTTGGCAGTTTGTATATTGCAGTGTTCCTGTC
>23557_TC_11-18
TGCAGCAGCAATTATCTGCTGATCTCCTCCAGTTTTCTCTTCTGATGATTGTGCGGTACTTGGCAGTTTGTATATTGCAGTGTTCCTGTC
>23635_C_15
TGCAGTAATAAACCTCAGTCGTTCAATTGGCAATCCTCTCTCTTCTAGGTTAGTACTTCATTTTAGATCTATATTTATATAAATCTCCAG
>23635_T_15
TGCAGTAATAAACCTTAGTCGTTCAATTGGCAATCCTCTCTCTTCTAGGTTAGTACTTCATTTTAGATCTATATTTATATAAATCTCCAG
>23740_CCA_16-31-53
TGCAGCACCGTGAATTCTAGAAGTACTTAATCTGGACCATCCTTGTGCTGTCAAAACCCGACTAAAATCCCTCAGGACACGGGATCTGAT
>23740_CGA_16-31-53
TGCAGCACCGTGAATTCTAGAAGTACTTAATGTGGACCATCCTTGTGCTGTCAAAACCCGACTAAAATCCCTCAGGACACGGGATCTGAT
>23740_CGT_16-31-53
TGCAGCACCGTGAATTCTAGAAGTACTTAATGTGGACCATCCTTGTGCTGTCATAACCCGACTAAAATCCCTCAGGACACGGGATCTGAT
>23740_TGA_16-31-53
TGCAGCACCGTGAATTTTAGAAGTACTTAATGTGGACCATCCTTGTGCTGTCAAAACCCGACTAAAATCCCTCAGGACACGGGATCTGAT
>23749_CCG_20-27-80
TGCAGTGCTTGAAAACTCATCAACAACCAGTTCACCAACAGGTGCCTTGGCACCACTGTTGCCGCCAATGCTTGAACCCTGATCAAGAAT
>23749_CCT_20-27-80
TGCAGTGCTTGAAAACTCATCAACAACCAGTTCACCAACAGGTGCCTTGGCACCACTGTTGCCGCCAATGCTTGAACCCTTATCAAGAAT
>23749_TCG_20-27-80
TGCAGTGCTTGAAAACTCATTAACAACCAGTTCACCAACAGGTGCCTTGGCACCACTGTTGCCGCCAATGCTTGAACCCTGATCAAGAAT
>23749_TTG_20-27-80
TGCAGTGCTTGAAAACTCATTAACAACTAGTTCACCAACAGGTGCCTTGGCACCACTGTTGCCGCCAATGCTTGAACCCTGATCAAGAAT
>23751_ACTC_6-40-75-78
TGCAGGAGAAGAAATTGGAGTATATTGTGGCCAGTAGTAACCAAGATCATGAACCACTCTTCCATCTTTACGATTTACCACAGGTTCCCT
>23751_AGGC_6-40-75-78
TGCAGGAGAAGAAATTGGAGTATATTGTGGCCAGTAGTAAGCAAGATCATGAACCACTCTTCCATCTTTACGATTGACCACAGGTTCCCT
>23751_AGTC_6-40-75-78
TGCAGGAGAAGAAATTGGAGTATATTGTGGCCAGTAGTAAGCAAGATCATGAACCACTCTTCCATCTTTACGATTTACCACAGGTTCCCT
>23751_CGTC_6-40-75-78
TGCAGGCGAAGAAATTGGAGTATATTGTGGCCAGTAGTAAGCAAGATCATGAACCACTCTTCCATCTTTACGATTTACCACAGGTTCCCT
>23751_CGTG_6-40-75-78
TGCAGGCGAAGAAATTGGAGTATATTGTGGCCAGTAGTAAGCAAGATCATGAACCACTCTTCCATCTTTACGATTTACGACAGGTTCCCT
>23801_ATG_20-24-41
TGCAGGAAGAGATTCCAACTAGGGTTTGTATTCGATAGACAGAGAAGTTAGGTTCCTGAGGCCATGAAAATGCATGCCGTTATCATCACC
>23801_TGC_20-24-41
TGCAGGAAGAGATTCCAACTTGGGGTTGTATTCGATAGACACAGAAGTTAGGTTCCTGAGGCCATGAAAATGCATGCCGTTATCATCACC
>23801_TGG_20-24-41
TGCAGGAAGAGATTCCAACTTGGGGTTGTATTCGATAGACAGAGAAGTTAGGTTCCTGAGGCCATGAAAATGCATGCCGTTATCATCACC
>23801_TTG_20-24-41
TGCAGGAAGAGATTCCAACTTGGGTTTGTATTCGATAGACAGAGAAGTTAGGTTCCTGAGGCCATGAAAATGCATGCCGTTATCATCACC
>23880_A_23
TGCAGTTTGCCGCAACTCCAAATAGTAAGATGAATAAGGTTGGGGGGCAAATTCCCGTTCCCATTGCCTTGATTAAAAGGCTCCCCAAGA
>23880_G_23
TGCAGTTTGCCGCAACTCCAAATGGTAAGATGAATAAGGTTGGGGGGCAAATTCCCGTTCCCATTGCCTTGATTAAAAGGCTCCCCAAGA
>23883_C_9
TGCAGTCTGCCATTCGATATGTCCTGCCTAATAGAAAATATTACCCTGCTCTGGTCATGTCTATGTGGGAAGTTAGAAGTGTTAAGACTG
>23883_G_9
TGCAGTCTGGCATTCGATATGTCCTGCCTAATAGAAAATATTACCCTGCTCTGGTCATGTCTATGTGGGAAGTTAGAAGTGTTAAGACTG
>23912_AT_13-63
TGCAGCAGTAAATACAACTACAAATTAATCAATTGTTCACCAGGTTGGAGCAATCAGGAGTCCTTTGCCCACCTAATCTGACCATTGGAA
>23912_GC_13-63
TGCAGCAGTAAATGCAACTACAAATTAATCAATTGTTCACCAGGTTGGAGCAATCAGGAGTCCCTTGCCCACCTAATCTGACCATTGGAA
>23912_GT_13-63
TGCAGCAGTAAATGCAACTACAAATTAATCAATTGTTCACCAGGTTGGAGCAATCAGGAGTCCTTTGCCCACCTAATCTGACCATTGGAA
>23935_A_73
TGCAGGAGTTGCAGAGTAGAAGAAAATCTCGGCAACTAGAGGGACATAATAGGGAAGTTGCTCTGCATCAGCCACTTTGGGCTATTGAAG
>23935_G_73
TGCAGGAGTTGCAGAGTAGAAGAAAATCTCGGCAACTAGAGGGACATAATAGGGAAGTTGCTCTGCATCAGCCGCTTTGGGCTATTGAAG
>24075_G_19
TGCAGAAGAAGAAGAAGAAGAATCTGCCGAAGAAGAGAGAAAAAAAGAGAGAAGAAAAAAAGAGAGAAGAAGAAGAAGAAGAAGAGAGAA
>24075_T_19
TGCAGAAGAAGAAGAAGAATAATCTGCCGAAGAAGAGAGAAAAAAAGAGAGAAGAAAAAAAGAGAGAAGAAGAAGAAGAAGAAGAGAGAA
>24097_AC_51-86
TGCAGCCTGTCTTTACGATTTATTTTTCTCTTCATTTACTATTCCGCCGCTATAGAAGAATAAAATCCTAGCCCTAGCCGCTTGATCGGC
>24097_AT_51-86
TGCAGCCTGTCTTTACGATTTATTTTTCTCTTCATTTACTATTCCGCCGCTATAGAAGAATAAAATCCTAGCCCTAGCCGCTTGATTGGC
>24097_GC_51-86
TGCAGCCTGTCTTTACGATTTATTTTTCTCTTCATTTACTATTCCGCCGCTGTAGAAGAATAAAATCCTAGCCCTAGCCGCTTGATCGGC
>24114_A_68
TGCAGATACAGTAGAAATGAAAGAAAAAAGCAGGATTCAATTGATTAATCTAAATTTGCTATGTATATAGAGATATGTATATAGTTAAAT
>24114_G_68
TGCAGATACAGTAGAAATGAAAGAAAAAAGCAGGATTCAATTGATTAATCTAAATTTGCTATGTATATGGAGATATGTATATAGTTAAAT
>24125_CAG_5-38-41
TGCAGCATGGAATGCAAAGCCGAGCTTTTGGAGAACCTAAAGCTGCCTGAGGTTGGTTTGTATTTTTTGTTTTTATTTTTTCACTTTCCA
>24125_CCG_5-38-41
TGCAGCATGGAATGCAAAGCCGAGCTTTTGGAGAACCTCAAGCTGCCTGAGGTTGGTTTGTATTTTTTGTTTTTATTTTTTCACTTTCCA
>24125_CCT_5-38-41
TGCAGCATGGAATGCAAAGCCGAGCTTTTGGAGAACCTCAATCTGCCTGAGGTTGGTTTGTATTTTTTGTTTTTATTTTTTCACTTTCCA
>24125_TCG_5-38-41
TGCAGTATGGAATGCAAAGCCGAGCTTTTGGAGAACCTCAAGCTGCCTGAGGTTGGTTTGTATTTTTTGTTTTTATTTTTTCACTTTCCA
>24143_AAGCG_15-32-44-53-62
TGCAGAGAGGGAGAGAGAGAGGGCAAGTTCAGAGTTGAGAACGAGAATAGAGACAGATGAAGGCGATTGGGGTTTGCCCTAAAAATTTTA
>24143_AAGTA_15-32-44-53-62
TGCAGAGAGGGAGAGAGAGAGGGCAAGTTCAGAGTTGAGAACGAGAATAGAGATAGATGAAGACGATTGGGGTTTGCCCTAAAAATTTTA
>24143_AAGTG_15-32-44-53-62
TGCAGAGAGGGAGAGAGAGAGGGCAAGTTCAGAGTTGAGAACGAGAATAGAGATAGATGAAGGCGATTGGGGTTTGCCCTAAAAATTTTA
>24143_AATTG_15-32-44-53-62
TGCAGAGAGGGAGAGAGAGAGGGCAAGTTCAGAGTTGAGAACGATAATAGAGATAGATGAAGGCGATTGGGGTTTGCCCTAAAAATTTTA
>24143_AGGTG_15-32-44-53-62
TGCAGAGAGGGAGAGAGAGAGGGCAAGTTCAGGGTTGAGAACGAGAATAGAGATAGATGAAGGCGATTGGGGTTTGCCCTAAAAATTTTA
>24143_GAGTG_15-32-44-53-62
TGCAGAGAGGGAGAGGGAGAGGGCAAGTTCAGAGTTGAGAACGAGAATAGAGATAGATGAAGGCGATTGGGGTTTGCCCTAAAAATTTTA
>24217_ATC_53-57-75
TGCAGGATGGAAAATCAAGCGCATTCAACGCATACGAAGCCCACAAGCAAAGAAAGATGCATACAATGAATGGAACTATAGCAAGCTCCA
>24217_ATG_53-57-75
TGCAGGATGGAAAATCAAGCGCATTCAACGCATACGAAGCCCACAAGCAAAGAAAGATGCATACAATGAATGGAAGTATAGCAAGCTCCA
>24217_GCC_53-57-75
TGCAGGATGGAAAATCAAGCGCATTCAACGCATACGAAGCCCACAAGCAAAGAGAGACGCATACAATGAATGGAACTATAGCAAGCTCCA
>24217_GTC_53-57-75
TGCAGGATGGAAAATCAAGCGCATTCAACGCATACGAAGCCCACAAGCAAAGAGAGATGCATACAATGAATGGAACTATAGCAAGCTCCA
>24292_A_42
TGCAGTATATGTCTGGAGAGTTTCCTGGAGGGAGAGGAGCTGATATGCTTGCCGTGCAAACATAGATTCCACTCATGCTGCTTGGATCCA
>24292_G_42
TGCAGTATATGTCTGGAGAGTTTCCTGGAGGGAGAGGAGCTGGTATGCTTGCCGTGCAAACATAGATTCCACTCATGCTGCTTGGATCCA
>24352_AT_37-62
TGCAGACCTCATCTCTGTGTATGGGCTGGAGGAGATGACGAGAAATTGATCAGAAGGAACACTTGGCCTAGAATTTAAGTAAGGACTGGC
>24352_GC_37-62
TGCAGACCTCATCTCTGTGTATGGGCTGGAGGAGATGGCGAGAAATTGATCAGAAGGAACACCTGGCCTAGAATTTAAGTAAGGACTGGC
>24352_GT_37-62
TGCAGACCTCATCTCTGTGTATGGGCTGGAGGAGATGGCGAGAAATTGATCAGAAGGAACACTTGGCCTAGAATTTAAGTAAGGACTGGC
>24356_C_14
TGCAGCAGCACAAGCAGGGTGAAGGATATGAAACAACTTAATGGATTACTTGGGGTAGGGTTCATCACAATCCAAAATGTTGGATGGATG
>24356_G_14
TGCAGCAGCACAAGGAGGGTGAAGGATATGAAACAACTTAATGGATTACTTGGGGTAGGGTTCATCACAATCCAAAATGTTGGATGGATG
>24370_AA_5-9
TGCAGAGATATGAGATTGGCAATCGAGGGTGGGACTGAGTTAGAGAACGAGTTGGATCGGAGGATAAGGGTTTGGAGGCTGTGGAGAGAG
>24370_AT_5-9
TGCAGAGATTTGAGATTGGCAATCGAGGGTGGGACTGAGTTAGAGAACGAGTTGGATCGGAGGATAAGGGTTTGGAGGCTGTGGAGAGAG
>24370_GT_5-9
TGCAGGGATTTGAGATTGGCAATCGAGGGTGGGACTGAGTTAGAGAACGAGTTGGATCGGAGGATAAGGGTTTGGAGGCTGTGGAGAGAG
>24409_A_27
TGCAGCAGGTTGGGCTTGTATAGGAATACAACTTGCTTGGACACAGATTAGATGCTTACCATATGTTTCCATATGATGAAATTGAGTTTT
>24409_T_27
TGCAGCAGGTTGGGCTTGTATAGGAATTCAACTTGCTTGGACACAGATTAGATGCTTACCATATGTTTCCATATGATGAAATTGAGTTTT
>24431_ATA_12-65-78
TGCAGCAACGAAATAAAGTCTCTAATCGAATCCCCGCAAGTGTAAATAATGAAATATCTAAAGAGTGAGTATGGTAGAAAGACAAAATAT
>24431_GCA_12-65-78
TGCAGCAACGAAGTAAAGTCTCTAATCGAATCCCCGCAAGTGTAAATAATGAAATATCTAAAGAGCGAGTATGGTAGAAAGACAAAATAT
>24431_GCG_12-65-78
TGCAGCAACGAAGTAAAGTCTCTAATCGAATCCCCGCAAGTGTAAATAATGAAATATCTAAAGAGCGAGTATGGTAGAGAGACAAAATAT
>24431_GTA_12-65-78
TGCAGCAACGAAGTAAAGTCTCTAATCGAATCCCCGCAAGTGTAAATAATGAAATATCTAAAGAGTGAGTATGGTAGAAAGACAAAATAT
>24552_ACCC_9-16-17-42
TGCAGTAATATCATCTCCGATAACAATCACATACCATGGAAACTTTTTCTTCACTGGTCTGATTTTAATGCATGACCAAAAAGCAGTTTT
>24552_ACCT_9-16-17-42
TGCAGTAATATCATCTCCGATAACAATCACATACCATGGAAATTTTTTCTTCACTGGTCTGATTTTAATGCATGACCAAAAAGCAGTTTT
>24552_ATTC_9-16-17-42
TGCAGTAATATCATCTTTGATAACAATCACATACCATGGAAACTTTTTCTTCACTGGTCTGATTTTAATGCATGACCAAAAAGCAGTTTT
>24552_TTTC_9-16-17-42
TGCAGTAATTTCATCTTTGATAACAATCACATACCATGGAAACTTTTTCTTCACTGGTCTGATTTTAATGCATGACCAAAAAGCAGTTTT
>24588_C_42
TGCAGACCTGGCCACCTTGAAGGACTGTAAATGTCCAAAGTACTTAGTTTTTGTTTTTTCCAAATACTTATTTATTTCCTAGTTTTAAAA
>24588_T_42
TGCAGACCTGGCCACCTTGAAGGACTGTAAATGTCCAAAGTATTTAGTTTTTGTTTTTTCCAAATACTTATTTATTTCCTAGTTTTAAAA
>24659_AGAGAC_6-18-33-35-38-46
TGCAGAATGAGGTTCGAGGAATAGCCAGAGGCAAAGAGAACATAACCGAAGATGATGTAGAGAAAATGCAGTACTTGAAAGCGGTGATCA
>24659_AGAGGC_6-18-33-35-38-46
TGCAGAATGAGGTTCGAGGAATAGCCAGAGGCAAAGAGGACATAACCGAAGATGATGTAGAGAAAATGCAGTACTTGAAAGCGGTGATCA
>24659_AGAGGT_6-18-33-35-38-46
TGCAGAATGAGGTTCGAGGAATAGCCAGAGGCAAAGAGGACATAACTGAAGATGATGTAGAGAAAATGCAGTACTTGAAAGCGGTGATCA
>24659_AGTAGC_6-18-33-35-38-46
TGCAGAATGAGGTTCGAGGAATAGCCAGAGGCATAAAGGACATAACCGAAGATGATGTAGAGAAAATGCAGTACTTGAAAGCGGTGATCA
>24659_ATAGGC_6-18-33-35-38-46
TGCAGAATGAGGTTCGAGTAATAGCCAGAGGCAAAGAGGACATAACCGAAGATGATGTAGAGAAAATGCAGTACTTGAAAGCGGTGATCA
>24659_GGAGGC_6-18-33-35-38-46
TGCAGAGTGAGGTTCGAGGAATAGCCAGAGGCAAAGAGGACATAACCGAAGATGATGTAGAGAAAATGCAGTACTTGAAAGCGGTGATCA
>24694_CAATC_35-59-62-71-79
TGCAGCTCAATGACAGACCAGTGACTTTCTCGCCGCCAGTAAAAAAAACGTGGAGAACTAGAATTTTTCATTAGACACTCAGGAAAAAAA
>24694_CTAAC_35-59-62-71-79
TGCAGCTCAATGACAGACCAGTGACTTTCTCGCCGCCAGTAAAAAAAACGTGGAGAACTTGAATTTTTCATAAGACACTCAGGAAAAAAA
>24694_CTAAT_35-59-62-71-79
TGCAGCTCAATGACAGACCAGTGACTTTCTCGCCGCCAGTAAAAAAAACGTGGAGAACTTGAATTTTTCATAAGACACTTAGGAAAAAAA
>24694_CTATC_35-59-62-71-79
TGCAGCTCAATGACAGACCAGTGACTTTCTCGCCGCCAGTAAAAAAAACGTGGAGAACTTGAATTTTTCATTAGACACTCAGGAAAAAAA
>24694_CTGTC_35-59-62-71-79
TGCAGCTCAATGACAGACCAGTGACTTTCTCGCCGCCAGTAAAAAAAACGTGGAGAACTTGAGTTTTTCATTAGACACTCAGGAAAAAAA
>24694_TTAAC_35-59-62-71-79
TGCAGCTCAATGACAGACCAGTGACTTTCTCGCCGTCAGTAAAAAAAACGTGGAGAACTTGAATTTTTCATAAGACACTCAGGAAAAAAA
>24716_AGG_7-32-38
TGCAGCTACAAGTATAAAAATTGGAATTACTAGGAAGAGCAGAGCCATTGTTTCACCTGGTGATATTGCCATTATCGAGCACATATAAGA
>24716_ATG_7-32-38
TGCAGCTACAAGTATAAAAATTGGAATTACTATGAAGAGCAGAGCCATTGTTTCACCTGGTGATATTGCCATTATCGAGCACATATAAGA
>24716_GGA_7-32-38
TGCAGCTGCAAGTATAAAAATTGGAATTACTAGGAAGAACAGAGCCATTGTTTCACCTGGTGATATTGCCATTATCGAGCACATATAAGA
>24783_AT_72-80
TGCAGTTTATTTTAATTAATTAATTAATTTCTGTTGATGAAGTAGATGTCATTAAAGAAGAAATAGATCGCTAATGTTATTTATCTTTTC
>24783_CC_72-80
TGCAGTTTATTTTAATTAATTAATTAATTTCTGTTGATGAAGTAGATGTCATTAAAGAAGAAATAGATCGCTCATGTTATCTATCTTTTC
>24783_CT_72-80
TGCAGTTTATTTTAATTAATTAATTAATTTCTGTTGATGAAGTAGATGTCATTAAAGAAGAAATAGATCGCTCATGTTATTTATCTTTTC
>24785_ACT_29-67-86
TGCAGTCGAACAACTTCATGCATAGGAGAATGTGTTAAAAGGCTAGGGCTGATGGTTATAGCGCAACCGAGAATGAGATGAAGTACTGTG
>24785_GTC_29-67-86
TGCAGTCGAACAACTTCATGCATAGGAGAGTGTGTTAAAAGGCTAGGGCTGATGGTTATAGCGCAACTGAGAATGAGATGAAGTACCGTG
>24785_GTT_29-67-86
TGCAGTCGAACAACTTCATGCATAGGAGAGTGTGTTAAAAGGCTAGGGCTGATGGTTATAGCGCAACTGAGAATGAGATGAAGTACTGTG
>24812_G_74
TGCAGAGCAGCCGTCTGTTCAAGAATCTCAAGCAGATATAAATCATGTGCCAAAACCCATGTCCACTTTGGAGGGTCTCATAGCACAAGA
>24812_T_74
TGCAGAGCAGCCGTCTGTTCAAGAATCTCAAGCAGATATAAATCATGTGCCAAAACCCATGTCCACTTTGGAGGTTCTCATAGCACAAGA
>24906_CCCA_48-87-88-89
TGCAGGCGGAGGCGTTGGGGTTGCTGCTGGAGCCTACACTGAAGCGGTCGGAATGGTACCTCAACCTCCAGGGGGAGGCGTTGGGGTCCA
>24906_CCGC_48-87-88-89
TGCAGGCGGAGGCGTTGGGGTTGCTGCTGGAGCCTACACTGAAGCGGTCGGAATGGTACCTCAACCTCCAGGGGGAGGCGTTGGGGTCGC
>24906_CTGC_48-87-88-89
TGCAGGCGGAGGCGTTGGGGTTGCTGCTGGAGCCTACACTGAAGCGGTCGGAATGGTACCTCAACCTCCAGGGGGAGGCGTTGGGGTTGC
>24906_GTGC_48-87-88-89
TGCAGGCGGAGGCGTTGGGGTTGCTGCTGGAGCCTACACTGAAGCGGTGGGAATGGTACCTCAACCTCCAGGGGGAGGCGTTGGGGTTGC
>24936_GCG_14-16-88
TGCAGATGGTAACCGCCTCGTCCTCCCCTGAAGAAGAGGAGGACAACCTTTGCCACTATGCCATGCAGCTGGTAAGTGCATCAGTGCTGC
>24936_TCA_14-16-88
TGCAGATGGTAACCTCCTCGTCCTCCCCTGAAGAAGAGGAGGACAACCTTTGCCACTATGCCATGCAGCTGGTAAGTGCATCAGTGCTAC
>24936_TCG_14-16-88
TGCAGATGGTAACCTCCTCGTCCTCCCCTGAAGAAGAGGAGGACAACCTTTGCCACTATGCCATGCAGCTGGTAAGTGCATCAGTGCTGC
>24936_TGG_14-16-88
TGCAGATGGTAACCTCGTCGTCCTCCCCTGAAGAAGAGGAGGACAACCTTTGCCACTATGCCATGCAGCTGGTAAGTGCATCAGTGCTGC
>24943_AGGTCT_7-17-34-77-82-85
TGCAGAGACTGCACATAGATCTGAAAGAATTTCTGAAGCGAATCGCCAAATTCCATGAGCTTCCTCGAGTAAGAAAATCTCTCGATGCAG
>24943_CGGCTT_7-17-34-77-82-85
TGCAGAGCCTGCACATAGATCTGAAAGAATTTCTGAAGCGAATCGCCAAATTCCATGAGCTTCCTCGAGTAAGAAAACCTCTTGATGCAG
>24943_CGGTCT_7-17-34-77-82-85
TGCAGAGCCTGCACATAGATCTGAAAGAATTTCTGAAGCGAATCGCCAAATTCCATGAGCTTCCTCGAGTAAGAAAATCTCTCGATGCAG
>24943_CGGTTC_7-17-34-77-82-85
TGCAGAGCCTGCACATAGATCTGAAAGAATTTCTGAAGCGAATCGCCAAATTCCATGAGCTTCCTCGAGTAAGAAAATCTCTTGACGCAG
>24943_CGGTTT_7-17-34-77-82-85
TGCAGAGCCTGCACATAGATCTGAAAGAATTTCTGAAGCGAATCGCCAAATTCCATGAGCTTCCTCGAGTAAGAAAATCTCTTGATGCAG
>24943_CTCTTT_7-17-34-77-82-85
TGCAGAGCCTGCACATATATCTGAAAGAATTTCTCAAGCGAATCGCCAAATTCCATGAGCTTCCTCGAGTAAGAAAATCTCTTGATGCAG
>24943_CTGTTT_7-17-34-77-82-85
TGCAGAGCCTGCACATATATCTGAAAGAATTTCTGAAGCGAATCGCCAAATTCCATGAGCTTCCTCGAGTAAGAAAATCTCTTGATGCAG
>24967_AG_45-78
TGCAGGAATGAGAGTGTTGTTTTTGAGTAGTCCACCACTACCACCACCACCACCATTAGCAGCGGTGGTGGGTGTGGGGATTTCCACAGG
>24967_AT_45-78
TGCAGGAATGAGAGTGTTGTTTTTGAGTAGTCCACCACTACCACCACCACCACCATTAGCAGCGGTGGTGGGTGTGGGTATTTCCACAGG
>24967_GG_45-78
TGCAGGAATGAGAGTGTTGTTTTTGAGTAGTCCACCACTACCACCGCCACCACCATTAGCAGCGGTGGTGGGTGTGGGGATTTCCACAGG
>24990_AAAA_29-78-88-89
TGCAGGCTCATAATAACATTATTATTATTACAATAATTATATTGATACTTAAAAGCTATTATAATTTTTTATATCAGGAAAAAAAAAAAA
>24990_AAAT_29-78-88-89
TGCAGGCTCATAATAACATTATTATTATTACAATAATTATATTGATACTTAAAAGCTATTATAATTTTTTATATCAGGAAAAAAAAAAAT
>24990_AATT_29-78-88-89
TGCAGGCTCATAATAACATTATTATTATTACAATAATTATATTGATACTTAAAAGCTATTATAATTTTTTATATCAGGAAAAAAAAAATT
>24990_AGAA_29-78-88-89
TGCAGGCTCATAATAACATTATTATTATTACAATAATTATATTGATACTTAAAAGCTATTATAATTTTTTATATCAGGGAAAAAAAAAAA
>24990_GAAT_29-78-88-89
TGCAGGCTCATAATAACATTATTATTATTGCAATAATTATATTGATACTTAAAAGCTATTATAATTTTTTATATCAGGAAAAAAAAAAAT
>25048_AC_21-55
TGCAGCCCTGGACCTGGCATCAACCCAGAACGCATTCCTCACACGCCCTTCATCACTAAGATCCATCAAGTAAAAGAAATTTGGATTTGT
>25048_AT_21-55
TGCAGCCCTGGACCTGGCATCAACCCAGAACGCATTCCTCACACGCCCTTCATCATTAAGATCCATCAAGTAAAAGAAATTTGGATTTGT
>25048_CT_21-55
TGCAGCCCTGGACCTGGCATCCACCCAGAACGCATTCCTCACACGCCCTTCATCATTAAGATCCATCAAGTAAAAGAAATTTGGATTTGT
>25147_A_82
TGCAGAGATGACAGGTTTTGCAGCTCTGACGCTAATTGCATGAAGTTTGACATTTTTGAAAATTTCAATTGTTGTAGAGAAGAGAGATGT
>25147_G_82
TGCAGAGATGACAGGTTTTGCAGCTCTGACGCTAATTGCATGAAGTTTGACATTTTTGAAAATTTCAATTGTTGTAGAGAAGGGAGATGT
>25173_C_72
TGCAGGGTATTATGAGGCTCAGAACTGCCCTAATTACTTCTTGTCTGAAGCATCAGTTGCTTTACTTGATGACCATCTTCCAATTCGTCC
>25173_G_72
TGCAGGGTATTATGAGGCTCAGAACTGCCCTAATTACTTCTTGTCTGAAGCATCAGTTGCTTTACTTGATGAGCATCTTCCAATTCGTCC
>25260_CAG_19-68-88
TGCAGTTTGATGGAAGGACCTATGCCCCCATGCTCAATATATAGTTATTGTCCTCAAGTTCTTTTAATATTTTTTTTTTTGGTAAATTGT
>25260_CCA_19-68-88
TGCAGTTTGATGGAAGGACCTATGCCCCCATGCTCAATATATAGTTATTGTCCTCAAGTTCTTTTAATCTTTTTTTTTTTGGTAAATTAT
>25260_CCG_19-68-88
TGCAGTTTGATGGAAGGACCTATGCCCCCATGCTCAATATATAGTTATTGTCCTCAAGTTCTTTTAATCTTTTTTTTTTTGGTAAATTGT
>25260_GCA_19-68-88
TGCAGTTTGATGGAAGGACGTATGCCCCCATGCTCAATATATAGTTATTGTCCTCAAGTTCTTTTAATCTTTTTTTTTTTGGTAAATTAT
>25362_AC_38-67
TGCAGAGAAAGACCACTTGAGACAGAGGGGTTTGACCTACTATGAGGCATTGAGGAAGAGTGAGTGGCGTGGTGTGGTCGAGTTTATGGA
>25362_AT_38-67
TGCAGAGAAAGACCACTTGAGACAGAGGGGTTTGACCTACTATGAGGCATTGAGGAAGAGTGAGTGGTGTGGTGTGGTCGAGTTTATGGA
>25362_CT_38-67
TGCAGAGAAAGACCACTTGAGACAGAGGGGTTTGACCTCCTATGAGGCATTGAGGAAGAGTGAGTGGTGTGGTGTGGTCGAGTTTATGGA
>25371_CTG_36-45-74
TGCAGGTGCAGAGTGTTTCCAGGTACTTAATATCATCATTTCCTTTAGAACTTAGAATCAATGTCGTGACTATGGTAATAAGGCTCACAC
>25371_TCG_36-45-74
TGCAGGTGCAGAGTGTTTCCAGGTACTTAATATCATTATTTCCTTCAGAACTTAGAATCAATGTCGTGACTATGGTAATAAGGCTCACAC
>25371_TTA_36-45-74
TGCAGGTGCAGAGTGTTTCCAGGTACTTAATATCATTATTTCCTTTAGAACTTAGAATCAATGTCGTGACTATGATAATAAGGCTCACAC
>25371_TTG_36-45-74
TGCAGGTGCAGAGTGTTTCCAGGTACTTAATATCATTATTTCCTTTAGAACTTAGAATCAATGTCGTGACTATGGTAATAAGGCTCACAC
>25429_ACTC_78-85-86-89
TGCAGGTAAGATACTTGATGGCAGTACTGGAGATGTTGCTGTCGATCAATATAATCTCTATACCGTAAGTCCTCACCCAATCTTTCTTTC
>25429_ACTT_78-85-86-89
TGCAGGTAAGATACTTGATGGCAGTACTGGAGATGTTGCTGTCGATCAATATAATCTCTATACCGTAAGTCCTCACCCAATCTTTCTTTT
>25429_GCCT_78-85-86-89
TGCAGGTAAGATACTTGATGGCAGTACTGGAGATGTTGCTGTCGATCAATATAATCTCTATACCGTAAGTCCTCACCCGATCTTTCCTTT
>25429_GCTC_78-85-86-89
TGCAGGTAAGATACTTGATGGCAGTACTGGAGATGTTGCTGTCGATCAATATAATCTCTATACCGTAAGTCCTCACCCGATCTTTCTTTC
>25429_GCTT_78-85-86-89
TGCAGGTAAGATACTTGATGGCAGTACTGGAGATGTTGCTGTCGATCAATATAATCTCTATACCGTAAGTCCTCACCCGATCTTTCTTTT
>25429_GTCT_78-85-86-89
TGCAGGTAAGATACTTGATGGCAGTACTGGAGATGTTGCTGTCGATCAATATAATCTCTATACCGTAAGTCCTCACCCGATCTTTTCTTT
>25429_GTTT_78-85-86-89
TGCAGGTAAGATACTTGATGGCAGTACTGGAGATGTTGCTGTCGATCAATATAATCTCTATACCGTAAGTCCTCACCCGATCTTTTTTTT
>25489_AA_7-27
TGCAGAAACAAACTTATTAGAACTCTCAGAGCTGATTTTAGTGTCTGTGATTTCGGGGCTGTTGGGGCCCTGTGTTTCAGAGACTAAATC
>25489_AG_7-27
TGCAGAAACAAACTTATTAGAACTCTCGGAGCTGATTTTAGTGTCTGTGATTTCGGGGCTGTTGGGGCCCTGTGTTTCAGAGACTAAATC
>25489_CA_7-27
TGCAGAACCAAACTTATTAGAACTCTCAGAGCTGATTTTAGTGTCTGTGATTTCGGGGCTGTTGGGGCCCTGTGTTTCAGAGACTAAATC
>25504_A_47
TGCAGACCATTACCACAAGCGAAATCATTGCCAAAATTTTCATGGGCAGCCCAGTCACATTTATCCATCAAAGACAAGAAATTATTTGAG
>25504_G_47
TGCAGACCATTACCACAAGCGAAATCATTGCCAAAATTTTCATGGGCGGCCCAGTCACATTTATCCATCAAAGACAAGAAATTATTTGAG
>25542_AC_25-52
TGCAGAAACAATTCTTGCCCTTAATAAGGGCTTATATATACTCACCATAAAGCTTGGTACTAGTATTTGTTGTATCTCCATTTTGCATAA
>25542_TC_25-52
TGCAGAAACAATTCTTGCCCTTAATTAGGGCTTATATATACTCACCATAAAGCTTGGTACTAGTATTTGTTGTATCTCCATTTTGCATAA
>25542_TT_25-52
TGCAGAAACAATTCTTGCCCTTAATTAGGGCTTATATATACTCACCATAAAGTTTGGTACTAGTATTTGTTGTATCTCCATTTTGCATAA
>25551_CCT_16-57-86
TGCAGAGAAAAACATACAGACGGTGTCGGCATTGATTGGAGGAGATGTTTTGGGAGCCCTGTTTAGTGAATTACTCAAAGTAGTTGTGGA
>25551_CTT_16-57-86
TGCAGAGAAAAACATACAGACGGTGTCGGCATTGATTGGAGGAGATGTTTTGGGAGCTCTGTTTAGTGAATTACTCAAAGTAGTTGTGGA
>25551_TAG_16-57-86
TGCAGAGAAAAACATATAGACGGTGTCGGCATTGATTGGAGGAGATGTTTTGGGAGCACTGTTTAGTGAATTACTCAAAGTAGTTGGGGA
>25551_TAT_16-57-86
TGCAGAGAAAAACATATAGACGGTGTCGGCATTGATTGGAGGAGATGTTTTGGGAGCACTGTTTAGTGAATTACTCAAAGTAGTTGTGGA
>25551_TCT_16-57-86
TGCAGAGAAAAACATATAGACGGTGTCGGCATTGATTGGAGGAGATGTTTTGGGAGCCCTGTTTAGTGAATTACTCAAAGTAGTTGTGGA
>25695_A_33
TGCAGTCACAGAAATTTGGCTTTTAGAAGATTTAATAGTATGTGCCTCATCAAGAACCACCCTAAACCATCTCACTGAGTAAAGTCCCCC
>25695_G_33
TGCAGTCACAGAAATTTGGCTTTTAGAAGATTTGATAGTATGTGCCTCATCAAGAACCACCCTAAACCATCTCACTGAGTAAAGTCCCCC
>25711_CAA_30-50-83
TGCAGATGTATTTTGGTGGATGAGAATGATCGTGTTGTTGGCCATGACACAAAATACAACTGTAAGCAGGATTTCCTTTTCACAACATTT
>25711_CGA_30-50-83
TGCAGATGTATTTTGGTGGATGAGAATGATCGTGTTGTTGGCCATGACACGAAATACAACTGTAAGCAGGATTTCCTTTTCACAACATTT
>25711_CGG_30-50-83
TGCAGATGTATTTTGGTGGATGAGAATGATCGTGTTGTTGGCCATGACACGAAATACAACTGTAAGCAGGATTTCCTTTTCACGACATTT
>25711_TCA_30-50-83
TGCAGATGTATTTTGGTGGATGAGAATGATTGTGTTGTTGGCCATGACACCAAATACAACTGTAAGCAGGATTTCCTTTTCACAACATTT
>25711_TGA_30-50-83
TGCAGATGTATTTTGGTGGATGAGAATGATTGTGTTGTTGGCCATGACACGAAATACAACTGTAAGCAGGATTTCCTTTTCACAACATTT
>25742_AA_17-76
TGCAGTCAAACCTCGTTAGAAACTAATCATTAAAAAGCATTCTAGCGATAGATTCACCCATGGAACTTTCTTTGCTATACGCATCTCTCT
>25742_AC_17-76
TGCAGTCAAACCTCGTTAGAAACTAATCATTAAAAAGCATTCTAGCGATAGATTCACCCATGGAACTTTCTTTGCTCTACGCATCTCTCT
>25742_TA_17-76
TGCAGTCAAACCTCGTTTGAAACTAATCATTAAAAAGCATTCTAGCGATAGATTCACCCATGGAACTTTCTTTGCTATACGCATCTCTCT
>25777_AT_9-81
TGCAGAATAATTTTTACAAAAATGTGTTACTGTAGTGTGGTTTTTGGAGTTTTTGTTCTCTAAAAATTGTTTTTTACTTTTTCCAACCAA
>25777_GA_9-81
TGCAGAATAGTTTTTACAAAAATGTGTTACTGTAGTGTGGTTTTTGGAGTTTTTGTTCTCTAAAAATTGTTTTTTACTTTTACCAACCAA
>25777_GT_9-81
TGCAGAATAGTTTTTACAAAAATGTGTTACTGTAGTGTGGTTTTTGGAGTTTTTGTTCTCTAAAAATTGTTTTTTACTTTTTCCAACCAA
>25789_ACCT_26-51-52-67
TGCAGGGAGAGGAAAAGCAGCAACTAAAAAAGTAAAATCCAGAGCTTTAATCCGTCAATGATTTAATTAAGGTTGGTTTTGTGATTAGTT
>25789_CCCA_26-51-52-67
TGCAGGGAGAGGAAAAGCAGCAACTACAAAAGTAAAATCCAGAGCTTTAATCCGTCAATGATTTAATAAAGGTTGGTTTTGTGATTAGTT
>25789_CCCT_26-51-52-67
TGCAGGGAGAGGAAAAGCAGCAACTACAAAAGTAAAATCCAGAGCTTTAATCCGTCAATGATTTAATTAAGGTTGGTTTTGTGATTAGTT
>25789_CCGT_26-51-52-67
TGCAGGGAGAGGAAAAGCAGCAACTACAAAAGTAAAATCCAGAGCTTTAATCGGTCAATGATTTAATTAAGGTTGGTTTTGTGATTAGTT
>25789_CTCT_26-51-52-67
TGCAGGGAGAGGAAAAGCAGCAACTACAAAAGTAAAATCCAGAGCTTTAATTCGTCAATGATTTAATTAAGGTTGGTTTTGTGATTAGTT
>25806_A_54
TGCAGCAGCACCATGCCTTCTCTTTTTTGATGAATTTGATTCTATTGCACCAAAAAGAGGCCATGACAACACTGGAGTGACTGATCGTGT
>25806_G_54
TGCAGCAGCACCATGCCTTCTCTTTTTTGATGAATTTGATTCTATTGCACCAAAGAGAGGCCATGACAACACTGGAGTGACTGATCGTGT
>25951_AGA_49-50-67
TGCAGCCATTCGATGGATGCAACTATATAACAAACGATTCATGCTTGTGAGTCTCCAAAAGAGCAGTACTACACGTATCAAAAATAATTC
>25951_AGG_49-50-67
TGCAGCCATTCGATGGATGCAACTATATAACAAACGATTCATGCTTGTGAGTCTCCAAAAGAGCAGTGCTACACGTATCAAAAATAATTC
>25951_ATG_49-50-67
TGCAGCCATTCGATGGATGCAACTATATAACAAACGATTCATGCTTGTGATTCTCCAAAAGAGCAGTGCTACACGTATCAAAAATAATTC
>25951_GGG_49-50-67
TGCAGCCATTCGATGGATGCAACTATATAACAAACGATTCATGCTTGTGGGTCTCCAAAAGAGCAGTGCTACACGTATCAAAAATAATTC
>25960_CA_25-67
TGCAGGGTCCAAAGAATTTTTGGTTCCTTCACTATGTCCATTAGTTTTCTTGTCAGATTCCTTGCTCAGAGCACCAGTTTCTACTTTAGA
>25960_CG_25-67
TGCAGGGTCCAAAGAATTTTTGGTTCCTTCACTATGTCCATTAGTTTTCTTGTCAGATTCCTTGCTCGGAGCACCAGTTTCTACTTTAGA
>25960_GG_25-67
TGCAGGGTCCAAAGAATTTTTGGTTGCTTCACTATGTCCATTAGTTTTCTTGTCAGATTCCTTGCTCGGAGCACCAGTTTCTACTTTAGA
>25994_ACAA_11-16-47-50
TGCAGAGTAGAACTTCCATCTCTTTTGTGGCTATTTTGGTGGTTGAAAACATAAGTGCCAAAATCTGAGGAACTATTTCTAACTTTGACT
>25994_ACGA_11-16-47-50
TGCAGAGTAGAACTTCCATCTCTTTTGTGGCTATTTTGGTGGTTGAAGACATAAGTGCCAAAATCTGAGGAACTATTTCTAACTTTGACT
>25994_ACGG_11-16-47-50
TGCAGAGTAGAACTTCCATCTCTTTTGTGGCTATTTTGGTGGTTGAAGACGTAAGTGCCAAAATCTGAGGAACTATTTCTAACTTTGACT
>25994_AGGG_11-16-47-50
TGCAGAGTAGAACTTCGATCTCTTTTGTGGCTATTTTGGTGGTTGAAGACGTAAGTGCCAAAATCTGAGGAACTATTTCTAACTTTGACT
>25994_TCGA_11-16-47-50
TGCAGAGTAGATCTTCCATCTCTTTTGTGGCTATTTTGGTGGTTGAAGACATAAGTGCCAAAATCTGAGGAACTATTTCTAACTTTGACT
>26107_CAC_10-34-87
TGCAGGCAGACAGAATATTCATGAAGGTAACATCATTTGGTTTTATTCCTTCTCCTACCATTTGATTAAAGAGAGAGATGGCAGCATCAA
>26107_TAC_10-34-87
TGCAGGCAGATAGAATATTCATGAAGGTAACATCATTTGGTTTTATTCCTTCTCCTACCATTTGATTAAAGAGAGAGATGGCAGCATCAA
>26107_TAT_10-34-87
TGCAGGCAGATAGAATATTCATGAAGGTAACATCATTTGGTTTTATTCCTTCTCCTACCATTTGATTAAAGAGAGAGATGGCAGCATTAA
>26107_TGT_10-34-87
TGCAGGCAGATAGAATATTCATGAAGGTAACATCGTTTGGTTTTATTCCTTCTCCTACCATTTGATTAAAGAGAGAGATGGCAGCATTAA
>26120_A_47
TGCAGAATGTTAAATAACTAGTCCTTATTTCTTCCTAAACATAAAAAATCCTCTACCAAGAGTGTCCATCTCAAACTACTCCTCTCATTC
>26120_T_47
TGCAGAATGTTAAATAACTAGTCCTTATTTCTTCCTAAACATAAAAATTCCTCTACCAAGAGTGTCCATCTCAAACTACTCCTCTCATTC
>26132_ATGT_7-30-67-81
TGCAGTAACAATAAACAAAAAGAAAAGGGTTTGAATTGTATAGATTTTTGTTACTGGGAGGAAAGATGAACAATAATATAATGTAATATT
>26132_CCGC_7-30-67-81
TGCAGTACCAATAAACAAAAAGAAAAGGGTCTGAATTGTATAGATTTTTGTTACTGGGAGGAAAGATGAACAATAATATAACGTAATATT
>26132_CTAC_7-30-67-81
TGCAGTACCAATAAACAAAAAGAAAAGGGTTTGAATTGTATAGATTTTTGTTACTGGGAGGAAAGATAAACAATAATATAACGTAATATT
>26132_CTGC_7-30-67-81
TGCAGTACCAATAAACAAAAAGAAAAGGGTTTGAATTGTATAGATTTTTGTTACTGGGAGGAAAGATGAACAATAATATAACGTAATATT
>26132_CTGT_7-30-67-81
TGCAGTACCAATAAACAAAAAGAAAAGGGTTTGAATTGTATAGATTTTTGTTACTGGGAGGAAAGATGAACAATAATATAATGTAATATT
>26132_CTTC_7-30-67-81
TGCAGTACCAATAAACAAAAAGAAAAGGGTTTGAATTGTATAGATTTTTGTTACTGGGAGGAAAGATTAACAATAATATAACGTAATATT
>26147_C_64
TGCAGGTGACAGCTAGTATGAATGCATTTATAAGTCTCTTCTCCTATCTGATGAGGATAGATGCCGAAATGGGAATAGCTATAACAGCAC
>26147_T_64
TGCAGGTGACAGCTAGTATGAATGCATTTATAAGTCTCTTCTCCTATCTGATGAGGATAGATGCTGAAATGGGAATAGCTATAACAGCAC
>26249_AAA_45-76-88
TGCAGACTCCAGTGCAGAAGCAAATGGTTGAGAATGAAAGCAATAATAAAGTGGTTGTTCAAGGGTTTGAAAACAAAACCAGCAATGGAA
>26249_AAC_45-76-88
TGCAGACTCCAGTGCAGAAGCAAATGGTTGAGAATGAAAGCAATAATAAAGTGGTTGTTCAAGGGTTTGAAAACAAAACCAGCAATGGCA
>26249_AGC_45-76-88
TGCAGACTCCAGTGCAGAAGCAAATGGTTGAGAATGAAAGCAATAATAAAGTGGTTGTTCAAGGGTTTGAAAACAAGACCAGCAATGGCA
>26249_GAA_45-76-88
TGCAGACTCCAGTGCAGAAGCAAATGGTTGAGAATGAAAGCAATAGTAAAGTGGTTGTTCAAGGGTTTGAAAACAAAACCAGCAATGGAA
>26401_CT_14-87
TGCAGTTATCCTACCTGGAAACCATAATCTGTTCATTAAGAAGGGCTTATGCCACATCAGAAAATTGCCCATGTGTGATCCAACACTTTT
>26401_GA_14-87
TGCAGTTATCCTACGTGGAAACCATAATCTGTTCATTAAGAAGGGCTTATGCCACATCAGAAAATTGCCCATGTGTGATCCAACACTATT
>26401_GT_14-87
TGCAGTTATCCTACGTGGAAACCATAATCTGTTCATTAAGAAGGGCTTATGCCACATCAGAAAATTGCCCATGTGTGATCCAACACTTTT
>26427_C_83
TGCAGATGCTGCACTGGCTGGACTTCAGGCATGTCATATTTTCAGGAATCATATATTGGTTATTTCTTCCCGTAGTTAGTATGCCACTTT
>26427_T_83
TGCAGATGCTGCACTGGCTGGACTTCAGGCATGTCATATTTTCAGGAATCATATATTGGTTATTTCTTCCCGTAGTTAGTATGTCACTTT
>26523_AA_17-39
TGCAGCAGAATTTGCTCACTGTGGACTCCAGAGCACATGATCTGGAGTGGGTGATGGCAGAGGGTTTTAACCACATGGTCTTTCAGATGG
>26523_GA_17-39
TGCAGCAGAATTTGCTCGCTGTGGACTCCAGAGCACATGATCTGGAGTGGGTGATGGCAGAGGGTTTTAACCACATGGTCTTTCAGATGG
>26523_GG_17-39
TGCAGCAGAATTTGCTCGCTGTGGACTCCAGAGCACATGGTCTGGAGTGGGTGATGGCAGAGGGTTTTAACCACATGGTCTTTCAGATGG
>26580_AAC_7-19-51
TGCAGCAATTGATGCTATCAAACAATTTGTCATCAAAATGAAGAACTGTTTCGGTTCTGCAATGGCGAAAGTGGTTGGCTTTCTGTGTTC
>26580_GAC_7-19-51
TGCAGCAGTTGATGCTATCAAACAATTTGTCATCAAAATGAAGAACTGTTTCGGTTCTGCAATGGCGAAAGTGGTTGGCTTTCTGTGTTC
>26580_GAT_7-19-51
TGCAGCAGTTGATGCTATCAAACAATTTGTCATCAAAATGAAGAACTGTTTTGGTTCTGCAATGGCGAAAGTGGTTGGCTTTCTGTGTTC
>26580_GGC_7-19-51
TGCAGCAGTTGATGCTATCGAACAATTTGTCATCAAAATGAAGAACTGTTTCGGTTCTGCAATGGCGAAAGTGGTTGGCTTTCTGTGTTC
>26614_A_22
TGCAGGTGATGTTGAAACCACCAAGTGATGAACCACTTTGTGGCACAGCAGGGGAAACCAATCCAATTGATCTGACAGAAGTTGACATTC
>26614_T_22
TGCAGGTGATGTTGAAACCACCTAGTGATGAACCACTTTGTGGCACAGCAGGGGAAACCAATCCAATTGATCTGACAGAAGTTGACATTC
>26634_GA_43-60
TGCAGAATAAGATCTGGGTTGCATGTTGCTGGGGTAAAATTAAGACTGAATCATTATCAAATTCACGACCTTATACCTATCTACAGTTCA
>26634_GC_43-60
TGCAGAATAAGATCTGGGTTGCATGTTGCTGGGGTAAAATTAAGACTGAATCATTATCAACTTCACGACCTTATACCTATCTACAGTTCA
>26634_TA_43-60
TGCAGAATAAGATCTGGGTTGCATGTTGCTGGGGTAAAATTAATACTGAATCATTATCAAATTCACGACCTTATACCTATCTACAGTTCA
>26817_AAA_30-45-64
TGCAGTTCACTAGAAATCAGAACAATTACAAAGTGCTTATGTAACAGAGTTTGTATACACGTTAACGAGACATTTTCCAAGCTAAAAAAA
>26817_AAT_30-45-64
TGCAGTTCACTAGAAATCAGAACAATTACAAAGTGCTTATGTAACAGAGTTTGTATACACGTTATCGAGACATTTTCCAAGCTAAAAAAA
>26817_ATA_30-45-64
TGCAGTTCACTAGAAATCAGAACAATTACAAAGTGCTTATGTAACTGAGTTTGTATACACGTTAACGAGACATTTTCCAAGCTAAAAAAA
>26817_ATT_30-45-64
TGCAGTTCACTAGAAATCAGAACAATTACAAAGTGCTTATGTAACTGAGTTTGTATACACGTTATCGAGACATTTTCCAAGCTAAAAAAA
>26817_GTT_30-45-64
TGCAGTTCACTAGAAATCAGAACAATTACAGAGTGCTTATGTAACTGAGTTTGTATACACGTTATCGAGACATTTTCCAAGCTAAAAAAA
>26851_ACC_64-70-85
TGCAGTACATTCACCACAAGACGATTAGGTTCTGTCATGTTGACTTTGGATGAGAAACAATAAAATGACACGAAAAATTGTCCTTCAGAA
>26851_ATC_64-70-85
TGCAGTACATTCACCACAAGACGATTAGGTTCTGTCATGTTGACTTTGGATGAGAAACAATAAAATGACATGAAAAATTGTCCTTCAGAA
>26851_ATT_64-70-85
TGCAGTACATTCACCACAAGACGATTAGGTTCTGTCATGTTGACTTTGGATGAGAAACAATAAAATGACATGAAAAATTGTCCTTTAGAA
>26851_CTC_64-70-85
TGCAGTACATTCACCACAAGACGATTAGGTTCTGTCATGTTGACTTTGGATGAGAAACAATAAACTGACATGAAAAATTGTCCTTCAGAA
>26853_CC_11-20
TGCAGAACAAGCGACTCCGACTGTAAATATGGGAACCAAGCACTCTCCAAGTTTCTCATTTTTAATACTACTGTGCTCTTCACTTTCTTG
>26853_CT_11-20
TGCAGAACAAGCGACTCCGATTGTAAATATGGGAACCAAGCACTCTCCAAGTTTCTCATTTTTAATACTACTGTGCTCTTCACTTTCTTG
>26853_TT_11-20
TGCAGAACAAGTGACTCCGATTGTAAATATGGGAACCAAGCACTCTCCAAGTTTCTCATTTTTAATACTACTGTGCTCTTCACTTTCTTG
>26860_AG_56-78
TGCAGCATTTGCTTCATTTTTTATGATTAATAGGTTAGACCTTTGTTGTTTAGTTTATATGACCGTTATCGTTGAAAAGAAATCATAATA
>26860_AT_56-78
TGCAGCATTTGCTTCATTTTTTATGATTAATAGGTTAGACCTTTGTTGTTTAGTTTATATGACCGTTATCGTTGAAAATAAATCATAATA
>26860_CG_56-78
TGCAGCATTTGCTTCATTTTTTATGATTAATAGGTTAGACCTTTGTTGTTTAGTTTCTATGACCGTTATCGTTGAAAAGAAATCATAATA
>26906_A_51
TGCAGATAAGCAAAAGAAATCACTTTCTTGGGTTCATTAGAAATTACACACACATATGTACTACATATACATAGTATTTGGAGTTTTGGA
>26906_C_51
TGCAGATAAGCAAAAGAAATCACTTTCTTGGGTTCATTAGAAATTACACACCCATATGTACTACATATACATAGTATTTGGAGTTTTGGA
>26948_CA_47-88
TGCAGATTTTAAGTTCTGAGGCTCACTTGTGCAGCTTCTATACATTACACAGCTTATTTTAACTGACCAACCATTTAAGAATTTATCTAT
>26948_CG_47-88
TGCAGATTTTAAGTTCTGAGGCTCACTTGTGCAGCTTCTATACATTACACAGCTTATTTTAACTGACCAACCATTTAAGAATTTATCTGT
>26948_GA_47-88
TGCAGATTTTAAGTTCTGAGGCTCACTTGTGCAGCTTCTATACATTAGACAGCTTATTTTAACTGACCAACCATTTAAGAATTTATCTAT
>26948_GG_47-88
TGCAGATTTTAAGTTCTGAGGCTCACTTGTGCAGCTTCTATACATTAGACAGCTTATTTTAACTGACCAACCATTTAAGAATTTATCTGT
>26971_CGAT_13-16-69-79
TGCAGTGTTTGCACCTGTGATCTGCTCACTCGGCATGGATGGCACCAATTTGATCTCAATTGGTACCTTATTGGTATCTTTCCTTACTTC
>26971_GAAT_13-16-69-79
TGCAGTGTTTGCAGCTATGATCTGCTCACTCGGCATGGATGGCACCAATTTGATCTCAATTGGTACCTTATTGGTATCTTTCCTTACTTC
>26971_GGAA_13-16-69-79
TGCAGTGTTTGCAGCTGTGATCTGCTCACTCGGCATGGATGGCACCAATTTGATCTCAATTGGTACCTTATTGGTATCTATCCTTACTTC
>26971_GGAT_13-16-69-79
TGCAGTGTTTGCAGCTGTGATCTGCTCACTCGGCATGGATGGCACCAATTTGATCTCAATTGGTACCTTATTGGTATCTTTCCTTACTTC
>26971_GGCT_13-16-69-79
TGCAGTGTTTGCAGCTGTGATCTGCTCACTCGGCATGGATGGCACCAATTTGATCTCAATTGGTACCTTCTTGGTATCTTTCCTTACTTC
>27113_C_40
TGCAGGGCTCAATCTCGAGGTCCAGTTTTAGCGGCAGCCACGTCATCATCTTATTCAACTTTACCATTTACAAATTCAGTTCTAACACAA
>27113_T_40
TGCAGGGCTCAATCTCGAGGTCCAGTTTTAGCGGCAGCCATGTCATCATCTTATTCAACTTTACCATTTACAAATTCAGTTCTAACACAA
>27159_AGA_28-30-49
TGCAGATCAATTTATACAGGTTCGTAATATGATTTTGAGTGCAAAACACAAGACAAACGTATAGTATTATTTTAAAAACATTTAATGATT
>27159_GAA_28-30-49
TGCAGATCAATTTATACAGGTTCGTAATGTAATTTTGAGTGCAAAACACAAGACAAACGTATAGTATTATTTTAAAAACATTTAATGATT
>27159_GGA_28-30-49
TGCAGATCAATTTATACAGGTTCGTAATGTGATTTTGAGTGCAAAACACAAGACAAACGTATAGTATTATTTTAAAAACATTTAATGATT
>27159_GGG_28-30-49
TGCAGATCAATTTATACAGGTTCGTAATGTGATTTTGAGTGCAAAACACGAGACAAACGTATAGTATTATTTTAAAAACATTTAATGATT
>27202_GC_12-39
TGCAGGAGCAAAGGAGATCTGCTTCCTTGCAAGGTCATACTCCACTTGAAAGTTGATCTGAGCATAATTTCCAAAGAAGGACATATCTTC
>27202_TT_12-39
TGCAGGAGCAAATGAGATCTGCTTCCTTGCAAGGTCATATTCCACTTGAAAGTTGATCTGAGCATAATTTCCAAAGAAGGACATATCTTC
>27212_C_7
TGCAGCACGTCTCCAAAACAACGAAATGGTTAAAGTAGACAAAAAGCCTCATGTCAAGCTTCCTGGCATGCATCATTTGACAATGAGGTA
>27212_T_7
TGCAGCATGTCTCCAAAACAACGAAATGGTTAAAGTAGACAAAAAGCCTCATGTCAAGCTTCCTGGCATGCATCATTTGACAATGAGGTA
>27383_A_47
TGCAGATTATGAAAGCAGAAATATAGATAAAAAATAAATTAAGAAAAAAAAAAGGATGTAATTGTTTCCTTATGCATAAAAAATGTAGTG
>27383_G_47
TGCAGATTATGAAAGCAGAAATATAGATAAAAAATAAATTAAGAAAAGAAAAAGGATGTAATTGTTTCCTTATGCATAAAAAATGTAGTG
>27488_CTC_25-40-83
TGCAGTCACTTTATTAACAATATGGCGCCAAACAAGAAGATTGCAATGCCAATTCCAGAGAACAACTTGTTGGACACCATTGACAAGATT
>27488_CTT_25-40-83
TGCAGTCACTTTATTAACAATATGGCGCCAAACAAGAAGATTGCAATGCCAATTCCAGAGAACAACTTGTTGGACACCATTGATAAGATT
>27488_TCC_25-40-83
TGCAGTCACTTTATTAACAATATGGTGCCAAACAAGAAGACTGCAATGCCAATTCCAGAGAACAACTTGTTGGACACCATTGACAAGATT
>27537_AGTG_50-53-60-71
TGCAGATAAATAGGGATGGTTCTGAGAATGAACTACAAAGGAATTTTACTATAGGACTAATTGATGTAATTGATATCATCTATTCTTAAT
>27537_GGGG_50-53-60-71
TGCAGATAAATAGGGATGGTTCTGAGAATGAACTACAAAGGAATTTTACTGTAGGACTAAGTGATGTAATTGATATCATCTATTCTTAAT
>27537_GGTA_50-53-60-71
TGCAGATAAATAGGGATGGTTCTGAGAATGAACTACAAAGGAATTTTACTGTAGGACTAATTGATGTAATTAATATCATCTATTCTTAAT
>27537_GGTG_50-53-60-71
TGCAGATAAATAGGGATGGTTCTGAGAATGAACTACAAAGGAATTTTACTGTAGGACTAATTGATGTAATTGATATCATCTATTCTTAAT
>27537_GTTG_50-53-60-71
TGCAGATAAATAGGGATGGTTCTGAGAATGAACTACAAAGGAATTTTACTGTATGACTAATTGATGTAATTGATATCATCTATTCTTAAT
>27543_A_27
TGCAGGAACAAGAACCTTCCACCCTCAACCTGGAGAAAAATGTTGATTCTTTCCCCCCAATACATGATGTAAATGCCCCGCTGCACACTA
>27543_T_27
TGCAGGAACAAGAACCTTCCACCCTCATCCTGGAGAAAAATGTTGATTCTTTCCCCCCAATACATGATGTAAATGCCCCGCTGCACACTA
>27587_CAAGT_13-21-30-32-84
TGCAGTCTCTCTCCGCATGTGAGTTCATTTATGGTAGATATTTTATTTTGGTATTTATTTGTGTTTGACTGGGTTTAATTGGTATCTCAA
>27587_CAGGT_13-21-30-32-84
TGCAGTCTCTCTCCGCATGTGAGTTCATTTGTGGTAGATATTTTATTTTGGTATTTATTTGTGTTTGACTGGGTTTAATTGGTATCTCAA
>27587_TAGAT_13-21-30-32-84
TGCAGTCTCTCTCTGCATGTGAGTTCATTTGTAGTAGATATTTTATTTTGGTATTTATTTGTGTTTGACTGGGTTTAATTGGTATCTCAA
>27587_TAGGA_13-21-30-32-84
TGCAGTCTCTCTCTGCATGTGAGTTCATTTGTGGTAGATATTTTATTTTGGTATTTATTTGTGTTTGACTGGGTTTAATTGGTAACTCAA
>27587_TAGGT_13-21-30-32-84
TGCAGTCTCTCTCTGCATGTGAGTTCATTTGTGGTAGATATTTTATTTTGGTATTTATTTGTGTTTGACTGGGTTTAATTGGTATCTCAA
>27587_TCGGT_13-21-30-32-84
TGCAGTCTCTCTCTGCATGTGCGTTCATTTGTGGTAGATATTTTATTTTGGTATTTATTTGTGTTTGACTGGGTTTAATTGGTATCTCAA
>27636_AG_31-44
TGCAGATAGTATTTTGGTTCCTAAGAGCTTAAATGGAATTAATAGTTATGTTTCTTACATGAACCCTTGTCTATAATACAATTTTGATTT
>27636_AT_31-44
TGCAGATAGTATTTTGGTTCCTAAGAGCTTAAATGGAATTAATATTTATGTTTCTTACATGAACCCTTGTCTATAATACAATTTTGATTT
>27636_TT_31-44
TGCAGATAGTATTTTGGTTCCTAAGAGCTTATATGGAATTAATATTTATGTTTCTTACATGAACCCTTGTCTATAATACAATTTTGATTT
>27675_GTA_8-10-16
TGCAGGTTGTTGTTCAAATTGGGAAAAGTTTGGGCTTCATGTAATGGGCTAAAGCCCTCTTTTGTTACTTCGGCTCATTAACTGGGCCTG
>27675_GTG_8-10-16
TGCAGGTTGTTGTTCAGATTGGGAAAAGTTTGGGCTTCATGTAATGGGCTAAAGCCCTCTTTTGTTACTTCGGCTCATTAACTGGGCCTG
>27675_TAA_8-10-16
TGCAGGTTTTAGTTCAAATTGGGAAAAGTTTGGGCTTCATGTAATGGGCTAAAGCCCTCTTTTGTTACTTCGGCTCATTAACTGGGCCTG
>27675_TTA_8-10-16
TGCAGGTTTTTGTTCAAATTGGGAAAAGTTTGGGCTTCATGTAATGGGCTAAAGCCCTCTTTTGTTACTTCGGCTCATTAACTGGGCCTG
>27706_CA_29-61
TGCAGCTGAGCTGGCGCGATCTTCACCATCCGATGGAGCAGCAGATCCAGCTCAACAACATAGGGGGGATCGGTATGCATTACTATATCA
>27706_CG_29-61
TGCAGCTGAGCTGGCGCGATCTTCACCATCCGATGGAGCAGCAGATCCAGCTCAACAACATGGGGGGGATCGGTATGCATTACTATATCA
>27706_TA_29-61
TGCAGCTGAGCTGGCGCGATCTTCACCATTCGATGGAGCAGCAGATCCAGCTCAACAACATAGGGGGGATCGGTATGCATTACTATATCA
>27721_A_36
TGCAGAGAAGCCTACAAGATCATCATCTCATGGAGGAAGATCTTTACCAAAATCACTCTAGCTTTGATCCTCCCACTCTCCTTCATCCTC
>27721_T_36
TGCAGAGAAGCCTACAAGATCATCATCTCATGGAGGTAGATCTTTACCAAAATCACTCTAGCTTTGATCCTCCCACTCTCCTTCATCCTC
>27737_AC_58-70
TGCAGAATTAGACACCAAACGCCGATGGCGCCTAAAACAATCAAGACTAGGGAGAGACAAATGGAGGAGACAATGCAGAGGCAGAGGTGC
>27737_AT_58-70
TGCAGAATTAGACACCAAACGCCGATGGCGCCTAAAACAATCAAGACTAGGGAGAGACAAATGGAGGAGATAATGCAGAGGCAGAGGTGC
>27737_TC_58-70
TGCAGAATTAGACACCAAACGCCGATGGCGCCTAAAACAATCAAGACTAGGGAGAGACTAATGGAGGAGACAATGCAGAGGCAGAGGTGC
>27737_TT_58-70
TGCAGAATTAGACACCAAACGCCGATGGCGCCTAAAACAATCAAGACTAGGGAGAGACTAATGGAGGAGATAATGCAGAGGCAGAGGTGC
>27828_G_48
TGCAGCATTATACTATCCATGACCATTAATTCTCCGTTGACAAGAACTGTTCGATCTTCCTTTTCCCGTATGTTGACAATCTTCTTCCAG
>27828_T_48
TGCAGCATTATACTATCCATGACCATTAATTCTCCGTTGACAAGAACTTTTCGATCTTCCTTTTCCCGTATGTTGACAATCTTCTTCCAG
>27830_AAT_45-47-75
TGCAGTTCATCAATTGAAAGTACATCAATATCATTCGATTCCTCAATAGAACAAACGACATAATTGAATTTTGAGTTCATCGATCGAAGA
>27830_ATG_45-47-75
TGCAGTTCATCAATTGAAAGTACATCAATATCATTCGATTCCTCAATTGAACAAACGACATAATTGAATTTTGAGGTCATCGATCGAAGA
>27830_ATT_45-47-75
TGCAGTTCATCAATTGAAAGTACATCAATATCATTCGATTCCTCAATTGAACAAACGACATAATTGAATTTTGAGTTCATCGATCGAAGA
>27830_GAG_45-47-75
TGCAGTTCATCAATTGAAAGTACATCAATATCATTCGATTCCTCAGTAGAACAAACGACATAATTGAATTTTGAGGTCATCGATCGAAGA
>27858_CAC_19-30-85
TGCAGGTAAATGTTTCCTTCAATCAGTTACACGGCCAGATCCAAAATCCTTTCAATGCATCTCCCTTTTCAGTTATTGATTTCAGCTCCA
>27858_CAG_19-30-85
TGCAGGTAAATGTTTCCTTCAATCAGTTACACGGCCAGATCCAAAATCCTTTCAATGCATCTCCCTTTTCAGTTATTGATTTCAGGTCCA
>27858_CGC_19-30-85
TGCAGGTAAATGTTTCCTTCAATCAGTTACGCGGCCAGATCCAAAATCCTTTCAATGCATCTCCCTTTTCAGTTATTGATTTCAGCTCCA
>27858_CGG_19-30-85
TGCAGGTAAATGTTTCCTTCAATCAGTTACGCGGCCAGATCCAAAATCCTTTCAATGCATCTCCCTTTTCAGTTATTGATTTCAGGTCCA
>27858_TGC_19-30-85
TGCAGGTAAATGTTTCCTTTAATCAGTTACGCGGCCAGATCCAAAATCCTTTCAATGCATCTCCCTTTTCAGTTATTGATTTCAGCTCCA
>27883_A_23
TGCAGAAGCTTAGCAGGTTAATTATTCAAGACATAACCAGATGTAAACTTAGCATAAATATGAAGTTAGAGTAATTTTGTTCTCACAAAC
>27883_T_23
TGCAGAAGCTTAGCAGGTTAATTTTTCAAGACATAACCAGATGTAAACTTAGCATAAATATGAAGTTAGAGTAATTTTGTTCTCACAAAC
>27944_AGA_22-39-80
TGCAGACAAATTACAATTTACCATAAGACATAGAAACTCGTATACAACACCCACATACACACAAAAATAAGAAAAAAGGGAGAATGAATC
>27944_AGT_22-39-80
TGCAGACAAATTACAATTTACCATAAGACATAGAAACTCGTATACAACACCCACATACACACAAAAATAAGAAAAAAGGGTGAATGAATC
>27944_GAA_22-39-80
TGCAGACAAATTACAATTTACCGTAAGACATAGAAACTCATATACAACACCCACATACACACAAAAATAAGAAAAAAGGGAGAATGAATC
>27944_GGA_22-39-80
TGCAGACAAATTACAATTTACCGTAAGACATAGAAACTCGTATACAACACCCACATACACACAAAAATAAGAAAAAAGGGAGAATGAATC
>27950_A_45
TGCAGCAGCTAACATCCTCTTTGACATATCAATTCTAATGCATAAATTTTCCTGCTTTAAATGAAGTTTCACAATTAGATAATGATCCCT
>27950_T_45
TGCAGCAGCTAACATCCTCTTTGACATATCAATTCTAATGCATAATTTTTCCTGCTTTAAATGAAGTTTCACAATTAGATAATGATCCCT
>27951_A_69
TGCAGGTTTGTTTTGACAACGGTAATTTGGATTCTTCCTCTGTATATTCATTCTATGATTCTATTACGTACAAAGAACTAAAAAATTGTA
>27951_G_69
TGCAGGTTTGTTTTGACAACGGTAATTTGGATTCTTCCTCTGTATATTCATTCTATGATTCTATTACGTGCAAAGAACTAAAAAATTGTA
>27980_AGG_12-14-76
TGCAGTTGAGATAAGTTGAACAATAATTGAGGCGAGATCAGCCGTGATGAGTTGCTGTTGCTGAGCTACAAGCTCAGCCGACGGACTTAC
>27980_CAG_12-14-76
TGCAGTTGAGATCAATTGAACAATAATTGAGGCGAGATCAGCCGTGATGAGTTGCTGTTGCTGAGCTACAAGCTCAGCCGACGGACTTAC
>27980_CGG_12-14-76
TGCAGTTGAGATCAGTTGAACAATAATTGAGGCGAGATCAGCCGTGATGAGTTGCTGTTGCTGAGCTACAAGCTCAGCCGACGGACTTAC
>27980_CGT_12-14-76
TGCAGTTGAGATCAGTTGAACAATAATTGAGGCGAGATCAGCCGTGATGAGTTGCTGTTGCTGAGCTACAAGCTCATCCGACGGACTTAC
>28095_A_67
TGCAGAGGTGACTCATCCTCAGCCCATACCATGAAATCAGGCCTTGACATCTTATTCTCCATCCCTGATCTCACCCCTAACCATTCTAAA
>28095_G_67
TGCAGAGGTGACTCATCCTCAGCCCATACCATGAAATCAGGCCTTGACATCTTATTCTCCATCCCTGGTCTCACCCCTAACCATTCTAAA
>28140_A_61
TGCAGATAGAGGAAGGTATTGTGCCAGTGAAGCTGTTATTGCTGATATTGAAACTCAGCAAATTGGATGCAGGCTGGAGAAATGAAGACT
>28140_C_61
TGCAGATAGAGGAAGGTATTGTGCCAGTGAAGCTGTTATTGCTGATATTGAAACTCAGCAACTTGGATGCAGGCTGGAGAAATGAAGACT
>28174_AG_12-33
TGCAGTGAAATTAATTTTACTTGTTAAATTGAAGAAGAACTAAAACTTGAGATGAAATTCTGTCTGGCTCAAGGAAACTTAGGTGTAACA
>28174_GA_12-33
TGCAGTGAAATTGATTTTACTTGTTAAATTGAAAAAGAACTAAAACTTGAGATGAAATTCTGTCTGGCTCAAGGAAACTTAGGTGTAACA
>28174_GG_12-33
TGCAGTGAAATTGATTTTACTTGTTAAATTGAAGAAGAACTAAAACTTGAGATGAAATTCTGTCTGGCTCAAGGAAACTTAGGTGTAACA
>28225_AAT_28-76-78
TGCAGTTTTCCTTCCCAACACAAAATATAAAAAGTATCCAAGTAATTAACTTTTTATACTTACTTGTAACTTTACCAATAACTGTCATGA
>28225_AGT_28-76-78
TGCAGTTTTCCTTCCCAACACAAAATATAAAAAGTATCCAAGTAATTAACTTTTTATACTTACTTGTAACTTTACCGATAACTGTCATGA
>28225_TAA_28-76-78
TGCAGTTTTCCTTCCCAACACAAAATATTAAAAGTATCCAAGTAATTAACTTTTTATACTTACTTGTAACTTTACCAAAAACTGTCATGA
>28225_TAT_28-76-78
TGCAGTTTTCCTTCCCAACACAAAATATTAAAAGTATCCAAGTAATTAACTTTTTATACTTACTTGTAACTTTACCAATAACTGTCATGA
>28234_CCCAGA_5-13-60-79-82-86
TGCAGCCCTGGTTCTTCTTCTTGCCTGCACTCCAACAGGTCAACCTGGCGAATAACAGCTCGGCACGTGTCGAGATCTGACAGCCCACGA
>28234_CCTGAA_5-13-60-79-82-86
TGCAGCCCTGGTTCTTCTTCTTGCCTGCACTCCAACAGGTCAACCTGGCGAATAACAGCTTGGCACGTGTCGAGATCTGGCAACCCACGA
>28234_CCTGGA_5-13-60-79-82-86
TGCAGCCCTGGTTCTTCTTCTTGCCTGCACTCCAACAGGTCAACCTGGCGAATAACAGCTTGGCACGTGTCGAGATCTGGCAGCCCACGA
>28234_CCTGGC_5-13-60-79-82-86
TGCAGCCCTGGTTCTTCTTCTTGCCTGCACTCCAACAGGTCAACCTGGCGAATAACAGCTTGGCACGTGTCGAGATCTGGCAGCCCCCGA
>28234_CTTGGA_5-13-60-79-82-86
TGCAGCCCTGGTTTTTCTTCTTGCCTGCACTCCAACAGGTCAACCTGGCGAATAACAGCTTGGCACGTGTCGAGATCTGGCAGCCCACGA
>28234_CTTGGC_5-13-60-79-82-86
TGCAGCCCTGGTTTTTCTTCTTGCCTGCACTCCAACAGGTCAACCTGGCGAATAACAGCTTGGCACGTGTCGAGATCTGGCAGCCCCCGA
>28234_GCTGGA_5-13-60-79-82-86
TGCAGGCCTGGTTCTTCTTCTTGCCTGCACTCCAACAGGTCAACCTGGCGAATAACAGCTTGGCACGTGTCGAGATCTGGCAGCCCACGA
>28248_ACC_25-37-41
TGCAGGGCCTTTGTCAAAACTTTTTAAGGCATCTCCTCTGACTGTGGATGAACTCAAAGAGAGTATGGACTGAAAATTTTCTCATCTTAT
>28248_GCA_25-37-41
TGCAGGGCCTTTGTCAAAACTTTTTGAGGCATCTCCTCTGAATGTGGATGAACTCAAAGAGAGTATGGACTGAAAATTTTCTCATCTTAT
>28248_GCC_25-37-41
TGCAGGGCCTTTGTCAAAACTTTTTGAGGCATCTCCTCTGACTGTGGATGAACTCAAAGAGAGTATGGACTGAAAATTTTCTCATCTTAT
>28248_GGC_25-37-41
TGCAGGGCCTTTGTCAAAACTTTTTGAGGCATCTCCTGTGACTGTGGATGAACTCAAAGAGAGTATGGACTGAAAATTTTCTCATCTTAT
>28286_AA_60-80
TGCAGCAACTCCTTCAATGACCCCCTTCATATTAGGTAACTTCCAAGTCCTATCAACCCTAATCTTGTACATATAAATATATAACTTACT
>28286_AG_60-80
TGCAGCAACTCCTTCAATGACCCCCTTCATATTAGGTAACTTCCAAGTCCTATCAACCCTAATCTTGTACATATAAATATGTAACTTACT
>28286_GA_60-80
TGCAGCAACTCCTTCAATGACCCCCTTCATATTAGGTAACTTCCAAGTCCTATCAACCCTGATCTTGTACATATAAATATATAACTTACT
>28339_C_39
TGCAGCAAGCCCAAATATTACGCCAGAGGAAAACACCCACCTGCTTGTTCACTAGGAACCCAACAATTGGAAAGCTGTCCAGTACTACAG
>28339_T_39
TGCAGCAAGCCCAAATATTACGCCAGAGGAAAACACCCATCTGCTTGTTCACTAGGAACCCAACAATTGGAAAGCTGTCCAGTACTACAG
>28553_GA_49-80
TGCAGCATTTGATTGCCCATGTAACTTGTATAATTGTAGTGATGACCAAGTTCTAACCAACCTTTAGGGGTATTATCAGTATTTACATCA
>28553_GG_49-80
TGCAGCATTTGATTGCCCATGTAACTTGTATAATTGTAGTGATGACCAAGTTCTAACCAACCTTTAGGGGTATTATCAGTGTTTACATCA
>28553_TG_49-80
TGCAGCATTTGATTGCCCATGTAACTTGTATAATTGTAGTGATGACCAATTTCTAACCAACCTTTAGGGGTATTATCAGTGTTTACATCA
>28595_CA_32-41
TGCAGCTAAAACCCCCTTGTTGAAGGATCTAGCTCCAATAAACTTCAAGTTGCACAACGAGGAATTGAACTCTTGTCCTTCCTCGCACTT
>28595_CG_32-41
TGCAGCTAAAACCCCCTTGTTGAAGGATCTAGCTCCAATAAGCTTCAAGTTGCACAACGAGGAATTGAACTCTTGTCCTTCCTCGCACTT
>28595_TG_32-41
TGCAGCTAAAACCCCCTTGTTGAAGGATCTAGTTCCAATAAGCTTCAAGTTGCACAACGAGGAATTGAACTCTTGTCCTTCCTCGCACTT
>28598_A_28
TGCAGGTTAAAGTTAGGAACCATAATCTACACAACATGCTATTGCATAAATCAGCAGAAGTTTCTAGTGGCCAACAATTAGGGACGGTTT
>28598_C_28
TGCAGGTTAAAGTTAGGAACCATAATCTCCACAACATGCTATTGCATAAATCAGCAGAAGTTTCTAGTGGCCAACAATTAGGGACGGTTT
>28609_AGC_19-79-84
TGCAGATCAGTACTGTTTGAGATCGGTTAGGGATTTAATGCCTGAAATCGAAGTTCTGTTTTCAGATCAGTACTGTTTGGTTCTCAGAAA
>28609_GGA_19-79-84
TGCAGATCAGTACTGTTTGGGATCGGTTAGGGATTTAATGCCTGAAATCGAAGTTCTGTTTTCAGATCAGTACTGTTTGGTTCTAAGAAA
>28609_GGC_19-79-84
TGCAGATCAGTACTGTTTGGGATCGGTTAGGGATTTAATGCCTGAAATCGAAGTTCTGTTTTCAGATCAGTACTGTTTGGTTCTCAGAAA
>28609_GTC_19-79-84
TGCAGATCAGTACTGTTTGGGATCGGTTAGGGATTTAATGCCTGAAATCGAAGTTCTGTTTTCAGATCAGTACTGTTTGTTTCTCAGAAA
>28674_A_77
TGCAGTGAAGCTAGGTACTATCCCAATCCCATGGTAAAAATATTATTCCATTACTACTCCTTTACCATAAGGGTGACACATACACAGATG
>28674_G_77
TGCAGTGAAGCTAGGTACTATCCCAATCCCATGGTAAAAATATTATTCCATTACTACTCCTTTACCATAAGGGTGACGCATACACAGATG
>28688_AAC_6-39-67
TGCAGCAGCTCTTGCCACTCAAGAATCTAATCTCAAATCATCCATGTCCATCTCCTTGGCCACAAAGCTCCAGAAACTTCTCATGCTTTC
>28688_ATG_6-39-67
TGCAGCAGCTCTTGCCACTCAAGAATCTAATCTCAAATCTTCCATGTCCATCTCCTTGGCCACAAAGGTCCAGAAACTTCTCATGCTTTC
>28688_GTG_6-39-67
TGCAGCGGCTCTTGCCACTCAAGAATCTAATCTCAAATCTTCCATGTCCATCTCCTTGGCCACAAAGGTCCAGAAACTTCTCATGCTTTC
>28699_ACA_43-60-65
TGCAGATTTTGTTGGTCGTCCATCAAACCATCATTGTGTGGTCATTCTGCAAATTTAAACCCTTAACCTTCTACTTTTAAAAGCGAGTAA
>28699_CCA_43-60-65
TGCAGATTTTGTTGGTCGTCCATCAAACCATCATTGTGTGGTCCTTCTGCAAATTTAAACCCTTAACCTTCTACTTTTAAAAGCGAGTAA
>28699_CCT_43-60-65
TGCAGATTTTGTTGGTCGTCCATCAAACCATCATTGTGTGGTCCTTCTGCAAATTTAAACCCTTATCCTTCTACTTTTAAAAGCGAGTAA
>28699_CTA_43-60-65
TGCAGATTTTGTTGGTCGTCCATCAAACCATCATTGTGTGGTCCTTCTGCAAATTTAAACTCTTAACCTTCTACTTTTAAAAGCGAGTAA
>28747_CCC_32-34-47
TGCAGAATGTCACCAAAATGAGTTCAAGCCCACACAACAGACATGTACAAGTGCTAACTTATGAATTGTACAAATATTGTAGTTACCTGT
>28747_CTC_32-34-47
TGCAGAATGTCACCAAAATGAGTTCAAGCCCACATAACAGACATGTACAAGTGCTAACTTATGAATTGTACAAATATTGTAGTTACCTGT
>28747_CTT_32-34-47
TGCAGAATGTCACCAAAATGAGTTCAAGCCCACATAACAGACATGTATAAGTGCTAACTTATGAATTGTACAAATATTGTAGTTACCTGT
>28747_GTC_32-34-47
TGCAGAATGTCACCAAAATGAGTTCAAGCCCAGATAACAGACATGTACAAGTGCTAACTTATGAATTGTACAAATATTGTAGTTACCTGT
>28786_A_18
TGCAGTAGAATAAGAGAGAAGCTAGATAATATAATGTGGTGTAATAAAAGTTGGTTTTCTGATCAATTCTCACACATAAGCCAGTTCCTT
>28786_C_18
TGCAGTAGAATAAGAGAGCAGCTAGATAATATAATGTGGTGTAATAAAAGTTGGTTTTCTGATCAATTCTCACACATAAGCCAGTTCCTT
>28854_GGG_19-49-83
TGCAGCAGCTGGAATTGCAGATGCTAAGCACTCTGGAGAAAAACGAAAAGCTAACATATCAAATGAAACATTCTTCCCAAATCGCAGATC
>28854_GGT_19-49-83
TGCAGCAGCTGGAATTGCAGATGCTAAGCACTCTGGAGAAAAACGAAAAGCTAACATATCAAATGAAACATTCTTCCCAAATCTCAGATC
>28854_GTT_19-49-83
TGCAGCAGCTGGAATTGCAGATGCTAAGCACTCTGGAGAAAAACGAAAATCTAACATATCAAATGAAACATTCTTCCCAAATCTCAGATC
>28854_TGG_19-49-83
TGCAGCAGCTGGAATTGCATATGCTAAGCACTCTGGAGAAAAACGAAAAGCTAACATATCAAATGAAACATTCTTCCCAAATCGCAGATC
>28898_GCC_23-37-74
TGCAGGTTGGTGATGCAAAATTTGCTTTCATTCACGTCGTTTGTTGCTTTAATTGCTATGTGGAATCCAGTACCCGTTTGGACATAGTGC
>28898_GTC_23-37-74
TGCAGGTTGGTGATGCAAAATTTGCTTTCATTCACGTTGTTTGTTGCTTTAATTGCTATGTGGAATCCAGTACCCGTTTGGACATAGTGC
>28898_TCC_23-37-74
TGCAGGTTGGTGATGCAAAATTTTCTTTCATTCACGTCGTTTGTTGCTTTAATTGCTATGTGGAATCCAGTACCCGTTTGGACATAGTGC
>28898_TCT_23-37-74
TGCAGGTTGGTGATGCAAAATTTTCTTTCATTCACGTCGTTTGTTGCTTTAATTGCTATGTGGAATCCAGTACCTGTTTGGACATAGTGC
>28943_CCGAG_31-63-65-88-89
TGCAGCACCAATTGGGCATATAGTATCCTCTCCCTTCAAATTATCAATTATGATCACCACCTCCAGAATAGCTGCCCGAGAGAGAGACAG
>28943_GAGAG_31-63-65-88-89
TGCAGCACCAATTGGGCATATAGTATCCTCTGCCTTCAAATTATCAATTATGATCACCACCTCAAGAATAGCTGCCCGAGAGAGAGACAG
>28943_GCAAG_31-63-65-88-89
TGCAGCACCAATTGGGCATATAGTATCCTCTGCCTTCAAATTATCAATTATGATCACCACCTCCAAAATAGCTGCCCGAGAGAGAGACAG
>28943_GCGAG_31-63-65-88-89
TGCAGCACCAATTGGGCATATAGTATCCTCTGCCTTCAAATTATCAATTATGATCACCACCTCCAGAATAGCTGCCCGAGAGAGAGACAG
>28943_GCGGA_31-63-65-88-89
TGCAGCACCAATTGGGCATATAGTATCCTCTGCCTTCAAATTATCAATTATGATCACCACCTCCAGAATAGCTGCCCGAGAGAGAGACGA
>28963_CTCA_69-72-81-88
TGCAGATGTATAGGCGCCAATTAACCAAGTTATTTGGATGTTATTAGGGTAAAGTAAAATGGCAAACTCCCATGTTTGGTACAAGGATAC
>28963_TATG_69-72-81-88
TGCAGATGTATAGGCGCCAATTAACCAAGTTATTTGGATGTTATTAGGGTAAAGTAAAATGGCAAACTCTCAAGTTTGGTATAAGGATGC
>28963_TGTA_69-72-81-88
TGCAGATGTATAGGCGCCAATTAACCAAGTTATTTGGATGTTATTAGGGTAAAGTAAAATGGCAAACTCTCAGGTTTGGTATAAGGATAC
>28963_TGTG_69-72-81-88
TGCAGATGTATAGGCGCCAATTAACCAAGTTATTTGGATGTTATTAGGGTAAAGTAAAATGGCAAACTCTCAGGTTTGGTATAAGGATGC
>28963_TTCA_69-72-81-88
TGCAGATGTATAGGCGCCAATTAACCAAGTTATTTGGATGTTATTAGGGTAAAGTAAAATGGCAAACTCTCATGTTTGGTACAAGGATAC
>29094_ATTC_38-60-63-87
TGCAGCTTCTATGTTATGGAGGAGCTTCTGAGGAAGATAACAAGAAGAAAATGACAATATTGGTGCAGGAACTATGTCTCCCTTCACCAA
>29094_CGCA_38-60-63-87
TGCAGCTTCTATGTTATGGAGGAGCTTCTGAGGAAGATCACAAGAAGAAAATGACAATATGGGCGCAGGAACTATGTCTCCCTTCACAAA
>29094_CGTA_38-60-63-87
TGCAGCTTCTATGTTATGGAGGAGCTTCTGAGGAAGATCACAAGAAGAAAATGACAATATGGGTGCAGGAACTATGTCTCCCTTCACAAA
>29094_CTTA_38-60-63-87
TGCAGCTTCTATGTTATGGAGGAGCTTCTGAGGAAGATCACAAGAAGAAAATGACAATATTGGTGCAGGAACTATGTCTCCCTTCACAAA
>29094_CTTC_38-60-63-87
TGCAGCTTCTATGTTATGGAGGAGCTTCTGAGGAAGATCACAAGAAGAAAATGACAATATTGGTGCAGGAACTATGTCTCCCTTCACCAA
>29104_G_17
TGCAGAGCCAAATCTCTGAAGTTAGGTTCTGAATTATCAACCAAAGTCGAGAACTTGGTTTTCCAAACTGGATTAGCATTCCCTGAAGCA
>29104_T_17
TGCAGAGCCAAATCTCTTAAGTTAGGTTCTGAATTATCAACCAAAGTCGAGAACTTGGTTTTCCAAACTGGATTAGCATTCCCTGAAGCA
>29157_CG_15-67
TGCAGTGACTAGTAGCAGACTGCAAAAGTAATCGGAGCTACATCACAGATTTGAAGTAAACTTTTCAGCCTTTTTTGGCTCCTTTAAGAA
>29157_CT_15-67
TGCAGTGACTAGTAGCAGACTGCAAAAGTAATCGGAGCTACATCACAGATTTGAAGTAAACTTTTCATCCTTTTTTGGCTCCTTTAAGAA
>29157_TG_15-67
TGCAGTGACTAGTAGTAGACTGCAAAAGTAATCGGAGCTACATCACAGATTTGAAGTAAACTTTTCAGCCTTTTTTGGCTCCTTTAAGAA
>29169_ACGA_9-41-85-87
TGCAGTTTCATAGTCTCCATATATTGGTATTCCAGTCTTCCCCTATAATGAGGACCAATAGAGACACATTTTGGCTCGTTTGCTTGCAGA
>29169_ATCA_9-41-85-87
TGCAGTTTCATAGTCTCCATATATTGGTATTCCAGTCTTCCTCTATAATGAGGACCAATAGAGACACATTTTGGCTCGTTTGCTTCCAGA
>29169_ATGA_9-41-85-87
TGCAGTTTCATAGTCTCCATATATTGGTATTCCAGTCTTCCTCTATAATGAGGACCAATAGAGACACATTTTGGCTCGTTTGCTTGCAGA
>29169_ATGG_9-41-85-87
TGCAGTTTCATAGTCTCCATATATTGGTATTCCAGTCTTCCTCTATAATGAGGACCAATAGAGACACATTTTGGCTCGTTTGCTTGCGGA
>29169_GTGA_9-41-85-87
TGCAGTTTCGTAGTCTCCATATATTGGTATTCCAGTCTTCCTCTATAATGAGGACCAATAGAGACACATTTTGGCTCGTTTGCTTGCAGA
>29169_GTGG_9-41-85-87
TGCAGTTTCGTAGTCTCCATATATTGGTATTCCAGTCTTCCTCTATAATGAGGACCAATAGAGACACATTTTGGCTCGTTTGCTTGCGGA
>29187_GG_37-84
TGCAGACTTAAGGTTTATTCCTCAATCCTTGCAGAAGGGTTGTTAGAAAAACAAGACGGCTCACAAACTTTAGTAACACCTTTAGGATTG
>29187_GT_37-84
TGCAGACTTAAGGTTTATTCCTCAATCCTTGCAGAAGGGTTGTTAGAAAAACAAGACGGCTCACAAACTTTAGTAACACCTTTATGATTG
>29187_TG_37-84
TGCAGACTTAAGGTTTATTCCTCAATCCTTGCAGAAGTGTTGTTAGAAAAACAAGACGGCTCACAAACTTTAGTAACACCTTTAGGATTG
>29209_CC_17-52
TGCAGAAAGGAAGGTTTCGTGAAGTTACAAAACAAAAAAGAGAGAACTTTCACAATTGAAATAGGACATCAAGAGGGCAATTCGGTCATT
>29209_CT_17-52
TGCAGAAAGGAAGGTTTCGTGAAGTTACAAAACAAAAAAGAGAGAACTTTCATAATTGAAATAGGACATCAAGAGGGCAATTCGGTCATT
>29209_GT_17-52
TGCAGAAAGGAAGGTTTGGTGAAGTTACAAAACAAAAAAGAGAGAACTTTCATAATTGAAATAGGACATCAAGAGGGCAATTCGGTCATT
>29288_AGT_38-88-89
TGCAGTTGTTTAGGTATGCTAATTAAGGAAGTTTGGGTAACTTCGTATCCAATATCATCTGTTTTATTAAGGAGAGGCGGTAGAAGTTGT
>29288_TAA_38-88-89
TGCAGTTGTTTAGGTATGCTAATTAAGGAAGTTTGGGTTACTTCGTATCCAATATCATCTGTTTTATTAAGGAGAGGCGGTAGAAGTTAA
>29288_TAT_38-88-89
TGCAGTTGTTTAGGTATGCTAATTAAGGAAGTTTGGGTTACTTCGTATCCAATATCATCTGTTTTATTAAGGAGAGGCGGTAGAAGTTAT
>29288_TGC_38-88-89
TGCAGTTGTTTAGGTATGCTAATTAAGGAAGTTTGGGTTACTTCGTATCCAATATCATCTGTTTTATTAAGGAGAGGCGGTAGAAGTTGC
>29288_TGT_38-88-89
TGCAGTTGTTTAGGTATGCTAATTAAGGAAGTTTGGGTTACTTCGTATCCAATATCATCTGTTTTATTAAGGAGAGGCGGTAGAAGTTGT
>29307_AA_31-42
TGCAGAACAAGTAAAATCATTGACACCCATAAACAAAAATCAAATAATAAAGCAAAGAAAAAATTTGAGATACCGATGTAATATATATTA
>29307_AT_31-42
TGCAGAACAAGTAAAATCATTGACACCCATAAACAAAAATCATATAATAAAGCAAAGAAAAAATTTGAGATACCGATGTAATATATATTA
>29307_GA_31-42
TGCAGAACAAGTAAAATCATTGACACCCATAGACAAAAATCAAATAATAAAGCAAAGAAAAAATTTGAGATACCGATGTAATATATATTA
>29343_ACA_35-57-70
TGCAGTAGGTGAAATAGCATGTAATAGAAAATACTAGAGATAGAGAATTCATGTGGCCGACTATTAATCAAACTATTATCTAATGGGTAA
>29343_ACC_35-57-70
TGCAGTAGGTGAAATAGCATGTAATAGAAAATACTAGAGATAGAGAATTCATGTGGCCGACTATTAATCACACTATTATCTAATGGGTAA
>29343_AGA_35-57-70
TGCAGTAGGTGAAATAGCATGTAATAGAAAATACTAGAGATAGAGAATTCATGTGGCGGACTATTAATCAAACTATTATCTAATGGGTAA
>29343_GCA_35-57-70
TGCAGTAGGTGAAATAGCATGTAATAGAAAATACTGGAGATAGAGAATTCATGTGGCCGACTATTAATCAAACTATTATCTAATGGGTAA
>29381_C_47
TGCAGAATCCAGAGAAGTCTCCAAAGAACAAGGATATGAAAAGAAGCCAACAGGAAGCTCAAGAAAGCACACAAAAAGGAAAAATAATAC
>29381_G_47
TGCAGAATCCAGAGAAGTCTCCAAAGAACAAGGATATGAAAAGAAGCGAACAGGAAGCTCAAGAAAGCACACAAAAAGGAAAAATAATAC
>29431_CT_28-32
TGCAGATTTACTGGCAACTTCAGAGCAACTGATGTGCGAGAGAAGGCGGCCATTAAAGCTGAAGGTGGAGCTGTAGCTTCTTCGGCTTAT
>29431_GC_28-32
TGCAGATTTACTGGCAACTTCAGAGCAAGTGACGTGCGAGAGAAGGCGGCCATTAAAGCTGAAGGTGGAGCTGTAGCTTCTTCGGCTTAT
>29431_GT_28-32
TGCAGATTTACTGGCAACTTCAGAGCAAGTGATGTGCGAGAGAAGGCGGCCATTAAAGCTGAAGGTGGAGCTGTAGCTTCTTCGGCTTAT
>29527_C_40
TGCAGGGTATTGGCAATGACATGAACTTGAATTTTTATGTCGTGGAATATGATGATATTGGGGGCATTTCATGCCGAAGGATTTGGGACG
>29527_T_40
TGCAGGGTATTGGCAATGACATGAACTTGAATTTTTATGTTGTGGAATATGATGATATTGGGGGCATTTCATGCCGAAGGATTTGGGACG
>29533_AC_48-78
TGCAGAAACTCCAACCATCAAGCTTTCCTCTGCCAAATCAGAAGCCACATTAGCATTACTTTGGCTTCCCCTTGACTTCCTGTTGCCCTC
>29533_CC_48-78
TGCAGAAACTCCAACCATCAAGCTTTCCTCTGCCAAATCAGAAGCCACCTTAGCATTACTTTGGCTTCCCCTTGACTTCCTGTTGCCCTC
>29533_CT_48-78
TGCAGAAACTCCAACCATCAAGCTTTCCTCTGCCAAATCAGAAGCCACCTTAGCATTACTTTGGCTTCCCCTTGACTTTCTGTTGCCCTC
>29619_CAT_28-46-80
TGCAGTTGTAATTCCTAAATTTATCATGCAATATGTACTGATTTACAATGATAGCTACAAAAAGATACTAAATCGAAAGTTGTAAGAACA
>29619_CTC_28-46-80
TGCAGTTGTAATTCCTAAATTTATCATGCAATATGTACTGATTTACTATGATAGCTACAAAAAGATACTAAATCGAAAGTCGTAAGAACA
>29619_CTT_28-46-80
TGCAGTTGTAATTCCTAAATTTATCATGCAATATGTACTGATTTACTATGATAGCTACAAAAAGATACTAAATCGAAAGTTGTAAGAACA
>29619_TAT_28-46-80
TGCAGTTGTAATTCCTAAATTTATCATGTAATATGTACTGATTTACAATGATAGCTACAAAAAGATACTAAATCGAAAGTTGTAAGAACA
>29638_CA_62-63
TGCAGCTCGATTCTGCCAAGAGTGTCTACCATCGTTTTCAGCTGCTTTACAGATTCTCCCCCCACATTAAAGATTCTTTTGCCAGCTTCT
>29638_CG_62-63
TGCAGCTCGATTCTGCCAAGAGTGTCTACCATCGTTTTCAGCTGCTTTACAGATTCTCCCCCCGCATTAAAGATTCTTTTGCCAGCTTCT
>29638_TG_62-63
TGCAGCTCGATTCTGCCAAGAGTGTCTACCATCGTTTTCAGCTGCTTTACAGATTCTCCCCCTGCATTAAAGATTCTTTTGCCAGCTTCT
>29695_A_34
TGCAGGTTGATGTTACTTTGCAAGATGGTCGGACATTTGAGGGTACAGTGGTGAATGCTGATTTACATTCTGATATTGCTCTTGTAAGGA
>29695_G_34
TGCAGGTTGATGTTACTTTGCAAGATGGTCGGACGTTTGAGGGTACAGTGGTGAATGCTGATTTACATTCTGATATTGCTCTTGTAAGGA
>29791_CAAA_23-47-54-86
TGCAGAGGAAGGCCTCTCAAATGCTGAAGCACATAACCTTGGAGGCCATTCAAGAAGTGTATCTCACAATAGCTCAAAAGGGCTTAACCA
>29791_GAAA_23-47-54-86
TGCAGAGGAAGGCCTCTCAAATGGTGAAGCACATAACCTTGGAGGCCATTCAAGAAGTGTATCTCACAATAGCTCAAAAGGGCTTAACCA
>29791_GAAG_23-47-54-86
TGCAGAGGAAGGCCTCTCAAATGGTGAAGCACATAACCTTGGAGGCCATTCAAGAAGTGTATCTCACAATAGCTCAAAAGGGCTTAGCCA
>29791_GATA_23-47-54-86
TGCAGAGGAAGGCCTCTCAAATGGTGAAGCACATAACCTTGGAGGCCATTCAAGTAGTGTATCTCACAATAGCTCAAAAGGGCTTAACCA
>29791_GGAA_23-47-54-86
TGCAGAGGAAGGCCTCTCAAATGGTGAAGCACATAACCTTGGAGGCCGTTCAAGAAGTGTATCTCACAATAGCTCAAAAGGGCTTAACCA
>29850_AAA_20-24-44
TGCAGGATTAATAGCAGTAAAAGAACCTGGCAAAGGAAGAAGATAGTAAATTCTCCCCAACTTCAATTCATAATTTGGAGGAAGACACTG
>29850_AAG_20-24-44
TGCAGGATTAATAGCAGTAAAAGAACCTGGCAAAGGAAGAAGATGGTAAATTCTCCCCAACTTCAATTCATAATTTGGAGGAAGACACTG
>29850_ATA_20-24-44
TGCAGGATTAATAGCAGTAAAAGATCCTGGCAAAGGAAGAAGATAGTAAATTCTCCCCAACTTCAATTCATAATTTGGAGGAAGACACTG
>29850_CAA_20-24-44
TGCAGGATTAATAGCAGTAACAGAACCTGGCAAAGGAAGAAGATAGTAAATTCTCCCCAACTTCAATTCATAATTTGGAGGAAGACACTG
>29856_CT_13-55
TGCAGCAAATAGTCGAGAATCACGGCATTGTGGTTTATAAAAATGAAAAGAAAATTATAGTAAATATCTTGCATCCTGTCATTTGAACTT
>29856_TA_13-55
TGCAGCAAATAGTTGAGAATCACGGCATTGTGGTTTATAAAAATGAAAAGAAAATAATAGTAAATATCTTGCATCCTGTCATTTGAACTT
>29856_TT_13-55
TGCAGCAAATAGTTGAGAATCACGGCATTGTGGTTTATAAAAATGAAAAGAAAATTATAGTAAATATCTTGCATCCTGTCATTTGAACTT
>30162_C_27
TGCAGTTTTCCATATGAAAATCTTGCACAGGACTAGTATTAGTAATGGTCTGTTTTCTTAAGGTTGTGTTGCAAAATAGCTGTAGAAAGG
>30162_T_27
TGCAGTTTTCCATATGAAAATCTTGCATAGGACTAGTATTAGTAATGGTCTGTTTTCTTAAGGTTGTGTTGCAAAATAGCTGTAGAAAGG
>30180_C_31
TGCAGCAGAAAAAACATTTCAATCACACAAACACAGAAAGAAGTCCTTTCTGTGTGGGTAACAGATAGTTCGAAGTTGTCAACCAACATC
>30180_T_31
TGCAGCAGAAAAAACATTTCAATCACACAAATACAGAAAGAAGTCCTTTCTGTGTGGGTAACAGATAGTTCGAAGTTGTCAACCAACATC
>30211_C_26
TGCAGTGCAATCTTTATCTTCTTCACCCTCACATTTCAACCATACATAGGCTGCAACGAAAATGAATAATGTTAGCATTGAAATGTTGGC
>30211_G_26
TGCAGTGCAATCTTTATCTTCTTCACGCTCACATTTCAACCATACATAGGCTGCAACGAAAATGAATAATGTTAGCATTGAAATGTTGGC
>30300_AAATC_11-20-52-57-79
TGCAGCTCAAAAGATCAAAAATGAATTCCTCAACATTGGTGCCTATGGTTTGAACTTTCAGATCCTTCACGATAGCTGACGGCGTAGATG
>30300_ACATC_11-20-52-57-79
TGCAGCTCAAAAGATCAAAACTGAATTCCTCAACATTGGTGCCTATGGTTTGAACTTTCAGATCCTTCACGATAGCTGACGGCGTAGATG
>30300_ACGCC_11-20-52-57-79
TGCAGCTCAAAAGATCAAAACTGAATTCCTCAACATTGGTGCCTATGGTTTGGACTTCCAGATCCTTCACGATAGCTGACGGCGTAGATG
>30300_ACGTC_11-20-52-57-79
TGCAGCTCAAAAGATCAAAACTGAATTCCTCAACATTGGTGCCTATGGTTTGGACTTTCAGATCCTTCACGATAGCTGACGGCGTAGATG
>30300_ACGTT_11-20-52-57-79
TGCAGCTCAAAAGATCAAAACTGAATTCCTCAACATTGGTGCCTATGGTTTGGACTTTCAGATCCTTCACGATAGCTGATGGCGTAGATG
>30300_CCGTC_11-20-52-57-79
TGCAGCTCAAACGATCAAAACTGAATTCCTCAACATTGGTGCCTATGGTTTGGACTTTCAGATCCTTCACGATAGCTGACGGCGTAGATG
>30310_CTTATCTTT_15-26-49-63-76-77-78-80-87
TGCAGGGGACCTGTTCTCTGCCCTGGTGATGTAACTAAAGCAGTGTTTGTCATGATGGCTTTGATCGTCTCTATTCTCTCTCACTTTTTA
>30310_CTTATTCTT_15-26-49-63-76-77-78-80-87
TGCAGGGGACCTGTTCTCTGCCCTGGTGATGTAACTAAAGCAGTGTTTGTCATGATGGCTTTGATCGTCTCTATTCTTCCTCACTTTTTA
>30310_CTTTTCTTA_15-26-49-63-76-77-78-80-87
TGCAGGGGACCTGTTCTCTGCCCTGGTGATGTAACTAAAGCAGTGTTTGTCATGATGGCTTTGTTCGTCTCTATTCTCTCTCACTTTATA
>30310_GATATCTTT_15-26-49-63-76-77-78-80-87
TGCAGGGGACCTGTTGTCTGCCCTGGAGATGTAACTAAAGCAGTGTTTGTCATGATGGCTTTGATCGTCTCTATTCTCTCTCACTTTTTA
>30310_GTCATCTTA_15-26-49-63-76-77-78-80-87
TGCAGGGGACCTGTTGTCTGCCCTGGTGATGTAACTAAAGCAGTGTTTGCCATGATGGCTTTGATCGTCTCTATTCTCTCTCACTTTATA
>30310_GTTACCTTT_15-26-49-63-76-77-78-80-87
TGCAGGGGACCTGTTGTCTGCCCTGGTGATGTAACTAAAGCAGTGTTTGTCATGATGGCTTTGATCGTCTCTATTCCCTCTCACTTTTTA
>30310_GTTATCTAT_15-26-49-63-76-77-78-80-87
TGCAGGGGACCTGTTGTCTGCCCTGGTGATGTAACTAAAGCAGTGTTTGTCATGATGGCTTTGATCGTCTCTATTCTCTCACACTTTTTA
>30310_GTTATCTTA_15-26-49-63-76-77-78-80-87
TGCAGGGGACCTGTTGTCTGCCCTGGTGATGTAACTAAAGCAGTGTTTGTCATGATGGCTTTGATCGTCTCTATTCTCTCTCACTTTATA
>30310_GTTATCTTT_15-26-49-63-76-77-78-80-87
TGCAGGGGACCTGTTGTCTGCCCTGGTGATGTAACTAAAGCAGTGTTTGTCATGATGGCTTTGATCGTCTCTATTCTCTCTCACTTTTTA
>30375_AAG_38-40-59
TGCAGATTATCCTGCAATTTATGCATGGAAACAACCCTATATCTAACCAATTTCTTCACGAAGAGTAAGCAAAGTCTTTCCCTCCAAACA
>30375_ACC_38-40-59
TGCAGATTATCCTGCAATTTATGCATGGAAACAACCCTATCTCTAACCAATTTCTTCACCAAGAGTAAGCAAAGTCTTTCCCTCCAAACA
>30375_GAG_38-40-59
TGCAGATTATCCTGCAATTTATGCATGGAAACAACCCTGTATCTAACCAATTTCTTCACGAAGAGTAAGCAAAGTCTTTCCCTCCAAACA
>30464_C_12
TGCAGAGATGGCCGCTGCTTTAGCTGCTGCGTCTATTGTTTTTAAAGATAATAAGGCCTACTCACAAAAACTTGTACATGGTGCTACAAC
>30464_T_12
TGCAGAGATGGCTGCTGCTTTAGCTGCTGCGTCTATTGTTTTTAAAGATAATAAGGCCTACTCACAAAAACTTGTACATGGTGCTACAAC
>30723_A_30
TGCAGTCTGAAGTACATTAATGTTGCTATGATCACAGTCTTGAAGAATGTTACAAATGTGATTACTGCTGTTGGTGAAATGTATTTATTT
>30723_G_30
TGCAGTCTGAAGTACATTAATGTTGCTATGGTCACAGTCTTGAAGAATGTTACAAATGTGATTACTGCTGTTGGTGAAATGTATTTATTT
>30912_CC_58-88
TGCAGAACAAGAAACTCCGATTTCAAATATGGCAATCAAGCACTCCTGATCCTTTTGGCGTTTTCTACTTTCCGTGCTCATCTCCTCTCC
>30912_CT_58-88
TGCAGAACAAGAAACTCCGATTTCAAATATGGCAATCAAGCACTCCTGATCCTTTTGGCGTTTTCTACTTTCCGTGCTCATCTCCTCTTC
>30912_TT_58-88
TGCAGAACAAGAAACTCCGATTTCAAATATGGCAATCAAGCACTCCTGATCCTTTTGGTGTTTTCTACTTTCCGTGCTCATCTCCTCTTC
>30915_CC_19-61
TGCAGCTGCTGAGGATAAACACCATCACAATCCCGCCTCACGAGTGGACGGAGAGCTTGTGCAGAACACACACCAATGTGAGATTTGTAA
>30915_CG_19-61
TGCAGCTGCTGAGGATAAACACCATCACAATCCCGCCTCACGAGTGGACGGAGAGCTTGTGGAGAACACACACCAATGTGAGATTTGTAA
>30915_GC_19-61
TGCAGCTGCTGAGGATAAAGACCATCACAATCCCGCCTCACGAGTGGACGGAGAGCTTGTGCAGAACACACACCAATGTGAGATTTGTAA
>31171_AGA_14-50-83
TGCAGCAGGTGGTCATTGATTGATTAGGCTGCTTGTTCGGATAGGTTTCTGCTCGGCTTGTTTAGGATCTCTAGTCAATCTTGAGTTCAA
>31171_AGT_14-50-83
TGCAGCAGGTGGTCATTGATTGATTAGGCTGCTTGTTCGGATAGGTTTCTGCTCGGCTTGTTTAGGATCTCTAGTCAATCTTGTGTTCAA
>31171_ATA_14-50-83
TGCAGCAGGTGGTCATTGATTGATTAGGCTGCTTGTTCGGATAGGTTTCTTCTCGGCTTGTTTAGGATCTCTAGTCAATCTTGAGTTCAA
>31171_GGA_14-50-83
TGCAGCAGGTGGTCGTTGATTGATTAGGCTGCTTGTTCGGATAGGTTTCTGCTCGGCTTGTTTAGGATCTCTAGTCAATCTTGAGTTCAA
>31199_ATT_23-39-57
TGCAGACCATCTTTGGGCTAAGGAACGTCATTTAAGTGATCTGTTGTATGAGAATTATGACAAGACCTAAGGATTGGCAACATTCCATTA
>31199_GCT_23-39-57
TGCAGACCATCTTTGGGCTAAGGGACGTCATTTAAGTGACCTGTTGTATGAGAATTATGACAAGACCTAAGGATTGGCAACATTCCATTA
>31199_GTC_23-39-57
TGCAGACCATCTTTGGGCTAAGGGACGTCATTTAAGTGATCTGTTGTATGAGAATTACGACAAGACCTAAGGATTGGCAACATTCCATTA
>31199_GTT_23-39-57
TGCAGACCATCTTTGGGCTAAGGGACGTCATTTAAGTGATCTGTTGTATGAGAATTATGACAAGACCTAAGGATTGGCAACATTCCATTA
>31246_GT_29-59
TGCAGTTGATTTTGTTAGATGAAGCGTGAGATAGTGTCATTTAACTTTGGTGACTTTGCTGTTTGATCCTTGAAAAATCCTCATTATTGC
>31246_TC_29-59
TGCAGTTGATTTTGTTAGATGAAGCGTGATATAGTGTCATTTAACTTTGGTGACTTTGCCGTTTGATCCTTGAAAAATCCTCATTATTGC
>31246_TT_29-59
TGCAGTTGATTTTGTTAGATGAAGCGTGATATAGTGTCATTTAACTTTGGTGACTTTGCTGTTTGATCCTTGAAAAATCCTCATTATTGC
>31287_CTA_27-47-48
TGCAGTTAGAACTTAGGATATGCAGCACATTCTTCTTATGTTTTTTTTATTTTTATTTTGGCCTTATTATTTTAATTATAGGACTCCAAA
>31287_TAT_27-47-48
TGCAGTTAGAACTTAGGATATGCAGCATATTCTTCTTATGTTTTTTTATTTTTTATTTTGGCCTTATTATTTTAATTATAGGACTCCAAA
>31287_TTA_27-47-48
TGCAGTTAGAACTTAGGATATGCAGCATATTCTTCTTATGTTTTTTTTATTTTTATTTTGGCCTTATTATTTTAATTATAGGACTCCAAA
>31321_C_28
TGCAGTAACTTTGTGGTATTTTCATTTGCTCGGCATTTGATGATCTTCCCTTTTGAAGATCAAAGAACGAGATTGTCCCATCTGTGCCTA
>31321_T_28
TGCAGTAACTTTGTGGTATTTTCATTTGTTCGGCATTTGATGATCTTCCCTTTTGAAGATCAAAGAACGAGATTGTCCCATCTGTGCCTA
>31329_A_48
TGCAGATGATAGATTCTGTATTTCAAATTTTCAACTGTAGATAAATATACAATGATAACGCTTTCTGAGAATTCCTAATTTTCTGTCTTT
>31329_G_48
TGCAGATGATAGATTCTGTATTTCAAATTTTCAACTGTAGATAAATATGCAATGATAACGCTTTCTGAGAATTCCTAATTTTCTGTCTTT
>31438_CA_54-79
TGCAGAATGCCATGGTTTTCCAGATTTATGCTGTCCTCTCACGGGCGTTTGACTCGACCGTTCCTGCTACGGACCCTCCATCCTACAAAG
>31438_CG_54-79
TGCAGAATGCCATGGTTTTCCAGATTTATGCTGTCCTCTCACGGGCGTTTGACTCGACCGTTCCTGCTACGGACCCTCCGTCCTACAAAG
>31438_CT_54-79
TGCAGAATGCCATGGTTTTCCAGATTTATGCTGTCCTCTCACGGGCGTTTGACTCGACCGTTCCTGCTACGGACCCTCCTTCCTACAAAG
>31438_TG_54-79
TGCAGAATGCCATGGTTTTCCAGATTTATGCTGTCCTCTCACGGGCGTTTGACTTGACCGTTCCTGCTACGGACCCTCCGTCCTACAAAG
>31456_A_59
TGCAGGGGCGATAACTTGATGATTGTGACATAGTTCCACTTTCTGTATTCAAATGGCTAAACCATGATCTATAACATTCTGAAATGGTAT
>31456_G_59
TGCAGGGGCGATAACTTGATGATTGTGACATAGTTCCACTTTCTGTATTCAAATGGCTAGACCATGATCTATAACATTCTGAAATGGTAT
>31518_AG_21-56
TGCAGATCATCGTCACCATAAACAAAGTCAACCCCATCAGGAGGAGGAGGAAGATTGAGATCAAAAGGCAAGGGTTTGCGGAACGACGAC
>31518_CC_21-56
TGCAGATCATCGTCACCATAACCAAAGTCAACCCCATCAGGAGGAGGAGGAAGATTCAGATCAAAAGGCAAGGGTTTGCGGAACGACGAC
>31518_CG_21-56
TGCAGATCATCGTCACCATAACCAAAGTCAACCCCATCAGGAGGAGGAGGAAGATTGAGATCAAAAGGCAAGGGTTTGCGGAACGACGAC
>31542_G_62
TGCAGCTGGGATATTAGTAGAAGGGAGGAGTGTAATGTTGAGTTTGGGGAGATTGTGGAGATGGAGGAGATCTCATGGAGACAAAAGTCT
>31542_T_62
TGCAGCTGGGATATTAGTAGAAGGGAGGAGTGTAATGTTGAGTTTGGGGAGATTGTGGAGATTGAGGAGATCTCATGGAGACAAAAGTCT
>31576_AACGG_32-45-52-79-81
TGCAGCCGCCAACTGCATGGTGTTCATAATCCAACCTCATCATACAGGTCCACACATCACTTTCGGCAAAGGCGTCGTAGCGGTGTCTGA
>31576_AATGA_32-45-52-79-81
TGCAGCCGCCAACTGCATGGTGTTCATAATCCAACCTCATCATACAGGTCCATACATCACTTTCGGCAAAGGCGTCGTAGCAGTGTCTGA
>31576_AATGG_32-45-52-79-81
TGCAGCCGCCAACTGCATGGTGTTCATAATCCAACCTCATCATACAGGTCCATACATCACTTTCGGCAAAGGCGTCGTAGCGGTGTCTGA
>31576_AATTG_32-45-52-79-81
TGCAGCCGCCAACTGCATGGTGTTCATAATCCAACCTCATCATACAGGTCCATACATCACTTTCGGCAAAGGCGTCGTATCGGTGTCTGA
>31576_AGTGG_32-45-52-79-81
TGCAGCCGCCAACTGCATGGTGTTCATAATCCAACCTCATCATACGGGTCCATACATCACTTTCGGCAAAGGCGTCGTAGCGGTGTCTGA
>31576_GATGG_32-45-52-79-81
TGCAGCCGCCAACTGCATGGTGTTCATAATCCGACCTCATCATACAGGTCCATACATCACTTTCGGCAAAGGCGTCGTAGCGGTGTCTGA
>31703_ATCT_5-25-48-64
TGCAGAAATACACTATTCGCCGTCCTAGTTTGCGAATCAAATTGCCACCACAAGGACTTGTATATCATGATTCTGAACCAGTCTCTCCTC
>31703_TCTC_5-25-48-64
TGCAGTAATACACTATTCGCCGTCCCAGTTTGCGAATCAAATTGCCACTACAAGGACTTGTATACCATGATTCTGAACCAGTCTCTCCTC
>31703_TTCC_5-25-48-64
TGCAGTAATACACTATTCGCCGTCCTAGTTTGCGAATCAAATTGCCACCACAAGGACTTGTATACCATGATTCTGAACCAGTCTCTCCTC
>31737_AA_33-89
TGCAGAATGAGGTTCGAGGAATTGCCAAAGGCAAAGACGACATAACCGAGGATGATTTAGAGAAAATGCATTACTTGAAGGCGGTGATCA
>31737_AG_33-89
TGCAGAATGAGGTTCGAGGAATTGCCAAAGGCAAAGACGACATAACCGAGGATGATTTAGAGAAAATGCATTACTTGAAGGCGGTGATCG
>31737_CG_33-89
TGCAGAATGAGGTTCGAGGAATTGCCAAAGGCACAGACGACATAACCGAGGATGATTTAGAGAAAATGCATTACTTGAAGGCGGTGATCG
>31739_AA_16-32
TGCAGTCCTATGATCAAACAGTTGATAAGGTAATACCTTCTGTTCTTGATCAGAACAAACTTTATAGAACAAAGAAACTAGCTACGTGAG
>31739_TA_16-32
TGCAGTCCTATGATCATACAGTTGATAAGGTAATACCTTCTGTTCTTGATCAGAACAAACTTTATAGAACAAAGAAACTAGCTACGTGAG
>31739_TG_16-32
TGCAGTCCTATGATCATACAGTTGATAAGGTAGTACCTTCTGTTCTTGATCAGAACAAACTTTATAGAACAAAGAAACTAGCTACGTGAG
>31760_AT_27-48
TGCAGAGACTAATAGTGCTGTTTATCCAACCGACGACCCCTCTGCTAATATCATTTTTCTTATATTTTTCATGTGCCGTCAGTTATTAAA
>31760_CC_27-48
TGCAGAGACTAATAGTGCTGTTTATCCCACCGACGACCCCTCTGCTAACATCATTTTTCTTATATTTTTCATGTGCCGTCAGTTATTAAA
>31760_CT_27-48
TGCAGAGACTAATAGTGCTGTTTATCCCACCGACGACCCCTCTGCTAATATCATTTTTCTTATATTTTTCATGTGCCGTCAGTTATTAAA
>32013_C_32
TGCAGAAGTTACTTTTGAAATCACTGTGGTTTCTGCTCTTTTATGATTCTACGTATTCATATATTAATTAGTATCGCTATATGCTTACAG
>32013_G_32
TGCAGAAGTTACTTTTGAAATCACTGTGGTTTGTGCTCTTTTATGATTCTACGTATTCATATATTAATTAGTATCGCTATATGCTTACAG
>32141_A_16
TGCAGCAACTCTTGGCAACTTCAACAGGTGGACAATATCGCTGACCTGGAACCTGTTGAAAATAAGTACAAGGTAGTTCCCATCAAATAA
>32141_C_16
TGCAGCAACTCTTGGCCACTTCAACAGGTGGACAATATCGCTGACCTGGAACCTGTTGAAAATAAGTACAAGGTAGTTCCCATCAAATAA
>32364_CCCT_38-39-53-62
TGCAGCTGCATTGCACTAACTGAAGGTTGCAGAGGCCGCCGATGAATGGCTGTCGGTGCTGGTACTTGCACCCGCGGCTGCTGTGGCATT
>32364_CTCA_38-39-53-62
TGCAGCTGCATTGCACTAACTGAAGGTTGCAGAGGCCGCTGATGAATGGCTGTCGGTGCTGGAACTTGCACCCGCGGCTGCTGTGGCATT
>32364_CTCT_38-39-53-62
TGCAGCTGCATTGCACTAACTGAAGGTTGCAGAGGCCGCTGATGAATGGCTGTCGGTGCTGGTACTTGCACCCGCGGCTGCTGTGGCATT
>32364_CTTT_38-39-53-62
TGCAGCTGCATTGCACTAACTGAAGGTTGCAGAGGCCGCTGATGAATGGCTGTTGGTGCTGGTACTTGCACCCGCGGCTGCTGTGGCATT
>32364_TCCT_38-39-53-62
TGCAGCTGCATTGCACTAACTGAAGGTTGCAGAGGCCGTCGATGAATGGCTGTCGGTGCTGGTACTTGCACCCGCGGCTGCTGTGGCATT
>32379_CC_24-68
TGCAGGGTTTGGCTCAATAGAATTCCATCAGCAACAAAGGAGACTGTCCCCTGAGGAGCGGCATGGTCCCCTTGATCGAAATCTCTCATT
>32379_TA_24-68
TGCAGGGTTTGGCTCAATAGAATTTCATCAGCAACAAAGGAGACTGTCCCCTGAGGAGCGGCATGGTCACCTTGATCGAAATCTCTCATT
>32379_TC_24-68
TGCAGGGTTTGGCTCAATAGAATTTCATCAGCAACAAAGGAGACTGTCCCCTGAGGAGCGGCATGGTCCCCTTGATCGAAATCTCTCATT
>32383_GC_51-73
TGCAGTCAGTGGAATAGAAACACTTTCTCCACTCCTAGACAGGCATACGAGGAATAAAGTCAGGTGTCAGTCTCTTCGCTAAAGTTCATT
>32383_TC_51-73
TGCAGTCAGTGGAATAGAAACACTTTCTCCACTCCTAGACAGGCATACGAGTAATAAAGTCAGGTGTCAGTCTCTTCGCTAAAGTTCATT
>32383_TG_51-73
TGCAGTCAGTGGAATAGAAACACTTTCTCCACTCCTAGACAGGCATACGAGTAATAAAGTCAGGTGTCAGTCTGTTCGCTAAAGTTCATT
>32392_GCT_9-35-88
TGCAGGTGAGACCTTTTCCTCTTCAGCTATACAGACGATGGAAAATACAGAGGCTTTGATCTCCATCGCAGAAATTAATAATATGCTGTG
>32392_GGT_9-35-88
TGCAGGTGAGACCTTTTCCTCTTCAGCTATACAGAGGATGGAAAATACAGAGGCTTTGATCTCCATCGCAGAAATTAATAATATGCTGTG
>32392_TCC_9-35-88
TGCAGGTGATACCTTTTCCTCTTCAGCTATACAGACGATGGAAAATACAGAGGCTTTGATCTCCATCGCAGAAATTAATAATATGCTGCG
>32392_TCT_9-35-88
TGCAGGTGATACCTTTTCCTCTTCAGCTATACAGACGATGGAAAATACAGAGGCTTTGATCTCCATCGCAGAAATTAATAATATGCTGTG
>32437_A_76
TGCAGAGGAATTTCATTTTACCAGAGAAAGAACAGTCTGAAACTCCTGACCCCAAACCACACAGCTGGTATGCATTAGGCGAGTCTGGTC
>32437_T_76
TGCAGAGGAATTTCATTTTACCAGAGAAAGAACAGTCTGAAACTCCTGACCCCAAACCACACAGCTGGTATGCATTTGGCGAGTCTGGTC
>32570_ACA_40-85-89
TGCAGTACCACACCTTCAACATTTTTGTTATTTATTTATTATTTTCAAAATTATTCTCTAGGCCATAGTGCTAACTCATTGTTTCCCATA
>32570_TAA_40-85-89
TGCAGTACCACACCTTCAACATTTTTGTTATTTATTTATTTTTTTCAAAATTATTCTCTAGGCCATAGTGCTAACTCATTGTTTCACATA
>32570_TAT_40-85-89
TGCAGTACCACACCTTCAACATTTTTGTTATTTATTTATTTTTTTCAAAATTATTCTCTAGGCCATAGTGCTAACTCATTGTTTCACATT
>32570_TCA_40-85-89
TGCAGTACCACACCTTCAACATTTTTGTTATTTATTTATTTTTTTCAAAATTATTCTCTAGGCCATAGTGCTAACTCATTGTTTCCCATA
>32580_AA_16-71
TGCAGACAGGTATTTCACTGAACAGTTCCATTGGGTTTGTCATCTAAGCTAAATATAGAGGTGGTTCCAGTATGAGAAATAAACTGAAAC
>32580_AC_16-71
TGCAGACAGGTATTTCACTGAACAGTTCCATTGGGTTTGTCATCTAAGCTAAATATAGAGGTGGTTCCAGTCTGAGAAATAAACTGAAAC
>32580_GC_16-71
TGCAGACAGGTATTTCGCTGAACAGTTCCATTGGGTTTGTCATCTAAGCTAAATATAGAGGTGGTTCCAGTCTGAGAAATAAACTGAAAC
>32751_CC_36-74
TGCAGCTATTTCTTATGCAGAAAGGTTGTTCACTGCCCATAAATATTTTCTAGACTTTCTGAAGTCTCAAAGCCCTGCTATCCGTGCAGC
>32751_TC_36-74
TGCAGCTATTTCTTATGCAGAAAGGTTGTTCACTGCTCATAAATATTTTCTAGACTTTCTGAAGTCTCAAAGCCCTGCTATCCGTGCAGC
>32751_TG_36-74
TGCAGCTATTTCTTATGCAGAAAGGTTGTTCACTGCTCATAAATATTTTCTAGACTTTCTGAAGTCTCAAAGCCGTGCTATCCGTGCAGC
>32897_ATGATTGC_8-15-36-37-38-40-58-80
TGCAGATTATTGAGTTCCAGTGGTTGGAGAATCAAAGATGTCGCTAAGCCACACCTGGGCCGTAAACATGTTCAGGAAAGCTAATGACCA
>32897_CACATTAC_8-15-36-37-38-40-58-80
TGCAGATTCTTGAGTACCAGTGGTTGGAGAATCAAACATGTCGCTAAGCCACACCTGGACCGTAAACATGTTCAGGAAAGCTAATGACCA
>32897_CAGATTAC_8-15-36-37-38-40-58-80
TGCAGATTCTTGAGTACCAGTGGTTGGAGAATCAAAGATGTCGCTAAGCCACACCTGGACCGTAAACATGTTCAGGAAAGCTAATGACCA
>32897_CAGATTAT_8-15-36-37-38-40-58-80
TGCAGATTCTTGAGTACCAGTGGTTGGAGAATCAAAGATGTCGCTAAGCCACACCTGGACCGTAAACATGTTCAGGAAAGTTAATGACCA
>32897_CAGTTGAC_8-15-36-37-38-40-58-80
TGCAGATTCTTGAGTACCAGTGGTTGGAGAATCAAAGTTGGCGCTAAGCCACACCTGGACCGTAAACATGTTCAGGAAAGCTAATGACCA
>32897_CTGAATAC_8-15-36-37-38-40-58-80
TGCAGATTCTTGAGTTCCAGTGGTTGGAGAATCAAAGAAGTCGCTAAGCCACACCTGGACCGTAAACATGTTCAGGAAAGCTAATGACCA
>32897_CTGATTAC_8-15-36-37-38-40-58-80
TGCAGATTCTTGAGTTCCAGTGGTTGGAGAATCAAAGATGTCGCTAAGCCACACCTGGACCGTAAACATGTTCAGGAAAGCTAATGACCA
>32949_AA_36-42
TGCAGCTGCATCATCTGTGACAGTGCCATGGCATATAGTGGGAGTGAGTTTGCTTGACAAGAAATGCTCATCCAACAGGAGAACCGATGC
>32949_GA_36-42
TGCAGCTGCATCATCTGTGACAGTGCCATGGCATATGGTGGGAGTGAGTTTGCTTGACAAGAAATGCTCATCCAACAGGAGAACCGATGC
>32949_GG_36-42
TGCAGCTGCATCATCTGTGACAGTGCCATGGCATATGGTGGGGGTGAGTTTGCTTGACAAGAAATGCTCATCCAACAGGAGAACCGATGC
>33020_AC_9-33
TGCAGAGAGAGGTTCAAATAATAGGATATCTTACTGGGTGAGTTTTTGGTTGACAAGTAGGACGTGCTTATAGTTAGTGTGGTGTAGATT
>33020_AG_9-33
TGCAGAGAGAGGTTCAAATAATAGGATATCTTAGTGGGTGAGTTTTTGGTTGACAAGTAGGACGTGCTTATAGTTAGTGTGGTGTAGATT
>33020_TG_9-33
TGCAGAGAGTGGTTCAAATAATAGGATATCTTAGTGGGTGAGTTTTTGGTTGACAAGTAGGACGTGCTTATAGTTAGTGTGGTGTAGATT
>33097_C_81
TGCAGCAATCTTTACTGCTCAATGTACACTCTGTGGGTGTAAGCAATGGAGTACGACCAGCGAGAGGCATACTAAATACTCCCAAGATCA
>33097_T_81
TGCAGCAATCTTTACTGCTCAATGTACACTCTGTGGGTGTAAGCAATGGAGTACGACCAGCGAGAGGCATACTAAATACTCTCAAGATCA
>33118_CC_50-87
TGCAGGAATGTATTCAGAGTTGCCATATGCATTTGCTCAGGTAAAAGATACTTTCAATATATGCATAATGTTGTGTATTCAGAGTTGCCA
>33118_TC_50-87
TGCAGGAATGTATTCAGAGTTGCCATATGCATTTGCTCAGGTAAAAGATATTTTCAATATATGCATAATGTTGTGTATTCAGAGTTGCCA
>33118_TT_50-87
TGCAGGAATGTATTCAGAGTTGCCATATGCATTTGCTCAGGTAAAAGATATTTTCAATATATGCATAATGTTGTGTATTCAGAGTTGTCA
>33120_AACG_18-28-80-82
TGCAGCCATGCCACAAACAGCATCACCTAGTAGAGCTGCACCAGGGTGTCCTCCATTGGCCAGACTGTCAGTGCTTAGCCCTGTGGAGTC
>33120_GAAG_18-28-80-82
TGCAGCCATGCCACAAACGGCATCACCTAGTAGAGCTGCACCAGGGTGTCCTCCATTGGCCAGACTGTCAGTGCTTAGCCATGTGGAGTC
>33120_GACC_18-28-80-82
TGCAGCCATGCCACAAACGGCATCACCTAGTAGAGCTGCACCAGGGTGTCCTCCATTGGCCAGACTGTCAGTGCTTAGCCCTCTGGAGTC
>33120_GACG_18-28-80-82
TGCAGCCATGCCACAAACGGCATCACCTAGTAGAGCTGCACCAGGGTGTCCTCCATTGGCCAGACTGTCAGTGCTTAGCCCTGTGGAGTC
>33120_GGCG_18-28-80-82
TGCAGCCATGCCACAAACGGCATCACCTGGTAGAGCTGCACCAGGGTGTCCTCCATTGGCCAGACTGTCAGTGCTTAGCCCTGTGGAGTC
>33173_A_61
TGCAGGTGATGAATTGTGGGTGTGAATATCATCTGCAACATATTTATTTTATAGGTAACCAAATAAAGTGACACTTTCCTATCTATTGGA
>33173_G_61
TGCAGGTGATGAATTGTGGGTGTGAATATCATCTGCAACATATTTATTTTATAGGTAACCAGATAAAGTGACACTTTCCTATCTATTGGA
>33210_AAT_14-20-45
TGCAGAATTTGCAGAGGACTATGTGCTCTTCTACCTCCCTTGCACTATCGCCTTAAAATAACGTTTGTCAAAAATCTTTGGTTTTGTTCC
>33210_ATC_14-20-45
TGCAGAATTTGCAGAGGACTTTGTGCTCTTCTACCTCCCTTGCACCATCGCCTTAAAATAACGTTTGTCAAAAATCTTTGGTTTTGTTCC
>33210_ATT_14-20-45
TGCAGAATTTGCAGAGGACTTTGTGCTCTTCTACCTCCCTTGCACTATCGCCTTAAAATAACGTTTGTCAAAAATCTTTGGTTTTGTTCC
>33210_GTT_14-20-45
TGCAGAATTTGCAGGGGACTTTGTGCTCTTCTACCTCCCTTGCACTATCGCCTTAAAATAACGTTTGTCAAAAATCTTTGGTTTTGTTCC
>33232_CAACC_20-52-56-79-82
TGCAGTACAAAACAAAATTTCGTATTCCTAAAGAAAACCAAACAATCAAACAAAACAATGACGAATTCCTACACACACACAGCTATGTAT
>33232_CACCA_20-52-56-79-82
TGCAGTACAAAACAAAATTTCGTATTCCTAAAGAAAACCAAACAATCAAACAAAACCATGACGAATTCCTACACACACACAGATATGTAT
>33232_CACCC_20-52-56-79-82
TGCAGTACAAAACAAAATTTCGTATTCCTAAAGAAAACCAAACAATCAAACAAAACCATGACGAATTCCTACACACACACAGCTATGTAT
>33232_CCCCC_20-52-56-79-82
TGCAGTACAAAACAAAATTTCGTATTCCTAAAGAAAACCAAACAATCAAACACAACCATGACGAATTCCTACACACACACAGCTATGTAT
>33232_CCCGC_20-52-56-79-82
TGCAGTACAAAACAAAATTTCGTATTCCTAAAGAAAACCAAACAATCAAACACAACCATGACGAATTCCTACACACACAGAGCTATGTAT
>33232_GACCA_20-52-56-79-82
TGCAGTACAAAACAAAATTTGGTATTCCTAAAGAAAACCAAACAATCAAACAAAACCATGACGAATTCCTACACACACACAGATATGTAT
>33256_A_54
TGCAGTGGAATCCAGCGAAAGTCCCTGTAAGTGACGCAAAATTGCAGGATCCATAGATCCAAAAATATCATCAAGGTTAGTAGGCTTTAC
>33256_G_54
TGCAGTGGAATCCAGCGAAAGTCCCTGTAAGTGACGCAAAATTGCAGGATCCATGGATCCAAAAATATCATCAAGGTTAGTAGGCTTTAC
>33307_GG_45-50
TGCAGATTATGAAGAATTACAGAAATGCCACAGATCATTTTTTGCGTAATGGTAGAAAGAAGCACCCGAAATATCTGAAACAGCTTGTAG
>33307_TG_45-50
TGCAGATTATGAAGAATTACAGAAATGCCACAGATCATTTTTTGCTTAATGGTAGAAAGAAGCACCCGAAATATCTGAAACAGCTTGTAG
>33307_TT_45-50
TGCAGATTATGAAGAATTACAGAAATGCCACAGATCATTTTTTGCTTAATTGTAGAAAGAAGCACCCGAAATATCTGAAACAGCTTGTAG
>33371_A_60
TGCAGAAATCTTAGACTACCCAGCGTATTGGGTATAGACCCAGTGAATGAGTTAATGCTCATGCTAATGATGGTAAGCCTAGAAGCATTA
>33371_G_60
TGCAGAAATCTTAGACTACCCAGCGTATTGGGTATAGACCCAGTGAATGAGTTAATGCTCGTGCTAATGATGGTAAGCCTAGAAGCATTA
>33402_ACA_13-17-38
TGCAGAGAAGAGTACGACTGTTGGTGTACCGCAGCAAAATTTGGAGGAAGGGAGGGCTGTAAGAGTCGCAGATGTTTCTACTGTGAGGTA
>33402_ACT_13-17-38
TGCAGAGAAGAGTACGACTGTTGGTGTACCGCAGCAAATTTTGGAGGAAGGGAGGGCTGTAAGAGTCGCAGATGTTTCTACTGTGAGGTA
>33402_ATA_13-17-38
TGCAGAGAAGAGTACGATTGTTGGTGTACCGCAGCAAAATTTGGAGGAAGGGAGGGCTGTAAGAGTCGCAGATGTTTCTACTGTGAGGTA
>33402_ATT_13-17-38
TGCAGAGAAGAGTACGATTGTTGGTGTACCGCAGCAAATTTTGGAGGAAGGGAGGGCTGTAAGAGTCGCAGATGTTTCTACTGTGAGGTA
>33402_TTA_13-17-38
TGCAGAGAAGAGTTCGATTGTTGGTGTACCGCAGCAAAATTTGGAGGAAGGGAGGGCTGTAAGAGTCGCAGATGTTTCTACTGTGAGGTA
>33409_A_15
TGCAGTAAAAATTTTAAAAATGAAAAAAATAAATAAAATAAATCATATATAAAAGGCATTTCAACCTGAAAATATTATCACAAAATTTGT
>33409_T_15
TGCAGTAAAAATTTTTAAAATGAAAAAAATAAATAAAATAAATCATATATAAAAGGCATTTCAACCTGAAAATATTATCACAAAATTTGT
>33714_ACT_22-57-71
TGCAGAAATAGTTTGAAAAGAAAATATTAAATTAAAGTGACATTTGCAAATTCGACTCGAGTGACCATTGCTTGGCACAGTGATAGGTCC
>33714_AGA_22-57-71
TGCAGAAATAGTTTGAAAAGAAAATATTAAATTAAAGTGACATTTGCAAATTCGACTGGAGTGACCATTGCATGGCACAGTGATAGGTCC
>33714_AGT_22-57-71
TGCAGAAATAGTTTGAAAAGAAAATATTAAATTAAAGTGACATTTGCAAATTCGACTGGAGTGACCATTGCTTGGCACAGTGATAGGTCC
>33714_CCT_22-57-71
TGCAGAAATAGTTTGAAAAGAACATATTAAATTAAAGTGACATTTGCAAATTCGACTCGAGTGACCATTGCTTGGCACAGTGATAGGTCC
>33849_C_55
TGCAGGTTTTTTGAATAAGCACATGAAAGTTGACAGTTGTACATAATGGGAGCTTCCTAACAGCTCCATCATTACAGGATTAGACACTGT
>33849_T_55
TGCAGGTTTTTTGAATAAGCACATGAAAGTTGACAGTTGTACATAATGGGAGCTTTCTAACAGCTCCATCATTACAGGATTAGACACTGT
>33936_CATG_43-49-60-76
TGCAGATCCATTCATGTTTTCTTTCTTGTTTTAGTAAAATGTACGGCATACCATTTTTTTTCTTCATTGCTTTTCTGTACTGTTACTTGC
>33936_TAAC_43-49-60-76
TGCAGATCCATTCATGTTTTCTTTCTTGTTTTAGTAAAATGTATGGCATACCATTTTTTTACTTCATTGCTTTTCTCTACTGTTACTTGC
>33936_TATC_43-49-60-76
TGCAGATCCATTCATGTTTTCTTTCTTGTTTTAGTAAAATGTATGGCATACCATTTTTTTTCTTCATTGCTTTTCTCTACTGTTACTTGC
>33936_TGTC_43-49-60-76
TGCAGATCCATTCATGTTTTCTTTCTTGTTTTAGTAAAATGTATGGCATGCCATTTTTTTTCTTCATTGCTTTTCTCTACTGTTACTTGC
>34000_AG_37-40
TGCAGGTTTTATCTTGGGGGTCTTTGGCATTGATCCCAGTGGCAGGAGAAGACCTTCCTACTCTAGTGGCATGTGTTCTTCTCACTAATC
>34000_AT_37-40
TGCAGGTTTTATCTTGGGGGTCTTTGGCATTGATCCCAGTTGCAGGAGAAGACCTTCCTACTCTAGTGGCATGTGTTCTTCTCACTAATC
>34000_TT_37-40
TGCAGGTTTTATCTTGGGGGTCTTTGGCATTGATCCCTGTTGCAGGAGAAGACCTTCCTACTCTAGTGGCATGTGTTCTTCTCACTAATC
>34241_AC_39-74
TGCAGCTTCTAATTTAATGCCATATATGAACAATGCTGTAGATATTAGTGCGCAAGTTTTGCCACTAAATGAACCAAAAGTGATTTTATT
>34241_AT_39-74
TGCAGCTTCTAATTTAATGCCATATATGAACAATGCTGTAGATATTAGTGCGCAAGTTTTGCCACTAAATGAACTAAAAGTGATTTTATT
>34241_GT_39-74
TGCAGCTTCTAATTTAATGCCATATATGAACAATGCTGTGGATATTAGTGCGCAAGTTTTGCCACTAAATGAACTAAAAGTGATTTTATT
>34305_ACAA_17-18-26-72
TGCAGTTCTGTTTTCGTACCCTCAACATGTTCCATGCGCTTTGTCTTTAAATCAATTAATTTCTTAACCTCCACATTTGATTCTACCACT
>34305_ACCA_17-18-26-72
TGCAGTTCTGTTTTCGTACCCTCAACCTGTTCCATGCGCTTTGTCTTTAAATCAATTAATTTCTTAACCTCCACATTTGATTCTACCACT
>34305_ATCC_17-18-26-72
TGCAGTTCTGTTTTCGTATCCTCAACCTGTTCCATGCGCTTTGTCTTTAAATCAATTAATTTCTTAACCTCCCCATTTGATTCTACCACT
>34305_GCCA_17-18-26-72
TGCAGTTCTGTTTTCGTGCCCTCAACCTGTTCCATGCGCTTTGTCTTTAAATCAATTAATTTCTTAACCTCCACATTTGATTCTACCACT
>34395_C_15
TGCAGTCATTTGTGGCCCCAACGGTCACAAATTCCTCTTCTCCAACGAGCAGAAGCTCTTCACCGTCTTCCGTCCACATCCCATGCAAAT
>34395_G_15
TGCAGTCATTTGTGGGCCCAACGGTCACAAATTCCTCTTCTCCAACGAGCAGAAGCTCTTCACCGTCTTCCGTCCACATCCCATGCAAAT
>34401_CG_34-41
TGCAGCTAAAACCCCCTTGTTGAAGGATCTAGCTCCAATAAGCTTCAAGTTGCACAATGAGGAATTGAACTCTTCTCCTTCCTCGCACTT
>34401_CT_34-41
TGCAGCTAAAACCCCCTTGTTGAAGGATCTAGCTCCAATAATCTTCAAGTTGCACAATGAGGAATTGAACTCTTCTCCTTCCTCGCACTT
>34401_GT_34-41
TGCAGCTAAAACCCCCTTGTTGAAGGATCTAGCTGCAATAATCTTCAAGTTGCACAATGAGGAATTGAACTCTTCTCCTTCCTCGCACTT
>34406_CTG_55-86-87
TGCAGTACCCAAGCTTTAAGCCCTACATTGCTCTTTGCCACTATAGTTGGAGACACGCCCAATTACTAATGGGCCAAGCCCAGGCGTGAG
>34406_GCG_55-86-87
TGCAGTACCCAAGCTTTAAGCCCTACATTGCTCTTTGCCACTATAGTTGGAGACAGGCCCAATTACTAATGGGCCAAGCCCAGGCGCGAG
>34406_GTA_55-86-87
TGCAGTACCCAAGCTTTAAGCCCTACATTGCTCTTTGCCACTATAGTTGGAGACAGGCCCAATTACTAATGGGCCAAGCCCAGGCGTAAG
>34406_GTG_55-86-87
TGCAGTACCCAAGCTTTAAGCCCTACATTGCTCTTTGCCACTATAGTTGGAGACAGGCCCAATTACTAATGGGCCAAGCCCAGGCGTGAG
>34530_CGGA_14-69-78-88
TGCAGTGTCAAAAACACCAAAATTTTTGTTCTTAAAACTTTTCTGGAAGGTTAATTTGTTTTGTTCCAAGACAATATAGACCTTTACCAA
>34530_CTGA_14-69-78-88
TGCAGTGTCAAAAACACCAAAATTTTTGTTCTTAAAACTTTTCTGGAAGGTTAATTTGTTTTGTTCCAATACAATATAGACCTTTACCAA
>34530_CTTA_14-69-78-88
TGCAGTGTCAAAAACACCAAAATTTTTGTTCTTAAAACTTTTCTGGAAGGTTAATTTGTTTTGTTCCAATACAATATATACCTTTACCAA
>34530_CTTG_14-69-78-88
TGCAGTGTCAAAAACACCAAAATTTTTGTTCTTAAAACTTTTCTGGAAGGTTAATTTGTTTTGTTCCAATACAATATATACCTTTACCGA
>34530_TTTG_14-69-78-88
TGCAGTGTCAAAAATACCAAAATTTTTGTTCTTAAAACTTTTCTGGAAGGTTAATTTGTTTTGTTCCAATACAATATATACCTTTACCGA
>34562_AA_40-65
TGCAGAAAGAGAATCATTTGGTCATGATCAAACCTAATTAACTAATTCTAGTAATTTTCATGCTTAGTAATACAAGAATAGAGTTAAATT
>34562_GA_40-65
TGCAGAAAGAGAATCATTTGGTCATGATCAAACCTAATTAGCTAATTCTAGTAATTTTCATGCTTAGTAATACAAGAATAGAGTTAAATT
>34562_GT_40-65
TGCAGAAAGAGAATCATTTGGTCATGATCAAACCTAATTAGCTAATTCTAGTAATTTTCATGCTTTGTAATACAAGAATAGAGTTAAATT
>34626_C_88
TGCAGCTTTGCCCCCTATTTTCCACTACAACTATCAGACATCTCTCTCTCTCTTCCTCCTAGTTCTTCCCCCCTCACCACATTTTACTCC
>34626_T_88
TGCAGCTTTGCCCCCTATTTTCCACTACAACTATCAGACATCTCTCTCTCTCTTCCTCCTAGTTCTTCCCCCCTCACCACATTTTACTTC
>34873_CG_7-41
TGCAGATCCTGGCTTGGTCTATGACTTGAAAGTAAAGGATTGCAAGGACTTCCTTTGTGCACTTGGCTATGAAAAAACCATAATTTAGAT
>34873_CT_7-41
TGCAGATCCTGGCTTGGTCTATGACTTGAAAGTAAAGGATTTCAAGGACTTCCTTTGTGCACTTGGCTATGAAAAAACCATAATTTAGAT
>34873_GG_7-41
TGCAGATGCTGGCTTGGTCTATGACTTGAAAGTAAAGGATTGCAAGGACTTCCTTTGTGCACTTGGCTATGAAAAAACCATAATTTAGAT
>34963_AGA_41-46-66
TGCAGTTGGCTTCCATTCTAAAGATTTTTTCTTCAACTTTCAATCCGAATAATTTAATCCAAAGCCACTTAGAAACAATAGATCAGATCA
>34963_CAG_41-46-66
TGCAGTTGGCTTCCATTCTAAAGATTTTTTCTTCAACTTTCCATCCAAATAATTTAATCCAAAGCCGCTTAGAAACAATAGATCAGATCA
>34963_CGA_41-46-66
TGCAGTTGGCTTCCATTCTAAAGATTTTTTCTTCAACTTTCCATCCGAATAATTTAATCCAAAGCCACTTAGAAACAATAGATCAGATCA
>35001_ACGCCC_15-27-55-65-72-79
TGCAGAGGTTTAGTTAGTGAGTACCTGCTAGCAAGAAACTCCTGAGAGATGCGCAGCATTGTCGGCCGAGACCTAGGTTCAGAATGTAAG
>35001_ACGCCT_15-27-55-65-72-79
TGCAGAGGTTTAGTTAGTGAGTACCTGCTAGCAAGAAACTCCTGAGAGATGCGCAGCATTGTCGGCCGAGACCTAGGTTTAGAATGTAAG
>35001_ACGCTT_15-27-55-65-72-79
TGCAGAGGTTTAGTTAGTGAGTACCTGCTAGCAAGAAACTCCTGAGAGATGCGCAGCATTGTCGGCCGAGACTTAGGTTTAGAATGTAAG
>35001_ATACCC_15-27-55-65-72-79
TGCAGAGGTTTAGTTAGTGAGTACCTGTTAGCAAGAAACTCCTGAGAGATGCGCAACATTGTCGGCCGAGACCTAGGTTCAGAATGTAAG
>35001_TCGTCC_15-27-55-65-72-79
TGCAGAGGTTTAGTTTGTGAGTACCTGCTAGCAAGAAACTCCTGAGAGATGCGCAGCATTGTCGGTCGAGACCTAGGTTCAGAATGTAAG
>35234_GA_52-88
TGCAGCTATAATCTTAGAGATGATGATGTGCCAAAACCTTTGGAAGAATCTTGCAAGAATACCATCTGGGTCTGTTGACTTATCTGGAAA
>35234_GG_52-88
TGCAGCTATAATCTTAGAGATGATGATGTGCCAAAACCTTTGGAAGAATCTTGCAAGAATACCATCTGGGTCTGTTGACTTATCTGGAGA
>35234_TG_52-88
TGCAGCTATAATCTTAGAGATGATGATGTGCCAAAACCTTTGGAAGAATCTTTCAAGAATACCATCTGGGTCTGTTGACTTATCTGGAGA
>35280_C_20
TGCAGTTGTCGGACCTACCCCAGCTATATCGAGTAGTTTTTATTTCTACAATTTTATGCTCTGTCCTTAGTTTGGGAGTCGAATTGATTC
>35280_T_20
TGCAGTTGTCGGACCTACCCTAGCTATATCGAGTAGTTTTTATTTCTACAATTTTATGCTCTGTCCTTAGTTTGGGAGTCGAATTGATTC
>35325_AAA_25-65-70
TGCAGTTTAAAATAGTGAAGGTACTACAGAAGGCAGAATTCTAGGAGAAGAAACACAGTAGGATGAATCAATTCAAAACATGCTAGGAGA
>35325_AAG_25-65-70
TGCAGTTTAAAATAGTGAAGGTACTACAGAAGGCAGAATTCTAGGAGAAGAAACACAGTAGGATGAATCAGTTCAAAACATGCTAGGAGA
>35325_ATA_25-65-70
TGCAGTTTAAAATAGTGAAGGTACTACAGAAGGCAGAATTCTAGGAGAAGAAACACAGTAGGATGTATCAATTCAAAACATGCTAGGAGA
>35325_CAA_25-65-70
TGCAGTTTAAAATAGTGAAGGTACTCCAGAAGGCAGAATTCTAGGAGAAGAAACACAGTAGGATGAATCAATTCAAAACATGCTAGGAGA
>35476_AG_38-45
TGCAGTTCCTGTGGTAATGTTTTGCACACCACAAAGTAATTGCCTGTATTCCTTTGACCTTCATTCATTTGTTACAATGACGAATTTGGA
>35476_TG_38-45
TGCAGTTCCTGTGGTAATGTTTTGCACACCACAAAGTATTTGCCTGTATTCCTTTGACCTTCATTCATTTGTTACAATGACGAATTTGGA
>35476_TT_38-45
TGCAGTTCCTGTGGTAATGTTTTGCACACCACAAAGTATTTGCCTTTATTCCTTTGACCTTCATTCATTTGTTACAATGACGAATTTGGA
>35510_AA_17-43
TGCAGCCGCCCCCACATAACCCCAGTGCTATGATGCTTCGAAGAGGTTGATTTTTCATGCCCATGTCTTTGGTTAGGTTACTTGAGGGGA
>35510_AT_17-43
TGCAGCCGCCCCCACATAACCCCAGTGCTATGATGCTTCGAAGTGGTTGATTTTTCATGCCCATGTCTTTGGTTAGGTTACTTGAGGGGA
>35510_TT_17-43
TGCAGCCGCCCCCACATTACCCCAGTGCTATGATGCTTCGAAGTGGTTGATTTTTCATGCCCATGTCTTTGGTTAGGTTACTTGAGGGGA
>35537_CG_53-87
TGCAGGTCCCTCCGACGGTCAATCTCAAAGATTGAGCAACTTCCATAAGCCTCCATTTAGATCAAAAGGCCAGAGATGGTCCCGAAAGCA
>35537_GC_53-87
TGCAGGTCCCTCCGACGGTCAATCTCAAAGATTGAGCAACTTCCATAAGCCTCGATTTAGATCAAAAGGCCAGAGATGGTCCCGAAACCA
>35537_GG_53-87
TGCAGGTCCCTCCGACGGTCAATCTCAAAGATTGAGCAACTTCCATAAGCCTCGATTTAGATCAAAAGGCCAGAGATGGTCCCGAAAGCA
>35590_AA_48-87
TGCAGGCACAAGGAAAATCGATAAACGTCTATACTCTATTGGTTGACCAAATTAATCAAACCAATCGACGTCTCTAACCTATTGGTCAAC
>35590_GA_48-87
TGCAGGCACAAGGAAAATCGATAAACGTCTATACTCTATTGGTTGACCGAATTAATCAAACCAATCGACGTCTCTAACCTATTGGTCAAC
>35590_GG_48-87
TGCAGGCACAAGGAAAATCGATAAACGTCTATACTCTATTGGTTGACCGAATTAATCAAACCAATCGACGTCTCTAACCTATTGGTCGAC
>35681_CAT_57-87-88
TGCAGCCTTTGTTCCCACGAGTTCTTGGACATGAAGGTGTTGGGTAATTTCTCTCTCCATATTCTTTCTATGACCAAGTGAAAGCTAATC
>35681_TAT_57-87-88
TGCAGCCTTTGTTCCCACGAGTTCTTGGACATGAAGGTGTTGGGTAATTTCTCTCTCTATATTCTTTCTATGACCAAGTGAAAGCTAATC
>35681_TCG_57-87-88
TGCAGCCTTTGTTCCCACGAGTTCTTGGACATGAAGGTGTTGGGTAATTTCTCTCTCTATATTCTTTCTATGACCAAGTGAAAGCTACGC
>35695_CAC_36-59-83
TGCAGTGTGAAGAACTACCAAGAACTAAGTTCATTTCTACAACAAAGATCTGAATATGAATTAATTGCCTTCAAATCAAACAGCACCAGC
>35695_CAT_36-59-83
TGCAGTGTGAAGAACTACCAAGAACTAAGTTCATTTCTACAACAAAGATCTGAATATGAATTAATTGCCTTCAAATCAAACAGTACCAGC
>35695_CGC_36-59-83
TGCAGTGTGAAGAACTACCAAGAACTAAGTTCATTTCTACAACAAAGATCTGAATATGAGTTAATTGCCTTCAAATCAAACAGCACCAGC
>35695_GAC_36-59-83
TGCAGTGTGAAGAACTACCAAGAACTAAGTTCATTTGTACAACAAAGATCTGAATATGAATTAATTGCCTTCAAATCAAACAGCACCAGC
>35779_AACTT_11-50-51-69-86
TGCAGTTGTCCAATCCTATTGACTAAACTAGTATATTTTTACATGCTCGCACAACGAAGAGTATAATAATAAGTAAATAAGTAAACTGCA
>35779_AATCT_11-50-51-69-86
TGCAGTTGTCCAATCCTATTGACTAAACTAGTATATTTTTACATGCTCGCATAACGAAGAGTATAATAACAAGTAAATAAGTAAACTGCA
>35779_AATTA_11-50-51-69-86
TGCAGTTGTCCAATCCTATTGACTAAACTAGTATATTTTTACATGCTCGCATAACGAAGAGTATAATAATAAGTAAATAAGTAAACAGCA
>35779_AATTT_11-50-51-69-86
TGCAGTTGTCCAATCCTATTGACTAAACTAGTATATTTTTACATGCTCGCATAACGAAGAGTATAATAATAAGTAAATAAGTAAACTGCA
>35779_AGTTT_11-50-51-69-86
TGCAGTTGTCCAATCCTATTGACTAAACTAGTATATTTTTACATGCTCGCGTAACGAAGAGTATAATAATAAGTAAATAAGTAAACTGCA
>35779_GATTT_11-50-51-69-86
TGCAGTTGTCCGATCCTATTGACTAAACTAGTATATTTTTACATGCTCGCATAACGAAGAGTATAATAATAAGTAAATAAGTAAACTGCA
>36114_A_29
TGCAGGAAAACCCTACTACCTGCTCCCCAACACTTTTTTAGAAGCAAAAATATGGGAAGCAAAATACTACATTGTTTTGAAAACATTAAG
>36114_G_29
TGCAGGAAAACCCTACTACCTGCTCCCCAGCACTTTTTTAGAAGCAAAAATATGGGAAGCAAAATACTACATTGTTTTGAAAACATTAAG
>36158_CA_5-6
TGCAGCATCTGGGTCTTGACAAATATTTAATGATATTCGAAAATGAGGAAGTGCGTGAATTTTATAGCCTTCCTTTGTTTACTGCAATTT
>36158_CG_5-6
TGCAGCGTCTGGGTCTTGACAAATATTTAATGATATTCGAAAATGAGGAAGTGCGTGAATTTTATAGCCTTCCTTTGTTTACTGCAATTT
>36158_TG_5-6
TGCAGTGTCTGGGTCTTGACAAATATTTAATGATATTCGAAAATGAGGAAGTGCGTGAATTTTATAGCCTTCCTTTGTTTACTGCAATTT
>36159_AGC_51-57-76
TGCAGCTGCCTTAGTTTTCTCCTGTAATTCCGTCAAACCCTAATTCTCTGAACTCTAGTTTCAACATCGATCTAGTCTTTACTCCATATA
>36159_TAC_51-57-76
TGCAGCTGCCTTAGTTTTCTCCTGTAATTCCGTCAAACCCTAATTCTCTGATCTCTAATTTCAACATCGATCTAGTCTTTACTCCATATA
>36159_TGA_51-57-76
TGCAGCTGCCTTAGTTTTCTCCTGTAATTCCGTCAAACCCTAATTCTCTGATCTCTAGTTTCAACATCGATCTAGTATTTACTCCATATA
>36159_TGC_51-57-76
TGCAGCTGCCTTAGTTTTCTCCTGTAATTCCGTCAAACCCTAATTCTCTGATCTCTAGTTTCAACATCGATCTAGTCTTTACTCCATATA
>36246_AC_18-86
TGCAGGGTGACCAGACAAAAATATTCTCTTGGATAGTGATATGGAGGACAACAGCCCTCTGAAGTTGACTTTTCTTGGGTCGACAACGGT
>36246_CC_18-86
TGCAGGGTGACCAGACAACAATATTCTCTTGGATAGTGATATGGAGGACAACAGCCCTCTGAAGTTGACTTTTCTTGGGTCGACAACGGT
>36246_CT_18-86
TGCAGGGTGACCAGACAACAATATTCTCTTGGATAGTGATATGGAGGACAACAGCCCTCTGAAGTTGACTTTTCTTGGGTCGACAATGGT
>36250_AACTACC_14-17-18-23-27-30-35
TGCAGAATGTCTTGAATACTTTTTATCAAGCTGTCCATTTCTTGAAGAATTATCTGTTGATAACTCGCCGTGTCTAAAAAATGTTCTTAA
>36250_AGCTACC_14-17-18-23-27-30-35
TGCAGAATGTCTTGAATGCTTTTTATCAAGCTGTCCATTTCTTGAAGAATTATCTGTTGATAACTCGCCGTGTCTAAAAAATGTTCTTAA
>36250_AGCTATC_14-17-18-23-27-30-35
TGCAGAATGTCTTGAATGCTTTTTATCAAGTTGTCCATTTCTTGAAGAATTATCTGTTGATAACTCGCCGTGTCTAAAAAATGTTCTTAA
>36250_AGCTGCC_14-17-18-23-27-30-35
TGCAGAATGTCTTGAATGCTTTTTATCGAGCTGTCCATTTCTTGAAGAATTATCTGTTGATAACTCGCCGTGTCTAAAAAATGTTCTTAA
>36250_AGTTACC_14-17-18-23-27-30-35
TGCAGAATGTCTTGAATGTTTTTTATCAAGCTGTCCATTTCTTGAAGAATTATCTGTTGATAACTCGCCGTGTCTAAAAAATGTTCTTAA
>36250_AGTTACT_14-17-18-23-27-30-35
TGCAGAATGTCTTGAATGTTTTTTATCAAGCTGTCTATTTCTTGAAGAATTATCTGTTGATAACTCGCCGTGTCTAAAAAATGTTCTTAA
>36250_GGCCACC_14-17-18-23-27-30-35
TGCAGAATGTCTTGGATGCTTTTCATCAAGCTGTCCATTTCTTGAAGAATTATCTGTTGATAACTCGCCGTGTCTAAAAAATGTTCTTAA
>36293_CGG_56-70-83
TGCAGTTCGTCAAGAAGTCCGTGCCATCGAGTTGACACCGAAAAAAAAACCACACACGCTATACATCAAAGGAAGTGTTCATCGAAGAAC
>36293_GAG_56-70-83
TGCAGTTCGTCAAGAAGTCCGTGCCATCGAGTTGACACCGAAAAAAAAACCACACAGGCTATACATCAAAAGAAGTGTTCATCGAAGAAC
>36293_GGC_56-70-83
TGCAGTTCGTCAAGAAGTCCGTGCCATCGAGTTGACACCGAAAAAAAAACCACACAGGCTATACATCAAAGGAAGTGTTCATCCAAGAAC
>36293_GGG_56-70-83
TGCAGTTCGTCAAGAAGTCCGTGCCATCGAGTTGACACCGAAAAAAAAACCACACAGGCTATACATCAAAGGAAGTGTTCATCGAAGAAC
>36469_A_75
TGCAGCATATGAAGGTAGAAATCTATCTTTTTGGATGAAGATTTTGGAGGATATGGAGCCATCAACACAAAAATAACAGGAATGTCATTT
>36469_G_75
TGCAGCATATGAAGGTAGAAATCTATCTTTTTGGATGAAGATTTTGGAGGATATGGAGCCATCAACACAAAAATAGCAGGAATGTCATTT
>36611_C_20
TGCAGTCGATGTTATGAATACAGTAATGGCCGTGTCTAATATTTGTCTAATTCATCATTCACAGGTGGCACAAGAGAGAGCCCTCCCAAT
>36611_T_20
TGCAGTCGATGTTATGAATATAGTAATGGCCGTGTCTAATATTTGTCTAATTCATCATTCACAGGTGGCACAAGAGAGAGCCCTCCCAAT
>36720_AA_18-76
TGCAGTACCCAGCCAAAAAAATTCAATATCCAAACTTCCATAGGCAAGATCTCAACGAGACTGTTGGACTAATTGAACTTGACATTGTGA
>36720_AC_18-76
TGCAGTACCCAGCCAAAAAAATTCAATATCCAAACTTCCATAGGCAAGATCTCAACGAGACTGTTGGACTAATTGACCTTGACATTGTGA
>36720_CA_18-76
TGCAGTACCCAGCCAAAACAATTCAATATCCAAACTTCCATAGGCAAGATCTCAACGAGACTGTTGGACTAATTGAACTTGACATTGTGA
>36825_C_26
TGCAGAGGAGTTCTGTTTGAGAGCTCCGTTTTCGGGAAAACAGAGCAAACAGATACTAAATGCAGTTTTGAGATGGTTGGTTGCTTGAAT
>36825_T_26
TGCAGAGGAGTTCTGTTTGAGAGCTCTGTTTTCGGGAAAACAGAGCAAACAGATACTAAATGCAGTTTTGAGATGGTTGGTTGCTTGAAT
>36986_CA_21-58
TGCAGGGACTATGCTCCAACGCACTAGGTTTGTGGCTGTATGATTGGTCCCTCTAAAGACACGTGGCATGGCAAGGATCATTCATAGTAG
>36986_CG_21-58
TGCAGGGACTATGCTCCAACGCACTAGGTTTGTGGCTGTATGATTGGTCCCTCTAAAGGCACGTGGCATGGCAAGGATCATTCATAGTAG
>36986_GA_21-58
TGCAGGGACTATGCTCCAACGGACTAGGTTTGTGGCTGTATGATTGGTCCCTCTAAAGACACGTGGCATGGCAAGGATCATTCATAGTAG
>37071_A_41
TGCAGTCCTGCACTTGGGTGGAGTAATAATAATTCATGAAGAAAATTTATCCAACTGCGTACATATTTTGCAAGGGTATTATTGGCTGAT
>37071_G_41
TGCAGTCCTGCACTTGGGTGGAGTAATAATAATTCATGAAGGAAATTTATCCAACTGCGTACATATTTTGCAAGGGTATTATTGGCTGAT
>37367_C_81
TGCAGTAGCTAATGTATATTGTGGATAGCTTGAGGCTATAGTTTTTGTGCAGTTGTTTTGGGCCGCGCCCCCCCTTTTGGGCGCTCTTCA
>37367_T_81
TGCAGTAGCTAATGTATATTGTGGATAGCTTGAGGCTATAGTTTTTGTGCAGTTGTTTTGGGCCGCGCCCCCCCTTTTGGGTGCTCTTCA
>37411_CA_33-80
TGCAGGAGCAGCAGAGATGATTCTGGCAATGTGCTCAAATTATTACGTGAGAAGCGGGACGATCATGGCAATGGATGATTAATAGAGAAT
>37411_CC_33-80
TGCAGGAGCAGCAGAGATGATTCTGGCAATGTGCTCAAATTATTACGTGAGAAGCGGGACGATCATGGCAATGGATGATTCATAGAGAAT
>37411_GC_33-80
TGCAGGAGCAGCAGAGATGATTCTGGCAATGTGGTCAAATTATTACGTGAGAAGCGGGACGATCATGGCAATGGATGATTCATAGAGAAT
>37454_AC_69-70
TGCAGCATCATATTTTAAAACACTGAACTGAATTGATAGGTTTAAAAAATCAGCGTTGGAGTATTTTATACAGGCCAGCTAGGCTTAAAG
>37454_GC_69-70
TGCAGCATCATATTTTAAAACACTGAACTGAATTGATAGGTTTAAAAAATCAGCGTTGGAGTATTTTATGCAGGCCAGCTAGGCTTAAAG
>37454_GT_69-70
TGCAGCATCATATTTTAAAACACTGAACTGAATTGATAGGTTTAAAAAATCAGCGTTGGAGTATTTTATGTAGGCCAGCTAGGCTTAAAG
>37548_AA_47-87
TGCAGAGTCTCTTCTCTGCAATCATTTGAAGCCCGAATATGACAACTATTGCCAACAAAATCCAATTGGTTCATCCCACAAAAAAAAAAA
>37548_AG_47-87
TGCAGAGTCTCTTCTCTGCAATCATTTGAAGCCCGAATATGACAACTATTGCCAACAAAATCCAATTGGTTCATCCCACAAAAAAAAGAA
>37548_TA_47-87
TGCAGAGTCTCTTCTCTGCAATCATTTGAAGCCCGAATATGACAACTTTTGCCAACAAAATCCAATTGGTTCATCCCACAAAAAAAAAAA
>37605_A_89
TGCAGTATGAAAATTGCTAACAAAATAAACATGTGATAAAAGGGAGAAAATTGCATGAAGCAGTTTTCCAAGAATTATAAAAAGAGGAAA
>37605_G_89
TGCAGTATGAAAATTGCTAACAAAATAAACATGTGATAAAAGGGAGAAAATTGCATGAAGCAGTTTTCCAAGAATTATAAAAAGAGGAAG
>37683_AAT_14-24-53
TGCAGTGCCACCAAAATGACCAGTACCAGCAGCATCATTAGGAGTTTTTGGGATCACAGTGCTTAAACCATGATCAAGAACAGGTCCATG
>37683_CAC_14-24-53
TGCAGTGCCACCAACATGACCAGTACCAGCAGCATCATTAGGAGTTTTTGGGACCACAGTGCTTAAACCATGATCAAGAACAGGTCCATG
>37683_CTC_14-24-53
TGCAGTGCCACCAACATGACCAGTTCCAGCAGCATCATTAGGAGTTTTTGGGACCACAGTGCTTAAACCATGATCAAGAACAGGTCCATG
>37871_ACA_13-67-77
TGCAGACAAAACTAAAAGTTACAATGCAGGTAGATAAAAGATGCCTTTATTGCAAGCTCGTAATACACATTCCACCAACCACCCACACAT
>37871_TAA_13-67-77
TGCAGACAAAACTTAAAGTTACAATGCAGGTAGATAAAAGATGCCTTTATTGCAAGCTCGTAATACAAATTCCACCAACCACCCACACAT
>37871_TCA_13-67-77
TGCAGACAAAACTTAAAGTTACAATGCAGGTAGATAAAAGATGCCTTTATTGCAAGCTCGTAATACACATTCCACCAACCACCCACACAT
>37871_TCC_13-67-77
TGCAGACAAAACTTAAAGTTACAATGCAGGTAGATAAAAGATGCCTTTATTGCAAGCTCGTAATACACATTCCACCACCCACCCACACAT
>37925_CCGGT_23-40-64-87-88
TGCAGGCTTGGAACAGGCCGAGCCGCATGTTTAGAGCGGGCATTTTTTTTCCTCCAAAGAGAACGGGCCGGCTACTTGACTTATATAGTT
>37925_TAGGT_23-40-64-87-88
TGCAGGCTTGGAACAGGCCGAGCTGCATGTTTAGAGCGGGAATTTTTTTTCCTCCAAAGAGAACGGGCCGGCTACTTGACTTATATAGTT
>37925_TCAGT_23-40-64-87-88
TGCAGGCTTGGAACAGGCCGAGCTGCATGTTTAGAGCGGGCATTTTTTTTCCTCCAAAGAGAACAGGCCGGCTACTTGACTTATATAGTT
>37925_TCGGT_23-40-64-87-88
TGCAGGCTTGGAACAGGCCGAGCTGCATGTTTAGAGCGGGCATTTTTTTTCCTCCAAAGAGAACGGGCCGGCTACTTGACTTATATAGTT
>37925_TCGTA_23-40-64-87-88
TGCAGGCTTGGAACAGGCCGAGCTGCATGTTTAGAGCGGGCATTTTTTTTCCTCCAAAGAGAACGGGCCGGCTACTTGACTTATATATAT
>37965_CAC_13-67-70
TGCAGCACTTATGCACTATAGCCTTTAACCAAAGGGATAGTTTATGGGCCAGATGGGTGAATGTTCAACTCATCAGAGATAGATGTCTAT
>37965_CAT_13-67-70
TGCAGCACTTATGCACTATAGCCTTTAACCAAAGGGATAGTTTATGGGCCAGATGGGTGAATGTTCAACTTATCAGAGATAGATGTCTAT
>37965_GAC_13-67-70
TGCAGCACTTATGGACTATAGCCTTTAACCAAAGGGATAGTTTATGGGCCAGATGGGTGAATGTTCAACTCATCAGAGATAGATGTCTAT
>37965_GGC_13-67-70
TGCAGCACTTATGGACTATAGCCTTTAACCAAAGGGATAGTTTATGGGCCAGATGGGTGAATGTTCAGCTCATCAGAGATAGATGTCTAT
>37969_A_45
TGCAGGAGTTGGAGGAGGAAGTGTCCAAGAGGTTGAAGTTAAATGATGGAACTTATAAATATACACAGATGATGGTGGTGATCCAATTTT
>37969_T_45
TGCAGGAGTTGGAGGAGGAAGTGTCCAAGAGGTTGAAGTTAAATGTTGGAACTTATAAATATACACAGATGATGGTGGTGATCCAATTTT
>38098_ATT_11-18-79
TGCAGTTGAAAAAACATATTAGAACACATCTCATGGACACAAAGATGAAGGAATGCAAAAAGAAAATGAAAATTACAATTAAAGAAAGAA
>38098_CCT_11-18-79
TGCAGTTGAAACAACATACTAGAACACATCTCATGGACACAAAGATGAAGGAATGCAAAAAGAAAATGAAAATTACAATTAAAGAAAGAA
>38098_CTC_11-18-79
TGCAGTTGAAACAACATATTAGAACACATCTCATGGACACAAAGATGAAGGAATGCAAAAAGAAAATGAAAATTACAATCAAAGAAAGAA
>38098_CTT_11-18-79
TGCAGTTGAAACAACATATTAGAACACATCTCATGGACACAAAGATGAAGGAATGCAAAAAGAAAATGAAAATTACAATTAAAGAAAGAA
>38211_CA_46-78
TGCAGTTAAATTACAACATCAGAGCAATCAAGTTACTCAGTACCAACGCATATTGTCCATGTAAAATCAGAGATAAGAAGATGAAATTTG
>38211_CC_46-78
TGCAGTTAAATTACAACATCAGAGCAATCAAGTTACTCAGTACCAACGCATATTGTCCATGTAAAATCAGAGATAAGACGATGAAATTTG
>38211_TA_46-78
TGCAGTTAAATTACAACATCAGAGCAATCAAGTTACTCAGTACCAATGCATATTGTCCATGTAAAATCAGAGATAAGAAGATGAAATTTG
>38296_CA_45-49
TGCAGATTTTTCATATTGTGTACTACTTTAGATATGCCATATTAGCATTATTGACCAAATTCATTCTGCTTTCTAATGAAATTTTATCAA
>38296_CG_45-49
TGCAGATTTTTCATATTGTGTACTACTTTAGATATGCCATATTAGCATTGTTGACCAAATTCATTCTGCTTTCTAATGAAATTTTATCAA
>38296_TA_45-49
TGCAGATTTTTCATATTGTGTACTACTTTAGATATGCCATATTAGTATTATTGACCAAATTCATTCTGCTTTCTAATGAAATTTTATCAA
>38299_AC_53-63
TGCAGTTGGAGAAGTACTCCCTTAGATTGACAAGAGAGGGAAAAAAATTAATCATTCAGTTTCCTGTCAGCTACTCCAGGAAGTTTGGAA
>38299_GC_53-63
TGCAGTTGGAGAAGTACTCCCTTAGATTGACAAGAGAGGGAAAAAAATTAATCGTTCAGTTTCCTGTCAGCTACTCCAGGAAGTTTGGAA
>38299_GT_53-63
TGCAGTTGGAGAAGTACTCCCTTAGATTGACAAGAGAGGGAAAAAAATTAATCGTTCAGTTTCTTGTCAGCTACTCCAGGAAGTTTGGAA
>38383_GCC_32-38-39
TGCAGGGCTTCAATATGTTACCACTCTGCAACGTCTATCCATTTCAAGGTGTCAAAATTTGATTAGTTTACCAGAGTGGATTTGCAACCT
>38383_GTT_32-38-39
TGCAGGGCTTCAATATGTTACCACTCTGCAACGTCTATTTATTTCAAGGTGTCAAAATTTGATTAGTTTACCAGAGTGGATTTGCAACCT
>38383_TCC_32-38-39
TGCAGGGCTTCAATATGTTACCACTCTGCAACTTCTATCCATTTCAAGGTGTCAAAATTTGATTAGTTTACCAGAGTGGATTTGCAACCT
>38399_C_78
TGCAGAAAAACACATTTGACTAACCACATAACAGATAAACTATGCAGTTAAGCAAATGATAGCAGCTTCAATTCAAGTCAAAAAGATGAG
>38399_T_78
TGCAGAAAAACACATTTGACTAACCACATAACAGATAAACTATGCAGTTAAGCAAATGATAGCAGCTTCAATTCAAGTTAAAAAGATGAG
>38483_C_88
TGCAGCTTGGTTCGGTGACATTAGGTTCGGTCACATTGGGTTTGGTGTACTGTATGACCAGATTTATGCTTGAAAACCTAGCATCAAACA
>38483_T_88
TGCAGCTTGGTTCGGTGACATTAGGTTCGGTCACATTGGGTTTGGTGTACTGTATGACCAGATTTATGCTTGAAAACCTAGCATCAAATA
>38523_CCA_14-56-57
TGCAGTTTTATGTGCGAGAATTTTCATTTAATTATCTTTAAAATATTATATGCAGTCAGATACATATAGGAAAATGAAAGATGTAACTGA
>38523_CCG_14-56-57
TGCAGTTTTATGTGCGAGAATTTTCATTTAATTATCTTTAAAATATTATATGCAGTCGGATACATATAGGAAAATGAAAGATGTAACTGA
>38523_CTG_14-56-57
TGCAGTTTTATGTGCGAGAATTTTCATTTAATTATCTTTAAAATATTATATGCAGTTGGATACATATAGGAAAATGAAAGATGTAACTGA
>38523_TCG_14-56-57
TGCAGTTTTATGTGTGAGAATTTTCATTTAATTATCTTTAAAATATTATATGCAGTCGGATACATATAGGAAAATGAAAGATGTAACTGA
>38533_C_7
TGCAGCTCCTTCTTGTTTCTATTTACGTCATGCTCTGGAAGACCTAGCATTTCTACTTTCTTTAAATTGTTTTGATCATGCAAGAATTAT
>38533_T_7
TGCAGCTTCTTCTTGTTTCTATTTACGTCATGCTCTGGAAGACCTAGCATTTCTACTTTCTTTAAATTGTTTTGATCATGCAAGAATTAT
>38552_CAA_49-52-60
TGCAGCAATCGGTCAAGCACTAAAGTTAAGTGTAACAGTTCATTTAACACTGAAAAAAAGAGGCAATAAGAAGTGCTAGTTCACTGAAAA
>38552_TAA_49-52-60
TGCAGCAATCGGTCAAGCACTAAAGTTAAGTGTAACAGTTCATTTAACATTGAAAAAAAGAGGCAATAAGAAGTGCTAGTTCACTGAAAA
>38552_TAG_49-52-60
TGCAGCAATCGGTCAAGCACTAAAGTTAAGTGTAACAGTTCATTTAACATTGAAAAAAAGGGGCAATAAGAAGTGCTAGTTCACTGAAAA
>38552_TGA_49-52-60
TGCAGCAATCGGTCAAGCACTAAAGTTAAGTGTAACAGTTCATTTAACATTGGAAAAAAGAGGCAATAAGAAGTGCTAGTTCACTGAAAA
>38610_AA_29-49
TGCAGAAGAGTTAGAGAATGGAATATGTGATCGGCATTCATCTTCTACCAAAGTCCCTCTTTTGCAAAACAAAAGTATGGATGTATAGAA
>38610_AG_29-49
TGCAGAAGAGTTAGAGAATGGAATATGTGATCGGCATTCATCTTCTACCGAAGTCCCTCTTTTGCAAAACAAAAGTATGGATGTATAGAA
>38610_GA_29-49
TGCAGAAGAGTTAGAGAATGGAATATGTGGTCGGCATTCATCTTCTACCAAAGTCCCTCTTTTGCAAAACAAAAGTATGGATGTATAGAA
>38658_CAGA_42-47-67-71
TGCAGATTATGCCACAACATAGTTTATTATCCTTACTAGGAACCACTAGTCCTGTAAAATGAGGAGAGGATAAGTTAAAAGAGTTCGCTA
>38658_CAGT_42-47-67-71
TGCAGATTATGCCACAACATAGTTTATTATCCTTACTAGGAACCACTAGTCCTGTAAAATGAGGAGAGGATTAGTTAAAAGAGTTCGCTA
>38658_CATT_42-47-67-71
TGCAGATTATGCCACAACATAGTTTATTATCCTTACTAGGAACCACTAGTCCTGTAAAATGAGGAGATGATTAGTTAAAAGAGTTCGCTA
>38658_CGGA_42-47-67-71
TGCAGATTATGCCACAACATAGTTTATTATCCTTACTAGGAACCACTGGTCCTGTAAAATGAGGAGAGGATAAGTTAAAAGAGTTCGCTA
>38658_TAGT_42-47-67-71
TGCAGATTATGCCACAACATAGTTTATTATCCTTACTAGGAATCACTAGTCCTGTAAAATGAGGAGAGGATTAGTTAAAAGAGTTCGCTA
>38675_CTGA_5-46-49-60
TGCAGCCATTTCCGAGTGAATTATCCCTCTTCCTGCTGTCATCCACTGTGCATTTTCATAATAATAAGAAAGAAAGAACACAAGTCTTCA
>38675_GCAA_5-46-49-60
TGCAGGCATTTCCGAGTGAATTATCCCTCTTCCTGCTGTCATCCACCGTACATTTTCATAATAATAAGAAAGAAAGAACACAAGTCTTCA
>38675_GCGA_5-46-49-60
TGCAGGCATTTCCGAGTGAATTATCCCTCTTCCTGCTGTCATCCACCGTGCATTTTCATAATAATAAGAAAGAAAGAACACAAGTCTTCA
>38675_GTAA_5-46-49-60
TGCAGGCATTTCCGAGTGAATTATCCCTCTTCCTGCTGTCATCCACTGTACATTTTCATAATAATAAGAAAGAAAGAACACAAGTCTTCA
>38675_GTAG_5-46-49-60
TGCAGGCATTTCCGAGTGAATTATCCCTCTTCCTGCTGTCATCCACTGTACATTTTCATAGTAATAAGAAAGAAAGAACACAAGTCTTCA
>38675_GTGA_5-46-49-60
TGCAGGCATTTCCGAGTGAATTATCCCTCTTCCTGCTGTCATCCACTGTGCATTTTCATAATAATAAGAAAGAAAGAACACAAGTCTTCA
>38770_ATT_34-38-82
TGCAGCATAAAGATGATCTTCAACACTCAAAGGAACCTTGTGTAGAGCACAAACGGCAGTATTGATCAAGGGATTCCTTAAATTTTGTGC
>38770_TCT_34-38-82
TGCAGCATAAAGATGATCTTCAACACTCAAAGGATCCTCGTGTAGAGCACAAACGGCAGTATTGATCAAGGGATTCCTTAAATTTTGTGC
>38770_TTA_34-38-82
TGCAGCATAAAGATGATCTTCAACACTCAAAGGATCCTTGTGTAGAGCACAAACGGCAGTATTGATCAAGGGATTCCTTAAAATTTGTGC
>38770_TTT_34-38-82
TGCAGCATAAAGATGATCTTCAACACTCAAAGGATCCTTGTGTAGAGCACAAACGGCAGTATTGATCAAGGGATTCCTTAAATTTTGTGC
>38814_G_10
TGCAGATAATGTCAATCAATGACATGTTTCAATGGACTTCGCTACTTCAAACAAAATTATCAAAAATGGAATACCACCTTCCATACCTTT
>38814_T_10
TGCAGATAATTTCAATCAATGACATGTTTCAATGGACTTCGCTACTTCAAACAAAATTATCAAAAATGGAATACCACCTTCCATACCTTT
>38897_C_10
TGCAGGTGGACGGAGATACAAGTACCAATGATACTGTGGTTGCTTTAGCTAGTGGGCTCTCTGGATCGAATATAATTACTTCTTTGAACA
>38897_T_10
TGCAGGTGGATGGAGATACAAGTACCAATGATACTGTGGTTGCTTTAGCTAGTGGGCTCTCTGGATCGAATATAATTACTTCTTTGAACA
>38914_A_17
TGCAGTGTTAATATGGGACTCTGCAACTTTGGCTTTCGTATCTGAACTGAAAGGCCATCAATATGGTGTGGCATGCATTGCTTTCTCACC
>38914_G_17
TGCAGTGTTAATATGGGGCTCTGCAACTTTGGCTTTCGTATCTGAACTGAAAGGCCATCAATATGGTGTGGCATGCATTGCTTTCTCACC
>38925_AAGT_6-47-62-75
TGCAGAATGTATCTACAAAGCACTGAAACAGCATAACTTACCATGAAAAAAATACTAAAACTGTAACTAATTCCATCTTTCAGATCCGCA
>38925_GAGG_6-47-62-75
TGCAGAGTGTATCTACAAAGCACTGAAACAGCATAACTTACCATGAAAAAAATACTAAAACTGTAACTAATTCCAGCTTTCAGATCCGCA
>38925_GAGT_6-47-62-75
TGCAGAGTGTATCTACAAAGCACTGAAACAGCATAACTTACCATGAAAAAAATACTAAAACTGTAACTAATTCCATCTTTCAGATCCGCA
>38925_GATT_6-47-62-75
TGCAGAGTGTATCTACAAAGCACTGAAACAGCATAACTTACCATGAAAAAAATACTAAAACTTTAACTAATTCCATCTTTCAGATCCGCA
>38925_GCGT_6-47-62-75
TGCAGAGTGTATCTACAAAGCACTGAAACAGCATAACTTACCATGAACAAAATACTAAAACTGTAACTAATTCCATCTTTCAGATCCGCA
>38941_AC_46-59
TGCAGACGACAGATCCACGTGGATTTGAGTGCTGTGATTGGGCAGTAGTAGTGGGCCCTCTTTTAGGGCATCATGTGCTTGTTTCACCAG
>38941_GC_46-59
TGCAGACGACAGATCCACGTGGATTTGAGTGCTGTGATTGGGCAGTGGTAGTGGGCCCTCTTTTAGGGCATCATGTGCTTGTTTCACCAG
>38941_GG_46-59
TGCAGACGACAGATCCACGTGGATTTGAGTGCTGTGATTGGGCAGTGGTAGTGGGCCCTGTTTTAGGGCATCATGTGCTTGTTTCACCAG
>38980_A_86
TGCAGCACTGGACGCCTTCGTCCGTAAAAAGGACTGCAAAATGTATCCAATTTTAAATCAGAAACCACAAAGATTACATGGAGTATATTA
>38980_T_86
TGCAGCACTGGACGCCTTCGTCCGTAAAAAGGACTGCAAAATGTATCCAATTTTAAATCAGAAACCACAAAGATTACATGGAGTATTTTA
>39050_GAGTA_13-27-47-62-82
TGCAGAAGGTTATGGATCATTGCCAATAAAGGTCTTTAGTGATGAGGGGTTTAACAATGAGTTAGTTGCTGCTACGGATAATAGGCGTGC
>39050_GGGTA_13-27-47-62-82
TGCAGAAGGTTATGGATCATTGCCAATGAAGGTCTTTAGTGATGAGGGGTTTAACAATGAGTTAGTTGCTGCTACGGATAATAGGCGTGC
>39050_GGGTC_13-27-47-62-82
TGCAGAAGGTTATGGATCATTGCCAATGAAGGTCTTTAGTGATGAGGGGTTTAACAATGAGTTAGTTGCTGCTACGGATAATCGGCGTGC
>39050_GGTAA_13-27-47-62-82
TGCAGAAGGTTATGGATCATTGCCAATGAAGGTCTTTAGTGATGAGGTGTTTAACAATGAGTAAGTTGCTGCTACGGATAATAGGCGTGC
>39050_GGTTA_13-27-47-62-82
TGCAGAAGGTTATGGATCATTGCCAATGAAGGTCTTTAGTGATGAGGTGTTTAACAATGAGTTAGTTGCTGCTACGGATAATAGGCGTGC
>39050_TGGTC_13-27-47-62-82
TGCAGAAGGTTATTGATCATTGCCAATGAAGGTCTTTAGTGATGAGGGGTTTAACAATGAGTTAGTTGCTGCTACGGATAATCGGCGTGC
>39084_C_38
TGCAGTATATTCACTGTTGGGAAAGAATGATGCTTAAACAAGTTTAACCTTATCTACTTTCCCCCAAGGGACCATGCCTATGACTGACAA
>39084_T_38
TGCAGTATATTCACTGTTGGGAAAGAATGATGCTTAAATAAGTTTAACCTTATCTACTTTCCCCCAAGGGACCATGCCTATGACTGACAA
>39169_AAT_20-23-87
TGCAGCCTTATAATAATAATAATAATCATCATCATCATCATTTGCATACACAATATATACACACACACATCAATAGTGAGGAAAAAATTT
>39169_ACT_20-23-87
TGCAGCCTTATAATAATAATAATCATCATCATCATCATCATTTGCATACACAATATATACACACACACATCAATAGTGAGGAAAAAATTT
>39169_CCA_20-23-87
TGCAGCCTTATAATAATAATCATCATCATCATCATCATCATTTGCATACACAATATATACACACACACATCAATAGTGAGGAAAAAAATT
>39169_CCT_20-23-87
TGCAGCCTTATAATAATAATCATCATCATCATCATCATCATTTGCATACACAATATATACACACACACATCAATAGTGAGGAAAAAATTT
>39289_AG_44-69
TGCAGGCGATTGCTCGTCGGTAGTGGCTGTAAAGCCGCTGCCTTAACGTTCAGGAGGTGGCTGCCATTTGTTCTTCGGTTTCCAATCAGC
>39289_CG_44-69
TGCAGGCGATTGCTCGTCGGTAGTGGCTGTAAAGCCGCTGCCTTCACGTTCAGGAGGTGGCTGCCATTTGTTCTTCGGTTTCCAATCAGC
>39289_CT_44-69
TGCAGGCGATTGCTCGTCGGTAGTGGCTGTAAAGCCGCTGCCTTCACGTTCAGGAGGTGGCTGCCATTTTTTCTTCGGTTTCCAATCAGC
>39429_A_61
TGCAGTAAAATATAGAATTGACATGAATGGAATTTAGGTTAGGCACCAACAAGGCACTGATATAGGAAATACAAACGCTACAACTCCGAA
>39429_G_61
TGCAGTAAAATATAGAATTGACATGAATGGAATTTAGGTTAGGCACCAACAAGGCACTGATGTAGGAAATACAAACGCTACAACTCCGAA
>39512_A_33
TGCAGTGAATCTCTCAGGCTTTTTTAGAAACTCAACCACCTCCATGAAATCCTGCTTTGCTTCATCTACTCCTGCTACATCATCAAACGT
>39512_G_33
TGCAGTGAATCTCTCAGGCTTTTTTAGAAACTCGACCACCTCCATGAAATCCTGCTTTGCTTCATCTACTCCTGCTACATCATCAAACGT
>39544_C_25
TGCAGCATCAATATCCACTATTTGCCCCTTTGGTTTATCAATTAGGCCACAAGCAGCCTGCAATGTGGGATTAAATTAGGAAAAGAGGCA
>39544_T_25
TGCAGCATCAATATCCACTATTTGCTCCTTTGGTTTATCAATTAGGCCACAAGCAGCCTGCAATGTGGGATTAAATTAGGAAAAGAGGCA
>39637_CCA_63-70-85
TGCAGCTGCGAAGCATCTAACCCCCGTCACTCTGGAGCTGGGTGGAAAATGTCCTCTAATACTCGACTCGCTCACAAACCTCTCGAATTT
>39637_CCG_63-70-85
TGCAGCTGCGAAGCATCTAACCCCCGTCACTCTGGAGCTGGGTGGAAAATGTCCTCTAATACTCGACTCGCTCACAAACCTCTCGGATTT
>39637_CGG_63-70-85
TGCAGCTGCGAAGCATCTAACCCCCGTCACTCTGGAGCTGGGTGGAAAATGTCCTCTAATACTCGACTCGGTCACAAACCTCTCGGATTT
>39637_TCG_63-70-85
TGCAGCTGCGAAGCATCTAACCCCCGTCACTCTGGAGCTGGGTGGAAAATGTCCTCTAATACTTGACTCGCTCACAAACCTCTCGGATTT
>39701_AC_45-72
TGCAGAGAAACTAGGTGTGCCAATGGGGTTTAAATTGGTGAGGGGAGCTTATATGTCAAGTGAAAGGCAATTCGCTGCTTCTTTGGGTGT
>39701_AG_45-72
TGCAGAGAAACTAGGTGTGCCAATGGGGTTTAAATTGGTGAGGGGAGCTTATATGTCAAGTGAAAGGCAATTGGCTGCTTCTTTGGGTGT
>39701_CG_45-72
TGCAGAGAAACTAGGTGTGCCAATGGGGTTTAAATTGGTGAGGGGCGCTTATATGTCAAGTGAAAGGCAATTGGCTGCTTCTTTGGGTGT
>39735_CAA_10-60-89
TGCAGCATTGCATCTTGGTTTTGTGCTTTCCTTTACCCAAAAATTGGATGCAGGTACATCAGCACGTAATATGCATTTAAATACATTATA
>39735_CGA_10-60-89
TGCAGCATTGCATCTTGGTTTTGTGCTTTCCTTTACCCAAAAATTGGATGCAGGTACATCGGCACGTAATATGCATTTAAATACATTATA
>39735_CGC_10-60-89
TGCAGCATTGCATCTTGGTTTTGTGCTTTCCTTTACCCAAAAATTGGATGCAGGTACATCGGCACGTAATATGCATTTAAATACATTATC
>39735_GGA_10-60-89
TGCAGCATTGGATCTTGGTTTTGTGCTTTCCTTTACCCAAAAATTGGATGCAGGTACATCGGCACGTAATATGCATTTAAATACATTATA
>39849_AA_18-23
TGCAGTCATAGACATCGTATATGATGTTTTCTTCCAAATTGAAAAGCAGATTTAAGTATGCCCAATAACACTCACTGTAGGCGTTAAAAA
>39849_AT_18-23
TGCAGTCATAGACATCGTATATGTTGTTTTCTTCCAAATTGAAAAGCAGATTTAAGTATGCCCAATAACACTCACTGTAGGCGTTAAAAA
>39849_GT_18-23
TGCAGTCATAGACATCGTGTATGTTGTTTTCTTCCAAATTGAAAAGCAGATTTAAGTATGCCCAATAACACTCACTGTAGGCGTTAAAAA
>39852_A_16
TGCAGCTGCCAAAAACATATTTCTGTTTTTAGAATTCACCAAAAAGTTCTCTTGCGAAAGTGGCAATAAATAGATAAATGAAACATTATC
>39852_G_16
TGCAGCTGCCAAAAACGTATTTCTGTTTTTAGAATTCACCAAAAAGTTCTCTTGCGAAAGTGGCAATAAATAGATAAATGAAACATTATC
>39876_GAGT_37-79-87-88
TGCAGCAGAAAATTAAGGTTCTTACGAATGGTTACCAGGTATGCTACAAAATTCTTGTTTAATTTTATTTAATTAGACCAATTTACCGTT
>39876_GCCA_37-79-87-88
TGCAGCAGAAAATTAAGGTTCTTACGAATGGTTACCAGGTATGCTACAAAATTCTTGTTTAATTTTATTTAATTAGACCCATTTACCCAT
>39876_GCGT_37-79-87-88
TGCAGCAGAAAATTAAGGTTCTTACGAATGGTTACCAGGTATGCTACAAAATTCTTGTTTAATTTTATTTAATTAGACCCATTTACCGTT
>39876_TCGT_37-79-87-88
TGCAGCAGAAAATTAAGGTTCTTACGAATGGTTACCATGTATGCTACAAAATTCTTGTTTAATTTTATTTAATTAGACCCATTTACCGTT
>39923_CA_17-68
TGCAGAAAGACCCATGACGACCATCCAACAGTTCTTGTGCAATATATAGCAGCAAAGGGAAAAGAAAAATATAATATAATCTATCATCTT
>39923_CT_17-68
TGCAGAAAGACCCATGACGACCATCCAACAGTTCTTGTGCAATATATAGCAGCAAAGGGAAAAGAAAATTATAATATAATCTATCATCTT
>39923_GA_17-68
TGCAGAAAGACCCATGAGGACCATCCAACAGTTCTTGTGCAATATATAGCAGCAAAGGGAAAAGAAAAATATAATATAATCTATCATCTT
>40055_AC_47-80
TGCAGAAGATTATCTTTCTGTTGAAAGAGAGTAGAGTTCTGATCTTCACCGTGTTTCGTATCCATTGATTCATTGTTTCCCTCACTTTTT
>40055_GC_47-80
TGCAGAAGATTATCTTTCTGTTGAAAGAGAGTAGAGTTCTGATCTTCGCCGTGTTTCGTATCCATTGATTCATTGTTTCCCTCACTTTTT
>40055_GG_47-80
TGCAGAAGATTATCTTTCTGTTGAAAGAGAGTAGAGTTCTGATCTTCGCCGTGTTTCGTATCCATTGATTCATTGTTTCCGTCACTTTTT
>40108_GACAG_26-27-32-36-52
TGCAGAATAGAGGTGGTCTTTGTCTAGAAGGACGAGACATTAGTCATGCAAAGGAAGTCAGAATATACGATAACTTAACAAACTTATAAA
>40108_GATAG_26-27-32-36-52
TGCAGAATAGAGGTGGTCTTTGTCTAGAAGGATGAGACATTAGTCATGCAAAGGAAGTCAGAATATACGATAACTTAACAAACTTATAAA
>40108_GATAT_26-27-32-36-52
TGCAGAATAGAGGTGGTCTTTGTCTAGAAGGATGAGACATTAGTCATGCAAATGAAGTCAGAATATACGATAACTTAACAAACTTATAAA
>40108_GATCT_26-27-32-36-52
TGCAGAATAGAGGTGGTCTTTGTCTAGAAGGATGAGCCATTAGTCATGCAAATGAAGTCAGAATATACGATAACTTAACAAACTTATAAA
>40108_GGTAG_26-27-32-36-52
TGCAGAATAGAGGTGGTCTTTGTCTAGGAGGATGAGACATTAGTCATGCAAAGGAAGTCAGAATATACGATAACTTAACAAACTTATAAA
>40108_TATAG_26-27-32-36-52
TGCAGAATAGAGGTGGTCTTTGTCTATAAGGATGAGACATTAGTCATGCAAAGGAAGTCAGAATATACGATAACTTAACAAACTTATAAA
>40138_A_47
TGCAGGCTGTAGTTAGTTTTGTCACTATGCAGCTTCAGCTTTGCACCATCTTCTTCACATTCTCTCTGGGCACCAGAACACATTATTTTG
>40138_G_47
TGCAGGCTGTAGTTAGTTTTGTCACTATGCAGCTTCAGCTTTGCACCGTCTTCTTCACATTCTCTCTGGGCACCAGAACACATTATTTTG
>40206_GT_61-70
TGCAGACCAGAGATTGGTGCAGATTATTCTGTCATCAGGGACCCAATGAGCATAAACATCTGTCAATGCTTTGATTGCCTTTTGCCCATC
>40206_TA_61-70
TGCAGACCAGAGATTGGTGCAGATTATTCTGTCATCAGGGACCCAATGAGCATAAACATCTTTCAATGCTATGATTGCCTTTTGCCCATC
>40206_TT_61-70
TGCAGACCAGAGATTGGTGCAGATTATTCTGTCATCAGGGACCCAATGAGCATAAACATCTTTCAATGCTTTGATTGCCTTTTGCCCATC
>40228_CACCC_23-32-40-70-78
TGCAGTGGTCCTTGATGGCACTTCCTTAAACAACACTGAACCCGCACCAATTTTTGGATGCCTATCCCCACGTCTTACCAGTCCCACCCA
>40228_CCCCC_23-32-40-70-78
TGCAGTGGTCCTTGATGGCACTTCCTTAAACACCACTGAACCCGCACCAATTTTTGGATGCCTATCCCCACGTCTTACCAGTCCCACCCA
>40228_CCCCT_23-32-40-70-78
TGCAGTGGTCCTTGATGGCACTTCCTTAAACACCACTGAACCCGCACCAATTTTTGGATGCCTATCCCCACGTCTTACTAGTCCCACCCA
>40228_TCCAT_23-32-40-70-78
TGCAGTGGTCCTTGATGGCACTTTCTTAAACACCACTGAACCCGCACCAATTTTTGGATGCCTATCCCCAAGTCTTACTAGTCCCACCCA
>40228_TCCCC_23-32-40-70-78
TGCAGTGGTCCTTGATGGCACTTTCTTAAACACCACTGAACCCGCACCAATTTTTGGATGCCTATCCCCACGTCTTACCAGTCCCACCCA
>40228_TCCCT_23-32-40-70-78
TGCAGTGGTCCTTGATGGCACTTTCTTAAACACCACTGAACCCGCACCAATTTTTGGATGCCTATCCCCACGTCTTACTAGTCCCACCCA
>40228_TCGCT_23-32-40-70-78
TGCAGTGGTCCTTGATGGCACTTTCTTAAACACCACTGAAGCCGCACCAATTTTTGGATGCCTATCCCCACGTCTTACTAGTCCCACCCA
>40271_CAC_74-78-88
TGCAGCAGCACGCTGATGAGATATAACCTATAGATACAAATCTGAGGGGTTAAAATTTTCCTAGGAAAATTCTGCGTCAGGAAATAAACT
>40271_CGA_74-78-88
TGCAGCAGCACGCTGATGAGATATAACCTATAGATACAAATCTGAGGGGTTAAAATTTTCCTAGGAAAATTCTGCGTCGGGAAATAAAAT
>40271_CGC_74-78-88
TGCAGCAGCACGCTGATGAGATATAACCTATAGATACAAATCTGAGGGGTTAAAATTTTCCTAGGAAAATTCTGCGTCGGGAAATAAACT
>40271_GAC_74-78-88
TGCAGCAGCACGCTGATGAGATATAACCTATAGATACAAATCTGAGGGGTTAAAATTTTCCTAGGAAAATTCTGGGTCAGGAAATAAACT
>40278_CACGAT_16-35-59-69-71-73
TGCAGAAAATGAATAACATACTCACTTGGTCTGTCAACATACTCACATCACGATCGAAGCTCGGAGCCTGTATTGCAATAGCCGAAGAAG
>40278_CACGTA_16-35-59-69-71-73
TGCAGAAAATGAATAACATACTCACTTGGTCTGTCAACATACTCACATCACGATCGAAGCTCGGAGCCTGTTTAGCAATAGCCGAAGAAG
>40278_CACGTT_16-35-59-69-71-73
TGCAGAAAATGAATAACATACTCACTTGGTCTGTCAACATACTCACATCACGATCGAAGCTCGGAGCCTGTTTTGCAATAGCCGAAGAAG
>40278_CAGGTT_16-35-59-69-71-73
TGCAGAAAATGAATAACATACTCACTTGGTCTGTCAACATACTCACATCACGATCGAAGGTCGGAGCCTGTTTTGCAATAGCCGAAGAAG
>40278_CCCATT_16-35-59-69-71-73
TGCAGAAAATGAATAACATACTCACTTGGTCTGTCCACATACTCACATCACGATCGAAGCTCGGAGCCTATTTTGCAATAGCCGAAGAAG
>40278_TACGTT_16-35-59-69-71-73
TGCAGAAAATGAATAATATACTCACTTGGTCTGTCAACATACTCACATCACGATCGAAGCTCGGAGCCTGTTTTGCAATAGCCGAAGAAG
>40397_ACAA_7-23-77-87
TGCAGTTATGACCAGTAAAACAGCTCAGGCCTTCATGGTATGTAATAACTAAAACAACAATTCATTTTAAAGAAAACAGAGTGACAAAAA
>40397_TAAA_7-23-77-87
TGCAGTTTTGACCAGTAAAACAGATCAGGCCTTCATGGTATGTAATAACTAAAACAACAATTCATTTTAAAGAAAACAGAGTGACAAAAA
>40397_TCAA_7-23-77-87
TGCAGTTTTGACCAGTAAAACAGCTCAGGCCTTCATGGTATGTAATAACTAAAACAACAATTCATTTTAAAGAAAACAGAGTGACAAAAA
>40397_TCAT_7-23-77-87
TGCAGTTTTGACCAGTAAAACAGCTCAGGCCTTCATGGTATGTAATAACTAAAACAACAATTCATTTTAAAGAAAACAGAGTGACAATAA
>40397_TCCA_7-23-77-87
TGCAGTTTTGACCAGTAAAACAGCTCAGGCCTTCATGGTATGTAATAACTAAAACAACAATTCATTTTAAAGAAAACCGAGTGACAAAAA
>40476_C_68
TGCAGCATTTTCTTTGGCAGACCTAGAAACTGTGACTCTGATTTAACAGACAGATCTGGACCTCTAAACTCTCCATGGCAGGGAGCACGG
>40476_T_68
TGCAGCATTTTCTTTGGCAGACCTAGAAACTGTGACTCTGATTTAACAGACAGATCTGGACCTCTAAATTCTCCATGGCAGGGAGCACGG
>40510_AAG_6-47-67
TGCAGTATTGTATAAAGTCATAAATATATAGTTGAGTGGACTGACTAAATATATGTGAGTATTTAAGGTTGATTGGTGATAAAATGAAGC
>40510_ATA_6-47-67
TGCAGTATTGTATAAAGTCATAAATATATAGTTGAGTGGACTGACTATATATATGTGAGTATTTAAGATTGATTGGTGATAAAATGAAGC
>40510_CTA_6-47-67
TGCAGTCTTGTATAAAGTCATAAATATATAGTTGAGTGGACTGACTATATATATGTGAGTATTTAAGATTGATTGGTGATAAAATGAAGC
>40529_ACCG_7-49-58-78
TGCAGATATAGATTGCTGGTGGACATCAGCATATGGTAGTTACATAATTCTTTCTGAACCTAGTTTAGCTGAGCCATTGCTTGCTTGACC
>40529_AGAG_7-49-58-78
TGCAGATATAGATTGCTGGTGGACATCAGCATATGGTAGTTACATAATTGTTTCTGAAACTAGTTTAGCTGAGCCATTGCTTGCTTGACC
>40529_AGCA_7-49-58-78
TGCAGATATAGATTGCTGGTGGACATCAGCATATGGTAGTTACATAATTGTTTCTGAACCTAGTTTAGCTGAGCCATTACTTGCTTGACC
>40529_AGCG_7-49-58-78
TGCAGATATAGATTGCTGGTGGACATCAGCATATGGTAGTTACATAATTGTTTCTGAACCTAGTTTAGCTGAGCCATTGCTTGCTTGACC
>40529_TGCG_7-49-58-78
TGCAGATTTAGATTGCTGGTGGACATCAGCATATGGTAGTTACATAATTGTTTCTGAACCTAGTTTAGCTGAGCCATTGCTTGCTTGACC
>40566_CA_27-53
TGCAGATAGTTTTATGGACAACCATAGCAGCTCTGGACACGAGCTTGGGAATAATTCCCACCAAGATTTTTCAAATAAACTCAGACTAGA
>40566_CT_27-53
TGCAGATAGTTTTATGGACAACCATAGCAGCTCTGGACACGAGCTTGGGAATATTTCCCACCAAGATTTTTCAAATAAACTCAGACTAGA
>40566_TT_27-53
TGCAGATAGTTTTATGGACAACCATAGTAGCTCTGGACACGAGCTTGGGAATATTTCCCACCAAGATTTTTCAAATAAACTCAGACTAGA
>40613_ACC_29-46-52
TGCAGGTACTCGCTGCCTTGGCAGAAACAATGAAAAAGGGTACTAGCTTTGGCGCTCCGTGTCTTCTTGAAAATGTACTGGCCAAGATGG
>40613_ACT_29-46-52
TGCAGGTACTCGCTGCCTTGGCAGAAACAATGAAAAAGGGTACTAGCTTTGGTGCTCCGTGTCTTCTTGAAAATGTACTGGCCAAGATGG
>40613_AGC_29-46-52
TGCAGGTACTCGCTGCCTTGGCAGAAACAATGAAAAAGGGTACTAGGTTTGGCGCTCCGTGTCTTCTTGAAAATGTACTGGCCAAGATGG
>40613_GCT_29-46-52
TGCAGGTACTCGCTGCCTTGGCAGAAACAGTGAAAAAGGGTACTAGCTTTGGTGCTCCGTGTCTTCTTGAAAATGTACTGGCCAAGATGG
>40614_ATG_25-51-82
TGCAGGATGCATTAAATAATGATTCAAAATGACCTAAAGACATATACAATCTATAAATAATGCAACAATTCTCATTGATAATGCAACCTT
>40614_GCA_25-51-82
TGCAGGATGCATTAAATAATGATTCGAAATGACCTAAAGACATATACAATCCATAAATAATGCAACAATTCTCATTGATAATACAACCTT
>40614_GTG_25-51-82
TGCAGGATGCATTAAATAATGATTCGAAATGACCTAAAGACATATACAATCTATAAATAATGCAACAATTCTCATTGATAATGCAACCTT
>40622_AACG_51-69-78-87
TGCAGAAGTCATCATCAGAACTAAATCTCGAACCACATCATGCATCTTTACATGTTTTTCATCCTCACAATTCTCCAACAGAGATGCGCC
>40622_AATG_51-69-78-87
TGCAGAAGTCATCATCAGAACTAAATCTCGAACCACATCATGCATCTTTACATGTTTTTCATCCTCACAATTCTCCAATAGAGATGCGCC
>40622_ACCA_51-69-78-87
TGCAGAAGTCATCATCAGAACTAAATCTCGAACCACATCATGCATCTTTACATGTTTTTCATCCTCACACTTCTCCAACAGAGATGCACC
>40622_TCCA_51-69-78-87
TGCAGAAGTCATCATCAGAACTAAATCTCGAACCACATCATGCATCTTTACTTGTTTTTCATCCTCACACTTCTCCAACAGAGATGCACC
>40640_AA_29-51
TGCAGAGAGAGCGAGTGTGTGGTTTTAGAAAGAGGGAGAGATGGAGAGGAAAATGTTAGTGAAAATGGGGACAAAGACTGCTGTTAGGGT
>40640_GA_29-51
TGCAGAGAGAGCGAGTGTGTGGTTTTAGAGAGAGGGAGAGATGGAGAGGAAAATGTTAGTGAAAATGGGGACAAAGACTGCTGTTAGGGT
>40640_GG_29-51
TGCAGAGAGAGCGAGTGTGTGGTTTTAGAGAGAGGGAGAGATGGAGAGGAAGATGTTAGTGAAAATGGGGACAAAGACTGCTGTTAGGGT
>40693_ATG_42-63-84
TGCAGCAGTTGCAGCTGCTGCCGCAGCTGCTGCAACGGCAGCAGCAGATGCTGCTGCATTGGGTGTTGAAGGAGGCACCTGACTGGACTG
>40693_GGA_42-63-84
TGCAGCAGTTGCAGCTGCTGCCGCAGCTGCTGCAACGGCAGCGGCAGATGCTGCTGCATTGGGGGTTGAAGGAGGCACCTGACTAGACTG
>40693_GGG_42-63-84
TGCAGCAGTTGCAGCTGCTGCCGCAGCTGCTGCAACGGCAGCGGCAGATGCTGCTGCATTGGGGGTTGAAGGAGGCACCTGACTGGACTG
>40693_GTA_42-63-84
TGCAGCAGTTGCAGCTGCTGCCGCAGCTGCTGCAACGGCAGCGGCAGATGCTGCTGCATTGGGTGTTGAAGGAGGCACCTGACTAGACTG
>40693_GTG_42-63-84
TGCAGCAGTTGCAGCTGCTGCCGCAGCTGCTGCAACGGCAGCGGCAGATGCTGCTGCATTGGGTGTTGAAGGAGGCACCTGACTGGACTG
>40814_GA_25-45
TGCAGAGTTTGGCCTGTGTTAAGGGGAAGAATGTTCTGCGAAAAGAACCCATGAGCAAGAACATTGCTGAGAATGATACATTTTTAGTAA
>40814_GT_25-45
TGCAGAGTTTGGCCTGTGTTAAGGGGAAGAATGTTCTGCGAAAAGTACCCATGAGCAAGAACATTGCTGAGAATGATACATTTTTAGTAA
>40814_TA_25-45
TGCAGAGTTTGGCCTGTGTTAAGGGTAAGAATGTTCTGCGAAAAGAACCCATGAGCAAGAACATTGCTGAGAATGATACATTTTTAGTAA
>41016_CA_26-57
TGCAGAACCACCACTGCAACTGCCAACGGCCATAGCCACCACCACCGTCGGCATTCCAAACTTCACCACCACGCAGAGAGAGAGAGCGGA
>41016_CC_26-57
TGCAGAACCACCACTGCAACTGCCAACGGCCATAGCCACCACCACCGTCGGCATTCCCAACTTCACCACCACGCAGAGAGAGAGAGCGGA
>41016_TC_26-57
TGCAGAACCACCACTGCAACTGCCAATGGCCATAGCCACCACCACCGTCGGCATTCCCAACTTCACCACCACGCAGAGAGAGAGAGCGGA
>41117_AT_19-54
TGCAGATGTGATCGAAGACAATAATCTGAAATTACCATCAGAGATTGTCATCCGTGACCAAGACAGCAAGACATGGATCTCAAAAGTAGT
>41117_CC_19-54
TGCAGATGTGATCGAAGACCATAATCTGAAATTACCATCAGAGATTGTCATCCGCGACCAAGACAGCAAGACATGGATCTCAAAAGTAGT
>41117_CT_19-54
TGCAGATGTGATCGAAGACCATAATCTGAAATTACCATCAGAGATTGTCATCCGTGACCAAGACAGCAAGACATGGATCTCAAAAGTAGT
>41122_AC_41-50
TGCAGTTGTGAAGACAATCTCTCTATACTCTTGCTCTAGCTATAGTCTACCATTATTCCAAAATAATGGTGCAGTTGGTAAAAGCTTTTT
>41122_AG_41-50
TGCAGTTGTGAAGACAATCTCTCTATACTCTTGCTCTAGCTATAGTCTACGATTATTCCAAAATAATGGTGCAGTTGGTAAAAGCTTTTT
>41122_GC_41-50
TGCAGTTGTGAAGACAATCTCTCTATACTCTTGCTCTAGCTGTAGTCTACCATTATTCCAAAATAATGGTGCAGTTGGTAAAAGCTTTTT
>41389_A_82
TGCAGAGACCATGAGAGGAGGTAGAGCTAAATCCATGGTTTCTGATTATGTTTTTTCTGTTCATTGTTGTTTTTGTGATTTTAGGTTTGT
>41389_G_82
TGCAGAGACCATGAGAGGAGGTAGAGCTAAATCCATGGTTTCTGATTATGTTTTTTCTGTTCATTGTTGTTTTTGTGATTTTGGGTTTGT
>41412_AC_20-65
TGCAGTTTCACATCAGTCTCAGTTGTCTATACTCCTAGAAGCAAAGATTGTATTCCTTCGGCTTACTGATGCAGTGAAGGTACCAAAAAT
>41412_AG_20-65
TGCAGTTTCACATCAGTCTCAGTTGTCTATACTCCTAGAAGCAAAGATTGTATTCCTTCGGCTTAGTGATGCAGTGAAGGTACCAAAAAT
>41412_CG_20-65
TGCAGTTTCACATCAGTCTCCGTTGTCTATACTCCTAGAAGCAAAGATTGTATTCCTTCGGCTTAGTGATGCAGTGAAGGTACCAAAAAT
>41501_AGC_9-85-89
TGCAGCGATAGCCTCCTAGTCAAAAAACTTGACTTAATCTACAGTGCAAACGATGGGGAGGAGAGAAGGCATTGTATACATATGGGGGTC
>41501_CAC_9-85-89
TGCAGCGATCGCCTCCTAGTCAAAAAACTTGACTTAATCTACAGTGCAAACGATGGGGAGGAGAGAAGGCATTGTATACATATGGAGGTC
>41501_CGC_9-85-89
TGCAGCGATCGCCTCCTAGTCAAAAAACTTGACTTAATCTACAGTGCAAACGATGGGGAGGAGAGAAGGCATTGTATACATATGGGGGTC
>41501_CGG_9-85-89
TGCAGCGATCGCCTCCTAGTCAAAAAACTTGACTTAATCTACAGTGCAAACGATGGGGAGGAGAGAAGGCATTGTATACATATGGGGGTG
>41542_GA_19-23
TGCAGATTTGACTACCCTTGCCAATACTGACTAGAGTGAGATTAATTATTTAATAGTTGGAAAAAAAAAACAAGCAAATAATTATTTAAT
>41542_TA_19-23
TGCAGATTTGACTACCCTTTCCAATACTGACTAGAGTGAGATTAATTATTTAATAGTTGGAAAAAAAAAACAAGCAAATAATTATTTAAT
>41542_TG_19-23
TGCAGATTTGACTACCCTTTCCAGTACTGACTAGAGTGAGATTAATTATTTAATAGTTGGAAAAAAAAAACAAGCAAATAATTATTTAAT
>41543_AA_64-85
TGCAGGACTTGTAGTCTGGATACACCACAGAGTGCATCATTATACATAAATGACTGAGCTGTAAAGTTCTTGAAACATCCTCCTGAAGGA
>41543_AT_64-85
TGCAGGACTTGTAGTCTGGATACACCACAGAGTGCATCATTATACATAAATGACTGAGCTGTAAAGTTCTTGAAACATCCTCCTGTAGGA
>41543_GT_64-85
TGCAGGACTTGTAGTCTGGATACACCACAGAGTGCATCATTATACATAAATGACTGAGCTGTAAGGTTCTTGAAACATCCTCCTGTAGGA
>41581_AATTA_19-37-38-45-84
TGCAGAGATGATTCTGGCAATGTGCTCAAATTATTACATGAGAAGTGGGATGATCTCAGCAATGAATGATTCACAGAGAGTGCAATTTGA
>41581_AGCCA_19-37-38-45-84
TGCAGAGATGATTCTGGCAATGTGCTCAAATTATTACGCGAGAAGCGGGATGATCTCAGCAATGAATGATTCACAGAGAGTGCAATTTGA
>41581_AGTCA_19-37-38-45-84
TGCAGAGATGATTCTGGCAATGTGCTCAAATTATTACGTGAGAAGCGGGATGATCTCAGCAATGAATGATTCACAGAGAGTGCAATTTGA
>41581_AGTCC_19-37-38-45-84
TGCAGAGATGATTCTGGCAATGTGCTCAAATTATTACGTGAGAAGCGGGATGATCTCAGCAATGAATGATTCACAGAGAGTGCACTTTGA
>41581_GGTCA_19-37-38-45-84
TGCAGAGATGATTCTGGCAGTGTGCTCAAATTATTACGTGAGAAGCGGGATGATCTCAGCAATGAATGATTCACAGAGAGTGCAATTTGA
>41669_CGC_54-61-68
TGCAGACAACAAATTGGATACGTAATTCCATAGAACACCCTTTACATTTTTAACCATATATGGAGGTACAACTCGAGCGAGTTGGGTGGG
>41669_CGT_54-61-68
TGCAGACAACAAATTGGATACGTAATTCCATAGAACACCCTTTACATTTTTAACCATATATGGAGGTATAACTCGAGCGAGTTGGGTGGG
>41669_TAC_54-61-68
TGCAGACAACAAATTGGATACGTAATTCCATAGAACACCCTTTACATTTTTAACTATATATAGAGGTACAACTCGAGCGAGTTGGGTGGG
>41742_C_38
TGCAGTTGGATCCTATCTTCTACATATTTGTGTTCATGCTTGCGTATATATAACTAAGGTCAAGGTTTCCTTTGAGAAACTAATTGGAGA
>41742_G_38
TGCAGTTGGATCCTATCTTCTACATATTTGTGTTCATGGTTGCGTATATATAACTAAGGTCAAGGTTTCCTTTGAGAAACTAATTGGAGA
>41969_A_5
TGCAGAATTTTTCTCACGATCAGCATATTTAGTCGCCCCCATTCCGCTCTTTGTGATGTGGTTTGGTTTCTTAACCTTTGGGTTTTGGAT
>41969_G_5
TGCAGGATTTTTCTCACGATCAGCATATTTAGTCGCCCCCATTCCGCTCTTTGTGATGTGGTTTGGTTTCTTAACCTTTGGGTTTTGGAT
>42106_C_28
TGCAGAAAGTGTTGAAGCAGAGTGATGTCGGTAATCTAGGTCGTTGGGCTGATATATGAAACTTATACCAATCGAAATAGACTTCATGCT
>42106_T_28
TGCAGAAAGTGTTGAAGCAGAGTGATGTTGGTAATCTAGGTCGTTGGGCTGATATATGAAACTTATACCAATCGAAATAGACTTCATGCT
>42113_A_72
TGCAGCCCTGAGAAAATTCGTGACAAGTTGTGCTGCAAAGGAGGAAAGTCAATTAAGAGTATCGAGATCGAAAAGCCCGAGAAGAAGAAG
>42113_G_72
TGCAGCCCTGAGAAAATTCGTGACAAGTTGTGCTGCAAAGGAGGAAAGTCAATTAAGAGTATCGAGATCGAAGAGCCCGAGAAGAAGAAG
>42196_A_51
TGCAGGCTAGTCCTAAAGCAAGTATTTCTCACAATGTTTTTTTCCCCCCTTATATTCCAAGTTCAAACATGGACATTTCCACTCAACTTT
>42196_C_51
TGCAGGCTAGTCCTAAAGCAAGTATTTCTCACAATGTTTTTTTCCCCCCTTCTATTCCAAGTTCAAACATGGACATTTCCACTCAACTTT
>42199_A_60
TGCAGAATCCAAGCTTCTTGTTTGCAAAAACAATGAATTATTGCAGTCTCAGACCACCAAATCCCAACCTCCTAATGGAGAGTCCATGCC
>42199_G_60
TGCAGAATCCAAGCTTCTTGTTTGCAAAAACAATGAATTATTGCAGTCTCAGACCACCAAGTCCCAACCTCCTAATGGAGAGTCCATGCC
>42249_C_28
TGCAGTCGAAATCAAAGATATTTAAGTACCAATTACAAATTCGAGCCTGAATTACAGTTACCAAGGTTGAAGCTTTATACCAGTGGCTGA
>42249_G_28
TGCAGTCGAAATCAAAGATATTTAAGTAGCAATTACAAATTCGAGCCTGAATTACAGTTACCAAGGTTGAAGCTTTATACCAGTGGCTGA
>42321_CG_6-67
TGCAGTCGTGGAAAAATATGTCTCCTCTATCCTTTTTAACTTCCCTTCCACCACACATGCCATTCGTGCAACTCCAATTCCTACCACCAT
>42321_TG_6-67
TGCAGTTGTGGAAAAATATGTCTCCTCTATCCTTTTTAACTTCCCTTCCACCACACATGCCATTCGTGCAACTCCAATTCCTACCACCAT
>42321_TT_6-67
TGCAGTTGTGGAAAAATATGTCTCCTCTATCCTTTTTAACTTCCCTTCCACCACACATGCCATTCGTTCAACTCCAATTCCTACCACCAT
>42328_CC_5-30
TGCAGCGACAATGGGGGCGACCTCCAGAGGCGGCTGTTGGTTCTATGGTGGTTAAGATGAGAAATCAACTGCATCTTTATTTCTCTTACA
>42328_CT_5-30
TGCAGCGACAATGGGGGCGACCTCCAGAGGTGGCTGTTGGTTCTATGGTGGTTAAGATGAGAAATCAACTGCATCTTTATTTCTCTTACA
>42328_TC_5-30
TGCAGTGACAATGGGGGCGACCTCCAGAGGCGGCTGTTGGTTCTATGGTGGTTAAGATGAGAAATCAACTGCATCTTTATTTCTCTTACA
>42352_AGCC_21-25-37-51
TGCAGCGAAAGAGGCTCAGTTATTGGATTCTATAGCTCGTGATGACACGTTCGACGAAGAAAAGATCATTGGCTGCGTGTATCTAATGGC
>42352_AGCT_21-25-37-51
TGCAGCGAAAGAGGCTCAGTTATTGGATTCTATAGCTCGTGATGACACGTTTGACGAAGAAAAGATCATTGGCTGCGTGTATCTAATGGC
>42352_ATCC_21-25-37-51
TGCAGCGAAAGAGGCTCAGTTATTGTATTCTATAGCTCGTGATGACACGTTCGACGAAGAAAAGATCATTGGCTGCGTGTATCTAATGGC
>42352_GGAC_21-25-37-51
TGCAGCGAAAGAGGCTCAGTTGTTGGATTCTATAGCTAGTGATGACACGTTCGACGAAGAAAAGATCATTGGCTGCGTGTATCTAATGGC
>42367_A_43
TGCAGAACTGGTTCAATCCTGGACTGGTTTCAGAAATTAACTTAAATAGTTCTGAATCTGTAACCAAACAGGGCTTAGCTGAAATATATA
>42367_G_43
TGCAGAACTGGTTCAATCCTGGACTGGTTTCAGAAATTAACTTGAATAGTTCTGAATCTGTAACCAAACAGGGCTTAGCTGAAATATATA
>42454_CA_25-62
TGCAGTGAGAACATTGGTGGGCCATCGTTTCCCTTGGTTCCTCTACCGTCGGTCCAGTCCTGATAAAGACCGCAACTGAACATGTGTAGT
>42454_CC_25-62
TGCAGTGAGAACATTGGTGGGCCATCGTTTCCCTTGGTTCCTCTACCGTCGGTCCAGTCCTGCTAAAGACCGCAACTGAACATGTGTAGT
>42454_TA_25-62
TGCAGTGAGAACATTGGTGGGCCATTGTTTCCCTTGGTTCCTCTACCGTCGGTCCAGTCCTGATAAAGACCGCAACTGAACATGTGTAGT
>42460_CGC_9-36-44
TGCAGTTGACCTATCTACACTTCCTTTAATACTGAAGGTTCAAACTGATTCTTCTGTTTTATTTTTAACGTAATCTTAGTTTTCATTTTC
>42460_GAC_9-36-44
TGCAGTTGAGCTATCTACACTTCCTTTAATACTGAAAGTTCAAACTGATTCTTCTGTTTTATTTTTAACGTAATCTTAGTTTTCATTTTC
>42460_GAT_9-36-44
TGCAGTTGAGCTATCTACACTTCCTTTAATACTGAAAGTTCAAATTGATTCTTCTGTTTTATTTTTAACGTAATCTTAGTTTTCATTTTC
>42460_GGC_9-36-44
TGCAGTTGAGCTATCTACACTTCCTTTAATACTGAAGGTTCAAACTGATTCTTCTGTTTTATTTTTAACGTAATCTTAGTTTTCATTTTC
>42521_AC_42-51
TGCAGTCAAACATTATTACATGGTTAGTGGCTCAACCTTTATAGAACAAAACTAAAGTACAGTGGCATGCATGACCATGAAAAATCCAGC
>42521_GT_42-51
TGCAGTCAAACATTATTACATGGTTAGTGGCTCAACCTTTATGGAACAAAATTAAAGTACAGTGGCATGCATGACCATGAAAAATCCAGC
>42526_AGGG_49-65-71-78
TGCAGAAAAAGGTTACTACAATGGGAAACCATGTTTGAAAGAAATCATTACATGATTGATGGCACGATTGAGTGACACGTAAACAAGTGT
>42526_ATTG_49-65-71-78
TGCAGAAAAAGGTTACTACAATGGGAAACCATGTTTGAAAGAAATCATTACATGATTGATGGCACTATTGATTGACACGTAAACAAGTGT
>42526_ATTT_49-65-71-78
TGCAGAAAAAGGTTACTACAATGGGAAACCATGTTTGAAAGAAATCATTACATGATTGATGGCACTATTGATTGACACTTAAACAAGTGT
>42526_TTTG_49-65-71-78
TGCAGAAAAAGGTTACTACAATGGGAAACCATGTTTGAAAGAAATCATTTCATGATTGATGGCACTATTGATTGACACGTAAACAAGTGT
>42544_C_50
TGCAGCCCTTCTTCCCATTGATGGCGCCTGATTCAAATATAAAAGAACAACGAAAAACTCGGAGCCAAGCCAGCAATAGAATATAGGACT
>42544_T_50
TGCAGCCCTTCTTCCCATTGATGGCGCCTGATTCAAATATAAAAGAACAATGAAAAACTCGGAGCCAAGCCAGCAATAGAATATAGGACT
>42547_C_65
TGCAGCTTGGTTCGGTACCCAATTCTTTAGCAATCCTCATAGCGACCCAACATCTGATCTTTTCTCGATTCTTGAATTCTCTTAAGAAAC
>42547_T_65
TGCAGCTTGGTTCGGTACCCAATTCTTTAGCAATCCTCATAGCGACCCAACATCTGATCTTTTCTTGATTCTTGAATTCTCTTAAGAAAC
>42578_CCC_12-30-51
TGCAGCTGCGGCCCGAAATGTAAATGCATACGGGCAGAAGGAAGAAGGGCCCAGCAGATGGCAGGAGAGGAAGGAGGCGAAGCGACAGAT
>42578_CCT_12-30-51
TGCAGCTGCGGCCCGAAATGTAAATGCATACGGGCAGAAGGAAGAAGGGCCTAGCAGATGGCAGGAGAGGAAGGAGGCGAAGCGACAGAT
>42578_CTC_12-30-51
TGCAGCTGCGGCCCGAAATGTAAATGCATATGGGCAGAAGGAAGAAGGGCCCAGCAGATGGCAGGAGAGGAAGGAGGCGAAGCGACAGAT
>42578_TTC_12-30-51
TGCAGCTGCGGCTCGAAATGTAAATGCATATGGGCAGAAGGAAGAAGGGCCCAGCAGATGGCAGGAGAGGAAGGAGGCGAAGCGACAGAT
>42624_AC_18-33
TGCAGATGAAAAAGTACAAAAACAAAAACAAAACCAAAAAAAAAAAATTAGCAAAAGGAAAATGCTTACCACTTGGCCTGAATATATAGT
>42624_CA_18-33
TGCAGATGAAAAAGTACACAAACAAAAACAAAAACAAAAAAAAAAAATTAGCAAAAGGAAAATGCTTACCACTTGGCCTGAATATATAGT
>42624_CC_18-33
TGCAGATGAAAAAGTACACAAACAAAAACAAAACCAAAAAAAAAAAATTAGCAAAAGGAAAATGCTTACCACTTGGCCTGAATATATAGT
>42630_CTT_71-83-84
TGCAGGAATTTGCTAATTTTCGGCCATTTTGTGTAGGCTTAATATGGTTTTGGAATAAAGTTATTTTAGTTCAGACAAAGAAATTTTTTT
>42630_TAA_71-83-84
TGCAGGAATTTGCTAATTTTCGGCCATTTTGTGTAGGCTTAATATGGTTTTGGAATAAAGTTATTTTAGTTTAGACAAAGAAAAATTTTT
>42630_TAT_71-83-84
TGCAGGAATTTGCTAATTTTCGGCCATTTTGTGTAGGCTTAATATGGTTTTGGAATAAAGTTATTTTAGTTTAGACAAAGAAAATTTTTT
>42630_TTT_71-83-84
TGCAGGAATTTGCTAATTTTCGGCCATTTTGTGTAGGCTTAATATGGTTTTGGAATAAAGTTATTTTAGTTTAGACAAAGAAATTTTTTT
>42644_ATC_16-35-41
TGCAGAGAACAAAACAAAAGAATTACATGGTTCCCTTAAAACAGAAAACTATTGATTACTTACTGCACCATGTAAATTATAAAATACTAA
>42644_TAC_16-35-41
TGCAGAGAACAAAACATAAGAATTACATGGTTCCCATAAAACAGAAAACTATTGATTACTTACTGCACCATGTAAATTATAAAATACTAA
>42644_TTC_16-35-41
TGCAGAGAACAAAACATAAGAATTACATGGTTCCCTTAAAACAGAAAACTATTGATTACTTACTGCACCATGTAAATTATAAAATACTAA
>42644_TTT_16-35-41
TGCAGAGAACAAAACATAAGAATTACATGGTTCCCTTAAAATAGAAAACTATTGATTACTTACTGCACCATGTAAATTATAAAATACTAA
>42645_A_6
TGCAGTAATTTTGTTTGATAGGATAGATTATTTAAGAAATTACAATAACATAAATAAAGCTAAAAATTGGATTAAATGGATACAGAAGTA
>42645_T_6
TGCAGTTATTTTGTTTGATAGGATAGATTATTTAAGAAATTACAATAACATAAATAAAGCTAAAAATTGGATTAAATGGATACAGAAGTA
>42687_C_30
TGCAGAATTCACTGTCATGGGGCAGGAGACCAGAAGACTCTGCGATGAATATGAAGTTTCAGACATTCTAGGAAGGGGAGGATTCTCAGT
>42687_G_30
TGCAGAATTCACTGTCATGGGGCAGGAGACGAGAAGACTCTGCGATGAATATGAAGTTTCAGACATTCTAGGAAGGGGAGGATTCTCAGT
>42708_ACA_33-38-48
TGCAGGACCAAAAACAAACACATAGATTAAAATAATAACATAAAAACTAAGGAATTTTTTTTTTCAATCCACAGATACATCGTAGATCGA
>42708_ACC_33-38-48
TGCAGGACCAAAAACAAACACATAGATTAAAATAATAACATAAAAACTCAGGAATTTTTTTTTTCAATCCACAGATACATCGTAGATCGA
>42708_ATA_33-38-48
TGCAGGACCAAAAACAAACACATAGATTAAAATAATAATATAAAAACTAAGGAATTTTTTTTTTCAATCCACAGATACATCGTAGATCGA
>42708_ATC_33-38-48
TGCAGGACCAAAAACAAACACATAGATTAAAATAATAATATAAAAACTCAGGAATTTTTTTTTTCAATCCACAGATACATCGTAGATCGA
>42708_GCC_33-38-48
TGCAGGACCAAAAACAAACACATAGATTAAAATGATAACATAAAAACTCAGGAATTTTTTTTTTCAATCCACAGATACATCGTAGATCGA
>42794_A_71
TGCAGTTTCTTCATGACTTTCGGATGTCTTAAGAGCTCTGTCATTGTCCATTCTAGACTTGTGTATGTAGTATCAGTTCCGCCAGCAAAC
>42794_G_71
TGCAGTTTCTTCATGACTTTCGGATGTCTTAAGAGCTCTGTCATTGTCCATTCTAGACTTGTGTATGTAGTGTCAGTTCCGCCAGCAAAC
>42806_A_42
TGCAGGGGCGCAAGTTAGCGCAACCTTTCGTTCTCTGCTCAAAGGCTCTCCTATGAAATTTCACATCTTGAGCAAGCAAGTGATCAGGGA
>42806_C_42
TGCAGGGGCGCAAGTTAGCGCAACCTTTCGTTCTCTGCTCAACGGCTCTCCTATGAAATTTCACATCTTGAGCAAGCAAGTGATCAGGGA
>42815_A_27
TGCAGACCTAATCAACCATGAACAGTCAAATCGATCCATCAGCATTTTCTACATTCAGTCTTCATATGAAACCACCCATTTAACAAATTG
>42815_G_27
TGCAGACCTAATCAACCATGAACAGTCGAATCGATCCATCAGCATTTTCTACATTCAGTCTTCATATGAAACCACCCATTTAACAAATTG
>42956_CCCC_21-46-66-86
TGCAGTCCCATCTAACCTCAACTGGAGGAAGAAAGGGGCTGTGACCCCAATTGATTATTAATACAACTCACCTTTTTCAAATTTACCATT
>42956_TCCA_21-46-66-86
TGCAGTCCCATCTAACCTCAATTGGAGGAAGAAAGGGGCTGTGACCCCAATTGATTATTAATACAACTCACCTTTTTCAAATTTACAATT
>42956_TCCC_21-46-66-86
TGCAGTCCCATCTAACCTCAATTGGAGGAAGAAAGGGGCTGTGACCCCAATTGATTATTAATACAACTCACCTTTTTCAAATTTACCATT
>42956_TCTA_21-46-66-86
TGCAGTCCCATCTAACCTCAATTGGAGGAAGAAAGGGGCTGTGACCCCAATTGATTATTAATACAATTCACCTTTTTCAAATTTACAATT
>42956_TCTC_21-46-66-86
TGCAGTCCCATCTAACCTCAATTGGAGGAAGAAAGGGGCTGTGACCCCAATTGATTATTAATACAATTCACCTTTTTCAAATTTACCATT
>42956_TTCC_21-46-66-86
TGCAGTCCCATCTAACCTCAATTGGAGGAAGAAAGGGGCTGTGACCTCAATTGATTATTAATACAACTCACCTTTTTCAAATTTACCATT
>42979_AG_33-48
TGCAGCAATGTTGTCAGAGAGACAACACAAGGGACTGCTGGGACCGAGGGGGTTGCCTGAAAATGACGGCATTGGAAATTGGCCGTCAAA
>42979_GA_33-48
TGCAGCAATGTTGTCAGAGAGACAACACAAGGGGCTGCTGGGACCGAGAGGGTTGCCTGAAAATGACGGCATTGGAAATTGGCCGTCAAA
>42979_GG_33-48
TGCAGCAATGTTGTCAGAGAGACAACACAAGGGGCTGCTGGGACCGAGGGGGTTGCCTGAAAATGACGGCATTGGAAATTGGCCGTCAAA
>43010_A_49
TGCAGAGGTAATGTAAGTAGGTTAATGAAAGTTGTTTAGTCACATACTTAACGTTAGGGATGAATCTTTTTTGTGAGAGTAGATGATATA
>43010_G_49
TGCAGAGGTAATGTAAGTAGGTTAATGAAAGTTGTTTAGTCACATACTTGACGTTAGGGATGAATCTTTTTTGTGAGAGTAGATGATATA
>43022_A_70
TGCAGCAAAGCTTTGGAATGCTCTTGGCCTCACCAACACCATCTTAGGGGAGGAAAACACCTTCCTTTTCAGATTCAAATCCTGTATTGA
>43022_G_70
TGCAGCAAAGCTTTGGAATGCTCTTGGCCTCACCAACACCATCTTAGGGGAGGAAAACACCTTCCTTTTCGGATTCAAATCCTGTATTGA
>43080_AC_28-45
TGCAGTTCCACATCTTAATTATTGTTTAATCACTCACTAGGGAATCTATATACATATTAATTTGTGACAATCATAAAGTGAATTTACATT
>43080_AT_28-45
TGCAGTTCCACATCTTAATTATTGTTTAATCACTCACTAGGGAATTTATATACATATTAATTTGTGACAATCATAAAGTGAATTTACATT
>43080_GC_28-45
TGCAGTTCCACATCTTAATTATTGTTTAGTCACTCACTAGGGAATCTATATACATATTAATTTGTGACAATCATAAAGTGAATTTACATT
>43127_C_33
TGCAGTTCAACTGCTATGAAGTGTCATGGAAGTCGCTTCCACAACATATGGGGACTGGTTCTATTAAATATGGCTATTATTCTTTCTTGA
>43127_G_33
TGCAGTTCAACTGCTATGAAGTGTCATGGAAGTGGCTTCCACAACATATGGGGACTGGTTCTATTAAATATGGCTATTATTCTTTCTTGA
>43156_AAC_34-52-53
TGCAGATATCTTAGCTGCTTTTGACGATGCAATCACAGATGGGGTAGACATCACATCAGTTTCCCTAGGGACTCTTTTTCCAGCACCATA
>43156_GAC_34-52-53
TGCAGATATCTTAGCTGCTTTTGACGATGCAATCGCAGATGGGGTAGACATCACATCAGTTTCCCTAGGGACTCTTTTTCCAGCACCATA
>43156_GAT_34-52-53
TGCAGATATCTTAGCTGCTTTTGACGATGCAATCGCAGATGGGGTAGACATCATATCAGTTTCCCTAGGGACTCTTTTTCCAGCACCATA
>43156_GGT_34-52-53
TGCAGATATCTTAGCTGCTTTTGACGATGCAATCGCAGATGGGGTAGACATCGTATCAGTTTCCCTAGGGACTCTTTTTCCAGCACCATA
>43281_ACAT_28-48-71-73
TGCAGTTGTGCACCTTTTATAGAGGTTGAACAAGATTACTCTCTACTTCACTTTCAACGTGGACAAGGGATATTGAGTTAGAGAAGTATC
>43281_ACGT_28-48-71-73
TGCAGTTGTGCACCTTTTATAGAGGTTGAACAAGATTACTCTCTACTTCACTTTCAACGTGGACAAGGGATGTTGAGTTAGAGAAGTATC
>43281_TAGA_28-48-71-73
TGCAGTTGTGCACCTTTTATAGAGGTTGTACAAGATTACTCTCTACTTAACTTTCAACGTGGACAAGGGATGTAGAGTTAGAGAAGTATC
>43281_TCGA_28-48-71-73
TGCAGTTGTGCACCTTTTATAGAGGTTGTACAAGATTACTCTCTACTTCACTTTCAACGTGGACAAGGGATGTAGAGTTAGAGAAGTATC
>43300_C_37
TGCAGTTTCGGCAGCAGCAAATTGCTGCAATGTCAAACTACCATGCTCAATCCACCAATCAGTTTAGGCAATTGGCTTCCCTTCAAATGC
>43300_T_37
TGCAGTTTCGGCAGCAGCAAATTGCTGCAATGTCAAATTACCATGCTCAATCCACCAATCAGTTTAGGCAATTGGCTTCCCTTCAAATGC
>43304_CAT_6-35-76
TGCAGGCTTGTGTGGCACTTCTCTATTGGATATCTATTTGCTGACATGTGGTACTTCTATTAGAGGGGAAATTTCATTCCATAATCACCG
>43304_CCC_6-35-76
TGCAGGCTTGTGTGGCACTTCTCTATTGGATATCTCTTTGCTGACATGTGGTACTTCTATTAGAGGGGAAATTTCACTCCATAATCACCG
>43304_CCT_6-35-76
TGCAGGCTTGTGTGGCACTTCTCTATTGGATATCTCTTTGCTGACATGTGGTACTTCTATTAGAGGGGAAATTTCATTCCATAATCACCG
>43304_GCC_6-35-76
TGCAGGGTTGTGTGGCACTTCTCTATTGGATATCTCTTTGCTGACATGTGGTACTTCTATTAGAGGGGAAATTTCACTCCATAATCACCG
>43376_ATGTT_9-14-41-59-87
TGCAGCCACAGAGCTAGAGAGCATAGTCATGGATTGGCTTGGAAAGTTACTTAAGCTTCTGAAGTCATTCCTTTTCAGTTGTGGTGGTGG
>43376_TCGCT_9-14-41-59-87
TGCAGCCACTGAGCCAGAGAGCATAGTCATGGATTGGCTTGGAAAGTTACTTAAGCTTCCGAAGTCATTCCTTTTCAGTTGTGGTGGTGG
>43376_TTACG_9-14-41-59-87
TGCAGCCACTGAGCTAGAGAGCATAGTCATGGATTGGCTTGAAAAGTTACTTAAGCTTCCGAAGTCATTCCTTTTCAGTTGTGGTGGGGG
>43376_TTACT_9-14-41-59-87
TGCAGCCACTGAGCTAGAGAGCATAGTCATGGATTGGCTTGAAAAGTTACTTAAGCTTCCGAAGTCATTCCTTTTCAGTTGTGGTGGTGG
>43376_TTGCT_9-14-41-59-87
TGCAGCCACTGAGCTAGAGAGCATAGTCATGGATTGGCTTGGAAAGTTACTTAAGCTTCCGAAGTCATTCCTTTTCAGTTGTGGTGGTGG
>43376_TTGTT_9-14-41-59-87
TGCAGCCACTGAGCTAGAGAGCATAGTCATGGATTGGCTTGGAAAGTTACTTAAGCTTCTGAAGTCATTCCTTTTCAGTTGTGGTGGTGG
>43434_AA_7-22
TGCAGCTAGGGAGCTTCCCCACAATACTTTTCTTCCCAAAACACTCTTCCAGGCCCATCAAGTACCCCTCCGAGAGAAGGGATGTTGATT
>43434_GA_7-22
TGCAGCTGGGGAGCTTCCCCACAATACTTTTCTTCCCAAAACACTCTTCCAGGCCCATCAAGTACCCCTCCGAGAGAAGGGATGTTGATT
>43434_GG_7-22
TGCAGCTGGGGAGCTTCCCCACGATACTTTTCTTCCCAAAACACTCTTCCAGGCCCATCAAGTACCCCTCCGAGAGAAGGGATGTTGATT
>43443_CAA_11-36-60
TGCAGAATACACAAAAGGCAAAATCACTACCCACCAACAAGAGAAAAAAATGTTTGGTTCAGTTTCAGAAGAAATTGAGGTTCAAGTTTC
>43443_CAG_11-36-60
TGCAGAATACACAAAAGGCAAAATCACTACCCACCAACAAGAGAAAAAAATGTTTGGTTCGGTTTCAGAAGAAATTGAGGTTCAAGTTTC
>43443_CGA_11-36-60
TGCAGAATACACAAAAGGCAAAATCACTACCCACCAGCAAGAGAAAAAAATGTTTGGTTCAGTTTCAGAAGAAATTGAGGTTCAAGTTTC
>43443_GAA_11-36-60
TGCAGAATACAGAAAAGGCAAAATCACTACCCACCAACAAGAGAAAAAAATGTTTGGTTCAGTTTCAGAAGAAATTGAGGTTCAAGTTTC
>43451_CAAGAG_20-21-35-71-77-88
TGCAGCGCGATTGTAAAGACCATTTTTATATTCGAATACTTTCCATTTTCCACCGCCGTCAATTTGGGAATGGAGAGAGAAGCCAAGAGT
>43451_CACGAG_20-21-35-71-77-88
TGCAGCGCGATTGTAAAGACCATTTTTATATTCGACTACTTTCCATTTTCCACCGCCGTCAATTTGGGAATGGAGAGAGAAGCCAAGAGT
>43451_CCAGAG_20-21-35-71-77-88
TGCAGCGCGATTGTAAAGACCCTTTTTATATTCGAATACTTTCCATTTTCCACCGCCGTCAATTTGGGAATGGAGAGAGAAGCCAAGAGT
>43451_CCCAAG_20-21-35-71-77-88
TGCAGCGCGATTGTAAAGACCCTTTTTATATTCGACTACTTTCCATTTTCCACCGCCGTCAATTTGGGAATAGAGAGAGAAGCCAAGAGT
>43451_CCCGAC_20-21-35-71-77-88
TGCAGCGCGATTGTAAAGACCCTTTTTATATTCGACTACTTTCCATTTTCCACCGCCGTCAATTTGGGAATGGAGAGAGAAGCCAAGACT
>43451_CCCGAG_20-21-35-71-77-88
TGCAGCGCGATTGTAAAGACCCTTTTTATATTCGACTACTTTCCATTTTCCACCGCCGTCAATTTGGGAATGGAGAGAGAAGCCAAGAGT
>43451_CCCGCG_20-21-35-71-77-88
TGCAGCGCGATTGTAAAGACCCTTTTTATATTCGACTACTTTCCATTTTCCACCGCCGTCAATTTGGGAATGGAGAGCGAAGCCAAGAGT
>43451_TCCGAG_20-21-35-71-77-88
TGCAGCGCGATTGTAAAGACTCTTTTTATATTCGACTACTTTCCATTTTCCACCGCCGTCAATTTGGGAATGGAGAGAGAAGCCAAGAGT
>43478_A_59
TGCAGTTAACTGTTCGATAAGTCCTTTCCCTGAGTAATCCTAGTTGGATGAACTATGCTAATTTAATTACTTTCTTCAGATACCACATCT
>43478_T_59
TGCAGTTAACTGTTCGATAAGTCCTTTCCCTGAGTAATCCTAGTTGGATGAACTATGCTTATTTAATTACTTTCTTCAGATACCACATCT
>43489_CA_24-50
TGCAGCAACAAACGTATGGGTACACTTGTCCACCTCAATCCAGCTGTAACAAGGTATCTTTTGTACTCCTCTTTCTTTCATCATGCTTCG
>43489_CC_24-50
TGCAGCAACAAACGTATGGGTACACTTGTCCACCTCAATCCAGCTGTAACCAGGTATCTTTTGTACTCCTCTTTCTTTCATCATGCTTCG
>43489_GC_24-50
TGCAGCAACAAACGTATGGGTACAGTTGTCCACCTCAATCCAGCTGTAACCAGGTATCTTTTGTACTCCTCTTTCTTTCATCATGCTTCG
>43538_AA_41-59
TGCAGTTAGAGACATGAAGTGCTTATTGTAGAATACCAGGTAAAACAAAACCAAGGTTTATTGTTTTTAAATGCTGTACATAGAATTTAT
>43538_CA_41-59
TGCAGTTAGAGACATGAAGTGCTTATTGTAGAATACCAGGTCAAACAAAACCAAGGTTTATTGTTTTTAAATGCTGTACATAGAATTTAT
>43538_CG_41-59
TGCAGTTAGAGACATGAAGTGCTTATTGTAGAATACCAGGTCAAACAAAACCAAGGTTTGTTGTTTTTAAATGCTGTACATAGAATTTAT
>43546_CACA_70-77-78-85
TGCAGTCCAAAATTCAGTCCATTAATGTTTAATACAAATTAATTAACTCTATATATAAACATACGCAATACACACACACGTGTGTATATA
>43546_CACG_70-77-78-85
TGCAGTCCAAAATTCAGTCCATTAATGTTTAATACAAATTAATTAACTCTATATATAAACATACGCAATACACACACACGTGTGTGTATA
>43546_CGTG_70-77-78-85
TGCAGTCCAAAATTCAGTCCATTAATGTTTAATACAAATTAATTAACTCTATATATAAACATACGCAATACACACACGTGTGTGTGTATA
>43546_TACA_70-77-78-85
TGCAGTCCAAAATTCAGTCCATTAATGTTTAATACAAATTAATTAACTCTATATATAAACATACGCAATATACACACACGTGTGTATATA
>43546_TACG_70-77-78-85
TGCAGTCCAAAATTCAGTCCATTAATGTTTAATACAAATTAATTAACTCTATATATAAACATACGCAATATACACACACGTGTGTGTATA
>43558_CA_32-75
TGCAGTCAGGTGGTGGAGGGTGTGGGAATGGACGAGATGGTGTGGGTGGGCTCACTGAGAAGGGTGTTTCAGGTTAGGGCATTCTTCCAT
>43558_CG_32-75
TGCAGTCAGGTGGTGGAGGGTGTGGGAATGGACGAGATGGTGTGGGTGGGCTCACTGAGAAGGGTGTTTCAGGTTGGGGCATTCTTCCAT
>43558_TA_32-75
TGCAGTCAGGTGGTGGAGGGTGTGGGAATGGATGAGATGGTGTGGGTGGGCTCACTGAGAAGGGTGTTTCAGGTTAGGGCATTCTTCCAT
>43587_G_22
TGCAGCAACAAAGGCAATCACAGCTGACCCAAATTTTCAATCAGCATTAGCAGCTGCAATTACCTCATTTGTTGGCAAAGTAGGTGCCAA
>43587_T_22
TGCAGCAACAAAGGCAATCACATCTGACCCAAATTTTCAATCAGCATTAGCAGCTGCAATTACCTCATTTGTTGGCAAAGTAGGTGCCAA
>43603_A_83
TGCAGTTTCTTCTAGGCCATCAGCTAATTACCCATTCCCTCCTCAGAGTGGGCAGTTTGCAGGTTCCCCGCAGGTCAATCAGCAGTATCA
>43603_T_83
TGCAGTTTCTTCTAGGCCATCAGCTAATTACCCATTCCCTCCTCAGAGTGGGCAGTTTGCAGGTTCCCCGCAGGTCAATCAGCTGTATCA
>43627_AA_9-83
TGCAGCTTTACAGAATAGAGTTTTATATGTCTTGGAGTTGCATACAGCTTATCAATGATTTCTTAGAGGAATCTCCAAAGGGTAGAACAG
>43627_GA_9-83
TGCAGCTTTGCAGAATAGAGTTTTATATGTCTTGGAGTTGCATACAGCTTATCAATGATTTCTTAGAGGAATCTCCAAAGGGTAGAACAG
>43627_GG_9-83
TGCAGCTTTGCAGAATAGAGTTTTATATGTCTTGGAGTTGCATACAGCTTATCAATGATTTCTTAGAGGAATCTCCAAAGGGTGGAACAG
>43631_CA_44-75
TGCAGAAGTTCCCATAGCCATGGAACCCGTGAAGGATGACAAGTCGTACAAATCAGTTTATTATACAGTTATTTCAGTCATTTCTCTGAT
>43631_GA_44-75
TGCAGAAGTTCCCATAGCCATGGAACCCGTGAAGGATGACAAGTGGTACAAATCAGTTTATTATACAGTTATTTCAGTCATTTCTCTGAT
>43631_GG_44-75
TGCAGAAGTTCCCATAGCCATGGAACCCGTGAAGGATGACAAGTGGTACAAATCAGTTTATTATACAGTTATTTCGGTCATTTCTCTGAT
>43651_CGGC_35-45-49-63
TGCAGTTTCTCTATCTTGTGATTGATCCTATAGGGCTTCCAAAGTGAACGTTCACTTGCAAAGCAATCTAGCTGTAAAAATTGTCCGTTA
>43651_TCGT_35-45-49-63
TGCAGTTTCTCTATCTTGTGATTGATCCTATAGGGTTTCCAAAGTCAACGTTCACTTGCAAAGTAATCTAGCTGTAAAAATTGTCCGTTA
>43651_TGGC_35-45-49-63
TGCAGTTTCTCTATCTTGTGATTGATCCTATAGGGTTTCCAAAGTGAACGTTCACTTGCAAAGCAATCTAGCTGTAAAAATTGTCCGTTA
>43651_TGGT_35-45-49-63
TGCAGTTTCTCTATCTTGTGATTGATCCTATAGGGTTTCCAAAGTGAACGTTCACTTGCAAAGTAATCTAGCTGTAAAAATTGTCCGTTA
>43651_TGTT_35-45-49-63
TGCAGTTTCTCTATCTTGTGATTGATCCTATAGGGTTTCCAAAGTGAACTTTCACTTGCAAAGTAATCTAGCTGTAAAAATTGTCCGTTA
>43702_G_40
TGCAGCTGTTGCATCATAACATTATATATTATTTATTTAGGACGTCTATTGTTAGTATTTGTAACTAAATTTGAAATAAGAGTTGTTCAC
>43702_T_40
TGCAGCTGTTGCATCATAACATTATATATTATTTATTTAGTACGTCTATTGTTAGTATTTGTAACTAAATTTGAAATAAGAGTTGTTCAC
>43717_AAC_19-22-45
TGCAGAAAAAAATACAACCACCAAAAAAAATTACATTACAATCCACTACCAAAATACCCACTCAACACCTATAGTGTGTGTATATGTAGG
>43717_AAT_19-22-45
TGCAGAAAAAAATACAACCACCAAAAAAAATTACATTACAATCCATTACCAAAATACCCACTCAACACCTATAGTGTGTGTATATGTAGG
>43717_ACC_19-22-45
TGCAGAAAAAAATACAACCACCCAAAAAAATTACATTACAATCCACTACCAAAATACCCACTCAACACCTATAGTGTGTGTATATGTAGG
>43717_GAT_19-22-45
TGCAGAAAAAAATACAACCGCCAAAAAAAATTACATTACAATCCATTACCAAAATACCCACTCAACACCTATAGTGTGTGTATATGTAGG
>43733_A_25
TGCAGAAGAATGGGCGGGCAAAGCAATCAAGAAGATAGAGGTTTCTCTTCATGAACCGCTTTTCTTGTCCAAATCCTCTAATCGTGGCTG
>43733_G_25
TGCAGAAGAATGGGCGGGCAAAGCAGTCAAGAAGATAGAGGTTTCTCTTCATGAACCGCTTTTCTTGTCCAAATCCTCTAATCGTGGCTG
>43800_AGT_12-13-14
TGCAGTCAAAATAGTTCAACCAATCCATGCAATCTTCTTCTTCTTCTGGTTGCGTTAGTACTGTTGTTCCATCAAATTCGATTGCTTCTG
>43800_CAT_12-13-14
TGCAGTCAAAATCATTCAACCAATCCATGCAATCTTCTTCTTCTTCTGGTTGCGTTAGTACTGTTGTTCCATCAAATTCGATTGCTTCTG
>43800_CGA_12-13-14
TGCAGTCAAAATCGATCAACCAATCCATGCAATCTTCTTCTTCTTCTGGTTGCGTTAGTACTGTTGTTCCATCAAATTCGATTGCTTCTG
>43800_CGT_12-13-14
TGCAGTCAAAATCGTTCAACCAATCCATGCAATCTTCTTCTTCTTCTGGTTGCGTTAGTACTGTTGTTCCATCAAATTCGATTGCTTCTG
>43811_ATT_12-26-50
TGCAGCTAACACATACCCAATCACAGTAATGGATAGAATCATTCCATGAGTTCATTATTTGAAGCGGGTCATGACTTATCCGATTCTTGA
>43811_CAC_12-26-50
TGCAGCTAACACCTACCCAATCACAGAAATGGATAGAATCATTCCATGAGCTCATTATTTGAAGCGGGTCATGACTTATCCGATTCTTGA
>43811_CTC_12-26-50
TGCAGCTAACACCTACCCAATCACAGTAATGGATAGAATCATTCCATGAGCTCATTATTTGAAGCGGGTCATGACTTATCCGATTCTTGA
>43811_CTT_12-26-50
TGCAGCTAACACCTACCCAATCACAGTAATGGATAGAATCATTCCATGAGTTCATTATTTGAAGCGGGTCATGACTTATCCGATTCTTGA
>43860_AC_27-34
TGCAGCAAAGGAAGAACTGAAGACTGCAAAAGTTCTTGAAAAGCAACTTGAGGAACAGGAATTCTTGGCAGAGTTTGAAGATTCTGATGA
>43860_GA_27-34
TGCAGCAAAGGAAGAACTGAAGACTGCGAAAGTTATTGAAAAGCAACTTGAGGAACAGGAATTCTTGGCAGAGTTTGAAGATTCTGATGA
>43860_GC_27-34
TGCAGCAAAGGAAGAACTGAAGACTGCGAAAGTTCTTGAAAAGCAACTTGAGGAACAGGAATTCTTGGCAGAGTTTGAAGATTCTGATGA
>43875_CGG_33-66-69
TGCAGTCTTATTGGTTCCAAACCTGTCACTTTTCCCATGGTTCAAAACTTCAAGCTCAACAAGTCTGATGGACCTCCCCTTGATGACCCC
>43875_GAA_33-66-69
TGCAGTCTTATTGGTTCCAAACCTGTCACTTTTGCCATGGTTCAAAACTTCAAGCTCAACAAGTCTAATAGACCTCCCCTTGATGACCCC
>43875_GAG_33-66-69
TGCAGTCTTATTGGTTCCAAACCTGTCACTTTTGCCATGGTTCAAAACTTCAAGCTCAACAAGTCTAATGGACCTCCCCTTGATGACCCC
>43878_GAAGC_17-24-61-80-89
TGCAGTGGATTTATCATGCTCTGCAATGCACTTGATACCCCAGATAAATAAGACAACGAATAATGCTGCAAATTCGCCACGTTGTTTTGC
>43878_GATGC_17-24-61-80-89
TGCAGTGGATTTATCATGCTCTGCAATGCACTTGATACCCCAGATAAATAAGACAACGAATTATGCTGCAAATTCGCCACGTTGTTTTGC
>43878_GGTAT_17-24-61-80-89
TGCAGTGGATTTATCATGCTCTGCGATGCACTTGATACCCCAGATAAATAAGACAACGAATTATGCTGCAAATTCGCCACATTGTTTTGT
>43878_GGTGT_17-24-61-80-89
TGCAGTGGATTTATCATGCTCTGCGATGCACTTGATACCCCAGATAAATAAGACAACGAATTATGCTGCAAATTCGCCACGTTGTTTTGT
>43878_TGTGT_17-24-61-80-89
TGCAGTGGATTTATCATTCTCTGCGATGCACTTGATACCCCAGATAAATAAGACAACGAATTATGCTGCAAATTCGCCACGTTGTTTTGT
>43911_AGC_17-24-79
TGCAGTCAATGAAGTGTATTCCATGTCGAAGGAAGTCCTTAGTAGATTTTTAGTCAGTAGTTCTTCTGCTTCATTCCTTCACTGAAAGAG
>43911_GAC_17-24-79
TGCAGTCAATGAAGTGTGTTCCATATCGAAGGAAGTCCTTAGTAGATTTTTAGTCAGTAGTTCTTCTGCTTCATTCCTTCACTGAAAGAG
>43911_GGA_17-24-79
TGCAGTCAATGAAGTGTGTTCCATGTCGAAGGAAGTCCTTAGTAGATTTTTAGTCAGTAGTTCTTCTGCTTCATTCCTTAACTGAAAGAG
>43911_GGC_17-24-79
TGCAGTCAATGAAGTGTGTTCCATGTCGAAGGAAGTCCTTAGTAGATTTTTAGTCAGTAGTTCTTCTGCTTCATTCCTTCACTGAAAGAG
>43982_AAAACA_38-44-61-67-73-81
TGCAGCTGCTTTCGCTGCATCAGCAATAGCTTTTAGGAAATCAAACCCTCAATATTCTGCTAAGCTCATCATCCATGCAAAACAGGTCTC
>43982_AGAACA_38-44-61-67-73-81
TGCAGCTGCTTTCGCTGCATCAGCAATAGCTTTTAGGAAATCAAGCCCTCAATATTCTGCTAAGCTCATCATCCATGCAAAACAGGTCTC
>43982_AGCACA_38-44-61-67-73-81
TGCAGCTGCTTTCGCTGCATCAGCAATAGCTTTTAGGAAATCAAGCCCTCAATATTCTGCTCAGCTCATCATCCATGCAAAACAGGTCTC
>43982_AGCACT_38-44-61-67-73-81
TGCAGCTGCTTTCGCTGCATCAGCAATAGCTTTTAGGAAATCAAGCCCTCAATATTCTGCTCAGCTCATCATCCATGCAAATCAGGTCTC
>43982_AGCATA_38-44-61-67-73-81
TGCAGCTGCTTTCGCTGCATCAGCAATAGCTTTTAGGAAATCAAGCCCTCAATATTCTGCTCAGCTCATCATCTATGCAAAACAGGTCTC
>43982_AGCTCA_38-44-61-67-73-81
TGCAGCTGCTTTCGCTGCATCAGCAATAGCTTTTAGGAAATCAAGCCCTCAATATTCTGCTCAGCTCTTCATCCATGCAAAACAGGTCTC
>43982_GGCACA_38-44-61-67-73-81
TGCAGCTGCTTTCGCTGCATCAGCAATAGCTTTTAGGAGATCAAGCCCTCAATATTCTGCTCAGCTCATCATCCATGCAAAACAGGTCTC
>44027_ACA_32-71-81
TGCAGCTCATCAAATAGATCCTGGATTTTCTTATCCTTCTCTCCCTGCAAAAACAATGTGATTCCAGAAATCAACTGCTAGAAACGAGTT
>44027_ACG_32-71-81
TGCAGCTCATCAAATAGATCCTGGATTTTCTTATCCTTCTCTCCCTGCAAAAACAATGTGATTCCAGAAATCAACTGCTAGGAACGAGTT
>44027_AGA_32-71-81
TGCAGCTCATCAAATAGATCCTGGATTTTCTTATCCTTCTCTCCCTGCAAAAACAATGTGATTCCAGAAATGAACTGCTAGAAACGAGTT
>44027_TCG_32-71-81
TGCAGCTCATCAAATAGATCCTGGATTTTCTTTTCCTTCTCTCCCTGCAAAAACAATGTGATTCCAGAAATCAACTGCTAGGAACGAGTT
>44084_A_17
TGCAGTAGAGTTAGCCAAATTATAGTAAGCATTCTAACAGATGTCCCTTAAAATCTACTATTTTTGTATTATTTGAGGTATCAAGAGGAT
>44084_G_17
TGCAGTAGAGTTAGCCAGATTATAGTAAGCATTCTAACAGATGTCCCTTAAAATCTACTATTTTTGTATTATTTGAGGTATCAAGAGGAT
>44148_GTG_46-76-88
TGCAGGTGAAACTGTTTAGCGGAGTTCGTGAAGAAGTTGAATACATGAGAGCTGAATTCGAGCGCATGACTGCATTTCTTAGAGTTGCGG
>44148_TCG_46-76-88
TGCAGGTGAAACTGTTTAGCGGAGTTCGTGAAGAAGTTGAATACATTAGAGCTGAATTCGAGCGCATGACTGCATTCCTTAGAGTTGCGG
>44148_TTA_46-76-88
TGCAGGTGAAACTGTTTAGCGGAGTTCGTGAAGAAGTTGAATACATTAGAGCTGAATTCGAGCGCATGACTGCATTTCTTAGAGTTGCAG
>44148_TTG_46-76-88
TGCAGGTGAAACTGTTTAGCGGAGTTCGTGAAGAAGTTGAATACATTAGAGCTGAATTCGAGCGCATGACTGCATTTCTTAGAGTTGCGG
>44267_CACA_10-41-86-88
TGCAGAGAGTCGTGATCATATTTTTCACAAATGCAATTACTAAGAGGTGCTCTGGAATGGCATCTAAAAACAATGTGGATTTTATACAAA
>44267_CACC_10-41-86-88
TGCAGAGAGTCGTGATCATATTTTTCACAAATGCAATTACTAAGAGGTGCTCTGGAATGGCATCTAAAAACAATGTGGATTTTATACACA
>44267_CATC_10-41-86-88
TGCAGAGAGTCGTGATCATATTTTTCACAAATGCAATTACTAAGAGGTGCTCTGGAATGGCATCTAAAAACAATGTGGATTTTATATACA
>44267_CCCA_10-41-86-88
TGCAGAGAGTCGTGATCATATTTTTCACAAATGCAATTACTCAGAGGTGCTCTGGAATGGCATCTAAAAACAATGTGGATTTTATACAAA
>44267_CTCA_10-41-86-88
TGCAGAGAGTCGTGATCATATTTTTCACAAATGCAATTACTTAGAGGTGCTCTGGAATGGCATCTAAAAACAATGTGGATTTTATACAAA
>44267_TCCA_10-41-86-88
TGCAGAGAGTTGTGATCATATTTTTCACAAATGCAATTACTCAGAGGTGCTCTGGAATGGCATCTAAAAACAATGTGGATTTTATACAAA
>44459_AA_40-56
TGCAGTTGGCATGGCACCTCGCGCTCATTTAGCCATCTACAAAGTGTGCGGCGCGGATTGTTCCGAGAGTGCAATATTGGCAGCAATGGA
>44459_AG_40-56
TGCAGTTGGCATGGCACCTCGCGCTCATTTAGCCATCTACAAAGTGTGCGGCGCGGGTTGTTCCGAGAGTGCAATATTGGCAGCAATGGA
>44459_GG_40-56
TGCAGTTGGCATGGCACCTCGCGCTCATTTAGCCATCTACGAAGTGTGCGGCGCGGGTTGTTCCGAGAGTGCAATATTGGCAGCAATGGA
>44531_CAC_15-20-83
TGCAGTTGGTGCCAGCCACTAGCCAGTGGTACTCCTGCATACGTGGGTTGCTCAGATGAAACACCCATGTTATTTTTCAGAGACGAGTGT
>44531_CAG_15-20-83
TGCAGTTGGTGCCAGCCACTAGCCAGTGGTACTCCTGCATACGTGGGTTGCTCAGATGAAACACCCATGTTATTTTTCAGAGAGGAGTGT
>44531_CCC_15-20-83
TGCAGTTGGTGCCAGCCACTCGCCAGTGGTACTCCTGCATACGTGGGTTGCTCAGATGAAACACCCATGTTATTTTTCAGAGACGAGTGT
>44531_TAC_15-20-83
TGCAGTTGGTGCCAGTCACTAGCCAGTGGTACTCCTGCATACGTGGGTTGCTCAGATGAAACACCCATGTTATTTTTCAGAGACGAGTGT
>44648_ACTCGAA_10-16-25-57-62-70-80
TGCAGCACCAACATCCCTATCTTCGTAACTGCCACCACCATTCCCAACCCACAACCACTAGCGGCCAATTAAAGGCTTGTATCACAAAAT
>44648_CCGCGAA_10-16-25-57-62-70-80
TGCAGCACCACCATCCCTATCTTCGGAACTGCCACCACCATTCCCAACCCACAACCACTAGCGGCCAATTAAAGGCTTGTATCACAAAAT
>44648_CCTCAAA_10-16-25-57-62-70-80
TGCAGCACCACCATCCCTATCTTCGTAACTGCCACCACCATTCCCAACCCACAACCACTAGCAGCCAATTAAAGGCTTGTATCACAAAAT
>44648_CCTCGAA_10-16-25-57-62-70-80
TGCAGCACCACCATCCCTATCTTCGTAACTGCCACCACCATTCCCAACCCACAACCACTAGCGGCCAATTAAAGGCTTGTATCACAAAAT
>44648_CCTCGAG_10-16-25-57-62-70-80
TGCAGCACCACCATCCCTATCTTCGTAACTGCCACCACCATTCCCAACCCACAACCACTAGCGGCCAATTAAAGGCTTGTGTCACAAAAT
>44648_CCTCGCG_10-16-25-57-62-70-80
TGCAGCACCACCATCCCTATCTTCGTAACTGCCACCACCATTCCCAACCCACAACCACTAGCGGCCAATTCAAGGCTTGTGTCACAAAAT
>44648_CCTGGAG_10-16-25-57-62-70-80
TGCAGCACCACCATCCCTATCTTCGTAACTGCCACCACCATTCCCAACCCACAACCAGTAGCGGCCAATTAAAGGCTTGTGTCACAAAAT
>44648_CTTCGAG_10-16-25-57-62-70-80
TGCAGCACCACCATCCTTATCTTCGTAACTGCCACCACCATTCCCAACCCACAACCACTAGCGGCCAATTAAAGGCTTGTGTCACAAAAT
>44665_AG_87-88
TGCAGCGATTAAAACCAGCCCTAGGTTGGGAGAGTGAATAATGTCGAGCCAGAGCGCAAGAACCCTAATTTTCACGGCATTGAACCAAGG
>44665_GA_87-88
TGCAGCGATTAAAACCAGCCCTAGGTTGGGAGAGTGAATAATGTCGAGCCAGAGCGCAAGAACCCTAATTTTCACGGCATTGAACCAGAG
>44667_A_68
TGCAGACACCTCTTTAAGTCTGACACAGGTATCTCTGTTGCCTGCTCAATTTCTTTATAGCTCTGCCGATCAGCACTGTTGAACAACATA
>44667_C_68
TGCAGACACCTCTTTAAGTCTGACACAGGTATCTCTGTTGCCTGCTCAATTTCTTTATAGCTCTGCCGCTCAGCACTGTTGAACAACATA
>44674_C_28
TGCAGGAATATGATCTCCCTCTCTCTTTCTCTCTCTAACTTGGCAGCAAAACCTTTGCCTTGAACATAACAAACAAAAGTGGTGGGGTAG
>44674_G_28
TGCAGGAATATGATCTCCCTCTCTCTTTGTCTCTCTAACTTGGCAGCAAAACCTTTGCCTTGAACATAACAAACAAAAGTGGTGGGGTAG
>44697_AACGA_21-28-37-62-85
TGCAGCCACACTACCTCATTCACCATCAAGACCGCCGCCATTGCTACCTCTTCCTCCATCTCGCCCACGTCGGAACTCTGCAATTATATA
>44697_ACAGA_21-28-37-62-85
TGCAGCCACACTACCTCATTCACCATCACGACCGCCGACATTGCTACCTCTTCCTCCATCTCGCCCACGTCGGAACTCTGCAATTATATA
>44697_ACCAA_21-28-37-62-85
TGCAGCCACACTACCTCATTCACCATCACGACCGCCGCCATTGCTACCTCTTCCTCCATCTCACCCACGTCGGAACTCTGCAATTATATA
>44697_ACCGA_21-28-37-62-85
TGCAGCCACACTACCTCATTCACCATCACGACCGCCGCCATTGCTACCTCTTCCTCCATCTCGCCCACGTCGGAACTCTGCAATTATATA
>44697_ACCGT_21-28-37-62-85
TGCAGCCACACTACCTCATTCACCATCACGACCGCCGCCATTGCTACCTCTTCCTCCATCTCGCCCACGTCGGAACTCTGCAATTTTATA
>44697_GCCGA_21-28-37-62-85
TGCAGCCACACTACCTCATTCGCCATCACGACCGCCGCCATTGCTACCTCTTCCTCCATCTCGCCCACGTCGGAACTCTGCAATTATATA
>44702_AA_59-61
TGCAGTAGCTAGGTCCTCTGTTAAATAAGATTTTGACAGCGATAGATACAAGTTATTTCAAACTTCCCTTCTATGACAAGTACTTGAGAT
>44702_CA_59-61
TGCAGTAGCTAGGTCCTCTGTTAAATAAGATTTTGACAGCGATAGATACAAGTTATTTCCAACTTCCCTTCTATGACAAGTACTTGAGAT
>44702_CG_59-61
TGCAGTAGCTAGGTCCTCTGTTAAATAAGATTTTGACAGCGATAGATACAAGTTATTTCCAGCTTCCCTTCTATGACAAGTACTTGAGAT
>44747_CCCAT_23-47-55-74-85
TGCAGATTGAGGTGGATTAACAACTTGAGGCCTTTGTGTAATGTATACGTGTCTGCGTATTTATGTATCTGTGTATATATGTGTATGCGT
>44747_CTCAT_23-47-55-74-85
TGCAGATTGAGGTGGATTAACAACTTGAGGCCTTTGTGTAATGTATATGTGTCTGCGTATTTATGTATCTGTGTATATATGTGTATGCGT
>44747_CTCGG_23-47-55-74-85
TGCAGATTGAGGTGGATTAACAACTTGAGGCCTTTGTGTAATGTATATGTGTCTGCGTATTTATGTATCTGTGTGTATATGTGTAGGCGT
>44747_CTCGT_23-47-55-74-85
TGCAGATTGAGGTGGATTAACAACTTGAGGCCTTTGTGTAATGTATATGTGTCTGCGTATTTATGTATCTGTGTGTATATGTGTATGCGT
>44747_CTTGT_23-47-55-74-85
TGCAGATTGAGGTGGATTAACAACTTGAGGCCTTTGTGTAATGTATATGTGTCTGTGTATTTATGTATCTGTGTGTATATGTGTATGCGT
>44747_TTCGT_23-47-55-74-85
TGCAGATTGAGGTGGATTAACAATTTGAGGCCTTTGTGTAATGTATATGTGTCTGCGTATTTATGTATCTGTGTGTATATGTGTATGCGT
>44774_AGT_20-42-66
TGCAGTATCCTGACCTTTTAAGGCCATATGGAGTGCAGTCTGGCCCTTCTTATCTTTGATGGAAACTATTCCTGGATCTCTGCCTATAAG
>44774_CAA_20-42-66
TGCAGTATCCTGACCTTTTACGGCCATATGGAGTGCAGTCTGACCCTTCTTATCTTTGATGGAAACAATTCCTGGATCTCTGCCTATAAG
>44774_CGA_20-42-66
TGCAGTATCCTGACCTTTTACGGCCATATGGAGTGCAGTCTGGCCCTTCTTATCTTTGATGGAAACAATTCCTGGATCTCTGCCTATAAG
>44774_CGT_20-42-66
TGCAGTATCCTGACCTTTTACGGCCATATGGAGTGCAGTCTGGCCCTTCTTATCTTTGATGGAAACTATTCCTGGATCTCTGCCTATAAG
>44787_CCTC_11-29-30-55
TGCAGCTCTCTCATCTCCTTCCTATCCATCTGTGCTATGGTTCAATTTGGTTTGGCGTTCCCCAGCCATCCCTAGAATTAGATTTATTAT
>44787_TCGC_11-29-30-55
TGCAGCTCTCTTATCTCCTTCCTATCCATCGGTGCTATGGTTCAATTTGGTTTGGCGTTCCCCAGCCATCCCTAGAATTAGATTTATTAT
>44787_TCTC_11-29-30-55
TGCAGCTCTCTTATCTCCTTCCTATCCATCTGTGCTATGGTTCAATTTGGTTTGGCGTTCCCCAGCCATCCCTAGAATTAGATTTATTAT
>44787_TCTT_11-29-30-55
TGCAGCTCTCTTATCTCCTTCCTATCCATCTGTGCTATGGTTCAATTTGGTTTGGTGTTCCCCAGCCATCCCTAGAATTAGATTTATTAT
>44787_TTTC_11-29-30-55
TGCAGCTCTCTTATCTCCTTCCTATCCATTTGTGCTATGGTTCAATTTGGTTTGGCGTTCCCCAGCCATCCCTAGAATTAGATTTATTAT
>45026_GGGGA_32-37-59-84-86
TGCAGAGAGGTACTGACGAGTTACTAAAAGCAGACATGCAAGTTAGTTCTTTACAGTTTGATAATTTGTATCTAATGGTAATGTGTATAT
>45026_GTGAA_32-37-59-84-86
TGCAGAGAGGTACTGACGAGTTACTAAAAGCAGACATTCAAGTTAGTTCTTTACAGTTTGATAATTTGTATCTAATGGTAATGTATATAT
>45026_GTGGA_32-37-59-84-86
TGCAGAGAGGTACTGACGAGTTACTAAAAGCAGACATTCAAGTTAGTTCTTTACAGTTTGATAATTTGTATCTAATGGTAATGTGTATAT
>45026_GTGGT_32-37-59-84-86
TGCAGAGAGGTACTGACGAGTTACTAAAAGCAGACATTCAAGTTAGTTCTTTACAGTTTGATAATTTGTATCTAATGGTAATGTGTTTAT
>45026_TTTAA_32-37-59-84-86
TGCAGAGAGGTACTGACGAGTTACTAAAAGCATACATTCAAGTTAGTTCTTTACAGTTTTATAATTTGTATCTAATGGTAATGTATATAT
>45034_AG_6-28
TGCAGCACTTAGTTTATGCATTTAGCTGGACTAATGTCAGCCTTTTTGACTAATATAAGATCATCTGCAAAGAAACAGTGAGAGAACTGC
>45034_AT_6-28
TGCAGCACTTAGTTTATGCATTTAGCTGTACTAATGTCAGCCTTTTTGACTAATATAAGATCATCTGCAAAGAAACAGTGAGAGAACTGC
>45034_GT_6-28
TGCAGCGCTTAGTTTATGCATTTAGCTGTACTAATGTCAGCCTTTTTGACTAATATAAGATCATCTGCAAAGAAACAGTGAGAGAACTGC
>45042_AA_67-81
TGCAGAGAAGAGTACAACTGTTGGTGTATCGCTGCAAATTTTGGAGGAAGAGAGGGCTGTTAGAGTCACAGATGTTTCTAAAGCCATGCC
>45042_AG_67-81
TGCAGAGAAGAGTACAACTGTTGGTGTATCGCTGCAAATTTTGGAGGAAGAGAGGGCTGTTAGAGTCACAGATGTTTCTAAGGCCATGCC
>45042_GA_67-81
TGCAGAGAAGAGTACAACTGTTGGTGTATCGCTGCAAATTTTGGAGGAAGAGAGGGCTGTTAGAGTCGCAGATGTTTCTAAAGCCATGCC
>45043_CTAA_8-12-36-37
TGCAGCAACGAATCCAGATAAAGAATGCAAAATCTAAAAGTAATAGTGGAATTTACATCGATTGGCAAAGGCTTCATAGATGGATAGGGA
>45043_GCAA_8-12-36-37
TGCAGCAAGGAACCCAGATAAAGAATGCAAAATCTAAAAGTAATAGTGGAATTTACATCGATTGGCAAAGGCTTCATAGATGGATAGGGA
>45043_GTAA_8-12-36-37
TGCAGCAAGGAATCCAGATAAAGAATGCAAAATCTAAAAGTAATAGTGGAATTTACATCGATTGGCAAAGGCTTCATAGATGGATAGGGA
>45043_GTAT_8-12-36-37
TGCAGCAAGGAATCCAGATAAAGAATGCAAAATCTAATAGTAATAGTGGAATTTACATCGATTGGCAAAGGCTTCATAGATGGATAGGGA
>45043_GTGA_8-12-36-37
TGCAGCAAGGAATCCAGATAAAGAATGCAAAATCTAGAAGTAATAGTGGAATTTACATCGATTGGCAAAGGCTTCATAGATGGATAGGGA
>45074_CC_36-54
TGCAGGAAAGAATATAAGGGCATCAGAGGACAACGCCGTCCACCTCATGAGCAACTTTCTGCACATAGCCATGGTTGAAAAGGTTGATTT
>45074_CT_36-54
TGCAGGAAAGAATATAAGGGCATCAGAGGACAACGCCGTCCACCTCATGAGCAATTTTCTGCACATAGCCATGGTTGAAAAGGTTGATTT
>45074_TC_36-54
TGCAGGAAAGAATATAAGGGCATCAGAGGACAACGCTGTCCACCTCATGAGCAACTTTCTGCACATAGCCATGGTTGAAAAGGTTGATTT
>45076_CACG_8-16-43-58
TGCAGGGGCTGCCACAATTGCTTTGTAAGTGGACACCGTTGAACCAACATTTGTGACAGTCCTGTGAAAGACACGGGTGAGGGGATGCTC
>45076_CTCG_8-16-43-58
TGCAGGGGCTGCCACATTTGCTTTGTAAGTGGACACCGTTGAACCAACATTTGTGACAGTCCTGTGAAAGACACGGGTGAGGGGATGCTC
>45076_CTTA_8-16-43-58
TGCAGGGGCTGCCACATTTGCTTTGTAAGTGGACACCGTTGAATCAACATTTGTGACAATCCTGTGAAAGACACGGGTGAGGGGATGCTC
>45076_CTTG_8-16-43-58
TGCAGGGGCTGCCACATTTGCTTTGTAAGTGGACACCGTTGAATCAACATTTGTGACAGTCCTGTGAAAGACACGGGTGAGGGGATGCTC
>45076_TTCG_8-16-43-58
TGCAGGGGTTGCCACATTTGCTTTGTAAGTGGACACCGTTGAACCAACATTTGTGACAGTCCTGTGAAAGACACGGGTGAGGGGATGCTC
>45083_A_49
TGCAGATAGAATCGAATGCATGCTTTGGAAGAGCCTTAGTAATTATACCAGATTATAAGAACAAAGTCACAATTACTTTAGAGGTCACCT
>45083_T_49
TGCAGATAGAATCGAATGCATGCTTTGGAAGAGCCTTAGTAATTATACCTGATTATAAGAACAAAGTCACAATTACTTTAGAGGTCACCT
>45097_GAACT_5-13-65-72-83
TGCAGGAGCTTTAAATAAGGAGAACTGGCAAATAAAAAAAAATTCCGAAAATTAGTTTGGTTGACAATTCATCGAAATTATTTTTTTCGT
>45097_TAACA_5-13-65-72-83
TGCAGTAGCTTTAAATAAGGAGAACTGGCAAATAAAAAAAAATTCCGAAAATTAGTTTGGTTGACAATTCATCGAAATTATTTATTTCGT
>45097_TAACT_5-13-65-72-83
TGCAGTAGCTTTAAATAAGGAGAACTGGCAAATAAAAAAAAATTCCGAAAATTAGTTTGGTTGACAATTCATCGAAATTATTTTTTTCGT
>45097_TACCT_5-13-65-72-83
TGCAGTAGCTTTAAATAAGGAGAACTGGCAAATAAAAAAAAATTCCGAAAATTAGTTTGGTTGACCATTCATCGAAATTATTTTTTTCGT
>45097_TACTT_5-13-65-72-83
TGCAGTAGCTTTAAATAAGGAGAACTGGCAAATAAAAAAAAATTCCGAAAATTAGTTTGGTTGACCATTCATTGAAATTATTTTTTTCGT
>45097_TTACT_5-13-65-72-83
TGCAGTAGCTTTATATAAGGAGAACTGGCAAATAAAAAAAAATTCCGAAAATTAGTTTGGTTGACAATTCATCGAAATTATTTTTTTCGT
>45213_AGGA_6-36-47-59
TGCAGAAAGAAGAAGAGAAATGTTCTGTGTTGAAATGTATGTTGAATGGTCAAATGGATAGGTTCTTGGTAAGACTTTGTGCCACTTGAG
>45213_GGAA_6-36-47-59
TGCAGAGAGAAGAAGAGAAATGTTCTGTGTTGAAATGTATGTTGAATAGTCAAATGGATAGGTTCTTGGTAAGACTTTGTGCCACTTGAG
>45213_GGAC_6-36-47-59
TGCAGAGAGAAGAAGAGAAATGTTCTGTGTTGAAATGTATGTTGAATAGTCAAATGGATCGGTTCTTGGTAAGACTTTGTGCCACTTGAG
>45213_GTAA_6-36-47-59
TGCAGAGAGAAGAAGAGAAATGTTCTGTGTTGAAATTTATGTTGAATAGTCAAATGGATAGGTTCTTGGTAAGACTTTGTGCCACTTGAG
>45331_AAT_19-41-45
TGCAGATAGATTAATGGGGATATAAGTCCTTACTCTCCACCAATATATATATAATGGTGACTAGATGGGGTAATCCTATACCTATATTCT
>45331_ATC_19-41-45
TGCAGATAGATTAATGGGGATATAAGTCCTTACTCTCCACCTATACATATATAATGGTGACTAGATGGGGTAATCCTATACCTATATTCT
>45331_ATT_19-41-45
TGCAGATAGATTAATGGGGATATAAGTCCTTACTCTCCACCTATATATATATAATGGTGACTAGATGGGGTAATCCTATACCTATATTCT
>45331_CTC_19-41-45
TGCAGATAGATTAATGGGGCTATAAGTCCTTACTCTCCACCTATACATATATAATGGTGACTAGATGGGGTAATCCTATACCTATATTCT
>45401_ACT_20-42-56
TGCAGTGGGCATGAATACAGAATGGGGCCAGATGATGAGCTCCATAAGCCGTGATTTGGACGAGCAGACACCATTGCAAGCCCGTCTCAA
>45401_CCC_20-42-56
TGCAGTGGGCATGAATACAGCATGGGGCCAGATGATGAGCTCCATAAGCCGTGATTCGGACGAGCAGACACCATTGCAAGCCCGTCTCAA
>45401_CCT_20-42-56
TGCAGTGGGCATGAATACAGCATGGGGCCAGATGATGAGCTCCATAAGCCGTGATTTGGACGAGCAGACACCATTGCAAGCCCGTCTCAA
>45401_CTT_20-42-56
TGCAGTGGGCATGAATACAGCATGGGGCCAGATGATGAGCTCTATAAGCCGTGATTTGGACGAGCAGACACCATTGCAAGCCCGTCTCAA
>45567_AA_69-77
TGCAGCCGAGAACTCCAAATTATCAGATGACTTGAAATGGCAAGAGGGATCCAGTACTGCAATTCTACTATTGTTGTACGTGGACCTTCC
>45567_GA_69-77
TGCAGCCGAGAACTCCAAATTATCAGATGACTTGAAATGGCAAGAGGGATCCAGTACTGCAATTCTACTGTTGTTGTACGTGGACCTTCC
>45567_GG_69-77
TGCAGCCGAGAACTCCAAATTATCAGATGACTTGAAATGGCAAGAGGGATCCAGTACTGCAATTCTACTGTTGTTGTGCGTGGACCTTCC
>45655_AGC_21-33-46
TGCAGAAATTTCAGACAAGACAGCTGCACTGATGAGGTGAACAGTACTACTCATAATTGCATACCCCCTATGGCCCCTACCCCACAGGGC
>45655_ATC_21-33-46
TGCAGAAATTTCAGACAAGACAGCTGCACTGATTAGGTGAACAGTACTACTCATAATTGCATACCCCCTATGGCCCCTACCCCACAGGGC
>45655_ATT_21-33-46
TGCAGAAATTTCAGACAAGACAGCTGCACTGATTAGGTGAACAGTATTACTCATAATTGCATACCCCCTATGGCCCCTACCCCACAGGGC
>45655_TTC_21-33-46
TGCAGAAATTTCAGACAAGACTGCTGCACTGATTAGGTGAACAGTACTACTCATAATTGCATACCCCCTATGGCCCCTACCCCACAGGGC
>45702_GC_37-65
TGCAGACATGAATTGTATATAATGTATGAATTACCATGAAGATGCATATTTACAAGATTTCTGTACATCATGTGAATATATATGAACAAG
>45702_TA_37-65
TGCAGACATGAATTGTATATAATGTATGAATTACCATTAAGATGCATATTTACAAGATTTCTGTAAATCATGTGAATATATATGAACAAG
>45702_TC_37-65
TGCAGACATGAATTGTATATAATGTATGAATTACCATTAAGATGCATATTTACAAGATTTCTGTACATCATGTGAATATATATGAACAAG
>45704_CGC_21-28-72
TGCAGGGACTCTTGGATATCTCGACCCTGAGTACTATAGGCTTCACTACCTTACAACCAAATCTGATGTGTACAGTTTTGGCGTTTTACT
>45704_TCC_21-28-72
TGCAGGGACTCTTGGATATCTTGACCCTCAGTACTATAGGCTTCACTACCTTACAACCAAATCTGATGTGTACAGTTTTGGCGTTTTACT
>45704_TGC_21-28-72
TGCAGGGACTCTTGGATATCTTGACCCTGAGTACTATAGGCTTCACTACCTTACAACCAAATCTGATGTGTACAGTTTTGGCGTTTTACT
>45704_TGT_21-28-72
TGCAGGGACTCTTGGATATCTTGACCCTGAGTACTATAGGCTTCACTACCTTACAACCAAATCTGATGTGTATAGTTTTGGCGTTTTACT
>45709_G_26
TGCAGGGGTGCACACGAGGGACTCAAGCCTGCTGCTAGTGGTATGTAGAGGCGGCCATTGACCAATTATGACACTCCTGCTCCAGTCCTA
>45709_T_26
TGCAGGGGTGCACACGAGGGACTCAATCCTGCTGCTAGTGGTATGTAGAGGCGGCCATTGACCAATTATGACACTCCTGCTCCAGTCCTA
>45723_AAAC_11-18-47-82
TGCAGTGGGGCAAGTCCTATGACGAGTGGTTTGGGCTAGGTTTGGCCAATTGCATTCATTCCTCCCTTTTACCTCTCTTTCTCGAAGTAG
>45723_AACC_11-18-47-82
TGCAGTGGGGCAAGTCCTATGACGAGTGGTTTGGGCTAGGTTTGGCCCATTGCATTCATTCCTCCCTTTTACCTCTCTTTCTCGAAGTAG
>45723_GGCC_11-18-47-82
TGCAGTGGGGCGAGTCCTGTGACGAGTGGTTTGGGCTAGGTTTGGCCCATTGCATTCATTCCTCCCTTTTACCTCTCTTTCTCGAAGTAG
>45723_GGCT_11-18-47-82
TGCAGTGGGGCGAGTCCTGTGACGAGTGGTTTGGGCTAGGTTTGGCCCATTGCATTCATTCCTCCCTTTTACCTCTCTTTCTTGAAGTAG
>45882_A_82
TGCAGAATTACATTTGATAAAGCCTCGCCAGTTTCTTGGGAACATCCAGTTTACAACAAAAAGCTTTAAAAATGAGATCCAAATGTTACA
>45882_C_82
TGCAGAATTACATTTGATAAAGCCTCGCCAGTTTCTTGGGAACATCCAGTTTACAACAAAAAGCTTTAAAAATGAGATCCAACTGTTACA
>45887_AA_15-54
TGCAGAAGCTACTGAACAAAGTCGCACCTTCTTCTACGCCATCCGAATTCCTCAATGTTCTTCCTCTACAGCAATACGAAAGCCCCCTCG
>45887_CA_15-54
TGCAGAAGCTACTGACCAAAGTCGCACCTTCTTCTACGCCATCCGAATTCCTCAATGTTCTTCCTCTACAGCAATACGAAAGCCCCCTCG
>45887_CG_15-54
TGCAGAAGCTACTGACCAAAGTCGCACCTTCTTCTACGCCATCCGAATTCCTCAGTGTTCTTCCTCTACAGCAATACGAAAGCCCCCTCG
>45964_C_39
TGCAGCACCTCCAGGTTTGTTATCGTTGATTTTTTATTCCCGTGCTGGTTTTGTCGGACTGGTGACCTGAAATTTTCGTGCTGGTTTCGT
>45964_T_39
TGCAGCACCTCCAGGTTTGTTATCGTTGATTTTTTATTCTCGTGCTGGTTTTGTCGGACTGGTGACCTGAAATTTTCGTGCTGGTTTCGT
>46009_G_55
TGCAGAAGATGAGAGAACATTCGAAGCCAAAACGGAACTCTGGGACCGAGCCTCCGTAAACTTTCACAAGCTTGCAAGAGCTTTAGCCAC
>46009_T_55
TGCAGAAGATGAGAGAACATTCGAAGCCAAAACGGAACTCTGGGACCGAGCCTCCTTAAACTTTCACAAGCTTGCAAGAGCTTTAGCCAC
>46014_CACCA_33-43-58-59-60
TGCAGCTCCCTTCCAGTGTGTATGAACTGTCTTCCCACCTTTTATCTTCACCATAACTCCACTTCGTTTCTTCTCCGAATTGAAAGCTTC
>46014_CCCCA_33-43-58-59-60
TGCAGCTCCCTTCCAGTGTGTATGAACTGTCTTCCCACCTTTTCTCTTCACCATAACTCCACTTCGTTTCTTCTCCGAATTGAAAGCTTC
>46014_CCCCG_33-43-58-59-60
TGCAGCTCCCTTCCAGTGTGTATGAACTGTCTTCCCACCTTTTCTCTTCACCATAACTCCGCTTCGTTTCTTCTCCGAATTGAAAGCTTC
>46014_TCAAA_33-43-58-59-60
TGCAGCTCCCTTCCAGTGTGTATGAACTGTCTTTCCACCTTTTCTCTTCACCATAACTAAACTTCGTTTCTTCTCCGAATTGAAAGCTTC
>46014_TCCCA_33-43-58-59-60
TGCAGCTCCCTTCCAGTGTGTATGAACTGTCTTTCCACCTTTTCTCTTCACCATAACTCCACTTCGTTTCTTCTCCGAATTGAAAGCTTC
>46014_TCCCG_33-43-58-59-60
TGCAGCTCCCTTCCAGTGTGTATGAACTGTCTTTCCACCTTTTCTCTTCACCATAACTCCGCTTCGTTTCTTCTCCGAATTGAAAGCTTC
>46023_AA_34-82
TGCAGGAGGTTCTTTCAAGCAATACTGTGAATTAATTGTCTGATATCTGGTGTGGGAAAGTCCCCATGTGATAGGCATTTGTAGTTTTGA
>46023_GA_34-82
TGCAGGAGGTTCTTTCAAGCAATACTGTGAATTAGTTGTCTGATATCTGGTGTGGGAAAGTCCCCATGTGATAGGCATTTGTAGTTTTGA
>46023_GC_34-82
TGCAGGAGGTTCTTTCAAGCAATACTGTGAATTAGTTGTCTGATATCTGGTGTGGGAAAGTCCCCATGTGATAGGCATTTGTCGTTTTGA
>46036_C_17
TGCAGGCTCGATTAATTCCCAAAGTTGGATCAAGCCCCAATGTTGATAATTGCCTTCCCATTCTCTCTGATGTGAACTTCCTATCTTTAT
>46036_G_17
TGCAGGCTCGATTAATTGCCAAAGTTGGATCAAGCCCCAATGTTGATAATTGCCTTCCCATTCTCTCTGATGTGAACTTCCTATCTTTAT
>46044_C_63
TGCAGACATGATTGGTATACCATGAGAAACAAAGTCTAAGAAGTCATGAAAACTATGGTTTCTCTACAACAACTACCTCTTTACATTACC
>46044_T_63
TGCAGACATGATTGGTATACCATGAGAAACAAAGTCTAAGAAGTCATGAAAACTATGGTTTCTTTACAACAACTACCTCTTTACATTACC
>46064_C_60
TGCAGGAAGGATAATTAGCAAAGATGATTCCATCAAGAGGGAAATATATGGAAGGCTTGGCCGACAAACACTCTCCAAATGGAATGACTT
>46064_G_60
TGCAGGAAGGATAATTAGCAAAGATGATTCCATCAAGAGGGAAATATATGGAAGGCTTGGGCGACAAACACTCTCCAAATGGAATGACTT
>46082_AGTTTCGC_13-19-20-21-43-64-71-81
TGCAGCCAAGTCAACCTTTGTTATAACCTTGTGAAAAAATCGATTGATAAGTCGAACCTCAAGACTAGCTTGCAAGAGCATCAAAATCTG
>46082_ATGTTCGC_13-19-20-21-43-64-71-81
TGCAGCCAAGTCAACCTTTTGTATAACCTTGTGAAAAAATCGATTGATAAGTCGAACCTCAAGACTAGCTTGCAAGAGCATCAAAATCTG
>46082_CTGCTCCC_13-19-20-21-43-64-71-81
TGCAGCCAAGTCACCCTTTTGCATAACCTTGTGAAAAAATCGATTGATAAGTCGAACCTCAAGACTAGCTTCCAAGAGCATCAAAATCTG
>46082_CTGTATCC_13-19-20-21-43-64-71-81
TGCAGCCAAGTCACCCTTTTGTATAACCTTGTGAAAAAATCGAATGATAAGTCGAACCTCAAGATTAGCTTCCAAGAGCATCAAAATCTG
>46082_CTGTTCCA_13-19-20-21-43-64-71-81
TGCAGCCAAGTCACCCTTTTGTATAACCTTGTGAAAAAATCGATTGATAAGTCGAACCTCAAGACTAGCTTCCAAGAGCATAAAAATCTG
>46082_CTGTTCCC_13-19-20-21-43-64-71-81
TGCAGCCAAGTCACCCTTTTGTATAACCTTGTGAAAAAATCGATTGATAAGTCGAACCTCAAGACTAGCTTCCAAGAGCATCAAAATCTG
>46082_CTGTTCGC_13-19-20-21-43-64-71-81
TGCAGCCAAGTCACCCTTTTGTATAACCTTGTGAAAAAATCGATTGATAAGTCGAACCTCAAGACTAGCTTGCAAGAGCATCAAAATCTG
>46082_CTGTTTCC_13-19-20-21-43-64-71-81
TGCAGCCAAGTCACCCTTTTGTATAACCTTGTGAAAAAATCGATTGATAAGTCGAACCTCAAGATTAGCTTCCAAGAGCATCAAAATCTG
>46099_GCC_21-59-83
TGCAGTTCTTCATCAGGAGCAGTACAATAAGCAAGCTCCCCTTTTGCATTAGTGAAAAGCAAAACTCTATCAAACATCTCTGACAACTCA
>46099_GCT_21-59-83
TGCAGTTCTTCATCAGGAGCAGTACAATAAGCAAGCTCCCCTTTTGCATTAGTGAAAAGCAAAACTCTATCAAACATCTCTGATAACTCA
>46099_GTC_21-59-83
TGCAGTTCTTCATCAGGAGCAGTACAATAAGCAAGCTCCCCTTTTGCATTAGTGAAAAGTAAAACTCTATCAAACATCTCTGACAACTCA
>46099_TCC_21-59-83
TGCAGTTCTTCATCAGGAGCATTACAATAAGCAAGCTCCCCTTTTGCATTAGTGAAAAGCAAAACTCTATCAAACATCTCTGACAACTCA
>46147_ACGG_10-13-31-45
TGCAGAAGATATTCTTTTCCTTGATCTGTGTGAGAAATCTCTCAAGTGTGCAAAAACAAGGCGTAATTCAATCGTAGTTCCTATTGGGAC
>46147_AGGG_10-13-31-45
TGCAGAAGATATTGTTTTCCTTGATCTGTGTGAGAAATCTCTCAAGTGTGCAAAAACAAGGCGTAATTCAATCGTAGTTCCTATTGGGAC
>46147_GGGC_10-13-31-45
TGCAGAAGATGTTGTTTTCCTTGATCTGTGTGAGAAATCTCTCAACTGTGCAAAAACAAGGCGTAATTCAATCGTAGTTCCTATTGGGAC
>46147_GGGG_10-13-31-45
TGCAGAAGATGTTGTTTTCCTTGATCTGTGTGAGAAATCTCTCAAGTGTGCAAAAACAAGGCGTAATTCAATCGTAGTTCCTATTGGGAC
>46147_GGTG_10-13-31-45
TGCAGAAGATGTTGTTTTCCTTGATCTGTGTTAGAAATCTCTCAAGTGTGCAAAAACAAGGCGTAATTCAATCGTAGTTCCTATTGGGAC
>46175_CA_10-82
TGCAGTTTGACGAAGAGGAGTACCATTTGGGTCTTCATCTTCCAAGTGTAGGTTTTATGTTGCAAACAGTAAACGAACTCATATCAGTCT
>46175_CT_10-82
TGCAGTTTGACGAAGAGGAGTACCATTTGGGTCTTCATCTTCCAAGTGTAGGTTTTATGTTGCAAACAGTAAACGAACTCATTTCAGTCT
>46175_TT_10-82
TGCAGTTTGATGAAGAGGAGTACCATTTGGGTCTTCATCTTCCAAGTGTAGGTTTTATGTTGCAAACAGTAAACGAACTCATTTCAGTCT
>46250_AACG_15-62-64-70
TGCAGTTACAACAAAAATGAGGTTGAAGCTAATGATGAACTCCAGAGCAAAAGCTTGAACATAGCTTCCTGAGGGGACAGTGACTCCACC
>46250_CAAG_15-62-64-70
TGCAGTTACAACAAACATGAGGTTGAAGCTAATGATGAACTCCAGAGCAAAAGCTTGAACATAGATTCCTGAGGGGACAGTGACTCCACC
>46250_CACA_15-62-64-70
TGCAGTTACAACAAACATGAGGTTGAAGCTAATGATGAACTCCAGAGCAAAAGCTTGAACATAGCTTCCTAAGGGGACAGTGACTCCACC
>46250_CACG_15-62-64-70
TGCAGTTACAACAAACATGAGGTTGAAGCTAATGATGAACTCCAGAGCAAAAGCTTGAACATAGCTTCCTGAGGGGACAGTGACTCCACC
>46250_CGCA_15-62-64-70
TGCAGTTACAACAAACATGAGGTTGAAGCTAATGATGAACTCCAGAGCAAAAGCTTGAACATGGCTTCCTAAGGGGACAGTGACTCCACC
>46268_AAA_38-48-69
TGCAGTCATGCTACAATCAGACATGGTAAATTCTTTTCAGCAAATTATAAACTTTGCGTGTTTTTATATATGAAACATGTATTGCTCTTG
>46268_AGA_38-48-69
TGCAGTCATGCTACAATCAGACATGGTAAATTCTTTTCAGCAAATTATGAACTTTGCGTGTTTTTATATATGAAACATGTATTGCTCTTG
>46268_AGG_38-48-69
TGCAGTCATGCTACAATCAGACATGGTAAATTCTTTTCAGCAAATTATGAACTTTGCGTGTTTTTATATGTGAAACATGTATTGCTCTTG
>46268_GGA_38-48-69
TGCAGTCATGCTACAATCAGACATGGTAAATTCTTTTCGGCAAATTATGAACTTTGCGTGTTTTTATATATGAAACATGTATTGCTCTTG
>46337_AAAAA_22-31-54-80-81
TGCAGCATATAATAATTATTGAAAGAATATCAGTTTGCACATAATAATTATTGAAGAGTATCAGTGCAAACACACACACAAAACTAGAAT
>46337_AAATA_22-31-54-80-81
TGCAGCATATAATAATTATTGAAAGAATATCAGTTTGCACATAATAATTATTGAAGAGTATCAGTGCAAACACACACACATAACTAGAAT
>46337_AAATT_22-31-54-80-81
TGCAGCATATAATAATTATTGAAAGAATATCAGTTTGCACATAATAATTATTGAAGAGTATCAGTGCAAACACACACACATTACTAGAAT
>46337_AAGTA_22-31-54-80-81
TGCAGCATATAATAATTATTGAAAGAATATCAGTTTGCACATAATAATTATTGAGGAGTATCAGTGCAAACACACACACATAACTAGAAT
>46337_AGATA_22-31-54-80-81
TGCAGCATATAATAATTATTGAAAGAATATCGGTTTGCACATAATAATTATTGAAGAGTATCAGTGCAAACACACACACATAACTAGAAT
>46337_CAATA_22-31-54-80-81
TGCAGCATATAATAATTATTGACAGAATATCAGTTTGCACATAATAATTATTGAAGAGTATCAGTGCAAACACACACACATAACTAGAAT
>46337_CAATT_22-31-54-80-81
TGCAGCATATAATAATTATTGACAGAATATCAGTTTGCACATAATAATTATTGAAGAGTATCAGTGCAAACACACACACATTACTAGAAT
>46355_A_33
TGCAGCAACCATGGTATGGGCAATGTCAGAGATAGTAAAGAACCCGAGAATAATGAAGAAGGCACAAGCTGAAGTTCGGGAGGCACTCAA
>46355_G_33
TGCAGCAACCATGGTATGGGCAATGTCAGAGATGGTAAAGAACCCGAGAATAATGAAGAAGGCACAAGCTGAAGTTCGGGAGGCACTCAA
>46363_ACGG_23-32-79-87
TGCAGCTTATAAGCTTTGGGAAGATAAGGGTTCACAGAACGTAATTGTGAATTCTGAAGGCTGGTTTTACTTCAGATTTGACTGTGAGGA
>46363_ATCG_23-32-79-87
TGCAGCTTATAAGCTTTGGGAAGATAAGGGTTTACAGAACGTAATTGTGAATTCTGAAGGCTGGTTTTACTTCAGATTTCACTGTGAGGA
>46363_ATGC_23-32-79-87
TGCAGCTTATAAGCTTTGGGAAGATAAGGGTTTACAGAACGTAATTGTGAATTCTGAAGGCTGGTTTTACTTCAGATTTGACTGTGACGA
>46363_ATGG_23-32-79-87
TGCAGCTTATAAGCTTTGGGAAGATAAGGGTTTACAGAACGTAATTGTGAATTCTGAAGGCTGGTTTTACTTCAGATTTGACTGTGAGGA
>46363_TTGG_23-32-79-87
TGCAGCTTATAAGCTTTGGGAAGTTAAGGGTTTACAGAACGTAATTGTGAATTCTGAAGGCTGGTTTTACTTCAGATTTGACTGTGAGGA
>46381_A_49
TGCAGGATGCATTGGTGAAAAGCAATGAGGTCTTTGAAACGTTTAAGCAAGAGATAGAAAAGGTGCATCTTCATTTGCTATATGTTAGAG
>46381_G_49
TGCAGGATGCATTGGTGAAAAGCAATGAGGTCTTTGAAACGTTTAAGCAGGAGATAGAAAAGGTGCATCTTCATTTGCTATATGTTAGAG
>46406_G_79
TGCAGATGGAAATTCACTTCCCTTGGCAGACTGAGGAGACAAGTTAAACATAAAGACGAGAGTGAGGAGTGGGATGATAGCCATGTTTGG
>46406_T_79
TGCAGATGGAAATTCACTTCCCTTGGCAGACTGAGGAGACAAGTTAAACATAAAGACGAGAGTGAGGAGTGGGATGATATCCATGTTTGG
>46486_CA_45-49
TGCAGAATCCGAGGAATCTGTGCTTCCCAACACAGTTCTCTCTTGCACAAAGTATTCCACAGGGTCAGGCCGAATTTTCGATGGTACCCA
>46486_CG_45-49
TGCAGAATCCGAGGAATCTGTGCTTCCCAACACAGTTCTCTCTTGCACAGAGTATTCCACAGGGTCAGGCCGAATTTTCGATGGTACCCA
>46486_TA_45-49
TGCAGAATCCGAGGAATCTGTGCTTCCCAACACAGTTCTCTCTTGTACAAAGTATTCCACAGGGTCAGGCCGAATTTTCGATGGTACCCA
>46507_CCCT_20-45-60-66
TGCAGTTGAGCATAACTTTCCTAAAGTACATTTCTAATTGAATTACAAGATGGTTCAGTGCTGTTCTAACTGCAACTCAGAATAAATTAT
>46507_CCTA_20-45-60-66
TGCAGTTGAGCATAACTTTCCTAAAGTACATTTCTAATTGAATTACAAGATGGTTCAGTGTTGTTCAAACTGCAACTCAGAATAAATTAT
>46507_CCTT_20-45-60-66
TGCAGTTGAGCATAACTTTCCTAAAGTACATTTCTAATTGAATTACAAGATGGTTCAGTGTTGTTCTAACTGCAACTCAGAATAAATTAT
>46507_CTTT_20-45-60-66
TGCAGTTGAGCATAACTTTCCTAAAGTACATTTCTAATTGAATTATAAGATGGTTCAGTGTTGTTCTAACTGCAACTCAGAATAAATTAT
>46507_GCTT_20-45-60-66
TGCAGTTGAGCATAACTTTCGTAAAGTACATTTCTAATTGAATTACAAGATGGTTCAGTGTTGTTCTAACTGCAACTCAGAATAAATTAT
>46510_C_79
TGCAGCTCAAAATTAATTTTGTTGCCACTTTTAGAAACCATTTTGAAAATTGAATCGAGTTGAGGAACTGATGTCACTCCGGCTATGAAC
>46510_T_79
TGCAGCTCAAAATTAATTTTGTTGCCACTTTTAGAAACCATTTTGAAAATTGAATCGAGTTGAGGAACTGATGTCACTCTGGCTATGAAC
>46534_A_18
TGCAGTGGTTGTTGTGAGATCTATATATCACAATTCCAACCTATGTCAGAATATGCTTGTTTTATAATGAATACTTGAGTCGAGATGGAA
>46534_T_18
TGCAGTGGTTGTTGTGAGTTCTATATATCACAATTCCAACCTATGTCAGAATATGCTTGTTTTATAATGAATACTTGAGTCGAGATGGAA
>46543_ACAT_16-54-71-81
TGCAGAGCAGTAAGCCAAGAGTTAATAAAAGCAACCCATCTTGAAAAAATTCCACAGTTTGTCACTTAGGTAATGAAAAAATTTCATAAG
>46543_ATAG_16-54-71-81
TGCAGAGCAGTAAGCCAAGAGTTAATAAAAGCAACCCATCTTGAAAAAATTCCATAGTTTGTCACTTAGGTAATGAAAAAAGTTCATAAG
>46543_ATGG_16-54-71-81
TGCAGAGCAGTAAGCCAAGAGTTAATAAAAGCAACCCATCTTGAAAAAATTCCATAGTTTGTCACTTAGGTGATGAAAAAAGTTCATAAG
>46543_TTGG_16-54-71-81
TGCAGAGCAGTAAGCCTAGAGTTAATAAAAGCAACCCATCTTGAAAAAATTCCATAGTTTGTCACTTAGGTGATGAAAAAAGTTCATAAG
>46557_AGTG_34-42-76-87
TGCAGAGGTAGATGAGGTTCTGCAATCCCAAACTATGGTGTCGGAGGCTGATCACTCCGATGATGAAAAGCTTAAGTCTGAGGAACCGAA
>46557_ATCG_34-42-76-87
TGCAGAGGTAGATGAGGTTCTGCAATCCCAAACTATGGTGTCTGAGGCTGATCACTCCGATGATGAAAAGCTTAAGCCTGAGGAACCGAA
>46557_ATTG_34-42-76-87
TGCAGAGGTAGATGAGGTTCTGCAATCCCAAACTATGGTGTCTGAGGCTGATCACTCCGATGATGAAAAGCTTAAGTCTGAGGAACCGAA
>46557_GTTA_34-42-76-87
TGCAGAGGTAGATGAGGTTCTGCAATCCCAAACTGTGGTGTCTGAGGCTGATCACTCCGATGATGAAAAGCTTAAGTCTGAGGAACCAAA
>46570_ACCGA_47-56-62-66-71
TGCAGTTTTTTTTTTCTTTGTCCTAGAAAAAAATTTTATGGAGTATTATCCAAATACCACTCCGTCGTTAAAGAATGGTATAAATAGTGA
>46570_CCCGA_47-56-62-66-71
TGCAGTTTTTTTTTTCTTTGTCCTAGAAAAAAATTTTATGGAGTATTCTCCAAATACCACTCCGTCGTTAAAGAATGGTATAAATAGTGA
>46570_CCCGG_47-56-62-66-71
TGCAGTTTTTTTTTTCTTTGTCCTAGAAAAAAATTTTATGGAGTATTCTCCAAATACCACTCCGTCGTTAAGGAATGGTATAAATAGTGA
>46570_CCTGA_47-56-62-66-71
TGCAGTTTTTTTTTTCTTTGTCCTAGAAAAAAATTTTATGGAGTATTCTCCAAATACCACTCTGTCGTTAAAGAATGGTATAAATAGTGA
>46570_CCTTA_47-56-62-66-71
TGCAGTTTTTTTTTTCTTTGTCCTAGAAAAAAATTTTATGGAGTATTCTCCAAATACCACTCTGTCTTTAAAGAATGGTATAAATAGTGA
>46570_CTCGG_47-56-62-66-71
TGCAGTTTTTTTTTTCTTTGTCCTAGAAAAAAATTTTATGGAGTATTCTCCAAATATCACTCCGTCGTTAAGGAATGGTATAAATAGTGA
>46671_CA_42-85
TGCAGAGCAGAAGTCTGATCTGAGGAGGATCCTTCATGAGAGCTGTTGACCAGTACAAGGTTCAACTCAAGGGTTGAAGATTATCATTAA
>46671_CG_42-85
TGCAGAGCAGAAGTCTGATCTGAGGAGGATCCTTCATGAGAGCTGTTGACCAGTACAAGGTTCAACTCAAGGGTTGAAGATTATCGTTAA
>46671_TA_42-85
TGCAGAGCAGAAGTCTGATCTGAGGAGGATCCTTCATGAGAGTTGTTGACCAGTACAAGGTTCAACTCAAGGGTTGAAGATTATCATTAA
>46727_GAT_47-70-78
TGCAGGACATCTAAAGATGATCTTTTATGTTAATTTCTTGATTCCATGCAAGTTCTTTTGAAAGTCAGATAGGCTGCATACTTCATCTTT
>46727_GGC_47-70-78
TGCAGGACATCTAAAGATGATCTTTTATGTTAATTTCTTGATTCCATGCAAGTTCTTTTGAAAGTCAGATGGGCTGCACACTTCATCTTT
>46727_GGT_47-70-78
TGCAGGACATCTAAAGATGATCTTTTATGTTAATTTCTTGATTCCATGCAAGTTCTTTTGAAAGTCAGATGGGCTGCATACTTCATCTTT
>46727_TGT_47-70-78
TGCAGGACATCTAAAGATGATCTTTTATGTTAATTTCTTGATTCCATTCAAGTTCTTTTGAAAGTCAGATGGGCTGCATACTTCATCTTT
>46778_AAC_55-58-62
TGCAGAGAGGGGAGGCTAGATTTGGCAATTGAGTTCTTGGATCTTATGATCTCGAATGATTGCTTGCCAGACATTGTGAATTACAATACA
>46778_AGC_55-58-62
TGCAGAGAGGGGAGGCTAGATTTGGCAATTGAGTTCTTGGATCTTATGATCTCGAATGGTTGCTTGCCAGACATTGTGAATTACAATACA
>46778_AGT_55-58-62
TGCAGAGAGGGGAGGCTAGATTTGGCAATTGAGTTCTTGGATCTTATGATCTCGAATGGTTGTTTGCCAGACATTGTGAATTACAATACA
>46778_CGC_55-58-62
TGCAGAGAGGGGAGGCTAGATTTGGCAATTGAGTTCTTGGATCTTATGATCTCGACTGGTTGCTTGCCAGACATTGTGAATTACAATACA
>46793_AAA_44-70-73
TGCAGTTCTTTCTGATCTCTCCCTTCAAACCTGTCAATGGAGAGATATTTCCCATCTTAATCATGGACTTAGCAAACTGCTCGAAAAACA
>46793_AAG_44-70-73
TGCAGTTCTTTCTGATCTCTCCCTTCAAACCTGTCAATGGAGAGATATTTCCCATCTTAATCATGGACTTAGCGAACTGCTCGAAAAACA
>46793_AGA_44-70-73
TGCAGTTCTTTCTGATCTCTCCCTTCAAACCTGTCAATGGAGAGATATTTCCCATCTTAATCATGGACTTGGCAAACTGCTCGAAAAACA
>46793_GAA_44-70-73
TGCAGTTCTTTCTGATCTCTCCCTTCAAACCTGTCAATGGAGAGGTATTTCCCATCTTAATCATGGACTTAGCAAACTGCTCGAAAAACA
>46972_A_16
TGCAGTTGGATGAACTAGACCTCAGTTATAATCAATTAAGGGGTAGGGTACCAAATTCTCTAAATTTTCATCCTCAATCCACCCTTAACT
>46972_G_16
TGCAGTTGGATGAACTGGACCTCAGTTATAATCAATTAAGGGGTAGGGTACCAAATTCTCTAAATTTTCATCCTCAATCCACCCTTAACT
>47009_CGCAC_23-29-71-83-84
TGCAGCCTCGTGATCATTGCCATCGCCTCGTTTGCAGCATCCGAAGCAGCATTTCTTTCTTCCTCCAGTTCCTTGTACAAAGCACTCATG
>47009_CGCAT_23-29-71-83-84
TGCAGCCTCGTGATCATTGCCATCGCCTCGTTTGCAGCATCCGAAGCAGCATTTCTTTCTTCCTCCAGTTCCTTGTACAAAGCATTCATG
>47009_CGCCT_23-29-71-83-84
TGCAGCCTCGTGATCATTGCCATCGCCTCGTTTGCAGCATCCGAAGCAGCATTTCTTTCTTCCTCCAGTTCCTTGTACAAAGCCTTCATG
>47009_TACAC_23-29-71-83-84
TGCAGCCTCGTGATCATTGCCATTGCCTCATTTGCAGCATCCGAAGCAGCATTTCTTTCTTCCTCCAGTTCCTTGTACAAAGCACTCATG
>47009_TATAC_23-29-71-83-84
TGCAGCCTCGTGATCATTGCCATTGCCTCATTTGCAGCATCCGAAGCAGCATTTCTTTCTTCCTCCAGTTCTTTGTACAAAGCACTCATG
>47009_TGCAC_23-29-71-83-84
TGCAGCCTCGTGATCATTGCCATTGCCTCGTTTGCAGCATCCGAAGCAGCATTTCTTTCTTCCTCCAGTTCCTTGTACAAAGCACTCATG
>47045_CCG_14-50-80
TGCAGATTCGCATTCGTGCAATGGCTCCTCCATATATATGAGACAGTCAACGAAGTGTTACTGTTGGTGCTCATCCCACTGGTTGTGTAT
>47045_CGC_14-50-80
TGCAGATTCGCATTCGTGCAATGGCTCCTCCATATATATGAGACAGTCAAGGAAGTGTTACTGTTGGTGCTCATCCCACTCGTTGTGTAT
>47045_CGG_14-50-80
TGCAGATTCGCATTCGTGCAATGGCTCCTCCATATATATGAGACAGTCAAGGAAGTGTTACTGTTGGTGCTCATCCCACTGGTTGTGTAT
>47045_TGG_14-50-80
TGCAGATTCGCATTTGTGCAATGGCTCCTCCATATATATGAGACAGTCAAGGAAGTGTTACTGTTGGTGCTCATCCCACTGGTTGTGTAT
>47051_CA_26-84
TGCAGCTTTTCATGGTCAACAAACCACGGGCAATTGAAAACCCCATTGCTTTGAATCTTCAAATTTTCCTTGAAATTTATTATTAAGGAG
>47051_TA_26-84
TGCAGCTTTTCATGGTCAACAAACCATGGGCAATTGAAAACCCCATTGCTTTGAATCTTCAAATTTTCCTTGAAATTTATTATTAAGGAG
>47051_TT_26-84
TGCAGCTTTTCATGGTCAACAAACCATGGGCAATTGAAAACCCCATTGCTTTGAATCTTCAAATTTTCCTTGAAATTTATTATTTAGGAG
>47147_AA_14-87
TGCAGTATTTTCCCATCTGTCCAGCTTCTTGATTTCTCCTCCAATGATTTCAGTGGTGAATTTCCCCAAGGAATTGGAAATTGTTCCAAA
>47147_GA_14-87
TGCAGTATTTTCCCGTCTGTCCAGCTTCTTGATTTCTCCTCCAATGATTTCAGTGGTGAATTTCCCCAAGGAATTGGAAATTGTTCCAAA
>47147_GG_14-87
TGCAGTATTTTCCCGTCTGTCCAGCTTCTTGATTTCTCCTCCAATGATTTCAGTGGTGAATTTCCCCAAGGAATTGGAAATTGTTCCGAA
>47147_TA_14-87
TGCAGTATTTTCCCTTCTGTCCAGCTTCTTGATTTCTCCTCCAATGATTTCAGTGGTGAATTTCCCCAAGGAATTGGAAATTGTTCCAAA
>47155_C_5
TGCAGCTCAATATTATGACATGATAAATGTGACATATATCCATTACGGTTGGTGTTATGCATTTTTATAATTTGAGAATAAAGTTTTCAC
>47155_T_5
TGCAGTTCAATATTATGACATGATAAATGTGACATATATCCATTACGGTTGGTGTTATGCATTTTTATAATTTGAGAATAAAGTTTTCAC
>47157_CGC_26-71-79
TGCAGCTGTTTGCTTATGATGATTGGCGATTTTTGTTTCTCTTTTCTTCTTGTTGCCCATTTGATTATGAAGAACAATACGCACTCAGAC
>47157_TAC_26-71-79
TGCAGCTGTTTGCTTATGATGATTGGTGATTTTTGTTTCTCTTTTCTTCTTGTTGCCCATTTGATTATGAAAAACAATACGCACTCAGAC
>47157_TGC_26-71-79
TGCAGCTGTTTGCTTATGATGATTGGTGATTTTTGTTTCTCTTTTCTTCTTGTTGCCCATTTGATTATGAAGAACAATACGCACTCAGAC
>47157_TGT_26-71-79
TGCAGCTGTTTGCTTATGATGATTGGTGATTTTTGTTTCTCTTTTCTTCTTGTTGCCCATTTGATTATGAAGAACAATATGCACTCAGAC
>47210_A_5
TGCAGAGTACTTTAAATTGTAGAAGACTTCCATTTCCTTGCCATGTTCATTGAAATTATAAATGAATCAAAATCTTAACACTTGTATCCA
>47210_G_5
TGCAGGGTACTTTAAATTGTAGAAGACTTCCATTTCCTTGCCATGTTCATTGAAATTATAAATGAATCAAAATCTTAACACTTGTATCCA
>47238_CA_21-53
TGCAGCCAAATTCATCAACAACGGTGCCAAAGTCGTGATAGCCGATGTCCAACAGCAATTTGGCCAAGACACAGCCACAGAACTCGGACC
>47238_CG_21-53
TGCAGCCAAATTCATCAACAACGGTGCCAAAGTCGTGATAGCCGATGTCCAACGGCAATTTGGCCAAGACACAGCCACAGAACTCGGACC
>47238_TA_21-53
TGCAGCCAAATTCATCAACAATGGTGCCAAAGTCGTGATAGCCGATGTCCAACAGCAATTTGGCCAAGACACAGCCACAGAACTCGGACC
>47410_GAG_41-54-78
TGCAGAGAATGGCTTAACTTCGATCAGTTTTCAAGATGAGTGAGATGATACAACATCCGAAAGTCGAACAATATTTCCGTTGAATTTATG
>47410_GGA_41-54-78
TGCAGAGAATGGCTTAACTTCGATCAGTTTTCAAGATGAGTGAGATGATACAACGTCCGAAAGTCGAACAATATTTCCATTGAATTTATG
>47410_GGG_41-54-78
TGCAGAGAATGGCTTAACTTCGATCAGTTTTCAAGATGAGTGAGATGATACAACGTCCGAAAGTCGAACAATATTTCCGTTGAATTTATG
>47410_TGG_41-54-78
TGCAGAGAATGGCTTAACTTCGATCAGTTTTCAAGATGAGTTAGATGATACAACGTCCGAAAGTCGAACAATATTTCCGTTGAATTTATG
>47483_CC_18-63
TGCAGACAATGAGTTGGCCAGGGTGGAAGTACCTAGGATGTTCTCATACAAGGAATTGGTTGTCGCGACCAATAATTTTTCAGATGAAGG
>47483_CT_18-63
TGCAGACAATGAGTTGGCCAGGGTGGAAGTACCTAGGATGTTCTCATACAAGGAATTGGTTGTTGCGACCAATAATTTTTCAGATGAAGG
>47483_TC_18-63
TGCAGACAATGAGTTGGCTAGGGTGGAAGTACCTAGGATGTTCTCATACAAGGAATTGGTTGTCGCGACCAATAATTTTTCAGATGAAGG
>47483_TT_18-63
TGCAGACAATGAGTTGGCTAGGGTGGAAGTACCTAGGATGTTCTCATACAAGGAATTGGTTGTTGCGACCAATAATTTTTCAGATGAAGG
>47506_GAC_29-33-35
TGCAGTACCACCACCCCAATATGCATGACGTTCAGCCATTGCCCTTCTGTATTGGTTGTATTGGTAGGGTAGTTGATCTATTAATGATCT
>47506_GAG_29-33-35
TGCAGTACCACCACCCCAATATGCATGACGTTCAGGCATTGCCCTTCTGTATTGGTTGTATTGGTAGGGTAGTTGATCTATTAATGATCT
>47506_GGG_29-33-35
TGCAGTACCACCACCCCAATATGCATGACGTTCGGGCATTGCCCTTCTGTATTGGTTGTATTGGTAGGGTAGTTGATCTATTAATGATCT
>47506_TAG_29-33-35
TGCAGTACCACCACCCCAATATGCATGACTTTCAGGCATTGCCCTTCTGTATTGGTTGTATTGGTAGGGTAGTTGATCTATTAATGATCT
>47511_C_46
TGCAGTTTTTATCTAATCGCAGGCTTAAAGAAGCTAAAAGGTCTTACATTACCTGTCCATTGATTTGCTGATTTTTAATAGTGCATTCAG
>47511_T_46
TGCAGTTTTTATCTAATCGCAGGCTTAAAGAAGCTAAAAGGTCTTATATTACCTGTCCATTGATTTGCTGATTTTTAATAGTGCATTCAG
>47540_ACTTCTA_7-15-31-35-46-77-89
TGCAGGTAGATCGTCCACACGCAACGAATTGTGTGTTGGATGTGTGCATACGTGCACATGGTACATGCATACACATTTATGATCTTGCTA
>47540_AGCACCA_7-15-31-35-46-77-89
TGCAGGTAGATCGTCGACACGCAACGAATTGCGTGATGGATGTGTGCATACGTGCACATGGTACATGCATACACATTCATGATCTTGCTA
>47540_AGTACCA_7-15-31-35-46-77-89
TGCAGGTAGATCGTCGACACGCAACGAATTGTGTGATGGATGTGTGCATACGTGCACATGGTACATGCATACACATTCATGATCTTGCTA
>47540_AGTACTA_7-15-31-35-46-77-89
TGCAGGTAGATCGTCGACACGCAACGAATTGTGTGATGGATGTGTGCATACGTGCACATGGTACATGCATACACATTTATGATCTTGCTA
>47540_AGTACTC_7-15-31-35-46-77-89
TGCAGGTAGATCGTCGACACGCAACGAATTGTGTGATGGATGTGTGCATACGTGCACATGGTACATGCATACACATTTATGATCTTGCTC
>47540_AGTAGTA_7-15-31-35-46-77-89
TGCAGGTAGATCGTCGACACGCAACGAATTGTGTGATGGATGTGTGGATACGTGCACATGGTACATGCATACACATTTATGATCTTGCTA
>47540_AGTTCTA_7-15-31-35-46-77-89
TGCAGGTAGATCGTCGACACGCAACGAATTGTGTGTTGGATGTGTGCATACGTGCACATGGTACATGCATACACATTTATGATCTTGCTA
>47540_TGTACTA_7-15-31-35-46-77-89
TGCAGGTTGATCGTCGACACGCAACGAATTGTGTGATGGATGTGTGCATACGTGCACATGGTACATGCATACACATTTATGATCTTGCTA
>47601_AAA_25-47-53
TGCAGGCTCTAGTCCACGAGATCTGAGAGCTTATTCTGCAAATTCTCATCACCACCAACTGCCATTAAAGAGCATTCGGCAGAAACCGAA
>47601_AAG_25-47-53
TGCAGGCTCTAGTCCACGAGATCTGAGAGCTTATTCTGCAAATTCTCATCACCGCCAACTGCCATTAAAGAGCATTCGGCAGAAACCGAA
>47601_AGG_25-47-53
TGCAGGCTCTAGTCCACGAGATCTGAGAGCTTATTCTGCAAATTCTCGTCACCGCCAACTGCCATTAAAGAGCATTCGGCAGAAACCGAA
>47601_TAG_25-47-53
TGCAGGCTCTAGTCCACGAGATCTGTGAGCTTATTCTGCAAATTCTCATCACCGCCAACTGCCATTAAAGAGCATTCGGCAGAAACCGAA
>47650_AGC_9-51-62
TGCAGAAACATCGTAGCCATGTAATCTTAAAATTCTAAAACCCATGGCTGTGTCATCGATATCTTGAACAGGTGAATTTTTTGCCCAGCA
>47650_AGG_9-51-62
TGCAGAAACATCGTAGCCATGTAATCTTAAAATTCTAAAACCCATGGCTGTGTCATCGATATGTTGAACAGGTGAATTTTTTGCCCAGCA
>47650_CAC_9-51-62
TGCAGAAACCTCGTAGCCATGTAATCTTAAAATTCTAAAACCCATGGCTGTATCATCGATATCTTGAACAGGTGAATTTTTTGCCCAGCA
>47655_AGG_30-65-68
TGCAGTGAGAGGTGGTACTCGTCGGTCCATAACATGGTGGGCGGTTCGGTCTTTTTCTAGAAGCGGACGTCTTACCGTCGTATCAGCCCA
>47655_TAG_30-65-68
TGCAGTGAGAGGTGGTACTCGTCGGTCCATTACATGGTGGGCGGTTCGGTCTTTTTCTAGAAGCGAACGTCTTACCGTCGTATCAGCCCA
>47655_TGG_30-65-68
TGCAGTGAGAGGTGGTACTCGTCGGTCCATTACATGGTGGGCGGTTCGGTCTTTTTCTAGAAGCGGACGTCTTACCGTCGTATCAGCCCA
>47655_TGT_30-65-68
TGCAGTGAGAGGTGGTACTCGTCGGTCCATTACATGGTGGGCGGTTCGGTCTTTTTCTAGAAGCGGACTTCTTACCGTCGTATCAGCCCA
>47697_CTAA_16-30-55-85
TGCAGTTTTAGAACTGCATACTTCAAAAGCTATCCACTCCAGAACATTTTAGAGAAAGGACTGAAATGGAGTACCTGTACTCGTAAAAGC
>47697_TCAA_16-30-55-85
TGCAGTTTTAGAACTGTATACTTCAAAAGCCATCCACTCCAGAACATTTTAGAGAAAGGACTGAAATGGAGTACCTGTACTCGTAAAAGC
>47697_TCAG_16-30-55-85
TGCAGTTTTAGAACTGTATACTTCAAAAGCCATCCACTCCAGAACATTTTAGAGAAAGGACTGAAATGGAGTACCTGTACTCGTAGAAGC
>47697_TCCA_16-30-55-85
TGCAGTTTTAGAACTGTATACTTCAAAAGCCATCCACTCCAGAACATTTTAGAGACAGGACTGAAATGGAGTACCTGTACTCGTAAAAGC
>47697_TTAA_16-30-55-85
TGCAGTTTTAGAACTGTATACTTCAAAAGCTATCCACTCCAGAACATTTTAGAGAAAGGACTGAAATGGAGTACCTGTACTCGTAAAAGC
>47788_A_22
TGCAGGAAGCTTCTCATGCTATAAAAAGGTAGTGTGTGGCTGCATTGGGCATATCCTCAAAACACTGCAACGAGGAGTGAGCTCAACAGA
>47788_T_22
TGCAGGAAGCTTCTCATGCTATTAAAAGGTAGTGTGTGGCTGCATTGGGCATATCCTCAAAACACTGCAACGAGGAGTGAGCTCAACAGA
>47898_AA_43-53
TGCAGTTTCTGTGACATCCTTAATTTTATACAGTTAGCATGCCATGCACACTTATTGGGATCAAACAGAAACGGTTAATCAATTTATTTT
>47898_AG_43-53
TGCAGTTTCTGTGACATCCTTAATTTTATACAGTTAGCATGCCATGCACACTTGTTGGGATCAAACAGAAACGGTTAATCAATTTATTTT
>47898_GG_43-53
TGCAGTTTCTGTGACATCCTTAATTTTATACAGTTAGCATGCCGTGCACACTTGTTGGGATCAAACAGAAACGGTTAATCAATTTATTTT
>47908_AC_40-67
TGCAGCAAACTTCCATTTTGAGAGTGTTATATATAGAAGAAGATTTGGTACTGTTTCAACAAGACAACAAAGAAGAATCATCCTGGTGCC
>47908_CA_40-67
TGCAGCAAACTTCCATTTTGAGAGTGTTATATATAGAAGACGATTTGGTACTGTTTCAACAAGACAAAAAAGAAGAATCATCCTGGTGCC
>47908_CC_40-67
TGCAGCAAACTTCCATTTTGAGAGTGTTATATATAGAAGACGATTTGGTACTGTTTCAACAAGACAACAAAGAAGAATCATCCTGGTGCC
>47927_G_22
TGCAGGCAGCATATGTGGCAGTGATGCAAAAAGTCAGCAAATCGAATAGATCGGGTTATGAATCTCTGTTGAGAGTTTATAGACAGACTG
>47927_T_22
TGCAGGCAGCATATGTGGCAGTTATGCAAAAAGTCAGCAAATCGAATAGATCGGGTTATGAATCTCTGTTGAGAGTTTATAGACAGACTG
>47935_AG_14-37
TGCAGAGATATGCTACGCCGACATGCAGGTGACAAATGAGCGATGAAGACTTTGCTTAGCTTCTGAATGGCATGATAAGATTGAGGTTCT
>47935_AT_14-37
TGCAGAGATATGCTACGCCGACATGCAGGTGACAAATTAGCGATGAAGACTTTGCTTAGCTTCTGAATGGCATGATAAGATTGAGGTTCT
>47935_CG_14-37
TGCAGAGATATGCTCCGCCGACATGCAGGTGACAAATGAGCGATGAAGACTTTGCTTAGCTTCTGAATGGCATGATAAGATTGAGGTTCT
>47937_ATAA_18-43-49-58
TGCAGCATATGAATGGTTACACCAAATGAAAGCTCACGGCATCTTACCCAACGAAATTACTTATGAGATGCTGATTGGGGCTCTTGCAGA
>47937_TCAA_18-43-49-58
TGCAGCATATGAATGGTTTCACCAAATGAAAGCTCACGGCATCCTACCCAACGAAATTACTTATGAGATGCTGATTGGGGCTCTTGCAGA
>47937_TTAA_18-43-49-58
TGCAGCATATGAATGGTTTCACCAAATGAAAGCTCACGGCATCTTACCCAACGAAATTACTTATGAGATGCTGATTGGGGCTCTTGCAGA
>47937_TTAC_18-43-49-58
TGCAGCATATGAATGGTTTCACCAAATGAAAGCTCACGGCATCTTACCCAACGAAATTCCTTATGAGATGCTGATTGGGGCTCTTGCAGA
>47937_TTGA_18-43-49-58
TGCAGCATATGAATGGTTTCACCAAATGAAAGCTCACGGCATCTTACCCGACGAAATTACTTATGAGATGCTGATTGGGGCTCTTGCAGA
>47996_GC_44-88
TGCAGGCCAAAAGCTTGTAATGTTTCACTACCCTGTAACGGCTGGAATCAGCAAATCTGCAAGCACAACTTTTAACTGAAAAAATAATCC
>47996_TA_44-88
TGCAGGCCAAAAGCTTGTAATGTTTCACTACCCTGTAACGGCTGTAATCAGCAAATCTGCAAGCACAACTTTTAACTGAAAAAATAATAC
>47996_TC_44-88
TGCAGGCCAAAAGCTTGTAATGTTTCACTACCCTGTAACGGCTGTAATCAGCAAATCTGCAAGCACAACTTTTAACTGAAAAAATAATCC
>47996_TT_44-88
TGCAGGCCAAAAGCTTGTAATGTTTCACTACCCTGTAACGGCTGTAATCAGCAAATCTGCAAGCACAACTTTTAACTGAAAAAATAATTC
>48154_GACGG_14-52-70-71-84
TGCAGGTCTTGTTTGTTCTTACCTGTGTTAATATATTTTTGTTTTATGATTTATTTGTTTTAAGACCAAGCGGCATTGATGTCTGCATGC
>48154_GGATG_14-52-70-71-84
TGCAGGTCTTGTTTGTTCTTACCTGTGTTAATATATTTTTGTTTTATGATTTGTTTGTTTTAAGACCAAGATGCATTGATGTCTGCATGC
>48154_GGCGG_14-52-70-71-84
TGCAGGTCTTGTTTGTTCTTACCTGTGTTAATATATTTTTGTTTTATGATTTGTTTGTTTTAAGACCAAGCGGCATTGATGTCTGCATGC
>48154_GGCGT_14-52-70-71-84
TGCAGGTCTTGTTTGTTCTTACCTGTGTTAATATATTTTTGTTTTATGATTTGTTTGTTTTAAGACCAAGCGGCATTGATGTCTTCATGC
>48154_TGCGG_14-52-70-71-84
TGCAGGTCTTGTTTTTTCTTACCTGTGTTAATATATTTTTGTTTTATGATTTGTTTGTTTTAAGACCAAGCGGCATTGATGTCTGCATGC
>48155_A_85
TGCAGTCACTTGGAGAGATGTCCCTCGTACACTGCACAAGCCCATATATCTTTTCTGTCCTTGAAAACTTGATGTTTCCAGTTGCAAACA
>48155_G_85
TGCAGTCACTTGGAGAGATGTCCCTCGTACACTGCACAAGCCCATATATCTTTTCTGTCCTTGAAAACTTGATGTTTCCAGTTGCGAACA
>48232_CAA_67-81-87
TGCAGGATTCCACCATGGATCCTGCATATTCCATACAACAATATGAATATCAAGGAGGGGATTACAACGGAAAATTTAACCAAAAAAAAA
>48232_CAC_67-81-87
TGCAGGATTCCACCATGGATCCTGCATATTCCATACAACAATATGAATATCAAGGAGGGGATTACAACGGAAAATTTAACCAAAAAACAA
>48232_CCA_67-81-87
TGCAGGATTCCACCATGGATCCTGCATATTCCATACAACAATATGAATATCAAGGAGGGGATTACAACGGAAAATTTAACCCAAAAAAAA
>48232_TAA_67-81-87
TGCAGGATTCCACCATGGATCCTGCATATTCCATACAACAATATGAATATCAAGGAGGGGATTACAATGGAAAATTTAACCAAAAAAAAA
>48285_AAAT_42-44-55-66
TGCAGTAGGAAAACAACTCTAGCTTTCCAATTAAACGCACATATAATTGTCTATGATACATATTTATCGCGTTTTTACATTCATTCCGCT
>48285_CAAC_42-44-55-66
TGCAGTAGGAAAACAACTCTAGCTTTCCAATTAAACGCACATCTAATTGTCTATGATACATATTTACCGCGTTTTTACATTCATTCCGCT
>48285_CAAT_42-44-55-66
TGCAGTAGGAAAACAACTCTAGCTTTCCAATTAAACGCACATCTAATTGTCTATGATACATATTTATCGCGTTTTTACATTCATTCCGCT
>48285_CTGT_42-44-55-66
TGCAGTAGGAAAACAACTCTAGCTTTCCAATTAAACGCACATCTTATTGTCTATGGTACATATTTATCGCGTTTTTACATTCATTCCGCT
>48442_ACAG_39-83-88-89
TGCAGAATCAGCAAATATAGACAATTTTGACATATAGGTAGTACTCGATTAGTAAGGCAAAGTGAAATAAATGACTGTGTGTGCATCAAG
>48442_ATAG_39-83-88-89
TGCAGAATCAGCAAATATAGACAATTTTGACATATAGGTAGTACTCGATTAGTAAGGCAAAGTGAAATAAATGACTGTGTGTGTATCAAG
>48442_ATGT_39-83-88-89
TGCAGAATCAGCAAATATAGACAATTTTGACATATAGGTAGTACTCGATTAGTAAGGCAAAGTGAAATAAATGACTGTGTGTGTATCAGT
>48442_GCAG_39-83-88-89
TGCAGAATCAGCAAATATAGACAATTTTGACATATAGGTGGTACTCGATTAGTAAGGCAAAGTGAAATAAATGACTGTGTGTGCATCAAG
>48460_ACA_27-32-87
TGCAGAAACCACTGCATTAATATTTGGATGAACTACACTCACATTCCATGTTGTACAAGGTTAAGATTGACTAAAATTCTTACAAAAAAA
>48460_ATA_27-32-87
TGCAGAAACCACTGCATTAATATTTGGATGAATTACACTCACATTCCATGTTGTACAAGGTTAAGATTGACTAAAATTCTTACAAAAAAA
>48460_TCA_27-32-87
TGCAGAAACCACTGCATTAATATTTGGTTGAACTACACTCACATTCCATGTTGTACAAGGTTAAGATTGACTAAAATTCTTACAAAAAAA
>48460_TCT_27-32-87
TGCAGAAACCACTGCATTAATATTTGGTTGAACTACACTCACATTCCATGTTGTACAAGGTTAAGATTGACTAAAATTCTTACAAAATAA
>48538_GG_6-9
TGCAGAGTCGAGCAAAGTTTCTGCACCATGTCCACCTGATGATCGTTCATCGCCCTCCATCATGAAAGATGACTATGCAGAGACAGAGAC
>48538_TA_6-9
TGCAGATTCAAGCAAAGTTTCTGCACCATGTCCACCTGATGATCGTTCATCGCCCTCCATCATGAAAGATGACTATGCAGAGACAGAGAC
>48538_TG_6-9
TGCAGATTCGAGCAAAGTTTCTGCACCATGTCCACCTGATGATCGTTCATCGCCCTCCATCATGAAAGATGACTATGCAGAGACAGAGAC
>48552_CA_76-80
TGCAGTTTTTGCTATCTGTTGGTTGACCCGATCCTTGTCCATGCTGACACCTTTTAGTTTTAGGTTGTTGTTAAGGCTGTAATCTTGACT
>48552_CG_76-80
TGCAGTTTTTGCTATCTGTTGGTTGACCCGATCCTTGTCCATGCTGACACCTTTTAGTTTTAGGTTGTTGTTAAGGCTGTGATCTTGACT
>48552_TG_76-80
TGCAGTTTTTGCTATCTGTTGGTTGACCCGATCCTTGTCCATGCTGACACCTTTTAGTTTTAGGTTGTTGTTAAGGTTGTGATCTTGACT
>48562_AGAC_8-10-19-71
TGCAGTTTAAGTTTCTCATAAGCAAGAAGAAAGATGCCAAAATGATGATTCACCAAATAGGAACAATCTTACACCATTGACTCAATAACA
>48562_GCAC_8-10-19-71
TGCAGTTTGACTTTCTCATAAGCAAGAAGAAAGATGCCAAAATGATGATTCACCAAATAGGAACAATCTTACACCATTGACTCAATAACA
>48562_GGAA_8-10-19-71
TGCAGTTTGAGTTTCTCATAAGCAAGAAGAAAGATGCCAAAATGATGATTCACCAAATAGGAACAATCTTAAACCATTGACTCAATAACA
>48562_GGAC_8-10-19-71
TGCAGTTTGAGTTTCTCATAAGCAAGAAGAAAGATGCCAAAATGATGATTCACCAAATAGGAACAATCTTACACCATTGACTCAATAACA
>48562_GGTC_8-10-19-71
TGCAGTTTGAGTTTCTCATTAGCAAGAAGAAAGATGCCAAAATGATGATTCACCAAATAGGAACAATCTTACACCATTGACTCAATAACA
>48603_GACA_40-50-55-69
TGCAGCATCATCTCAGGGCCTCAATTCTTACTCTCTCAATGAGTTTGAAAAACACCTGGAAATAGAACTATACCAAAGTAGAATTGATTG
>48603_TAAA_40-50-55-69
TGCAGCATCATCTCAGGGCCTCAATTCTTACTCTCTCAATTAGTTTGAAAAACACATGGAAATAGAACTATACCAAAGTAGAATTGATTG
>48603_TACA_40-50-55-69
TGCAGCATCATCTCAGGGCCTCAATTCTTACTCTCTCAATTAGTTTGAAAAACACCTGGAAATAGAACTATACCAAAGTAGAATTGATTG
>48603_TACC_40-50-55-69
TGCAGCATCATCTCAGGGCCTCAATTCTTACTCTCTCAATTAGTTTGAAAAACACCTGGAAATAGAACTCTACCAAAGTAGAATTGATTG
>48603_TGCC_40-50-55-69
TGCAGCATCATCTCAGGGCCTCAATTCTTACTCTCTCAATTAGTTTGAAAGACACCTGGAAATAGAACTCTACCAAAGTAGAATTGATTG
>48795_C_46
TGCAGTTTGATATCATGGGGGTTGAGACGGTCTTGGTGGCGCGAACCGATGCAGTTGCAGCCACCTTGATTCAGACCAATATTGACACCA
>48795_T_46
TGCAGTTTGATATCATGGGGGTTGAGACGGTCTTGGTGGCGCGAACTGATGCAGTTGCAGCCACCTTGATTCAGACCAATATTGACACCA
>48862_ACA_5-32-41
TGCAGACTTTTCCCATTTTCAGATTCTCGTAGCAAGTTTATATATTTGGACATTTTGTTTTAATCATATGTTTTTTGCCTGTCCACTCTC
>48862_ATA_5-32-41
TGCAGACTTTTCCCATTTTCAGATTCTCGTAGTAAGTTTATATATTTGGACATTTTGTTTTAATCATATGTTTTTTGCCTGTCCACTCTC
>48862_ATG_5-32-41
TGCAGACTTTTCCCATTTTCAGATTCTCGTAGTAAGTTTATGTATTTGGACATTTTGTTTTAATCATATGTTTTTTGCCTGTCCACTCTC
>48862_GTA_5-32-41
TGCAGGCTTTTCCCATTTTCAGATTCTCGTAGTAAGTTTATATATTTGGACATTTTGTTTTAATCATATGTTTTTTGCCTGTCCACTCTC
>48886_AAG_30-45-60
TGCAGTACTTTTCCCTTCTGGTTTGCAGAGACATATATGATATATATGTATAATAAATAGGGCAATGTTTGGTTAGGATTTAATGGTAAT
>48886_AAT_30-45-60
TGCAGTACTTTTCCCTTCTGGTTTGCAGAGACATATATGATATATATGTATAATAAATAGTGCAATGTTTGGTTAGGATTTAATGGTAAT
>48886_AGG_30-45-60
TGCAGTACTTTTCCCTTCTGGTTTGCAGAGACATATATGATATATGTGTATAATAAATAGGGCAATGTTTGGTTAGGATTTAATGGTAAT
>48886_ATG_30-45-60
TGCAGTACTTTTCCCTTCTGGTTTGCAGAGACATATATGATATATTTGTATAATAAATAGGGCAATGTTTGGTTAGGATTTAATGGTAAT
>48886_GAG_30-45-60
TGCAGTACTTTTCCCTTCTGGTTTGCAGAGGCATATATGATATATATGTATAATAAATAGGGCAATGTTTGGTTAGGATTTAATGGTAAT
>48959_C_56
TGCAGTTTTCTGCTCTCTCTATCTGTGCATACAATACCCTTTCTTTCTTTCTTTTACTTTTTATTTTTATCTTTGTTTTTCCCTGCCCTA
>48959_T_56
TGCAGTTTTCTGCTCTCTCTATCTGTGCATACAATACCCTTTCTTTCTTTCTTTTATTTTTTATTTTTATCTTTGTTTTTCCCTGCCCTA
>49028_AT_79-84
TGCAGATTTGGAGACCCAGAAACAGCACGGGGATGAATTTCAAGTGGCAAAATTTCTATCGGGTCTTCAGCCACAACTCACACCTATCAG
>49028_GG_79-84
TGCAGATTTGGAGACCCAGAAACAGCACGGGGATGAATTTCAAGTGGCAAAATTTCTATCGGGTCTTCAGCCACAACTCGCACCGATCAG
>49028_GT_79-84
TGCAGATTTGGAGACCCAGAAACAGCACGGGGATGAATTTCAAGTGGCAAAATTTCTATCGGGTCTTCAGCCACAACTCGCACCTATCAG
>49038_A_44
TGCAGTAGTTGTGTATCTTTGATAAAGCATTGTAGTTAAAAAAAAATCCCAAGATTAGATGTGGATGAAGACGTCTTCTGACACTCGAAA
>49038_T_44
TGCAGTAGTTGTGTATCTTTGATAAAGCATTGTAGTTAAAAAAATATCCCAAGATTAGATGTGGATGAAGACGTCTTCTGACACTCGAAA
>49164_CAA_23-26-37
TGCAGTTTTAGAAAAAAGCTTTTCATAATATTGAACAAACCATTCTCTAATAACCCCTACATCAGTAGAAATTACCCCTTCAACTCCTTC
>49164_GAA_23-26-37
TGCAGTTTTAGAAAAAAGCTTTTGATAATATTGAACAAACCATTCTCTAATAACCCCTACATCAGTAGAAATTACCCCTTCAACTCCTTC
>49164_GAG_23-26-37
TGCAGTTTTAGAAAAAAGCTTTTGATAATATTGAACAGACCATTCTCTAATAACCCCTACATCAGTAGAAATTACCCCTTCAACTCCTTC
>49164_GCA_23-26-37
TGCAGTTTTAGAAAAAAGCTTTTGATCATATTGAACAAACCATTCTCTAATAACCCCTACATCAGTAGAAATTACCCCTTCAACTCCTTC
>49205_AT_65-82
TGCAGTACTCTATGGTCTATATCAAGACTTGTGTCAAAAGACAAATTGTAAAGAATGTCAATGATACTCCATAGGACAACCGTTGAGAAG
>49205_CC_65-82
TGCAGTACTCTATGGTCTATATCAAGACTTGTGTCAAAAGACAAATTGTAAAGAATGTCAATGATCCTCCATAGGACAACCGCTGAGAAG
>49205_CT_65-82
TGCAGTACTCTATGGTCTATATCAAGACTTGTGTCAAAAGACAAATTGTAAAGAATGTCAATGATCCTCCATAGGACAACCGTTGAGAAG
>49274_ATG_11-37-88
TGCAGAAATTAAATTTAAATTTTCATTCCTACAAAATTGTAAGGAAAAGAAATTTACAAGTTTGGATTTGTGTGAAGACTATTTACTAGG
>49274_ATT_11-37-88
TGCAGAAATTAAATTTAAATTTTCATTCCTACAAAATTGTAAGGAAAAGAAATTTACAAGTTTGGATTTGTGTGAAGACTATTTACTATG
>49274_CAG_11-37-88
TGCAGAAATTACATTTAAATTTTCATTCCTACAAAATAGTAAGGAAAAGAAATTTACAAGTTTGGATTTGTGTGAAGACTATTTACTAGG
>49274_CTG_11-37-88
TGCAGAAATTACATTTAAATTTTCATTCCTACAAAATTGTAAGGAAAAGAAATTTACAAGTTTGGATTTGTGTGAAGACTATTTACTAGG
>49279_ATC_20-74-89
TGCAGTGAAGTGAGGGTAGAAGGATTAGAAACGCTGGACTATCTAGATAACCTTTGCCAAAAAGAACGCTTTACTGAACAAGGAGATGCC
>49279_ATT_20-74-89
TGCAGTGAAGTGAGGGTAGAAGGATTAGAAACGCTGGACTATCTAGATAACCTTTGCCAAAAAGAACGCTTTACTGAACAAGGAGATGCT
>49279_GCC_20-74-89
TGCAGTGAAGTGAGGGTAGAGGGATTAGAAACGCTGGACTATCTAGATAACCTTTGCCAAAAAGAACGCTTTACCGAACAAGGAGATGCC
>49279_GTC_20-74-89
TGCAGTGAAGTGAGGGTAGAGGGATTAGAAACGCTGGACTATCTAGATAACCTTTGCCAAAAAGAACGCTTTACTGAACAAGGAGATGCC
>49326_C_86
TGCAGGAAGAAACCCCAACTTCGGAATTTGAGACATTTCCAGAGAAGTTAGGTTCTTAAAGCCTAGAAATGGTATGTCATCGTCATCGTC
>49326_G_86
TGCAGGAAGAAACCCCAACTTCGGAATTTGAGACATTTCCAGAGAAGTTAGGTTCTTAAAGCCTAGAAATGGTATGTCATCGTCATGGTC
>49393_GA_41-43
TGCAGAGGGATAAATTTTGATAAACTCATAGTTATTACGGGGTAATAAAAAAGAAGATTATATTGAAAGAATAATTGAACTCCGACTTTT
>49393_GT_41-43
TGCAGAGGGATAAATTTTGATAAACTCATAGTTATTACGGGGTTATAAAAAAGAAGATTATATTGAAAGAATAATTGAACTCCGACTTTT
>49393_TA_41-43
TGCAGAGGGATAAATTTTGATAAACTCATAGTTATTACGGGTTAATAAAAAAGAAGATTATATTGAAAGAATAATTGAACTCCGACTTTT
>49416_AAATCC_17-53-65-67-68-76
TGCAGTCACTGCCATCAATGGAAGAAAACACCCCGCCATTGGCATTACTAGTGATGCAAAGACGAACTCAAACCATCCTTTATAACAGAC
>49416_AAGATA_17-53-65-67-68-76
TGCAGTCACTGCCATCAATGGAAGAAAACACCCCGCCATTGGCATTACTAGTGATGCAAAGACGAGCATAAACCATACTTTATAACAGAC
>49416_AAGATC_17-53-65-67-68-76
TGCAGTCACTGCCATCAATGGAAGAAAACACCCCGCCATTGGCATTACTAGTGATGCAAAGACGAGCATAAACCATCCTTTATAACAGAC
>49416_AAGTCC_17-53-65-67-68-76
TGCAGTCACTGCCATCAATGGAAGAAAACACCCCGCCATTGGCATTACTAGTGATGCAAAGACGAGCTCAAACCATCCTTTATAACAGAC
>49416_ATGTCC_17-53-65-67-68-76
TGCAGTCACTGCCATCAATGGAAGAAAACACCCCGCCATTGGCATTACTAGTGTTGCAAAGACGAGCTCAAACCATCCTTTATAACAGAC
>49416_TAGTCC_17-53-65-67-68-76
TGCAGTCACTGCCATCATTGGAAGAAAACACCCCGCCATTGGCATTACTAGTGATGCAAAGACGAGCTCAAACCATCCTTTATAACAGAC
>49442_CA_10-73
TGCAGTATTTCACAATTTTTTATTCTTTGCAGCAATAATTTTGAATGACGTGATCTTATATTTCTATGTGCACACACCTGATCATGAGAT
>49442_CT_10-73
TGCAGTATTTCACAATTTTTTATTCTTTGCAGCAATAATTTTGAATGACGTGATCTTATATTTCTATGTGCACTCACCTGATCATGAGAT
>49442_TA_10-73
TGCAGTATTTTACAATTTTTTATTCTTTGCAGCAATAATTTTGAATGACGTGATCTTATATTTCTATGTGCACACACCTGATCATGAGAT
>49461_GAAG_7-27-45-59
TGCAGAGGAGTGCTTTTTTCTACAGGTAAAAGAAATAAGAAAGTTAAAATCAGTTGAGGGAAAAACAGAAAGAGGGAAGAAAAATTCAAC
>49461_GGAG_7-27-45-59
TGCAGAGGAGTGCTTTTTTCTACAGGTGAAAGAAATAAGAAAGTTAAAATCAGTTGAGGGAAAAACAGAAAGAGGGAAGAAAAATTCAAC
>49461_GGAT_7-27-45-59
TGCAGAGGAGTGCTTTTTTCTACAGGTGAAAGAAATAAGAAAGTTAAAATCAGTTGAGGTAAAAACAGAAAGAGGGAAGAAAAATTCAAC
>49461_GGGG_7-27-45-59
TGCAGAGGAGTGCTTTTTTCTACAGGTGAAAGAAATAAGAAAGTTGAAATCAGTTGAGGGAAAAACAGAAAGAGGGAAGAAAAATTCAAC
>49461_GGGT_7-27-45-59
TGCAGAGGAGTGCTTTTTTCTACAGGTGAAAGAAATAAGAAAGTTGAAATCAGTTGAGGTAAAAACAGAAAGAGGGAAGAAAAATTCAAC
>49461_TGAG_7-27-45-59
TGCAGAGTAGTGCTTTTTTCTACAGGTGAAAGAAATAAGAAAGTTAAAATCAGTTGAGGGAAAAACAGAAAGAGGGAAGAAAAATTCAAC
>49461_TGGG_7-27-45-59
TGCAGAGTAGTGCTTTTTTCTACAGGTGAAAGAAATAAGAAAGTTGAAATCAGTTGAGGGAAAAACAGAAAGAGGGAAGAAAAATTCAAC
>49480_C_26
TGCAGGCTTCTTCCCACGCCAACTCGCTGTTGCCGCCTTGACGCCTCGCTTTTCTCAGTTCCATGCTGTCCTGTATTCTTGTGGCTGTTT
>49480_T_26
TGCAGGCTTCTTCCCACGCCAACTCGTTGTTGCCGCCTTGACGCCTCGCTTTTCTCAGTTCCATGCTGTCCTGTATTCTTGTGGCTGTTT
>49519_CAA_7-14-50
TGCAGAACGAACAAAAGGATGCATCTTGCAGCTGTGCACTTCCAGGCTGCACTTTTCATAGTACGGCTCGATGAAGCCCTTCACCATAAG
>49519_CAG_7-14-50
TGCAGAACGAACAAAAGGATGCATCTTGCAGCTGTGCACTTCCAGGCTGCGCTTTTCATAGTACGGCTCGATGAAGCCCTTCACCATAAG
>49519_CGG_7-14-50
TGCAGAACGAACAAGAGGATGCATCTTGCAGCTGTGCACTTCCAGGCTGCGCTTTTCATAGTACGGCTCGATGAAGCCCTTCACCATAAG
>49519_GAG_7-14-50
TGCAGAAGGAACAAAAGGATGCATCTTGCAGCTGTGCACTTCCAGGCTGCGCTTTTCATAGTACGGCTCGATGAAGCCCTTCACCATAAG
>49523_GA_33-65
TGCAGCAGGAATTTTATTTCTTTCTTTCTTACTGTAAGCATGCATTTGCTAAATATATTACCCAAAACTTGCAAGTAACAGGGTCTATTT
>49523_GG_33-65
TGCAGCAGGAATTTTATTTCTTTCTTTCTTACTGTAAGCATGCATTTGCTAAATATATTACCCAAGACTTGCAAGTAACAGGGTCTATTT
>49523_TG_33-65
TGCAGCAGGAATTTTATTTCTTTCTTTCTTACTTTAAGCATGCATTTGCTAAATATATTACCCAAGACTTGCAAGTAACAGGGTCTATTT
>49775_C_52
TGCAGTATAGGTGTGTATCAAAACCATGGCTTGCTCTGATAGATAGCTCCTACTTCATCAATTTGCATCTCAATCGATCCATCGAAACCA
>49775_T_52
TGCAGTATAGGTGTGTATCAAAACCATGGCTTGCTCTGATAGATAGCTCCTATTTCATCAATTTGCATCTCAATCGATCCATCGAAACCA
>49782_ACAAA_5-43-52-64-69
TGCAGAGCTTAAGGTTCTCAACAAAAGGCTGATAGTAATGTTACAAGAAAAAACGAAAAAATGGAAAAAACAAAGGTTTATGGTACAGAT
>49782_TAAAA_5-43-52-64-69
TGCAGTGCTTAAGGTTCTCAACAAAAGGCTGATAGTAATGTTAAAAGAAAAAACGAAAAAATGGAAAAAACAAAGGTTTATGGTACAGAT
>49782_TCAAA_5-43-52-64-69
TGCAGTGCTTAAGGTTCTCAACAAAAGGCTGATAGTAATGTTACAAGAAAAAACGAAAAAATGGAAAAAACAAAGGTTTATGGTACAGAT
>49782_TCAGA_5-43-52-64-69
TGCAGTGCTTAAGGTTCTCAACAAAAGGCTGATAGTAATGTTACAAGAAAAAACGAAAAAATGGGAAAAACAAAGGTTTATGGTACAGAT
>49782_TCAGG_5-43-52-64-69
TGCAGTGCTTAAGGTTCTCAACAAAAGGCTGATAGTAATGTTACAAGAAAAAACGAAAAAATGGGAAAAGCAAAGGTTTATGGTACAGAT
>49782_TCCGA_5-43-52-64-69
TGCAGTGCTTAAGGTTCTCAACAAAAGGCTGATAGTAATGTTACAAGAAAAACCGAAAAAATGGGAAAAACAAAGGTTTATGGTACAGAT
>49783_A_57
TGCAGAAATTCTCTACTTGTTATCAGAATGATATACAATAACAATAGTGACTTGCATATATGAGAGAGAGAGAGAGCAACATAAAAAAAA
>49783_C_57
TGCAGAAATTCTCTACTTGTTATCAGAATGATATACAATAACAATAGTGACTTGCATCTATGAGAGAGAGAGAGAGCAACATAAAAAAAA
>49810_C_51
TGCAGGTTTCTCAAACAAGTGCAAAGAAGAAACTGGGCCAGAGAAGGCCTCCGTAAGTAGAACTTCTCGGATGCCCTGTGTTAGGTCCAT
>49810_T_51
TGCAGGTTTCTCAAACAAGTGCAAAGAAGAAACTGGGCCAGAGAAGGCCTCTGTAAGTAGAACTTCTCGGATGCCCTGTGTTAGGTCCAT
>49813_CAT_37-70-75
TGCAGCGAAAGCTTGAAAAGCAGCTGTGAGATGTCATCGGCGGTGAGTTGTTGATGCACTCTGGTTCACTAAAGCTCTCTCTGCCTCCAC
>49813_CGC_37-70-75
TGCAGCGAAAGCTTGAAAAGCAGCTGTGAGATGTCATCGGCGGTGAGTTGTTGATGCACTCTGGTTCACTGAAGCCCTCTCTGCCTCCAC
>49813_CGT_37-70-75
TGCAGCGAAAGCTTGAAAAGCAGCTGTGAGATGTCATCGGCGGTGAGTTGTTGATGCACTCTGGTTCACTGAAGCTCTCTCTGCCTCCAC
>49813_TGC_37-70-75
TGCAGCGAAAGCTTGAAAAGCAGCTGTGAGATGTCATTGGCGGTGAGTTGTTGATGCACTCTGGTTCACTGAAGCCCTCTCTGCCTCCAC
>49831_ACT_35-43-70
TGCAGGCTTGCTCTTGCTGCTGCATCTGAAAACAGAGTATCTCCGCTTGAGCCATTGCAAGCTGCATTTGTAGCTCAGAGACCTGGTCTT
>49831_ATC_35-43-70
TGCAGGCTTGCTCTTGCTGCTGCATCTGAAAACAGAGTATCTCTGCTTGAGCCATTGCAAGCTGCATTTGCAGCTCAGAGACCTGGTCTT
>49831_ATT_35-43-70
TGCAGGCTTGCTCTTGCTGCTGCATCTGAAAACAGAGTATCTCTGCTTGAGCCATTGCAAGCTGCATTTGTAGCTCAGAGACCTGGTCTT
>49831_TTT_35-43-70
TGCAGGCTTGCTCTTGCTGCTGCATCTGAAAACAGTGTATCTCTGCTTGAGCCATTGCAAGCTGCATTTGTAGCTCAGAGACCTGGTCTT
>49861_GA_34-40
TGCAGTAACTGATTCACCTGCCAAAGAAGTATGTGTCACAAGTTCAAGTCACAATGTTTAAAGCCTGTACCATTGTCTAATTTAAAGAAG
>49861_TA_34-40
TGCAGTAACTGATTCACCTGCCAAAGAAGTATGTTTCACAAGTTCAAGTCACAATGTTTAAAGCCTGTACCATTGTCTAATTTAAAGAAG
>49861_TC_34-40
TGCAGTAACTGATTCACCTGCCAAAGAAGTATGTTTCACACGTTCAAGTCACAATGTTTAAAGCCTGTACCATTGTCTAATTTAAAGAAG
>49940_A_33
TGCAGAAGTAACCCGATACTTAAGGTCACATGCAGCAGATTCAAACAACAAAATCATCAAATGAACAACATTGAATTTGAACACCCATAA
>49940_G_33
TGCAGAAGTAACCCGATACTTAAGGTCACATGCGGCAGATTCAAACAACAAAATCATCAAATGAACAACATTGAATTTGAACACCCATAA
>49947_GGA_6-16-55
TGCAGAGCTTCTTTTCGTCGTGGTAGGTAGTCTTGAAGTGGGATTCGTTGACACCACGAACAAACTCTTCACTCAAAAGCTCCAAATGGG
>49947_GTA_6-16-55
TGCAGAGCTTCTTTTCTTCGTGGTAGGTAGTCTTGAAGTGGGATTCGTTGACACCACGAACAAACTCTTCACTCAAAAGCTCCAAATGGG
>49947_TGT_6-16-55
TGCAGATCTTCTTTTCGTCGTGGTAGGTAGTCTTGAAGTGGGATTCGTTGACACCTCGAACAAACTCTTCACTCAAAAGCTCCAAATGGG
>49955_AGCCAGAAT_10-29-42-60-73-76-86-87-88
TGCAGACACAATCAAAGGGAGATTTTTTTGAAAAAATTTCACCTTAGTCCTACTTTTTTACCCTAAAGACAAAAAAGTCCTAAAAAAATT
>49955_AGCCGAAAT_10-29-42-60-73-76-86-87-88
TGCAGACACAATCAAAGGGAGATTTTTTTGAAAAAATTTCACCTTAGTCCTACTTTTTTACCCTAAAGACAAAGAAATCCTAAAAAAATT
[truncated: 390,895 more chars]
