# Supplementary material for: Ecological genomics of local adaptation in Cornus florida L. by genotyping by sequencing
Source: Ecol Evol. 2016 Dec 20;7(1):441–65. doi: 10.1002/ece3.2623 (PMC5213257; doi:10.1002/ece3.2623)
Supplement: Supplementary file 5 [file ECE3-7-441-s005.xlsx]

## Sheet: P1_Adaptors_top
Well	Seq #	Seq Name		Seq 5' to 3'				Len	MW		µg	% GC Content	E260	Tm	Scale		Purif.		Vol. µl	Con. µM	nmol			Barcode ID
A01	313	SbfI-top_01		CACGACGCTCTTCCGATCTTGACGCCATGCA				31	9392.2		388.2	58.1	278988	72.6	10 nmol		HPSF		dry		41.30			*1017377637*
A02	314	SbfI-top_02		CACGACGCTCTTCCGATCTCAGATATGCA				29	8797.8		384.9	51.7	269234	68.9	10 nmol		HPSF		dry		43.80			*1017377638*
A03	315	SbfI-top_03		CACGACGCTCTTCCGATCTGAAGTGTGCA				29	8853.8		498.4	55.2	269857	70.3	10 nmol		HPSF		dry		56.30			*1017377639*
A04	316	SbfI-top_04		CACGACGCTCTTCCGATCTTAGCGGATTGCA				31	9447.2		384.5	54.8	284266	71.3	10 nmol		HPSF		dry		40.70			*1017377640*
A05	317	SbfI-top_05		CACGACGCTCTTCCGATCTTATTCGCATTGCA				32	9686.4		354.7	50.0	285619	69.8	10 nmol		HPSF		dry		36.60			*1017377641*
A06	318	SbfI-top_06		CACGACGCTCTTCCGATCTATAGATTGCA				29	8812.8		519.8	48.3	270578	67.5	10 nmol		HPSF		dry		59			*1017377642*
A07	319	SbfI-top_07		CACGACGCTCTTCCGATCTCCGAACATGCA				30	9071.9		425.5	56.7	274423	71.5	10 nmol		HPSF		dry		46.90			*1017377643*
A08	320	SbfI-top_08		CACGACGCTCTTCCGATCTGGAAGACATTGCA				32	9769.4		462.8	53.1	303944	71.1	10 nmol		HPSF		dry		47.40			*1017377644*
A09	321	SbfI-top_09		CACGACGCTCTTCCGATCTGGCTTATGCA				29	8804.8		433.1	55.2	260022	70.3	10 nmol		HPSF		dry		49.20			*1017377645*
A10	322	SbfI-top_10		CACGACGCTCTTCCGATCTAACGCACATTTGCA				33	9993.6		395.5	51.5	303953	70.9	10 nmol		HPSF		dry		39.60			*1017377646*
A11	323	SbfI-top_11		CACGACGCTCTTCCGATCTGAGCGACATTGCA				32	9745.4		477.6	56.3	296699	72.3	10 nmol		HPSF		dry		49			*1017377647*
A12	324	SbfI-top_12		CACGACGCTCTTCCGATCTCCTTGCCATTTGCA				33	9951.5		392.3	54.5	284907	72.1	10 nmol		HPSF		dry		39.40			*1017377648*
B01	325	SbfI-top_13		CACGACGCTCTTCCGATCTGGTATATGCA				29	8828.8		464.8	51.7	267267	68.9	10 nmol		HPSF		dry		52.60			*1017377649*
B02	326	SbfI-top_14		CACGACGCTCTTCCGATCTTCTTGGTGCA				29	8795.8		429.2	55.2	254122	70.3	10 nmol		HPSF		dry		48.80			*1017377650*
B03	327	SbfI-top_15		CACGACGCTCTTCCGATCTGGTGTTGCA				28	8531.6		478.1	57.1	250179	70.5	10 nmol		HPSF		dry		56			*1017377651*
B04	328	SbfI-top_16		CACGACGCTCTTCCGATCTGGATATGCA				28	8524.6		520.2	53.6	259391	69.0	10 nmol		HPSF		dry		61			*1017377652*
B05	329	SbfI-top_17		CACGACGCTCTTCCGATCTCTAAGCATGCA				30	9087.0		555.2	53.3	275767	70.1	10 nmol		HPSF		dry		61.10			*1017377653*
B06	330	SbfI-top_18		CACGACGCTCTTCCGATCTATTATTGCA				28	8474.6		380.0	46.4	254211	66.1	10 nmol		HPSF		dry		44.80			*1017377654*
B07	331	SbfI-top_19		CACGACGCTCTTCCGATCTGCGCTCATGCA				30	9078.9		408.1	60.0	265211	72.8	10 nmol		HPSF		dry		44.90			*1017377655*
B08	332	SbfI-top_20		CACGACGCTCTTCCGATCTACTGCGATTGCA				31	9407.2		436.2	54.8	280332	71.3	10 nmol		HPSF		dry		46.40			*1017377656*
B09	333	SbfI-top_21		CACGACGCTCTTCCGATCTTTCGTTTGCA				29	8770.8		461.3	51.7	251532	68.9	10 nmol		HPSF		dry		52.60			*1017377657*
B10	334	SbfI-top_22		CACGACGCTCTTCCGATCTATATAATGCA				29	8796.8		506.2	44.8	273889	66.0	10 nmol		HPSF		dry		57.50			*1017377658*
B11	335	SbfI-top_23		CACGACGCTCTTCCGATCTTGGCAACAGATGCA				33	10058.6		541.7	54.5	310477	72.1	10 nmol		HPSF		dry		53.90			*1017377659*
B12	336	SbfI-top_24		CACGACGCTCTTCCGATCTCTCGTCGTGCA				30	9069.9		469.0	60.0	259310	72.8	10 nmol		HPSF		dry		51.70			*1017377660*
C01	337	SbfI-top_25		CACGACGCTCTTCCGATCTGCCTACCTTGCA				31	9343.1		358.6	58.1	269154	72.6	10 nmol		HPSF		dry		38.40			*1017377661*
C02	338	SbfI-top_26		CACGACGCTCTTCCGATCTCACCATGCA				28	8429.5		256.1	57.1	250179	70.5	10 nmol		HPSF		dry		30.40			*1017377662*
C03	339	SbfI-top_27		CACGACGCTCTTCCGATCTAATTAGTGCA				29	8812.8		560.2	48.3	270578	67.5	10 nmol		HPSF		dry		63.60			*1017377663*
C04	340	SbfI-top_28		CACGACGCTCTTCCGATCTGGAACGATGCA				30	9152.0		444.8	56.7	282290	71.5	10 nmol		HPSF		dry		48.60			*1017377664*
C05	341	SbfI-top_29		CACGACGCTCTTCCGATCTACAACTTGCA				29	8757.8		398.4	51.7	265300	68.9	10 nmol		HPSF		dry		45.50			*1017377665*
C06	342	SbfI-top_30		CACGACGCTCTTCCGATCTACTGCTTGCA				29	8764.8		279.3	55.2	256089	70.3	10 nmol		HPSF		dry		31.90			*1017377666*
C07	343	SbfI-top_31		CACGACGCTCTTCCGATCTCGTGGACAGTTGCA				33	10065.6		337.1	57.6	301265	73.4	10 nmol		HPSF		dry		33.50			*1017377667*
C08	344	SbfI-top_32		CACGACGCTCTTCCGATCTTGGCACAGATGCA				32	9745.4		397.4	56.3	296699	72.3	10 nmol		HPSF		dry		40.80			*1017377668*
C09	345	SbfI-top_33		CACGACGCTCTTCCGATCTTGCTTTGCA				28	8466.6		405.2	53.6	243655	69.0	10 nmol		HPSF		dry		47.90			*1017377669*
C10	346	SbfI-top_34		CACGACGCTCTTCCGATCTGCAAGCCATTGCA				32	9705.4		406.8	56.3	292766	72.3	10 nmol		HPSF		dry		41.90			*1017377670*
C11	347	SbfI-top_35		CACGACGCTCTTCCGATCTCGCACCAATTTGCA				33	9969.5		436.5	54.5	296708	72.1	10 nmol		HPSF		dry		43.80			*1017377671*
C12	348	SbfI-top_36		CACGACGCTCTTCCGATCTCTCGCGGTGCA				30	9094.9		392.1	63.3	261900	74.2	10 nmol		HPSF		dry		43.10			*1017377672*
D01	349	SbfI-top_37		CACGACGCTCTTCCGATCTAACTGGTGCA				29	8813.8		436.8	55.2	265923	70.3	10 nmol		HPSF		dry		49.60			*1017377673*
D02	350	SbfI-top_38		CACGACGCTCTTCCGATCTATGAGCAATGCA				31	9440.2		447.4	51.6	293478	69.9	10 nmol		HPSF		dry		47.40			*1017377674*
D03	351	SbfI-top_39		CACGACGCTCTTCCGATCTCTTGATGCA				28	8475.6		388.9	53.6	249556	69.0	10 nmol		HPSF		dry		45.90			*1017377675*
D04	352	SbfI-top_40		CACGACGCTCTTCCGATCTGCGTCCTTGCA				30	9069.9		284.0	60.0	259310	72.8	10 nmol		HPSF		dry		31.30			*1017377676*
D05	353	SbfI-top_41		CACGACGCTCTTCCGATCTACCAGGATGCA				30	9112.0		464.8	56.7	278356	71.5	10 nmol		HPSF		dry		51			*1017377677*
D06	354	SbfI-top_42		CACGACGCTCTTCCGATCTCCACTCATGCA				30	9022.9		369.7	56.7	264588	71.5	10 nmol		HPSF		dry		41			*1017377678*
D07	355	SbfI-top_43		CACGACGCTCTTCCGATCTTCACGGAAGTGCA				32	9745.4		579.4	56.3	296699	72.3	10 nmol		HPSF		dry		59.50			*1017377679*
D08	356	SbfI-top_44		CACGACGCTCTTCCGATCTTATCATGCA				28	8459.6		465.4	50.0	252867	67.5	10 nmol		HPSF		dry		55			*1017377680*
D09	357	SbfI-top_45		CACGACGCTCTTCCGATCTTAGCCAATGCA				30	9087.0		401.0	53.3	275767	70.1	10 nmol		HPSF		dry		44.10			*1017377681*
D10	358	SbfI-top_46		CACGACGCTCTTCCGATCTATATCGCCATGCA				32	9680.4		534.1	53.1	290176	71.1	10 nmol		HPSF		dry		55.20			*1017377682*
D11	359	SbfI-top_47		CACGACGCTCTTCCGATCTCTCTATGCA				28	8435.6		526.8	53.6	245622	69.0	10 nmol		HPSF		dry		62.50			*1017377683*
D12	360	SbfI-top_48		CACGACGCTCTTCCGATCTGGTGCACATTTGCA				33	10040.6		517.0	54.5	298675	72.1	10 nmol		HPSF		dry		51.50			*1017377684*
E01	361	SbfI-top_49		CACGACGCTCTTCCGATCTCTCTCGCATTGCA				32	9647.3		338.5	56.3	277030	72.3	10 nmol		HPSF		dry		35.10			*1017377685*
E02	362	SbfI-top_50		CACGACGCTCTTCCGATCTCAGAGGTTGCA				30	9143.0		366.5	56.7	276390	71.5	10 nmol		HPSF		dry		40.10			*1017377686*
E03	363	SbfI-top_51		CACGACGCTCTTCCGATCTGCGTACAATTGCA				32	9720.4		404.2	53.1	294109	71.1	10 nmol		HPSF		dry		41.60			*1017377687*
E04	364	SbfI-top_52		CACGACGCTCTTCCGATCTACGCGCGTGCA				30	9103.9		399.8	63.3	267801	74.2	10 nmol		HPSF		dry		43.90			*1017377688*
E05	365	SbfI-top_53		CACGACGCTCTTCCGATCTGTCGCCTTGCA				30	9069.9		155.6	60.0	259310	72.8	10 nmol		HPSF		dry		17.20			*1017377689*
E06	366	SbfI-top_54		CACGACGCTCTTCCGATCTAATAACCAATGCA				32	9697.4		379.8	46.9	306632	68.5	10 nmol		HPSF		dry		39.20			*1017377690*
E07	367	SbfI-top_55		CACGACGCTCTTCCGATCTAATGAACGATGCA				32	9753.4		464.4	50.0	307255	69.8	10 nmol		HPSF		dry		47.60			*1017377691*
E08	368	SbfI-top_56		CACGACGCTCTTCCGATCTCGTCGCCACTTGCA				33	9961.5		202.6	60.6	286153	74.6	10 nmol		HPSF		dry		20.30			*1017377692*
E09	369	SbfI-top_57		CACGACGCTCTTCCGATCTATGGCAATGCA				30	9127.0		433.0	53.3	279700	70.1	10 nmol		HPSF		dry		47.40			*1017377693*
E10	370	SbfI-top_58		CACGACGCTCTTCCGATCTGAAGCATGCA				29	8822.8		511.5	55.2	271824	70.3	10 nmol		HPSF		dry		58			*1017377694*
E11	371	SbfI-top_59		CACGACGCTCTTCCGATCTAACGTGCCTTGCA				32	9696.4		490.5	56.3	286865	72.3	10 nmol		HPSF		dry		50.60			*1017377695*
E12	372	SbfI-top_60		CACGACGCTCTTCCGATCTCCTCGTGCA				28	8436.5		490.2	60.7	240968	71.9	10 nmol		HPSF		dry		58.10			*1017377696*
F01	373	SbfI-top_61		CACGACGCTCTTCCGATCTCTCATTGCA				28	8435.6		353.7	53.6	245622	69.0	10 nmol		HPSF		dry		41.90			*1017377697*
F02	374	SbfI-top_62		CACGACGCTCTTCCGATCTACGGTACTTGCA				31	9407.2		413.8	54.8	280332	71.3	10 nmol		HPSF		dry		44			*1017377698*
F03	375	SbfI-top_63		CACGACGCTCTTCCGATCTGCGCCGTGCA				29	8790.7		432.9	65.5	254024	74.5	10 nmol		HPSF		dry		49.20			*1017377699*
F04	376	SbfI-top_64		CACGACGCTCTTCCGATCTCAAGTTGCA				28	8484.6		411.2	53.6	255457	69.0	10 nmol		HPSF		dry		48.50			*1017377700*
F05	377	SbfI-top_65		CACGACGCTCTTCCGATCTTCCGAGTGCA				29	8789.8		475.4	58.6	258679	71.7	10 nmol		HPSF		dry		54.10			*1017377701*
F06	378	SbfI-top_66		CACGACGCTCTTCCGATCTTAGATGATGCA				30	9142.0		444.0	50.0	281044	68.7	10 nmol		HPSF		dry		48.60			*1017377702*
F07	379	SbfI-top_67		CACGACGCTCTTCCGATCTTGGCCAGTGCA				30	9119.0		537.7	60.0	269145	72.8	10 nmol		HPSF		dry		59			*1017377703*
F08	380	SbfI-top_68		CACGACGCTCTTCCGATCTGCACGATTGCA				30	9103.0		520.2	56.7	272456	71.5	10 nmol		HPSF		dry		57.10			*1017377704*
F09	381	SbfI-top_69		CACGACGCTCTTCCGATCTTTGCTGTGCA				29	8795.8		393.2	55.2	254122	70.3	10 nmol		HPSF		dry		44.70			*1017377705*
F10	382	SbfI-top_70		CACGACGCTCTTCCGATCTCGCAACCAGTTGCA				33	9994.5		437.8	57.6	299298	73.4	10 nmol		HPSF		dry		43.80			*1017377706*
F11	383	SbfI-top_71		CACGACGCTCTTCCGATCTTCACTGTGCA				29	8764.8		527.8	55.2	256089	70.3	10 nmol		HPSF		dry		60.20			*1017377707*
F12	384	SbfI-top_72		CACGACGCTCTTCCGATCTACAGTTGCA				28	8484.6		510.2	53.6	255457	69.0	10 nmol		HPSF		dry		60.10			*1017377708*
G01	385	SbfI-top_73		CACGACGCTCTTCCGATCTGGAGTCAAGTGCA				32	9785.4		452.1	56.3	300633	72.3	10 nmol		HPSF		dry		46.20			*1017377709*
G02	386	SbfI-top_74		CACGACGCTCTTCCGATCTTGAATTGCA				28	8499.6		409.4	50.0	256801	67.5	10 nmol		HPSF		dry		48.20			*1017377710*
G03	387	SbfI-top_75		CACGACGCTCTTCCGATCTCATATTGCA				28	8459.6		401.8	50.0	252867	67.5	10 nmol		HPSF		dry		47.50			*1017377711*
G04	388	SbfI-top_76		CACGACGCTCTTCCGATCTGTGACACATTGCA				32	9720.4		424.4	53.1	294109	71.1	10 nmol		HPSF		dry		43.70			*1017377712*
G05	389	SbfI-top_77		CACGACGCTCTTCCGATCTTATGTTGCA				28	8490.6		374.3	50.0	250900	67.5	10 nmol		HPSF		dry		44.10			*1017377713*
G06	390	SbfI-top_78		CACGACGCTCTTCCGATCTCAGTGCCATTTGCA				33	10000.6		326.4	54.5	294741	72.1	10 nmol		HPSF		dry		32.60			*1017377714*
G07	391	SbfI-top_79		CACGACGCTCTTCCGATCTACAACCAACTTGCA				33	9962.5		340.0	51.5	305920	70.9	10 nmol		HPSF		dry		34.10			*1017377715*
G08	392	SbfI-top_80		CACGACGCTCTTCCGATCTTGCAGATGCA				29	8813.8		481.9	55.2	265923	70.3	10 nmol		HPSF		dry		54.70			*1017377716*
G09	393	SbfI-top_81		CACGACGCTCTTCCGATCTCATCTGCCGTGCA				32	9672.3		453.5	59.4	279620	73.6	10 nmol		HPSF		dry		46.90			*1017377717*
G10	394	SbfI-top_82		CACGACGCTCTTCCGATCTGGACAGTGCA				29	8838.8		600.1	58.6	268513	71.7	10 nmol		HPSF		dry		67.90			*1017377718*
G11	395	SbfI-top_83		CACGACGCTCTTCCGATCTATCTGTTGCA				29	8779.8		459.1	51.7	257433	68.9	10 nmol		HPSF		dry		52.30			*1017377719*
G12	396	SbfI-top_84		CACGACGCTCTTCCGATCTAAGACGCTTGCA				31	9416.2		454.3	54.8	286233	71.3	10 nmol		HPSF		dry		48.20			*1017377720*
H01	397	SbfI-top_85		CACGACGCTCTTCCGATCTGAATGCAATATGCA				33	10057.6		362.2	48.5	315131	69.6	10 nmol		HPSF		dry		36			*1017377721*
H02	398	SbfI-top_86		CACGACGCTCTTCCGATCTTAGCAGTGCA				29	8813.8		397.7	55.2	265923	70.3	10 nmol		HPSF		dry		45.10			*1017377722*
H03	399	SbfI-top_87		CACGACGCTCTTCCGATCTATCCGTGCA				28	8460.6		422.3	57.1	248212	70.5	10 nmol		HPSF		dry		49.90			*1017377723*
H04	400	SbfI-top_88		CACGACGCTCTTCCGATCTCTTAGTGCA				28	8475.6		386.8	53.6	249556	69.0	10 nmol		HPSF		dry		45.60			*1017377724*
H05	401	SbfI-top_89		CACGACGCTCTTCCGATCTTTATTACATTGCA				32	9685.4		359.4	43.8	290274	67.2	10 nmol		HPSF		dry		37.10			*1017377725*
H06	402	SbfI-top_90		CACGACGCTCTTCCGATCTGCCAACAAGATGCA				33	10027.6		409.5	54.5	312443	72.1	10 nmol		HPSF		dry		40.80			*1017377726*
H07	403	SbfI-top_91		CACGACGCTCTTCCGATCTTGCCGCATTGCA				31	9383.2		371.1	58.1	273088	72.6	10 nmol		HPSF		dry		39.50			*1017377727*
H08	404	SbfI-top_92		CACGACGCTCTTCCGATCTCGTGTCATGCA				30	9094.0		403.9	56.7	266555	71.5	10 nmol		HPSF		dry		44.40			*1017377728*
H09	405	SbfI-top_93		CACGACGCTCTTCCGATCTCAACCACACATGCA				33	9947.5		426.9	54.5	304576	72.1	10 nmol		HPSF		dry		42.90			*1017377729*
H10	406	SbfI-top_94		CACGACGCTCTTCCGATCTGCTCCGATGCA				30	9078.9		498.1	60.0	265211	72.8	10 nmol		HPSF		dry		54.90			*1017377730*
H11	407	SbfI-top_95		CACGACGCTCTTCCGATCTTCAGAGATTGCA				31	9431.2		534.6	51.6	287577	69.9	10 nmol		HPSF		dry		56.70			*1017377731*
H12	408	SbfI-top_96		CACGACGCTCTTCCGATCTCGTTCATGCA				29	8764.8		484.6	55.2	256089	70.3	10 nmol		HPSF		dry		55.30			*1017377732*

## Sheet: P1_Adaptors_bottom
Well	Seq #	Seq Name		Seq 5' to 3'				Len	MW		µg	% GC Content	E260	Tm	Scale		Purif.		Vol. µl	Con. µM	nmol			Barcode ID
A01	217	SbfI-bot_01		TGGCGTCAAGATCGGAAGAGCGTCGTG				27	8405.5		435.8	59.3	269839	70.7	10 nmol		HPSF		dry		51.80			*1017377541*
A02	218	SbfI-bot_02		TATCTGAGATCGGAAGAGCGTCGTG				25	7762.1		393.6	52.0	250250	66.2	10 nmol		HPSF		dry		50.70			*1017377542*
A03	219	SbfI-bot_03		CACTTCAGATCGGAAGAGCGTCGTG				25	7707.1		404.6	56.0	244973	67.9	10 nmol		HPSF		dry		52.50			*1017377543*
A04	220	SbfI-bot_04		ATCCGCTAAGATCGGAAGAGCGTCGTG				27	8349.5		385.5	55.6	269216	69.2	10 nmol		HPSF		dry		46.20			*1017377544*
A05	221	SbfI-bot_05		ATGCGAATAAGATCGGAAGAGCGTCGTG				28	8726.8		398.7	50.0	294172	67.5	10 nmol		HPSF		dry		45.70			*1017377545*
A06	222	SbfI-bot_06		ATCTATAGATCGGAAGAGCGTCGTG				25	7746.1		300.6	48.0	253561	64.6	10 nmol		HPSF		dry		38.80			*1017377546*
A07	223	SbfI-bot_07		TGTTCGGAGATCGGAAGAGCGTCGTG				26	8107.3		412.9	57.7	257406	69.3	10 nmol		HPSF		dry		50.90			*1017377547*
A08	224	SbfI-bot_08		ATGTCTTCCAGATCGGAAGAGCGTCGTG				28	8644.7		228.6	53.6	271192	69.0	10 nmol		HPSF		dry		26.40			*1017377548*
A09	225	SbfI-bot_09		TAAGCCAGATCGGAAGAGCGTCGTG				25	7756.1		419.8	56.0	254807	67.9	10 nmol		HPSF		dry		54.10			*1017377549*
A10	226	SbfI-bot_10		AATGTGCGTTAGATCGGAAGAGCGTCGTG				29	9038.0		433.9	51.7	292837	68.9	10 nmol		HPSF		dry		48			*1017377550*
A11	227	SbfI-bot_11		ATGTCGCTCAGATCGGAAGAGCGTCGTG				28	8669.7		412.6	57.1	273782	70.5	10 nmol		HPSF		dry		47.60			*1017377551*
A12	228	SbfI-bot_12		AATGGCAAGGAGATCGGAAGAGCGTCGTG				29	9081.0		292.0	55.2	307228	70.3	10 nmol		HPSF		dry		32.20			*1017377552*
B01	229	SbfI-bot_13		TATACCAGATCGGAAGAGCGTCGTG				25	7731.1		419.0	52.0	252217	66.2	10 nmol		HPSF		dry		54.20			*1017377553*
B02	230	SbfI-bot_14		CCAAGAAGATCGGAAGAGCGTCGTG				25	7765.1		367.2	56.0	260708	67.9	10 nmol		HPSF		dry		47.30			*1017377554*
B03	231	SbfI-bot_15		ACACCAGATCGGAAGAGCGTCGTG				24	7411.9		433.7	58.3	242997	68.0	10 nmol		HPSF		dry		58.50			*1017377555*
B04	232	SbfI-bot_16		TATCCAGATCGGAAGAGCGTCGTG				24	7417.9		411.6	54.2	238440	66.3	10 nmol		HPSF		dry		55.50			*1017377556*
B05	233	SbfI-bot_17		TGCTTAGAGATCGGAAGAGCGTCGTG				26	8091.3		458.4	53.8	260717	67.7	10 nmol		HPSF		dry		56.70			*1017377557*
B06	234	SbfI-bot_18		ATAATAGATCGGAAGAGCGTCGTG				24	7466.0		406.2	45.8	252929	62.9	10 nmol		HPSF		dry		54.40			*1017377558*
B07	235	SbfI-bot_19		TGAGCGCAGATCGGAAGAGCGTCGTG				26	8101.3		441.6	61.5	261963	70.9	10 nmol		HPSF		dry		54.50			*1017377559*
B08	236	SbfI-bot_20		ATCGCAGTAGATCGGAAGAGCGTCGTG				27	8389.5		396.8	55.6	273150	69.2	10 nmol		HPSF		dry		47.30			*1017377560*
B09	237	SbfI-bot_21		AACGAAAGATCGGAAGAGCGTCGTG				25	7789.1		310.5	52.0	267952	66.2	10 nmol		HPSF		dry		39.90			*1017377561*
B10	238	SbfI-bot_22		TTATATAGATCGGAAGAGCGTCGTG				25	7761.2		387.9	44.0	254905	62.9	10 nmol		HPSF		dry		50			*1017377562*
B11	239	SbfI-bot_23		TCTGTTGCCAAGATCGGAAGAGCGTCGTG				29	8973.9		276.6	55.2	281658	70.3	10 nmol		HPSF		dry		30.80			*1017377563*
B12	240	SbfI-bot_24		CGACGAGAGATCGGAAGAGCGTCGTG				26	8110.3		384.2	61.5	267863	70.9	10 nmol		HPSF		dry		47.40			*1017377564*
C01	241	SbfI-bot_25		AGGTAGGCAGATCGGAAGAGCGTCGTG				27	8454.6		384.2	59.3	279674	70.7	10 nmol		HPSF		dry		45.40			*1017377565*
C02	242	SbfI-bot_26		TGGTGAGATCGGAAGAGCGTCGTG				24	7514.0		418.1	58.3	242997	68.0	10 nmol		HPSF		dry		55.60			*1017377566*
C03	243	SbfI-bot_27		CTAATTAGATCGGAAGAGCGTCGTG				25	7746.1		455.8	48.0	253561	64.6	10 nmol		HPSF		dry		58.80			*1017377567*
C04	244	SbfI-bot_28		TCGTTCCAGATCGGAAGAGCGTCGTG				26	8027.3		334.9	57.7	249538	69.3	10 nmol		HPSF		dry		41.70			*1017377568*
C05	245	SbfI-bot_29		AGTTGTAGATCGGAAGAGCGTCGTG				25	7802.2		387.7	52.0	254184	66.2	10 nmol		HPSF		dry		49.70			*1017377569*
C06	246	SbfI-bot_30		AGCAGTAGATCGGAAGAGCGTCGTG				25	7796.1		384.5	56.0	258741	67.9	10 nmol		HPSF		dry		49.30			*1017377570*
C07	247	SbfI-bot_31		ACTGTCCACGAGATCGGAAGAGCGTCGTG				29	8967.9		400.4	58.6	286215	71.7	10 nmol		HPSF		dry		44.70			*1017377571*
C08	248	SbfI-bot_32		TCTGTGCCAAGATCGGAAGAGCGTCGTG				28	8669.7		436.4	57.1	273782	70.5	10 nmol		HPSF		dry		50.30			*1017377572*
C09	249	SbfI-bot_33		AAGCAAGATCGGAAGAGCGTCGTG				24	7475.9		330.0	54.2	254175	66.3	10 nmol		HPSF		dry		44.10			*1017377573*
C10	250	SbfI-bot_34		ATGGCTTGCAGATCGGAAGAGCGTCGTG				28	8709.7		391.4	57.1	277716	70.5	10 nmol		HPSF		dry		44.90			*1017377574*
C11	251	SbfI-bot_35		AATTGGTGCGAGATCGGAAGAGCGTCGTG				29	9063.0		218.4	55.2	295427	70.3	10 nmol		HPSF		dry		24.10			*1017377575*
C12	252	SbfI-bot_36		CCGCGAGAGATCGGAAGAGCGTCGTG				26	8086.3		348.7	65.4	260619	72.5	10 nmol		HPSF		dry		43.10			*1017377576*
D01	253	SbfI-bot_37		CCAGTTAGATCGGAAGAGCGTCGTG				25	7747.1		352.3	56.0	248906	67.9	10 nmol		HPSF		dry		45.50			*1017377577*
D02	254	SbfI-bot_38		TTGCTCATAGATCGGAAGAGCGTCGTG				27	8355.5		510.8	51.9	264659	67.6	10 nmol		HPSF		dry		61.10			*1017377578*
D03	255	SbfI-bot_39		TCAAGAGATCGGAAGAGCGTCGTG				24	7466.9		417.1	54.2	248274	66.3	10 nmol		HPSF		dry		55.90			*1017377579*
D04	256	SbfI-bot_40		AGGACGCAGATCGGAAGAGCGTCGTG				26	8110.3		376.1	61.5	267863	70.9	10 nmol		HPSF		dry		46.40			*1017377580*
D05	257	SbfI-bot_41		TCCTGGTAGATCGGAAGAGCGTCGTG				26	8067.3		473.3	57.7	253472	69.3	10 nmol		HPSF		dry		58.70			*1017377581*
D06	258	SbfI-bot_42		TGAGTGGAGATCGGAAGAGCGTCGTG				26	8156.4		468.5	57.7	267240	69.3	10 nmol		HPSF		dry		57.40			*1017377582*
D07	259	SbfI-bot_43		CTTCCGTGAAGATCGGAAGAGCGTCGTG				28	8669.7		389.2	57.1	273782	70.5	10 nmol		HPSF		dry		44.90			*1017377583*
D08	260	SbfI-bot_44		TGATAAGATCGGAAGAGCGTCGTG				24	7482.0		360.0	50.0	249618	64.6	10 nmol		HPSF		dry		48.10			*1017377584*
D09	261	SbfI-bot_45		TTGGCTAAGATCGGAAGAGCGTCGTG				26	8091.3		402.5	53.8	260717	67.7	10 nmol		HPSF		dry		49.70			*1017377585*
D10	262	SbfI-bot_46		TGGCGATATAGATCGGAAGAGCGTCGTG				28	8733.8		433.7	53.6	284960	69.0	10 nmol		HPSF		dry		49.70			*1017377586*
D11	263	SbfI-bot_47		TAGAGAGATCGGAAGAGCGTCGTG				24	7507.0		402.4	54.2	252208	66.3	10 nmol		HPSF		dry		53.60			*1017377587*
D12	264	SbfI-bot_48		AATGTGCACCAGATCGGAAGAGCGTCGTG				29	8991.9		331.8	55.2	293460	70.3	10 nmol		HPSF		dry		36.90			*1017377588*
E01	265	SbfI-bot_49		ATGCGAGAGAGATCGGAAGAGCGTCGTG				28	8767.8		422.2	57.1	293451	70.5	10 nmol		HPSF		dry		48.20			*1017377589*
E02	266	SbfI-bot_50		ACCTCTGAGATCGGAAGAGCGTCGTG				26	8036.3		391.7	57.7	255439	69.3	10 nmol		HPSF		dry		48.70			*1017377590*
E03	267	SbfI-bot_51		ATTGTACGCAGATCGGAAGAGCGTCGTG				28	8693.7		505.2	53.6	281026	69.0	10 nmol		HPSF		dry		58.10			*1017377591*
E04	268	SbfI-bot_52		CGCGCGTAGATCGGAAGAGCGTCGTG				26	8077.3		392.9	65.4	254718	72.5	10 nmol		HPSF		dry		48.60			*1017377592*
E05	269	SbfI-bot_53		AGGCGACAGATCGGAAGAGCGTCGTG				26	8110.3		360.3	61.5	267863	70.9	10 nmol		HPSF		dry		44.40			*1017377593*
E06	270	SbfI-bot_54		TTGGTTATTAGATCGGAAGAGCGTCGTG				28	8714.8		502.5	46.4	277814	66.1	10 nmol		HPSF		dry		57.70			*1017377594*
E07	271	SbfI-bot_55		TCGTTCATTAGATCGGAAGAGCGTCGTG				28	8659.7		480.1	50.0	272536	67.5	10 nmol		HPSF		dry		55.40			*1017377595*
E08	272	SbfI-bot_56		AGTGGCGACGAGATCGGAAGAGCGTCGTG				29	9072.9		498.8	62.1	296673	73.1	10 nmol		HPSF		dry		55			*1017377596*
E09	273	SbfI-bot_57		TTGCCATAGATCGGAAGAGCGTCGTG				26	8051.3		439.9	53.8	256783	67.7	10 nmol		HPSF		dry		54.60			*1017377597*
E10	274	SbfI-bot_58		TGCTTCAGATCGGAAGAGCGTCGTG				25	7738.1		420.3	56.0	243006	67.9	10 nmol		HPSF		dry		54.30			*1017377598*
E11	275	SbfI-bot_59		AGGCACGTTAGATCGGAAGAGCGTCGTG				28	8718.7		393.8	57.1	283616	70.5	10 nmol		HPSF		dry		45.20			*1017377599*
E12	276	SbfI-bot_60		CGAGGAGATCGGAAGAGCGTCGTG				24	7507.9		339.7	62.5	247554	69.7	10 nmol		HPSF		dry		45.20			*1017377600*
F01	277	SbfI-bot_61		ATGAGAGATCGGAAGAGCGTCGTG				24	7507.0		393.8	54.2	252208	66.3	10 nmol		HPSF		dry		52.50			*1017377601*
F02	278	SbfI-bot_62		AGTACCGTAGATCGGAAGAGCGTCGTG				27	8389.5		406.0	55.6	273150	69.2	10 nmol		HPSF		dry		48.40			*1017377602*
F03	279	SbfI-bot_63		CGGCGCAGATCGGAAGAGCGTCGTG				25	7773.1		395.8	68.0	246842	72.8	10 nmol		HPSF		dry		50.90			*1017377603*
F04	280	SbfI-bot_64		ACTTGAGATCGGAAGAGCGTCGTG				24	7457.9		347.4	54.2	242374	66.3	10 nmol		HPSF		dry		46.60			*1017377604*
F05	281	SbfI-bot_65		CTCGGAAGATCGGAAGAGCGTCGTG				25	7772.1		385.1	60.0	251496	69.5	10 nmol		HPSF		dry		49.50			*1017377605*
F06	282	SbfI-bot_66		TCATCTAAGATCGGAAGAGCGTCGTG				26	8035.3		444.6	50.0	260094	66.2	10 nmol		HPSF		dry		55.30			*1017377606*
F07	283	SbfI-bot_67		CTGGCCAAGATCGGAAGAGCGTCGTG				26	8061.3		428.0	61.5	258029	70.9	10 nmol		HPSF		dry		53.10			*1017377607*
F08	284	SbfI-bot_68		ATCGTGCAGATCGGAAGAGCGTCGTG				26	8076.3		400.4	57.7	259373	69.3	10 nmol		HPSF		dry		49.60			*1017377608*
F09	285	SbfI-bot_69		CAGCAAAGATCGGAAGAGCGTCGTG				25	7765.1		303.8	56.0	260708	67.9	10 nmol		HPSF		dry		39.10			*1017377609*
F10	286	SbfI-bot_70		ACTGGTTGCGAGATCGGAAGAGCGTCGTG				29	9038.9		439.4	58.6	288182	71.7	10 nmol		HPSF		dry		48.60			*1017377610*
F11	287	SbfI-bot_71		CAGTGAAGATCGGAAGAGCGTCGTG				25	7796.1		383.6	56.0	258741	67.9	10 nmol		HPSF		dry		49.20			*1017377611*
F12	288	SbfI-bot_72		ACTGTAGATCGGAAGAGCGTCGTG				24	7457.9		331.1	54.2	242374	66.3	10 nmol		HPSF		dry		44.40			*1017377612*
G01	289	SbfI-bot_73		CTTGACTCCAGATCGGAAGAGCGTCGTG				28	8629.7		461.5	57.1	269848	70.5	10 nmol		HPSF		dry		53.50			*1017377613*
G02	290	SbfI-bot_74		ATTCAAGATCGGAAGAGCGTCGTG				24	7441.9		412.3	50.0	245685	64.6	10 nmol		HPSF		dry		55.40			*1017377614*
G03	291	SbfI-bot_75		ATATGAGATCGGAAGAGCGTCGTG				24	7482.0		386.7	50.0	249618	64.6	10 nmol		HPSF		dry		51.70			*1017377615*
G04	292	SbfI-bot_76		ATGTGTCACAGATCGGAAGAGCGTCGTG				28	8693.7		425.1	53.6	281026	69.0	10 nmol		HPSF		dry		48.90			*1017377616*
G05	293	SbfI-bot_77		ACATAAGATCGGAAGAGCGTCGTG				24	7450.9		370.8	50.0	251585	64.6	10 nmol		HPSF		dry		49.80			*1017377617*
G06	294	SbfI-bot_78		AATGGCACTGAGATCGGAAGAGCGTCGTG				29	9031.9		395.1	55.2	297394	70.3	10 nmol		HPSF		dry		43.70			*1017377618*
G07	295	SbfI-bot_79		AGTTGGTTGTAGATCGGAAGAGCGTCGTG				29	9069.0		454.3	51.7	290870	68.9	10 nmol		HPSF		dry		50.10			*1017377619*
G08	296	SbfI-bot_80		TCTGCAAGATCGGAAGAGCGTCGTG				25	7747.1		403.1	56.0	248906	67.9	10 nmol		HPSF		dry		52			*1017377620*
G09	297	SbfI-bot_81		CGGCAGATGAGATCGGAAGAGCGTCGTG				28	8743.7		468.3	60.7	286206	71.9	10 nmol		HPSF		dry		53.60			*1017377621*
G10	298	SbfI-bot_82		CTGTCCAGATCGGAAGAGCGTCGTG				25	7723.1		385.7	60.0	241662	69.5	10 nmol		HPSF		dry		49.90			*1017377622*
G11	299	SbfI-bot_83		ACAGATAGATCGGAAGAGCGTCGTG				25	7780.1		355.1	52.0	262052	66.2	10 nmol		HPSF		dry		45.60			*1017377623*
G12	300	SbfI-bot_84		AGCGTCTTAGATCGGAAGAGCGTCGTG				27	8380.5		369.7	55.6	267249	69.2	10 nmol		HPSF		dry		44.10			*1017377624*
H01	301	SbfI-bot_85		TATTGCATTCAGATCGGAAGAGCGTCGTG				29	8972.9		465.7	48.3	286313	67.5	10 nmol		HPSF		dry		51.90			*1017377625*
H02	302	SbfI-bot_86		CTGCTAAGATCGGAAGAGCGTCGTG				25	7747.1		376.6	56.0	248906	67.9	10 nmol		HPSF		dry		48.60			*1017377626*
H03	303	SbfI-bot_87		CGGATAGATCGGAAGAGCGTCGTG				24	7482.9		378.5	58.3	244964	68.0	10 nmol		HPSF		dry		50.60			*1017377627*
H04	304	SbfI-bot_88		CTAAGAGATCGGAAGAGCGTCGTG				24	7466.9		362.4	54.2	248274	66.3	10 nmol		HPSF		dry		48.50			*1017377628*
H05	305	SbfI-bot_89		ATGTAATAAAGATCGGAAGAGCGTCGTG				28	8725.8		436.8	42.9	298826	64.6	10 nmol		HPSF		dry		50.10			*1017377629*
H06	306	SbfI-bot_90		TCTTGTTGGCAGATCGGAAGAGCGTCGTG				29	9004.9		520.9	55.2	279691	70.3	10 nmol		HPSF		dry		57.80			*1017377630*
H07	307	SbfI-bot_91		ATGCGGCAAGATCGGAAGAGCGTCGTG				27	8414.5		430.0	59.3	275740	70.7	10 nmol		HPSF		dry		51.10			*1017377631*
H08	308	SbfI-bot_92		TGACACGAGATCGGAAGAGCGTCGTG				26	8085.3		397.4	57.7	265273	69.3	10 nmol		HPSF		dry		49.20			*1017377632*
H09	309	SbfI-bot_93		TGTGTGGTTGAGATCGGAAGAGCGTCGTG				29	9085.0		518.8	55.2	287559	70.3	10 nmol		HPSF		dry		57.10			*1017377633*
H10	310	SbfI-bot_94		TCGGAGCAGATCGGAAGAGCGTCGTG				26	8101.3		492.3	61.5	261963	70.9	10 nmol		HPSF		dry		60.80			*1017377634*
H11	311	SbfI-bot_95		ATCTCTGAAGATCGGAAGAGCGTCGTG				27	8364.5		399.4	51.9	270560	67.6	10 nmol		HPSF		dry		47.80			*1017377635*
H12	312	SbfI-bot_96		TGAACGAGATCGGAAGAGCGTCGTG				25	7796.1		337.8	56.0	258741	67.9	10 nmol		HPSF		dry		43.30			*1017377636*

## Sheet: P2_Adaptors
common adaptors:
top1: GATCGGTCTCGGCATTCCTGCTGAACCGCTCTTCCGATCTCGATAGCT
top2: GATCGGTCTCGGCATTCCTGCTGAACCGCTCTTCCGATCTGCTAGATC
top3: GATCGGTCTCGGCATTCCTGCTGAACCGCTCTTCCGATCTATCGCTAG
top4: GATCGGTCTCGGCATTCCTGCTGAACCGCTCTTCCGATCTTAGCTCGA
top5: GATCGGTCTCGGCATTCCTGCTGAACCGCTCTTCCGATCTCAATTGCT
bot1: CGAGCTATCGAGATCGGAAGAGCGGTTCACTTTAAGC
bot2: CGGATCTAGCAGATCGGAAGAGCGGTTCACTTTAAGC
bot3: CGCTAGCGATAGATCGGAAGAGCGGTTCACTTTAAGC
bot4: CGTCGAGCTAAGATCGGAAGAGCGGTTCACTTTAAGC
bot5: CGAGCAATTGAGATCGGAAGAGCGGTTCACTTTAAGC
